# Supplementary material for: Transcriptome Analysis of Honeybee (Apis Mellifera) Haploid and Diploid Embryos Reveals Early Zygotic Transcription during Cleavage
Source: PLoS One. 2016 Jan 11;11(1):e0146447. doi: 10.1371/journal.pone.0146447 (PMC4713447; doi:10.1371/journal.pone.0146447)
Supplement: S1 Table — (XLSX) [file pone.0146447.s001.xlsx]

## Sheet: Expression_mRNA
Expression of mRNAs in early embryogenesis of A. mellifera. The reads counts were converted into RPKM values
		Diploid Embryo			Haploid Embryo
Officil Gene Set 3.2_Apis mellifera	Mature Oocyte	0-2h	0-6h	18-24h	0-2h	0-6h	18-24h
GB40001	0.14839	0.914865	1.99727	1.37414	1.53806	1.35028	9.58924
GB40002	0	0	0	0.864971	0	0.503674	0.136409
GB40003	0	0.661518	0	0.745206	0	0.867869	1.11645
GB40004	0.303232	0	0.816277	0	2.51439	0.613168	0.747282
GB40005	0.182574	0.225124	0.13106	0.169069	0	0.147674	0.0399942
GB40006	0.857016	0	0	0.205247	0	0	0
GB40007	0.236023	0.0959434	0.0744738	0.0390293	0.0914025	0.0681805	0.0433221
GB40008	0.761526	0	0.0432874	0.127637	0.0714315	0.0557426	0.0886926
GB40009	0.449801	0.0447281	0.0347191	0.145561	0.0401046	0.0782406	0.0397307
GB40010	11.6255	1.37868	11.5054	9.54601	2.61845	10.9754	3.53096
GB40011	0.0923753	0	0	0	0	0	0
GB40012	0.116516	0.205244	0	0.385349	0.276042	0	0.164081
GB40013	0	0	0	0.310502	0.556066	0	0.367254
GB40014	27.3851	46.258	110.348	123.909	51.6231	114.443	42.1793
GB40015	3.54505	5.48634	12.5682	36.2785	7.73878	10.7088	16.5377
GB40016	12.654	10.524	4.4118	29.0095	6.2943	17.3909	11.1291
GB40017	41.1324	86.8173	208.084	85.5669	109.099	207.686	83.1892
GB40018	76.2105	388.16	89.7756	274.044	351.98	86.925	379.896
GB40019	12.1422	26.927	17.851	133.616	26.7349	21.9635	76.9649
GB40020	4.12702	4.53655	5.16726	49.6975	3.44863	5.49883	25.4922
GB40021	0.578803	1.12068	0.326212	4.10851	0.852788	0.56102	2.35506
GB40022	24.9049	76.1775	73.1053	33.1861	101.554	65.6345	76.3889
GB40023	0	0	0	0	0	0	0.0920348
GB40025	1.10121	0.565772	1.15281	4.67388	0	0.371128	0.402047
GB40026	1.35217	0.731269	0.979162	11.3682	0.590111	1.82282	0.675548
GB40027	1.16904	0.580112	1.63745	11.6046	0.874793	1.69511	0.97438
GB40028	7.59529	56.8646	26.1876	42.3025	58.8042	23.6579	10.4506
GB40029	3.47439	7.79646	11.4159	31.7008	9.32073	11.2616	24.4067
GB40030	1.29867	1.33444	1.32356	9.61344	1.59534	1.36166	5.10137
GB40031	259.633	266.844	109.175	589.537	285.024	90.7798	898.371
GB40032	19.6843	99.1957	54.7525	84.9697	71.0047	54.2334	9.26104
GB40033	2.61665	3.07581	9.39175	35.1915	4.20013	11.1691	23.6192
GB40034	0	1.07497	0	1.61461	0	0	0
GB40035	0.476878	0.551265	1.17674	2.62202	1.2357	0.602687	2.02398
GB40036	0	0.236256	0	0.17743	0	0.154977	0.209859
GB40037	0	0	0	0	0	0	0.405092
GB40038	0.0700938	0	0	2.35295	0	0.141737	0.172739
GB40040	0.227919	0.562074	0.899861	0.527651	0.37798	0.921756	0.698983
GB40042	0.15096	0.186141	0.216732	0	0.5007	0.244206	0.0330688
GB40044	0.140896	0.723883	0.0842845	0.108728	0.973584	0.284907	0.552983
GB40047	83.2879	352.294	320.266	52.5269	227.228	267.289	125.984
GB40048	0.23359	0.720073	0.359318	1.0043	0.553406	0.337389	0.109649
GB40050	0	0.811295	0.472311	1.52322	1.09115	0.532184	0.216195
GB40051	0.0625501	0	0	0	0	0	0.0342551
GB40052	0.449957	0	0.8075	1.56253	0	0	0
GB40053	0.170522	0.157697	0.397827	31.9764	0.777677	0.620664	0.252139
GB40054	0.64957	0.210778	1.10437	195.653	1.84265	1.65916	0.730188
GB40056	108.272	110.118	42.5858	98.6489	95.9147	43.5125	144.161
GB40057	609.48	487.744	346.903	620.129	523.654	315.427	688.103
GB40058	2.32478	10.1525	6.25812	11.6611	23.293	10.5772	4.98649
GB40059	0.617979	2.72143	3.01024	2.86134	1.83009	2.14221	2.41737
GB40060	1.74358	5.97203	0.695347	0	7.22886	1.95873	0.318287
GB40061	11.639	25.3385	13.4103	5.76647	12.674	16.4839	16.0094
GB40063	13.6027	9.4253	10.7139	8.34432	13.0467	14.6896	11.6844
GB40064	0.290597	0	0.0745015	0.120135	0	0	0.0625206
GB40065	0.146828	0.452617	0.527	0.849796	0	1.03916	0.361842
GB40066	0.468426	0.481328	0.373619	0.602467	0	1.47343	0.0570066
GB40067	20.7007	59.2431	97.3235	4.80437	101.619	92.7253	31.9478
GB40069	7.14924	3.63938	6.08156	5.8207	2.71932	6.23356	4.13075
GB40070	14.6378	59.4843	3.80929	87.8783	39.6587	15.4964	52.2796
GB40071	15.0743	36.6373	25.3692	60.1647	38.4319	21.913	9.97769
GB40072	11.5668	8.01426	9.2475	66.6388	9.16517	8.84578	20.2737
GB40073	255.887	526.446	216.792	271.289	455.225	193.594	673.264
GB40074	0.185864	0.245551	0.111185	0.30735	0.220168	0.143176	0.378067
GB40075	122.388	191.006	245.825	144.045	210.173	213.936	66.5913
GB40076	49.4268	0.200304	0.0583055	10.5301	0.359198	0.109494	1.76738
GB40077	97.3194	99.6086	48.634	4.4636	83.2429	51.4779	6.61559
GB40078	0.240494	0.741356	0.28773	0	2.32653	0.486306	0.26341
GB40079	0.303232	0.623169	0	0.468004	0	0	0.166063
GB40080	0.329867	1.01686	0.338277	0.763668	0.781499	0.667028	1.21293
GB40081	0	0	0	0	0	0.140327	0
GB40082	0.414317	1.06432	0.495693	0	1.14517	0.279265	0.378163
GB40083	36.6932	46.6927	38.0649	23.0817	36.3679	27.8665	14.9628
GB40084	21.6342	121.217	93.3778	12.5345	124.413	94.6841	15.3908
GB40085	12.1141	0.0863426	0	1.78321	0.174189	0.056638	1.31916
GB40086	0.0238439	0	0.0427906	0.165601	0	0.048215	0.0326448
GB40087	26.6343	25.3083	15.7685	0.476756	16.8484	13.4644	3.1127
GB40088	0.132844	0.409511	0.596012	0.307545	0.550771	0.402939	0.472883
GB40089	103.474	80.1338	63.6685	0.456658	52.5151	62.9074	7.35339
GB40090	3.16428	5.5739	5.79456	0	5.08698	6.79027	0.565843
GB40091	40.3419	25.5259	74.2025	25.5296	33.773	82.3281	22.4528
GB40092	0	0	0.105179	0.271363	0	0	0.674019
GB40093	0.191078	0	0	0	0	0	0
GB40094	0	0.275632	0.160465	0.414003	0	0	0
GB40095	9.44405	7.34515	4.24491	3.66408	7.49927	6.54148	3.08603
GB40096	0.317015	0	0	1.10087	0	0	0
GB40097	21.3034	28.5355	2.50325	3.52279	24.7096	3.07699	19.7222
GB40098	23.599	58.912	43.4098	47.6091	63.5965	40.647	99.0517
GB40100	19.7812	42.6721	49.22	148.817	47.3384	45.6767	37.1308
GB40101	0.268244	0	0	0	0	0	0.220352
GB40102	1.29352	1.68542	2.94359	5.15564	1.87978	2.07633	0.481995
GB40103	0.423543	0.696334	0.810769	0.261476	0.936533	0.17129	0.69585
GB40106	11.7902	40.6526	29.824	36.0472	40.1402	27.2723	11.8751
GB40107	3.7542	18.3035	10.5993	3.38196	17.3232	11.9747	4.0431
GB40108	184.714	287.309	205.624	278.258	263.243	224.364	313.806
GB40109	18.4862	1.25197	1.53311	1.13477	1.45158	2.46376	1.18111
GB40110	5.31378	1.8428	1.07282	1.07641	3.30462	2.28332	5.31084
GB40111	0	0	0	0.479588	0	0	0
GB40112	0.100745	0.0423493	0.0246545	1.31459	0.0569576	0.0185199	0.351098
GB40113	27.2816	44.4842	58.8336	109.8	54.4454	84.8609	76.7114
GB40114	0.0961977	0	0	1.22488	0.199417	0	0.500479
GB40115	0	0	0	0	0	0.420981	0
GB40116	0	0	0	3.58803	0	0	0.0795717
GB40117	0	0	0	0	0	0	0.305555
GB40118	0	0	0.0464425	0.149778	0	0.0523298	0.191326
GB40119	2.77855	2.12694	1.80716	0.3022	3.55645	2.22478	1.17443
GB40120	0	0	0	0.733915	0.292075	0	0.0771605
GB40121	0	0	0	0.897007	0	0.391747	0.159143
GB40122	0	0	0	0.552529	0	0	0.203316
GB40123	0.0319435	0	0.0382175	0.44371	0.0882915	0.129187	0.180768
GB40124	52.4516	52.9487	36.6178	19.8824	45.6434	35.1989	4.64015
GB40125	5.60234	1.23357	0.820738	0.661726	0.948048	1.04038	2.09756
GB40126	198.186	165.094	188.607	0.471107	86.0561	301.809	6.798
GB40127	0.249083	0	0	0	0	0	0.136409
GB40128	0.874962	0.429986	0.364109	0.264209	0	0.307699	0.215278
GB40129	0.227424	0.233688	0.272092	0.438753	0.471448	0.153292	0.0830314
GB40130	0.341252	0.262989	0.19138	0.14813	0.176853	0.301896	0.0817618
GB40132	8.68134	0.60138	3.326	0	4.04412	8.97456	0.320513
GB40133	12.9363	8.32232	10.9012	4.948	4.1974	15.6951	1.47849
GB40134	114.013	74.9219	64.3848	0.519232	64.4294	114.41	6.10355
GB40135	0.0882827	0.0777552	0.362134	0.204381	0.104577	0.10201	0.0621609
GB40136	5.49099	1.68465	0	0.120493	2.37366	0	0.042755
GB40137	10.8405	8.56857	0	0.175501	10.6861	0	0.0276771
GB40138	0.134122	0	0	0.186301	0	0.108484	0.0587607
GB40139	0.0833586	0	0	0	0	0	0.228254
GB40140	10.3301	3.48833	13.1885	0.301121	4.36806	18.7425	0.988696
GB40141	65.7702	154.07	50.7688	14.2512	145.355	46.4809	28.1369
GB40142	0	0	0	0.489276	0	0	0.0385802
GB40143	0.199267	0	0	0	0	0.402939	0.218254
GB40144	0	0	0.52151	0	1.20481	0	0.238715
GB40145	2.36574	0.378843	0.165413	3.20077	0.445833	0.279572	0.563662
GB40146	7.97067	18.428	10.3218	27.2597	13.5189	10.8061	23.0159
GB40147	0	0	0.0627381	0	0	0	0.478627
GB40148	0.340851	0.242474	0.376428	0.364198	0.543524	0.159055	1.00512
GB40149	3.67566	9.58753	5.75071	2.83648	8.59649	5.33622	4.18074
GB40150	10.0519	3.84485	3.57607	1.52064	5.38531	7.80508	1.30144
GB40151	188.504	151.224	150.831	141.393	151.52	135.651	229.544
GB40153	0.765476	1.04875	0.763186	0	0.705255	0.859931	0.791836
GB40154	1.37102	2.20506	1.06976	0.276002	0.741422	1.08484	0.848765
GB40155	2.84248	3.07133	2.78723	0.203523	4.25227	5.98483	2.26278
GB40156	0.107297	0	0	0.248402	0	0	0.088141
GB40157	15.0618	0.857828	0.0624252	0.241588	0.43265	0.105508	0.0190496
GB40158	3.43229	2.79891	1.16389	1.80171	3.72302	2.5825	3.27849
GB40159	1.13476	2.08312	1.71612	1.03312	4.0175	2.19149	5.30672
GB40160	2.55159	2.62187	1.98428	7.67925	2.11576	3.7837	5.30996
GB40161	0.364331	0	1.49448	3.49431	0.863148	1.68393	0.34204
GB40162	1.36935	0.0524374	0	6.06464	0	0.0343973	0.353997
GB40163	1.15499	0.82163	0.159443	0	0.736699	0	0.462226
GB40164	0.84823	0	0	0.327286	0	0	0.129035
GB40165	0.197015	0	0	1.64198	0.326728	0	0.194209
GB40166	103.033	238.931	205.034	149.476	202.408	245.564	51.6215
GB40167	5.8938	14.8376	16.9234	11.8253	15.0686	15.2947	8.66099
GB40168	145.362	363.908	323.897	215.632	290.126	404.302	63.6547
GB40169	12.0114	2.48069	7.06045	19.4926	14.8902	11.1497	8.21833
GB40170	0.0964194	0.495376	0.115357	0.446437	0	0	0.0352022
GB40171	0.0643785	0.132304	0.0770231	0.198721	0	0	0.0587607
GB40172	0	0	0	0.127135	0	0	0
GB40174	0.447073	0.551265	0.320929	0.828006	0.741422	0	0.244836
GB40175	1.31947	1.16213	2.87535	9.16401	2.3445	8.00433	3.76783
GB40176	0	0	0	0.481974	0	0.420981	0.684079
GB40177	0	1.04875	0	0.787616	2.11576	0	0.186314
GB40178	0	0.268741	0	0	0	0	0.047743
GB40179	0	0	0.834416	2.15282	1.28513	0	0.169753
GB40180	0	0	0	0	0	0	0.0601487
GB40181	0.340211	1.04875	1.2211	2.36285	0	1.03192	0.186314
GB40182	0	0	0.641859	0	1.48284	0	0
GB40183	0.48337	0.372513	0.309808	0.119897	0.715729	0.383989	0.0283622
GB40184	0.0516617	0.106169	0.154522	0.0797339	0.142792	0	0.141461
GB40185	0.083525	0.128738	0	0	0.173146	0	0
GB40186	0	0.100936	0	0	0	0	0.0179317
GB40187	2.67321	1.42624	1.53762	0.198355	1.91822	1.17813	2.18656
GB40188	0.127969	0	0	0	0	0	0
GB40189	0.102063	0	0	0	0	0.137589	0
GB40190	0	0	0	0.193947	0	0	0
GB40191	0.033774	0	0.0606114	0.0781895	0	0	0.0462402
GB40192	0.0871792	0	0	1.41279	0	0	0.181424
GB40193	0.0657956	0	0.118078	0.152322	0	0	0.108097
GB40194	0	0	0	0.222398	0	0	0.0526094
GB40195	0.0466511	0	0	0	0	0	0.114967
GB40196	0.054487	0	0	0.0840944	0	0	0.0596788
GB40197	0.153282	0.157504	0.137541	0.768863	0.317752	0.671565	0.811457
GB40198	0	0	0	0.180068	0	0.104854	0.113589
GB40199	0.163461	0	0.782265	0.756849	0.677706	1.98322	0.656467
GB40200	0.0344412	0.106169	0.339947	0.996674	0.713962	2.05449	0.414952
GB40201	0.293475	0	0.619616	1.03911	3.57864	2.72283	0.917044
GB40202	0.0520473	0	0.24908	1.48609	0.863148	1.40327	0.437051
GB40203	0.0621045	0.287168	0.60185	3.68068	1.77664	0.464654	4.34661
GB40204	9.78751	7.52777	17.7401	72.5897	14.6602	17.5002	22.5422
GB40205	8.83659	9.20193	22.9519	103.386	14.9876	26.0091	32.5752
GB40206	1.45354	4.12447	5.41653	27.5791	4.07286	6.45371	14.2797
GB40207	1.84567	2.51748	1.72941	22.3096	2.43784	3.17067	5.99304
GB40208	20.3623	72.7604	56.6422	96.0853	84.4785	45.5993	16.8879
GB40209	0.0774926	0.238881	0	1.01661	0.214189	0.104466	2.03704
GB40210	0	0	0	3.01029	0	0	0.116525
GB40211	22.9157	47.696	18.4062	18.7241	31.5883	20.7395	96.9946
GB40212	1.5603	1.50669	0.168683	2.82884	1.09115	0.646223	8.57573
GB40214	0	0	0.8075	0	1.86551	1.81973	0
GB40216	0.208189	1.60443	2.61534	2.40987	0	1.05245	1.7102
GB40217	26.3961	110.776	98.9907	52.4699	134.156	86.7682	16.6825
GB40218	1.54576	0.453811	0.726537	0.639029	1.297	0.52095	1.6729
GB40219	0	0	0	0.747506	0	0	0.185667
GB40221	10.0598	12.4835	10.1514	6.25011	15.4571	9.55356	12.1272
GB40222	40.9596	37.462	32.3999	193.861	36.8454	29.0076	22.3035
GB40223	0.158508	0.488621	0	0.366957	0	0	0.0868055
GB40224	1.19074	2.62187	0.610549	0	0	0.687945	0.465786
GB40225	0.0305356	0.169434	0.142479	8.6386	0.17724	0.135842	1.44149
GB40226	0	0	0.178804	0.999522	0	0.335783	0.600198
GB40227	0.111145	0.342619	0.224395	1.28654	1.78562	0.758521	0.403248
GB40228	0.594711	0.583315	0.970252	16.8971	1.00868	1.53054	6.67662
GB40229	4.4157	1.78101	5.18424	11.2736	2.90865	5.42418	2.53123
GB40230	2.70812	1.60101	4.1277	11.8519	2.30708	4.35089	2.0113
GB40231	2.34156	2.94937	3.79554	14.7472	2.92286	4.93855	3.17138
GB40232	3048	13047.2	4585.08	763.445	9671.32	3873.13	748.552
GB40233	0.132985	0.0910988	0	0.47891	0.183785	0	0.534075
GB40234	0.854846	0.336652	0.513626	0.592838	0.484006	0.479741	0.315537
GB40237	70.2594	241.948	199.652	237.712	253.119	195.81	420.869
GB40238	5.3482	26.7906	20.2984	2.46793	24.6456	20.4601	12.9129
GB40239	12.026	31.8422	28.1446	41.3253	26.7273	28.9681	25.7038
GB40240	8.87345	3.63369	2.58552	21.8314	4.0726	1.98632	6.32987
GB40241	0.709254	1.09319	0.42428	0	0	0.478064	0.712099
GB40242	0	0	1.2211	3.93808	0	5.84753	0.186314
GB40243	0.475523	1.87305	0.71115	0.856234	0.985754	1.8697	0.101273
GB40244	0	0	0	0	0	0	0.358073
GB40245	0	0	0.177117	0.228483	0	0	0
GB40246	0	0	0	0	0	0	0.374455
GB40247	0	0	0.269167	0.347228	0	0	0.246416
GB40248	0	0	0	0.0936007	0	0	0
GB40249	0.301593	0.348638	0	0	0	0	0.0619369
GB40250	1.61985	1.10964	1.37275	13.0211	2.61172	2.36564	1.23208
GB40251	1.87825	1.68934	3.32029	30.8175	2.42742	4.06322	2.20343
GB40252	76.5953	235.738	114.842	435.662	257.703	93.5243	783.321
GB40253	35.5057	0.888402	0	8.67354	0	0.349658	1.32576
GB40254	0.0783633	0	0	0.453543	0	0	0.236033
GB40257	0	0	0	0.213856	0.382986	0	0.075883
GB40258	0	2.48069	0.481394	3.72603	1.6682	3.52572	0.661057
GB40259	13.0507	71.3261	34.5405	92.2339	60.9334	30.4453	15.7532
GB40261	6.63932	14.2703	4.70042	46.9577	10.354	2.70972	16.2618
GB40262	2.03745	1.93252	4.64086	0.725668	1.62446	4.75378	0.643726
GB40263	32.8972	36.7812	60.2761	2.37154	38.95	61.5203	8.8539
GB40264	8.53755	6.48686	11.5452	0.695954	7.72741	13.495	4.41211
GB40265	83.2901	64.1336	75.2248	4.92594	57.8309	85.0953	34.0125
GB40266	1.45066	2.92391	3.50455	4.13341	2.77588	4.4001	1.74167
GB40267	10.5245	40.4084	32.12	64.0982	44.8538	31.0093	66.0349
GB40268	0.053375	0.329071	0.287363	0.329513	0	0.10793	0.243587
GB40269	2.01807	7.12671	11.1564	48.7606	7.62958	12.6332	5.23797
GB40270	3.21583	17.3482	10.6767	7.49143	12.4161	13.2494	1.21077
GB40271	25.674	73.7586	34.865	34.682	81.0949	32.1128	39.7454
GB40273	1.75706	0.332292	0.677077	15.073	0.536299	0.32696	16.1928
GB40274	5.3223	7.5077	10.7129	1.04486	9.00298	9.55689	3.15256
GB40275	0.2007	0	0.270135	0.232318	0	0.202919	0.13739
GB40276	0	0	0.0869184	0.168189	0	0	0
GB40278	136.509	53.707	50.3057	0.962557	59.3879	61.239	75.3973
GB40279	0.0762222	0	0	0.0882302	0	0.0770649	1.45055
GB40280	78.263	268.4	214.336	0.405003	251.922	223.842	3.92164
GB40281	2.53612	3.12717	22.7568	2.64209	2.62868	13.3336	3.61111
GB40282	50.9831	31.9119	105.904	6.87476	28.452	102.602	54.0072
GB40283	0.0419719	0	0	6.55886	0	0	0.509514
GB40284	0.181696	0.215424	0.175579	0.905995	0.231787	0.226098	0.650606
GB40285	0	0.301745	0	0.453224	0.202915	0	0
GB40286	0	0	0.0523692	0.236449	0	0	0.0559333
GB40287	0.0561315	0.173033	0.0503672	0.0649743	0.11636	0	0.0922199
GB40288	0.23808	0.172685	0.0502661	0.259375	0.290316	0.198233	0.191739
GB40289	24.6094	28.502	26.3914	19.237	28.0067	26.8358	112.728
GB40290	0	0	0	0.0605858	0	0	0
GB40291	4.58313	6.14266	5.72171	104.719	8.26156	6.44703	22.0436
GB40292	0.516617	5.5739	0.811238	0.299002	3.48056	1.17524	1.13169
GB40293	0.162194	0.333323	0	0	0.896603	0	0.236865
GB40294	6.1907	5.556	24.7512	1.0885	25.0167	9.82447	12.7029
GB40295	3.48717	4.29986	0	0.807306	2.16866	1.76286	2.00521
GB40296	26.9156	71.0234	105.214	34.1862	80.2171	89.2079	22.9727
GB40297	108.207	482.769	318.752	51.8223	455.895	305.872	46.5423
GB40298	1.93939	1.49461	1.20477	0.690743	1.85554	1.28208	0.285948
GB40299	6.64078	8.78668	0.163255	1.54441	4.5259	1.83951	2.25845
GB40300	0	0	0	0.609288	0	0.532184	0.504455
GB40301	1.64211	0.796271	0.397341	2.69102	1.22393	0.820802	2.02087
GB40302	42.4678	235.301	163.676	143.525	246.234	152.923	54.4846
GB40303	36.9583	22.6583	39.8428	221.128	25.0185	47.0983	62.2024
GB40304	26.9605	1.32938	0.987422	5.64598	2.03456	1.714	20.6201
GB40305	55.8383	130.788	136.975	161.226	158.011	114.645	79.6593
GB40306	44.1557	0.279212	0.243823	12.2669	0.375525	0	0.669643
GB40307	31.9746	69.1286	43.9994	217.476	69.1747	35.0402	183.216
GB40308	71.6991	200.547	156.817	272.989	200.955	177.032	230.389
GB40309	86.9128	524.568	226.075	50.0642	420.68	198.615	34.5474
GB40310	8.29767	5.6229	14.0781	30.4292	8.69935	15.3806	65.084
GB40311	30.363	15.4187	5.05707	30.3351	15.48	3.41888	23.2639
GB40312	20.8746	25.1572	30.4214	7.11999	21.4858	30.948	20.6356
GB40313	11.5206	16.2439	15.8539	2.75082	15.85	16.4011	15.3909
GB40314	0.105672	0	0	0	0	0	0
GB40315	0.871792	0	0.938719	1.21096	0	1.41029	0.190972
GB40316	6.17393	1.08218	1.42803	6.39343	1.16438	4.35391	1.77386
GB40317	0.268244	0	0	0	0	0	0
GB40318	14.3213	39.7163	66.9763	122.144	53.6371	117.775	32.6548
GB40319	7.42276	15.2056	34.6706	42.6492	17.0168	41.9352	21.5761
GB40320	34.24	151.29	124.33	202.796	153.076	122.077	351.721
GB40321	0.464956	0.716644	1.66883	1.79401	0.642566	0.940192	1.31559
GB40322	7.84613	9.40595	1.30378	0	5.42165	0.58762	3.18287
GB40325	0.153282	0	0	0	0	0.309953	0.0839438
GB40326	0.2007	0.309343	0.630315	1.04543	0.832099	0.710217	0.796862
GB40327	0.422687	0.130299	0.227568	0	0	0.42736	0.196759
GB40328	0.615383	0	0	0	0	0	0
GB40329	0.109832	0	0	0.25427	0	0	0
GB40330	1.90209	0.344909	0.535454	0	0	0	0.204248
GB40331	0.599943	0.231175	0.269167	0	0.310919	0.909863	1.3416
GB40332	0.0731574	0	0	0	0	0	0.0400641
GB40333	0.177014	0	0.254137	0.57372	0	0.501117	0.19388
GB40334	3.97001	6.28442	3.08092	1.73881	5.33824	2.82057	9.87179
GB40335	190.985	36.9616	48.4511	2.45199	56.3396	50.5117	31.9454
GB40336	256.457	73.9601	83.3254	3.643	93.5926	101.863	56.1001
GB40337	5.63569	5.07565	3.41134	2.16934	15.984	10.9629	4.18599
GB40338	3.62354	3.60324	2.37739	11.0948	6.13848	2.4424	3.96881
GB40339	7.30645	20.2562	20.4773	31.5783	21.8341	24.2243	12.5496
GB40340	58.185	330.698	254.669	81.1509	261.054	204.079	36.0569
GB40341	51.9671	72.7513	89.2984	84.7251	76.0298	79.6712	26.1568
GB40342	15.0192	46.0652	41.8373	90.7437	51.6892	40.1659	59.6248
GB40343	26.439	17.5112	41.1158	18.3788	23.3567	61.3106	14.9428
GB40344	3.5868	6.23041	3.11629	7.11747	5.54705	2.99326	4.94189
GB40345	0	0	0	0	0	0	0.219508
GB40346	12.2463	8.12573	24.047	9.91652	11.384	26.0959	12.0297
GB40347	0	0	0	1.32968	0	0.331832	0.58415
GB40348	7.99516	6.17534	25.712	12.8825	9.14348	38.4027	8.48096
GB40349	8.25796	53.6164	36.7041	19.8112	43.9054	36.382	2.36665
GB40350	3.82681	7.49679	10.9994	8.65528	8.4919	11.9324	6.88636
GB40351	1.08974	0.671854	0	0.504566	0	0.661072	0.358073
GB40352	0.569334	1.75505	0.638584	0.494269	2.06539	0.575628	1.83177
GB40353	1.2518	6.61518	3.53022	0	8.89706	3.97773	5.58226
GB40354	2.07345	4.93903	5.07415	0.872763	7.03349	5.71738	2.68393
GB40355	9.61219	63.5123	25.678	39.6945	52.6941	19.5581	66.8676
GB40356	3.98315	5.36307	18.0897	4.98163	9.96539	14.4269	11.7801
GB40357	5.26995	9.47819	18.0586	48.1385	13.9913	20.3616	22.1662
GB40358	11.3908	27.2854	35.8975	89.7196	32.6539	43.9087	79.6339
GB40359	2.38222	4.12487	6.73112	14.9023	4.32891	7.23592	3.28095
GB40360	31.4092	126.175	80.9562	197.99	128.069	68.3139	95.4048
GB40361	13.0553	25.3194	56.5817	110.287	31.1379	63.0084	44.4823
GB40362	43.3182	176.079	111.622	96.8767	179.749	93.0269	163.289
GB40363	4.41349	12.1731	21.6365	36.8698	12.4494	24.7688	9.59049
GB40364	13.9948	67.4119	62.2295	88.5501	66.625	54.3135	50.9975
GB40365	11.017	70.1102	62.6818	39.6628	83.2626	56.808	29.0063
GB40366	1.16239	3.58322	2.38405	0	3.44232	4.70096	0.454696
GB40367	4.02366	6.61518	7.22091	3.10502	4.44853	9.76353	7.34508
GB40368	10.9597	14.8448	9.23818	4.61318	11.0154	27.1984	28.2821
GB40369	0.19646	0	0	0.68223	0	0.397264	0.32277
GB40370	0	1.10253	0.641859	4.14003	1.48284	1.08484	1.76282
GB40372	0.97111	5.44287	2.21807	7.76649	2.92815	2.85628	6.38185
GB40373	0	0	0	1.07641	0	0	0.212191
GB40375	0.550605	0	0	0	0	0	0.201023
GB40377	0.547572	2.39868	1.60332	0.733915	0.477941	0.174829	1.89394
GB40378	2.60375	3.15323	1.0013	0.358803	1.54216	1.31627	2.10494
GB40379	0.850529	1.04875	1.52637	1.96904	2.11576	1.37589	0.372629
GB40381	0.0735431	0.0755688	0.0439938	2.639	0	0.0743561	1.16127
GB40382	6.48878	10.7043	12.7539	7.56211	17.0199	16.1856	14.8829
GB40383	2.32478	1.91105	5.28464	22.2458	0	5.32775	19.946
GB40384	4.4835	5.63077	7.15214	31.1389	6.88463	10.4093	26.4633
GB40385	8.08071	5.18056	12.466	38.8415	10.7417	17.0481	48.6327
GB40386	0.920907	5.29913	3.01888	15.8619	3.66534	3.87332	7.18835
GB40387	18.2486	40.4123	31.62	382.772	32.1766	36.9008	191.116
GB40388	7.99737	12.6752	19.913	25.5059	13.0507	19.4735	20.2339
GB40389	431.302	513.936	217.842	248.983	433.273	185.128	142.229
GB40390	0.255815	0.207522	0.120813	1.12212	0.223285	0.326708	0.943801
GB40391	9.7857	13.3329	13.438	24.1566	14.1215	13.7202	22.3097
GB40392	16.9143	31.3386	37.3007	1.65825	32.1977	34.5584	7.84534
GB40393	0.249608	0	0.065875	2.75334	0.152187	0	1.03728
GB40394	0	0	0	3.55762	1.47028	0.478064	1.29473
GB40395	61.4915	352.078	149.328	204.704	300.32	143.263	159.641
GB40396	27.2871	44.8798	24.2502	35.3196	37.5901	29.9686	104.653
GB40397	5.59431	26.8513	22.8222	19.3753	22.8247	21.7844	8.12647
GB40398	1.01407	2.36046	3.34262	9.82182	2.31667	2.76199	2.76541
GB40399	25.0727	49.4484	46.5604	52.5556	46.9876	48.937	42.0521
GB40400	8.61368	15.0875	25.4917	95.7798	19.899	33.1398	39.1104
GB40401	10.2579	10.0411	37.5959	66.0744	16.7176	61.0593	33.6341
GB40403	0.84823	1.16213	1.01483	0.654572	1.17225	0.571738	0
GB40405	35.8194	28.5872	78.4535	9.95727	30.9066	125.585	19.0576
GB40406	0	0	0	0	0	0	0.180802
GB40407	0.0606464	0	0	0.561604	0	0	0.398551
GB40408	8.55176	14.4786	20.7226	0.512901	15.4681	19.9626	1.11138
GB40409	0.121645	0.374988	0	5.163	0.336226	0.327974	2.84238
GB40410	21.8842	83.5402	83.5749	7.05545	81.3034	73.8564	6.8429
GB40411	107.967	82.5184	150.154	2.273	92.6417	128.706	1.508
GB40412	1.3029	1.89005	1.34103	2.92759	1.6682	1.43353	1.14373
GB40413	0	0.704896	0.615553	0	0	0	0
GB40414	14.1878	24.4008	29.5323	34.1855	26.9963	32.1995	33.0187
GB40415	19.5005	72.0571	105.712	35.5362	67.2933	99.2782	29.201
GB40416	0.0576391	0.296134	0.1724	606.48	0.238971	0.233105	3.88257
GB40417	19.8955	17.0843	19.6684	83.9742	15.4904	20.9654	62.7309
GB40418	0	0	0	0.645845	0	0	0.25463
GB40419	0.471948	0.484947	0.188214	0.364198	0.434819	0	0.344611
GB40420	0.0733038	0.0322813	0.103362	2.69102	0.0868332	0.0952897	1.39932
GB40421	13.6833	27.2247	34.4197	11.9341	40.8588	38.7063	27.7947
GB40422	10.8367	57.5367	58.2938	63.1978	55.7472	47.4458	21.6875
GB40423	5.60682	10.7497	9.32583	7.59817	6.23667	9.54018	8.72481
GB40424	18.8357	68.1582	76.376	35.562	68.2985	75.6955	6.4821
GB40425	0.833888	1.66503	2.58488	0.548442	2.94655	1.93531	2.13287
GB40426	0.575863	1.38069	0.172242	13.6279	1.72432	0.388152	3.18871
GB40427	9.29528	36.1982	34.9919	66.9785	33.0598	27.7875	35.2307
GB40428	13.4494	51.4864	46.997	51.8707	49.6769	45.5208	85.2208
GB40429	79.8643	196.294	175.169	484.309	193.801	173.367	393.74
GB40430	0.697434	1.43329	1.25162	1.61461	1.9277	0.940192	2.29167
GB40431	60.5838	51.6994	20.9802	31.9128	43.7884	23.1243	75.0525
GB40432	1.68734	2.77411	1.81687	4.948	3.26465	1.81973	4.43548
GB40433	1.02063	2.09749	16.4848	20.0842	4.93678	16.1667	7.45257
GB40434	309.369	674.715	658.94	936.314	671.385	609.651	296.092
GB40435	3.0997	4.37949	12.0527	56.2124	10.174	13.3194	5.30478
GB40436	136.392	274.343	163.064	561.476	342.913	157.714	806.467
GB40437	16.9045	35.3886	56.3032	34.3938	42.3634	50.9718	18.3212
GB40438	0.174358	0.179161	0.156453	8.20761	0	0.117524	3.05555
GB40439	0.189063	0.453299	0.376995	235.237	1.04514	0.552221	31.0617
GB40440	0.0122716	0.0378287	0.0660682	15.559	0.118714	0.0248144	8.02195
GB40441	48.5057	47.8481	39.525	18.4527	34.1333	40.1879	34.3463
GB40442	0.623618	0.784647	1.23335	8.48555	1.3719	1.67279	9.458
GB40443	1.79983	1.38705	6.66187	9.37517	3.73103	6.59651	4.92831
GB40444	17.5169	43.4986	22.34	59.2337	55.9817	25.254	89.3572
GB40445	11.3453	28.93	12.92	75.0757	36.2443	18.8472	30.6787
GB40446	1.01735	8.01029	4.11342	26.6454	6.80961	3.54431	11.8342
GB40447	1.11963	0.143808	0	0.648005	0	0	0.255481
GB40448	345.088	363.041	193.747	831.328	400.115	238.373	280.714
GB40449	9.85263	7.84896	10.1322	19.7341	9.63848	8.73035	13.5196
GB40450	0	0	3.75487	6.45845	0	0.940192	0.636574
GB40451	50.8497	61.2117	76.1808	95.6873	60.1207	74.4102	74.0325
GB40452	9.39501	7.63942	25.3275	45.0512	11.0925	35.1533	29.59
GB40453	9.27314	10.7376	17.0752	28.594	12.0508	12.6532	12.8453
GB40454	20.5867	85.5607	80.3708	46.1025	64.5093	66.6486	9.83943
GB40456	42.3767	97.6233	73.771	292.561	97.9039	75.5347	54.1053
GB40457	978.028	682.528	255.613	399.105	328.251	82.2337	101.915
GB40459	10.3136	25.6689	26.2462	29.0141	24.2715	29.787	56.9444
GB40460	90.69	939.338	223.468	81.8253	725.337	198.301	35.5532
GB40461	149.87	185.865	161.717	728.178	161.797	153.207	253.486
GB40462	448.424	367.081	113.573	161.86	309.502	101.158	156.031
GB40463	27.3801	51.7413	64.9821	61.0332	49.4743	52.0832	26.4137
GB40464	1.99267	3.07133	5.36411	8.84192	8.26156	6.71565	4.27414
GB40466	201.13	260.475	424.206	146.363	312.259	436.163	154.742
GB40467	12.6145	57.9547	43.2627	44.7177	52.0478	42.4926	13.4843
GB40468	0	0	0.536411	48.4384	0	0	1.2004
GB40469	0.133268	0	0.159443	0.514208	0.736699	0	1.04609
GB40470	0.332111	1.53567	0.596012	1.15329	0	0.671565	1.36409
GB40471	0.113097	0.232425	0.270622	0.96004	1.0941	0.381159	1.44519
GB40472	0.365467	0.375534	0.109312	1.33963	0.75761	0.123169	0.583758
GB40473	24.9187	50.613	59.8868	51.0173	52.1081	60.9166	26.9483
GB40474	1.07297	0	1.44418	1.86301	3.3364	1.62725	0.88141
GB40475	1.4459	3.14624	3.35802	0.393808	2.11576	2.23582	1.3042
GB40477	4.40484	12.0698	22.6171	6.5151	9.63848	9.89675	9.5151
GB40478	10.0602	41.6763	54.5102	17.0752	24.9568	47.4573	31.177
GB40479	12.3192	45.2423	42.0133	37.121	52.9666	30.5562	16.539
GB40480	9.1351	19.389	38.2398	68.8934	19.6465	28.1192	80.2317
GB40481	0.0276211	0.255437	0.793109	2.97344	0.572583	0.614383	3.46397
GB40483	15.1599	37.0969	34.1129	16.4627	35.8001	33.1437	11.5867
GB40485	0.251327	0	0.225518	0	1.563	0.508212	0.240866
GB40486	0.498167	3.83916	0.894018	1.15329	0	1.51102	0.545635
GB40489	17.293	66.0521	39.3885	97.4214	59.3638	43.6	10.8049
GB40490	3.00854	4.38417	2.40508	66.5473	5.44291	2.59935	63.5675
GB40491	11.7663	32.4136	17.3365	31.2323	34.61	18.2072	35.6955
GB40492	1166.32	385.098	172.889	947.831	395.284	136.844	1156.66
GB40493	0.549701	2.22407	1.35644	2.22705	1.99417	0.764195	3.08566
GB40494	39.4526	79.7299	106.965	59.0436	51.9625	119.64	100.644
GB40495	0.421526	2.03771	2.13189	3.57078	2.3037	2.28591	3.59384
GB40496	9.57347	27.3215	45.1362	20.6189	27.1554	42.0458	6.96515
GB40497	0.726493	0	1.04302	2.01827	0	1.17524	1.114
GB40498	6.54	1.64713	4.18891	47.592	2.89543	5.35492	16.1881
GB40499	2.61538	2.68741	4.88916	15.137	3.61443	5.06822	11.518
GB40500	12.9345	16.5025	29.5527	83.7905	23.6769	33.8704	37.3932
GB40501	0.855747	1.58277	2.84111	0.891504	1.59656	2.9417	2.43695
GB40502	4.56939	6.6722	9.49508	1.39191	10.9679	5.59252	2.23898
GB40503	78.7842	114.495	150.39	3.52508	99.2595	157.881	6.88691
GB40504	31.3249	10.1982	21.1706	10.1078	13.5655	26.916	31.4927
GB40505	6.70609	1.65379	7.70231	7.45206	4.44853	10.3059	7.19818
GB40506	5.83308	7.03614	3.64109	7.92628	6.30883	5.64115	5.13889
GB40507	5.78109	24.0044	18.0175	57.4402	20.002	14.1653	27.1079
GB40508	10.8034	21.3588	22.1966	3.4825	19.7179	25.5019	9.26985
GB40509	21.4618	54.7172	30.9952	130.001	53.4874	28.5084	43.9974
GB40510	19.6516	48.7094	40.6126	98.012	47.2135	44.3653	39.5471
GB40511	0	0	0.0364374	0.775578	0.0841789	0.0410564	1.6234
GB40512	1.24542	3.07133	9.83419	13.2629	4.13078	8.05879	0.272817
GB40513	80.4761	167.934	108.891	134.461	172.636	108.279	27.9597
GB40514	119.311	59.4522	46.7444	503.001	54.1427	51.3748	128.77
GB40515	56.2462	54.2408	136.183	112.267	86.0551	133.71	85.9299
GB40516	17.5975	26.3402	17.6554	88.0017	29.6814	16.9982	56.1281
GB40517	5.19602	3.7688	4.73723	4.30992	11.4049	6.85478	16.9973
GB40519	21.6453	24.4171	21.1435	0.518982	22.6676	27.3747	15.4278
GB40520	0	0	0	3.61896	0	0	0.131705
GB40521	0.846184	0.356949	0.15985	33.1996	0.221574	0.432272	1.15608
GB40522	5.41774	2.99121	3.41022	128.607	2.51439	4.41481	40.2536
GB40523	4.89195	0.917033	2.72866	78.6645	1.64448	4.0103	23.7131
GB40524	0.249083	1.15175	0.670513	10.3796	2.58174	0.503674	4.7061
GB40525	2.42586	5.60852	2.99302	6.4058	3.77158	3.44907	7.01615
GB40526	1.79983	6.24174	4.44125	5.72927	7.46205	8.6437	4.6819
GB40527	0	2.23106	1.0627	4.72198	2.45509	3.1931	3.20689
GB40529	0.557947	1.71995	1.0013	0	3.46985	2.82057	1.22222
GB40530	0	0.811295	0	2.43715	7.09247	0	2.16195
GB40531	2.50747	0.844767	2.28686	19.1279	2.55638	5.67994	1.90597
GB40532	3.0997	6.7683	23.1782	2.69102	57.2954	35.2572	7.70962
GB40533	0.147345	0	0.176285	0.45482	0	0.297948	0.134487
GB40534	33.769	62.501	81.504	6.06277	49.5449	46.0991	4.88375
GB40535	5.22079	7.24834	4.07672	9.13409	5.12217	8.30055	3.92857
GB40536	0.156142	0.481328	0.18681	4.09678	0.431574	0	8.09494
GB40537	61.4177	187.402	171.968	21.1245	150.421	173.759	18.2935
GB40538	7.8709	50.5918	50.1327	72.3407	49.8097	44.3315	34.7781
GB40539	270.789	156.892	48.5134	1043.76	212.206	46.0383	84.1224
GB40540	28.4524	25.6157	76.8731	86.1685	38.1871	82.5677	131.266
GB40541	0.314041	0.282355	0.234826	3.57456	0.162751	0.238135	4.94449
GB40542	0	0	0	0	0	0	2.05662
GB40543	3.70653	11.1227	17.2947	31.4166	13.7364	14.6841	39.5283
GB40544	0.581195	2.09021	0.695347	2.24252	3.21283	0	0.47743
GB40545	3.84791	14.389	15.3608	18.3985	12.8261	14.125	4.00503
GB40546	11.3679	37.2213	27.2931	10.3136	25.8583	29.6968	7.92492
GB40547	1.79983	5.54821	5.6525	2.08337	5.59654	5.91411	5.66756
GB40548	7.78212	13.7845	26.4563	0.584399	21.7987	34.9728	47.1644
GB40549	31.3273	57.449	29.9569	1.72049	42.8992	24.0442	49.9345
GB40550	6.49881	9.2838	17.3521	1.46783	12.4862	14.4234	12.7604
GB40553	2.63894	1.59792	1.43768	7.41849	1.95375	4.00217	1.05809
GB40554	4.2404	3.52589	4.35565	14.2086	3.9325	5.13345	4.59861
GB40555	17.3045	104.404	82.1915	70.9434	91.5491	71.3113	71.4249
GB40556	8.46731	14.0041	16.4204	53.4254	19.277	16.6043	51.9888
GB40558	93.7737	330.259	211.103	210.059	275.269	181.941	59.6173
GB40559	7.66634	40.1125	34.6023	27.172	36.3412	31.0867	37.3547
GB40560	29.5783	56.7803	56.7403	119.978	49.6753	51.3489	37.0192
GB40561	5.59116	19.6977	13.3903	64.3139	20.3539	15.7574	34.7911
GB40562	4.18971	5.95891	16.4285	24.6036	8.43809	14.1373	14.5503
GB40563	34.7252	39.9875	96.887	184.708	47.7064	89.1207	39.7136
GB40564	96.3305	143.274	163.495	143.63	142.712	158.718	74.0986
GB40565	313.144	232.375	748.167	315.268	211.618	721.59	776.81
GB40566	0.370975	0.457432	0.266303	0.257651	0.461417	0.975199	0.873596
GB40567	576.021	5.62763	14.839	0.553062	10.2742	11.1612	2.63221
GB40568	0.199267	0.614266	0.357607	0.61509	1.65231	0	0.145503
GB40569	0	0	0	0	0	0	0.0931571
GB40570	0.147138	0	0	0.136254	0	0	0
GB40571	0	0	0	0	0	0	0.0230782
GB40572	2.9678	0.686148	0.399455	15.6308	0	0.750153	3.61628
GB40573	0.0237626	0	0.0213224	1.21027	0.0328398	0	2.65908
GB40574	11.0066	34.804	37.7632	67.6616	29.7204	32.8262	24.4706
GB40575	5.8846	3.35927	0.782265	1.5137	3.61443	1.32214	5.49045
GB40576	818.417	241.511	119.556	876.933	204.78	95.7839	90.8714
GB40577	17.6395	18.184	29.5945	11.921	29.6248	29.6226	10.3741
GB40578	13.6812	27.9999	32.6752	22.7903	32.4979	28.9754	52.661
GB40579	5.02152	11.1796	10.5136	10.3335	9.25294	5.64115	15.125
GB40580	7.03076	11.2019	8.89099	75.035	15.0192	9.97242	51.2844
GB40581	8.28424	11.7864	12.7704	14.7528	14.5311	16.3221	18.4574
GB40582	8.56847	8.59973	30.039	1.84527	38.0032	24.1764	11.6766
GB40583	15.9247	13.6162	20.5475	34.9833	20.9637	38.6654	23.1076
GB40584	1.87771	0	0	1.86301	0	0	2.93803
GB40585	0.183535	0	0	0	0	0.371128	0.301535
GB40586	0.187482	0.231175	0.134583	0.781264	0.310919	0.151644	0.328554
GB40587	0	0	0	0.659025	0	0	0
GB40589	26.6071	36.1189	14.8318	53.04	34.2648	21.2248	22.1337
GB40590	11.2586	22.3183	12.5162	16.5306	15.0085	9.06613	6.72949
GB40591	0.146828	0	0	1.52963	0	0.222677	0.381944
GB40592	19.3317	30.5531	62.8913	134.011	29.3678	69.2457	38.1446
GB40593	8.22081	2.56162	2.9826	28.3072	1.84567	5.22106	1.67405
GB40594	7.94342	2.98732	4.43683	38.1571	2.49926	6.35709	1.47512
GB40595	28.0833	87.5739	29.4549	92.7864	74.2163	30.1802	84.7407
GB40596	32.6407	52.2303	63.2305	83.3363	51.0812	56.1676	132.657
GB40597	1.87771	0	1.44418	37.2603	0	2.71209	6.31677
GB40598	2.33597	1.24154	3.7344	114.53	3.03348	2.9726	27.2324
GB40599	2.44664	5.59156	4.08797	24.2192	5.13016	6.22687	16.6331
GB40600	2.82022	4.93427	3.62492	32.4687	5.68829	3.46792	19.0972
GB40601	1.80816	0	2.00878	1.99335	0.713962	1.39288	0.707304
GB40602	0	0	0.325097	0	0	0	0.148809
GB40603	36.3534	3.46248	10.0573	5.02549	5.87887	14.425	2.65681
GB40604	0.0567943	0	0	0.184076	0	0	0.0186618
GB40605	0.00621599	0	0.016733	0.194272	0	0	0.0136166
GB40606	23.9706	0	0	0.678408	0	0	0
GB40607	7.76716	0	0	0.114715	0	0.125248	0.0339205
GB40608	148.658	0	0	6.63539	0	0	0
GB40609	3.87966	0.232677	0	0.20969	0.25035	0.0610514	0.0330688
GB40610	0.0345835	0.355361	0.186192	0.373629	0.191177	0.303037	0.0315656
GB40611	0.0601236	0.185339	0.215797	1.39191	0	0	0.0823156
GB40612	0.410255	1.26467	0	0	0	0	0.449346
GB40614	0.882352	0.925946	1.29711	0.260772	2.45178	1.55644	0.154217
GB40615	0.773562	0.870571	0.705141	0.0568525	1.47632	0.571067	0.121039
GB40616	0.185982	0.429986	0.166883	0.215282	0	0	0.203704
GB40617	0.800881	0.480049	0.419204	0.978553	0.507289	0.809734	0.676169
GB40618	0.182336	1.12415	0.327222	0	0.37798	0.184351	0.199709
GB40619	0.774926	1.12415	1.06347	0.738711	0.75596	0.829581	0.698983
GB40620	0.516617	0	0	0	0	0	0.282922
GB40621	0.214595	0	0	0	0	0	0.117521
GB40622	0	0.483131	0	0.362834	0.974678	0	0.343321
GB40623	0	0	0	0.768863	0	0.503674	0.318287
GB40624	0	0	0	0.0432872	0	0	0.0102398
GB40625	0.466786	0	0.197106	0	0	0.111046	0.0300744
GB40626	0.937534	1.26881	1.108	3.54685	1.70649	1.43341	0.613615
GB40627	1.37261	0.228716	0	0.257651	0	0	0.223478
GB40629	3.88025	0.0312037	0.0605527	0.0703024	0.0279782	0.115989	0.0092391
GB40630	1.53435	1.28996	0	0.968767	1.73493	2.53852	1.22222
GB40631	0.275303	0	0	0.424898	0	0	0.201023
GB40633	0.458838	0.565772	1.3175	1.91204	0.760933	1.11338	1.50767
GB40634	6.45671	42.6627	27.3793	15.3893	37.0479	22.4765	5.41585
GB40635	0	0	0	0.0825889	0.221858	0.0721375	0.097684
GB40636	0.611784	1.88591	0.439167	0.566531	0	0	0.201023
GB40637	171.594	492.677	421.681	151.618	417.06	340.036	724.295
GB40638	20.3494	34.9015	35.0021	51.8633	28.4148	34.7382	22.5529
GB40639	0.375862	0.257477	0.224843	0.0966834	0.25972	0.0844483	0.0800482
GB40640	11.9298	0	0.439167	1.69959	0	0.371128	0.201023
GB40641	0.109832	0.959287	0.62417	0.339026	0.531255	0.444185	0.280694
GB40642	28.5127	17.7053	6.99437	3.3242	11.4811	6.22186	3.31393
GB40643	9.51046	1.17269	0.455136	1.46783	1.05147	1.79491	1.25
GB40644	54.8482	12.4389	7.77795	1.49928	6.60925	6.14482	7.69345
GB40645	1.12717	0	1.39069	0.326184	0.584151	1.56699	0.385802
GB40646	1.4945	0	1.34103	0.768863	1.37693	1.00735	0.409226
GB40647	85.8548	71.0901	122.284	8.10119	52.4911	101.914	156.837
GB40648	121.24	76.3583	167.284	11.4691	61.5654	133.145	167.569
GB40649	0	0	0	0	0	0	0.136409
GB40651	0.276211	0.319297	0.433731	0.159863	0.572583	0.349081	0.283622
GB40652	20.8688	41.1201	73.0074	56.4644	49.9704	70.487	87.9955
GB40653	549.342	846.012	515.767	1246.82	887.742	498.179	676.909
GB40654	4.86523	7.46	9.34949	42.972	9.40623	10.2798	21.2278
GB40655	38.6721	71.0636	32.3024	25.041	64.2373	32.8504	51.551
GB40656	929.836	1417.85	1145.56	461.718	1358.32	1125.36	392.647
GB40657	78.8382	77.3593	210.861	118.681	112.351	212.225	307.656
GB40658	4.75523	0	0.106673	0.183479	0	0.16026	0.0976562
GB40659	0.26984	0	0.0745015	0.0961079	0.172116	0.0839457	0.26145
GB40661	0.406272	1.66985	0	0	1.40366	0.410763	0.111246
GB40662	4.73388	5.68117	9.20885	30.7864	4.34481	11.2531	40.9056
GB40663	3.61171	4.35105	4.76809	55.8387	3.95866	8.14273	42.4458
GB40664	0	0.285137	0.298796	0.599591	0.536892	0.59853	0.425508
GB40665	0	0	0.0696314	0.269476	0	0.0392291	0.031873
GB40666	0	0	0.0547358	0.282439	0	0.0411163	0.0222708
GB40667	0.912028	0.330759	0.0641859	0.0828006	0	0.0723224	0.088141
GB40668	0.0711667	0	0	0.274594	0	0	0.0779478
GB40669	0.0358578	0	0.160877	0.166027	0	0	0.0294559
GB40670	19.6231	0.337686	0.655301	8.19986	0.454169	0.767905	0.843877
GB40671	12.0381	8.52312	22.5515	19.3286	17.7099	33.7809	14.3463
GB40672	4.38944	6.94092	18.7306	39.4244	8.76226	18.6066	24.5103
GB40673	32.7596	130.488	48.2882	66.6728	110.736	33.4554	67.521
GB40674	8.96184	41.8847	35.4411	81.9855	47.8678	46.2545	44.8834
GB40676	43.9293	44.9731	84.0841	62.4277	51.6616	88.1495	39.066
GB40677	3.18827	1.8428	3.75487	0	2.06539	2.82057	4.31051
GB40678	26.3744	10.9751	25.6026	8.38244	13.9873	39.6063	38.9069
GB40679	0.574357	1.01173	0	0.379909	1.36073	0	0.134804
GB40680	2.23705	7.7073	2.36156	0.913931	6.54689	6.6523	2.08988
GB40681	167.118	0.820585	1.38539	0.246506	0.882915	1.50718	0.670589
GB40682	0.0868175	0.267626	0.207739	0.468974	0	0	0.110938
GB40683	0.438944	0.60138	0	0	0.808824	0	0.133547
GB40684	0.284667	0.175505	0	0.0659025	0.177033	0	0.124716
GB40685	0	0	0	0	0	0	0.115741
GB40686	12.3015	35.6521	12.8936	17.6877	23.8298	11.6225	2.68705
GB40687	0.41846	0	0.375487	1.77607	0.578309	0	0.190972
GB40688	0.774926	0	0	1.19601	0	0	2.5463
GB40689	6.62936	7.81632	11.2677	2.40927	3.02742	8.10363	3.0291
GB40690	74.1362	109.909	126.646	6.35617	90.3313	119.728	30.0855
GB40691	6.82689	35.1353	21.4867	15.0879	32.7668	20.722	13.2187
GB40692	0	0.417463	0	0	0.561465	0	0
GB40693	72.4318	14.2928	66.0075	9.65159	21.4847	62.3205	4.45957
GB40694	85.9015	13.2114	70.2247	10.3532	24.3353	70.9988	2.15755
GB40695	0.263182	1.21694	0.472311	0	1.09115	0.532184	0.14413
GB40696	91.5033	0	0	0	0	0	0
GB40697	145.248	6.07589	2.72092	1.05301	2.51439	2.14609	2.07578
GB40698	0	0	0	0	0	0	0.152778
GB40699	5.16921	0	0	0.142466	0.170091	0	0.0224673
GB40700	10.1473	1.06528	1.24035	0.218191	1.43275	1.96932	2.04736
GB40701	5.8328	2.41024	0.869963	2.78756	2.46365	2.75101	5.54076
GB40702	0.282743	0	0.845692	0.872763	0.781499	0.571738	0.309685
GB40703	50.5989	25.6172	34.4248	27.7454	35.0186	45.9051	3.98524
GB40704	0.0591881	0.0912277	0.0354066	2.48929	0.0817976	0.07979	3.11174
GB40705	9.4202	20.6035	30.9429	95.0267	16.2649	40.9865	31.7226
GB40706	5.10554	7.97295	14.22	69.3608	9.82444	14.0575	30.1625
GB40707	0.608669	0.625435	0.227568	3.28794	0.73603	0.410265	1.18056
GB40708	142.313	160.504	87.7216	5.49803	175.612	97.5044	86.7935
GB40709	0.258309	0.796271	0.463565	1.19601	1.07094	0	0.282922
GB40710	1.23596	1.49679	2.49533	3.01462	0.640532	2.32073	0.833992
GB40711	288.567	546.176	793.044	146.546	638.22	853.133	1734.14
GB40712	6.73133	17.604	14.9148	17.8901	21.3591	14.1029	16.023
GB40713	51.5584	37.7432	13.9997	7.05645	29.7722	9.61085	18.5031
GB40714	0.376991	2.32425	1.01483	3.05467	1.563	0	1.13551
GB40715	0.0897983	0.184544	0	0.762263	0.248201	0.121055	2.13102
GB40716	10.1477	7.41727	4.88134	8.88037	5.49394	3.52572	18.2951
GB40717	49.786	113.119	84.5328	194.499	95.6434	85.7021	304.292
GB40718	143.869	292.608	255.837	619.913	337.172	214.763	137.299
GB40719	0.248616	0.34286	0.246568	0.545272	0.515379	0.291054	1.70908
GB40720	156.362	201.195	310.71	90.3144	192.981	296.119	60.3963
GB40721	9.10934	8.33647	44.9563	31.3037	11.2121	47.2015	6.31377
GB40722	48.0731	122.597	134.848	88.0348	136.66	141.029	211.797
GB40723	52.7654	143.872	132.179	95.4904	162.978	168.024	238.715
GB40724	0	0	0	1.40401	0	0	0.498188
GB40726	0.440195	0.805694	0.370303	4.29926	0.627357	0.639775	2.05662
GB40727	15.9413	34.9735	14.9387	2.75303	28.6489	12.0882	37.2264
GB40728	30.3801	62.9673	39.2095	1.51533	49.3153	29.4837	10.7909
GB40730	0.0292425	0.0901439	0	0.304644	0.121239	0.0591315	0.208188
GB40731	7.55334	10.4657	5.05373	3.77758	8.83831	9.89862	11.9051
GB40732	6.77384	20.3074	10.563	1.82348	21.3155	10.8305	15.4817
GB40733	14.527	28.5784	31.6569	19.2572	28.4218	38.8001	25.0406
GB40734	0.0567019	0.174791	0.0678387	1.44396	0.235085	0.0764383	1.12824
GB40735	224.188	546.538	315.396	23.2387	503.592	321.196	100.687
GB40736	0	1.43329	0	1.61461	0	0	0.25463
GB40737	0	0	0	0.252283	0	0	0.0397859
GB40738	4.1846	2.57992	3.50455	0	9.25294	1.69234	0.611111
GB40739	0.711667	2.19381	3.32064	0.988538	2.36045	3.16595	3.03996
GB40740	1.3887	0.684934	1.14086	2.44335	1.45857	8.69885	2.07196
GB40741	88.8937	131.884	200.26	38.0964	129.626	192.903	22.9139
GB40743	0	0.597203	0	0	0	0	0.159143
GB40744	6.13128	8.00909	17.9629	63.4667	16.2371	16.0556	11.8613
GB40745	11.7392	38.1572	27.4689	58.2986	40.7244	27.3983	107.265
GB40746	157.796	845.171	537.517	202.126	754.259	479.621	152.312
GB40747	4.35646	3.38814	1.7573	67.1753	3.72835	2.02047	40.6349
GB40748	7.04683	32.2266	24.2779	26.5521	26.8114	27.7073	16.1512
GB40749	27.6408	20.6365	10.4651	0.864006	20.792	11.9804	35.2436
GB40750	935.833	1719.46	1988.73	108.004	1694.61	2121.97	321.908
GB40751	0.0442815	0	0	1.6915	0.0917951	0.111928	0.460758
GB40752	1.07297	47.1331	32.7348	2.48402	28.9155	18.4422	17.3344
GB40754	3.44092	7.98383	0.82999	4.19713	7.59318	0.41149	20.9411
GB40755	0	0	0.291076	0.375491	0	0	0.0888242
GB40756	0.5978	6.75693	9.29778	1.15329	3.7177	12.0882	2.67361
GB40757	0.565487	4.26113	2.14242	2.18191	1.8235	2.03285	0.929054
GB40758	1500.85	511.544	345.829	17.3746	624.825	499.119	44.2142
GB40759	1467.86	533.153	310.212	43.617	628.911	443.359	51.7481
GB40760	20.1758	45.4203	34.0071	111.115	44.1676	29.988	23.4413
GB40761	0.290597	1.19441	1.21686	1.56976	1.20481	1.76286	1.3262
GB40762	1.06131	1.86951	4.35348	3.51003	1.88579	4.59876	0.747282
GB40763	6.03818	11.8318	6.80413	0.975269	13.5844	12.9671	3.28113
GB40764	8.27175	15.5787	51.641	7.03032	18.3452	46.1236	49.147
GB40765	93.4011	88.6582	162.972	91.2884	75.5666	175.676	32.848
GB40766	0.851296	2.37497	5.38541	19.2713	3.05451	6.79481	8.55408
GB40767	24.8759	127.175	57.9335	9.83493	104.83	57.1924	65.565
GB40768	0.926822	10.4282	0.74848	0.160925	7.97336	2.38952	6.17963
GB40769	40.9942	11.7344	1.24207	8.07306	13.6852	3.22967	1.67647
GB40770	0.387463	3.41259	0	0.256288	2.98334	0	0.30313
GB40771	3.99092	7.93032	4.89766	30.5033	6.08319	4.31196	2.57129
GB40772	0	0	1.0013	0	0	0	0
GB40773	33.5375	30.9715	28.7692	13.8529	40.0626	27.4291	29.0831
GB40774	3.31789	30.0573	17.674	22.521	22.7081	14.042	9.57951
GB40775	39.2399	190.794	111.491	102.837	188.235	85.4707	38.4833
GB40776	83.0171	114.085	56.3231	230.473	144.111	33.4375	234.28
GB40777	92.1512	156.876	72.1097	403.028	190.096	74.3358	263.024
GB40778	11.6589	21.5641	14.2881	17.1188	18.7254	14.825	21.5016
GB40779	96.5693	301.379	226.348	74.457	345.679	211.118	148.049
GB40780	9.06873	50.2296	34.3915	80.6821	36.0358	27.6975	68.5665
GB40781	0.58485	0.180288	0.157437	44.918	0.363716	0.147829	13.0358
GB40782	17.8924	89.9878	50.2451	99.5949	82.0034	58.7045	67.3926
GB40783	6.62374	14.127	8.33667	36.0606	9.55196	7.03878	22.6355
GB40784	4.66516	5.14637	8.28816	20.6613	5.75722	10.5693	8.84368
GB40785	16.2557	108.755	32.6123	2.75265	53.7106	39.4019	5.87009
GB40787	9.29911	11.3469	5.91045	0	8.83528	11.3606	5.62307
GB40788	75.2198	88.5945	54.6851	5.52652	87.1345	84.144	59.855
GB40789	0.0721483	0.148271	0.388435	0.612439	0.199417	0.729459	0.355603
GB40791	0	0.530847	5.56278	0.598004	0.713962	0	0.612997
GB40792	0	0	0	0	0	0	0.495113
GB40793	0.253612	1.17269	0.455136	0.587132	0	0	0.694444
GB40794	10.7189	3.1744	10.5002	11.7755	6.46878	7.13031	13.9021
GB40795	34.33	1.04366	0.607585	560.255	3.08806	0.958448	72.0132
GB40796	0.95324	0.818313	1.58077	8.49208	0.800428	1.82996	6.61464
GB40797	2.33419	5.80279	6.46926	29.6775	4.83875	7.02289	23.9527
GB40798	19.9073	47.0689	55.4725	202.454	64.9896	48.1278	380.999
GB40799	15.0142	55.7265	47.3922	182.905	43.4736	44.5856	11.896
GB40800	77.7697	103.053	41.4644	90.0214	90.6233	36.3208	53.6642
GB40801	30.746	45.1183	20.6254	53.4414	37.6715	22.8427	85.6147
GB40802	4.91648	15.5273	18.2026	34.0265	12.5657	20.5972	19.8517
GB40803	0.102564	0.573052	0.322109	7.98402	0.425227	0.207395	4.75324
GB40804	25.5476	62.1862	79.8976	56.7718	66.8475	83.1766	69.5714
GB40805	25.1226	26.5852	11.5742	75.8115	21.2461	10.3118	17.1943
GB40806	2.8918	5.34861	2.65589	3.66241	5.50099	2.33901	2.85992
GB40807	6.5185	9.76603	12.2708	5.85693	8.59904	14.4716	3.54484
GB40808	8.03994	27.9184	70.8938	34.9176	39.4456	84.4235	14.1192
GB40809	3.08011	6.56691	3.96916	11.1515	3.71288	11.9353	8.61975
GB40810	10.88	27.7102	31.8747	60.2789	18.8914	36.5421	24.6481
GB40811	0	1.44707	0	0	0	0.406814	0.110176
GB40814	11.3792	24.0453	14.6572	2.33694	17.5015	26.9068	9.64912
GB40815	4.31745	4.607	1.19202	1.92216	3.44232	1.34313	10.6399
GB40816	10.9282	23.3846	58.0369	49.0718	25.9572	60.3711	28.9661
GB40817	0	0	0.431595	0.835144	0	0	1.31705
GB40818	6.69562	5.64333	1.29596	1.4665	1.54951	2.47217	1.8733
GB40819	0.40726	3.29552	3.56302	1.17855	1.05531	4.32351	1.14304
GB40820	0	0.977242	0.227568	0	0.788603	0	0
GB40821	0.798267	3.49688	1.58338	17.6051	3.13541	1.1894	12.4247
GB40822	0	0	0	0	0	0	0.327381
GB40823	498.665	431.761	767.258	3.75293	444.296	927.479	196.833
GB40824	32.3287	50.8086	112.459	142.02	68.1775	101.675	72.9436
GB40827	0	0	0	0	0	0	1.05364
GB40828	212.95	185.918	127.666	108.102	132.185	81.1251	179.95
GB40829	4.04511	3.86988	1.75227	1.93753	5.20478	1.12823	2.75
GB40830	5.98257	0.986207	1.75113	27.2558	1.12744	1.81138	15.3741
GB40831	25.9867	33.8141	42.3203	140.552	44.1487	48.2253	95.4861
GB40833	29.2889	244.561	126.084	94.5756	259.964	120.93	182.317
GB40834	0	0.537483	0	0	0	0.352572	0.190972
GB40836	0.0959142	0	0.0491798	0.285491	0.113617	0.0831211	0.135069
GB40837	2.18366	0.274752	0	0.670606	0.277145	0.0901142	0.366081
GB40838	6.19781	1.06388	0.15484	0.69911	0.834673	2.70426	0.819015
GB40839	0.0267216	0	0.03197	0.24745	0.0738581	0.0720453	0.146339
GB40841	0	0	0.75856	1.46783	0	0	0.810185
GB40842	26.9558	36.991	42.6574	4.94269	36.5869	35.1133	4.11924
GB40843	40.1254	193.534	173.554	16.3894	171.26	162.913	133.292
GB40845	36.3457	111.172	208.692	32.4052	110.337	237.974	54.7869
GB40846	18.6523	72.9977	131.275	16.1461	82.7116	155.132	32.865
GB40847	3.87463	5.97203	10.662	11.0631	8.56754	10.1854	15.8436
GB40848	71.6489	393.273	260.824	3.61744	309.064	249.151	5.00911
GB40849	0.288196	3.55361	1.75848	0.934073	1.91177	1.51518	2.77778
GB40850	6.97434	1.65379	0	1.86301	1.11213	0.542418	0.367254
GB40851	2.38596	5.09194	1.3175	7.64816	3.04373	5.1958	8.94554
GB40853	11.1429	0.741356	0.431595	2.9694	0.664723	0.486306	0.878033
GB40854	0	0	0	0.913931	0	0	0.216195
GB40855	0	0	0	0.576647	0	0	0.204613
GB40856	21.6487	9.07197	4.91968	47.5051	6.35137	7.90739	32.2334
GB40857	15.3324	5.60103	3.16042	40.9963	5.73673	4.91764	27.8766
GB40858	20.0281	92.038	76.2882	252.837	80.733	79.2819	181.559
GB40859	4.40464	9.87483	20.4697	40.4283	11.2986	23.5677	22.5845
GB40860	0.498167	0.767833	0.298006	0.384431	1.03269	0.503674	0.409226
GB40861	8.83041	16.1245	11.3555	17.0576	18.4219	10.0085	10.1184
GB40862	16.4295	52.2332	24.4445	81.2724	45.2168	25.5555	72.1336
GB40863	12.3738	27.0475	33.5112	38.5424	29.8482	23.429	19.5284
GB40864	8.32354	26.1703	28.9811	25.7569	23.9241	18.0483	14.6071
GB40865	278.624	1340.95	1246.1	87.4931	1142.66	1118.84	637.259
GB40866	5428.05	7543.32	5705.47	1634.56	7213.44	4722.06	315.092
GB40867	0.216931	0.234052	0.0778616	0.602655	0.584605	0.328994	1.60381
GB40868	5.79179	4.76382	3.52095	77.6196	4.90281	3.17926	28.7967
GB40870	4.24364	1.13753	0.993353	1.36687	1.52992	2.91012	0.828556
GB40871	1.68944	0.534145	0.427574	2.5573	0.718396	0.700764	2.33674
GB40872	3.85814	14.8208	7.82931	24.4597	10.8279	8.04164	20.7713
GB40873	5.26494	6.11255	2.20875	7.59817	3.40182	0.553054	5.0177
GB40874	14.0367	19.0238	32.4751	23.5825	17.7415	28.9176	17.2056
GB40875	785.457	513.235	268.899	911.998	594.021	239.62	434.44
GB40876	3.81753	2.03678	1.054	41.555	2.43499	0.445354	7.19663
GB40877	103.813	168.411	68.4797	79.1531	145.741	66.2997	102.993
GB40878	35.6403	54.1044	112.951	92.641	51.8093	115.321	43.194
GB40879	13.6531	36.1966	22.7343	41.2775	38.7173	33.6238	12.8178
GB40880	10.9018	29.6987	43.8548	41.9717	35.0932	45.7534	26.2343
GB40881	69.4528	282.067	182.3	71.1859	260.917	164.901	29.6504
GB40882	703.346	325.765	151.521	974.434	309.836	118.147	438.679
GB40883	79.393	288.024	234.673	216.344	237.671	221.456	112.407
GB40884	7.87508	23.8793	27.9422	38.3694	24.0073	34.7628	12.4449
GB40885	17.405	53.1165	75.0723	72.2025	65.0598	90.8	34.8147
GB40886	6.33741	11.8295	10.4588	15.8512	11.817	11.1084	23.1783
GB40887	68.0152	173.136	122.449	356.001	181.553	119.562	125.704
GB40888	10.1459	23.5909	34.7453	50.5571	18.71	34.0447	26.883
GB40889	0.264179	0.325747	0	0	0.657169	0.64104	0.462963
GB40890	14.3456	27.0926	20.9622	30.5201	23.626	26.0273	38.241
GB40891	18.6567	50.8341	48.7842	82.5568	60.3227	47.0433	20.4892
GB40892	50.2152	65.8066	42.2287	196.983	66.1284	41.6955	172.805
GB40893	3.78732	7.14638	7.4099	32.7216	6.29301	8.07288	12.0517
GB40894	5.83361	12.1518	9.51027	53.2187	8.14182	8.23398	6.07315
GB40895	16.5059	52.96	31.9999	67.9752	53.7827	26.9365	64.4595
GB40896	8.8051	19.8869	23.3115	6.45845	13.3734	24.3275	15.23
GB40897	13.4445	0	0	0	0	0	0
GB40899	0.0797067	0	0	0	0	0	0.0873015
GB40900	8.82295	6.21667	3.31756	0.583595	3.83217	1.69914	3.03715
GB40901	6.64313	21.0617	30.5179	70.6311	26.7968	30.502	27.6067
GB40903	0.936369	1.29394	1.10097	1.79401	0.602405	2.54635	0.769193
GB40904	8.4708	72.539	35.7994	29.5271	60.3923	34.4799	7.60129
GB40905	0.394774	0.33804	0.314874	2.66563	0.50011	0.110872	2.26404
GB40906	114.462	218.725	218.062	57.3062	217.915	211.799	272.328
GB40907	63.2504	16.599	55.5295	10.3667	21.2573	61.5954	25.6448
GB40908	30.8315	28.6973	47.1151	7.25509	22.6101	46.3469	4.73224
GB40909	8.19969	7.58614	11.545	64.3244	7.40879	10.8404	22.514
GB40910	0.373625	0	2.45855	1.44162	0	2.77021	1.77331
GB40911	31.4403	51.6289	107.711	134.36	60.1934	108.189	183.014
GB40912	0.348717	0	0	0	1.44577	0	0
GB40913	0.396269	0	0.28446	0	0	0.32052	0.130208
GB40914	0.238439	0.551265	0.427906	0.414003	0	0.241075	0.130579
GB40915	0.130361	0	0.233949	0.452695	0	0	0.107087
GB40916	0.965456	0.355361	1.08612	2.76886	0.627298	0.903283	1.53883
GB40917	1.12088	10.3657	14.5278	2.59491	9.29425	9.06613	3.1374
GB40918	1.72307	2.02347	2.79775	0.379909	4.08218	4.97748	4.26879
GB40919	2.43291	4.74985	7.85904	0	6.3883	18.0386	12.1689
GB40920	0.371965	1.14663	0.333767	0.645845	0	0.564115	0.611111
GB40921	0	0.843111	0.490833	0	0	0	0
GB40922	0	0	0	0	0	0	0.309685
GB40923	2.56322	2.06724	2.08604	4.20903	2.47141	2.019	9.46699
GB40925	31.7581	49.4399	86.521	54.2048	49.7988	85.7085	57.3977
GB40926	2.97219	4.26358	2.42931	5.7908	3.41617	1.24962	5.26986
GB40928	1.52998	1.19441	2.38914	44.8043	1.72998	2.3103	15.8871
GB40929	32.1385	20.1919	30.9523	107.895	20.9051	41.0699	64.6294
GB40931	2.92733	6.69515	6.05234	9.49404	4.5862	4.71914	1.55142
GB40932	1.63834	3.26172	4.51238	10.8782	2.73588	3.86506	4.86621
GB40933	0.0444091	0.065189	0.163189	0.318223	0.0438379	0.384857	0.341642
GB40934	46.1937	119.614	146.131	273.31	150.586	127.146	429.295
GB40935	1.70711	1.84408	2.43517	92.5531	1.69379	1.5342	43.2364
GB40936	1.78413	10.4997	5.23936	1.12647	5.37962	8.19935	1.33236
GB40937	0	0	0	0	0	0	0.0873015
GB40938	9.82406	25.9687	39.6124	29.9774	26.0135	41.0449	20.4936
GB40939	156.028	49.2772	19.9374	149.03	65.5076	12.6052	68.0402
GB40940	17.4811	10.6101	13.1664	104.635	10.1392	20.147	37.4504
GB40941	72.8744	46.5666	54.672	300.868	50.3252	57.9418	155.833
GB40942	0	0	0	2.44638	0	1.28208	1.96759
GB40944	44.7649	22.7046	17.1996	27.4505	29.8579	23.1309	12.3796
GB40945	7.95875	5.60628	7.24625	11.5109	7.33263	6.30918	8.9364
GB40946	114.84	177.934	211.694	720.309	197.36	220.005	361.967
GB40947	0.0895786	0.23669	0.0459312	0.177755	0.159168	0.0517537	0.707823
GB40948	5.64418	4.43285	10.2152	43.4725	5.26639	9.30499	29.0002
GB40949	13.2512	90.5121	39.301	18.4066	67.373	31.661	19.5364
GB40950	0.228667	0	0	1.58814	0	0	0.500911
GB40951	0.653844	0	0	3.53196	0	0.88143	0.716146
GB40952	0	0	0	0.232318	0	0	0.384692
GB40953	1.91452	0	0.73625	3.16591	0	2.21222	3.81944
GB40954	1.08974	0	0.782265	2.01827	1.80722	1.32214	2.02908
GB40955	12.858	33.9742	26.6292	41.3288	34.8651	31.2236	14.4447
GB40956	0.996334	0	0	1.15329	0	2.0147	0.682043
GB40957	0.151616	0.701065	0.408138	0.351003	0.628597	0.306584	0.166063
GB40958	4.63259	2.82473	4.01982	0.942839	11.3973	10.7058	7.38797
GB40959	1.16239	1.15588	0.874791	0.260421	3.42011	2.88123	1.70437
GB40960	0.789067	0.235394	0.593837	1.53211	0.949778	0.617644	1.12911
GB40961	0	0.741356	0.431595	2.22705	0.997085	0.486306	0.197557
GB40962	0.573233	4.12316	0.857277	1.32708	3.16882	1.73871	1.30803
GB40963	1.48205	0.729441	0.871667	16.5498	1.08433	1.30955	8.812
GB40964	1.51111	0.716644	0.625812	6.18935	0.963848	0	2.41898
GB40965	0	1.897	0.73625	1.42466	0	0	4.6058
GB40966	43.8634	61.3589	85.476	0.311358	101.244	92.7371	4.69276
GB40967	6.21463	0.0767833	0.0670513	28.3422	0.464713	0.100735	0.47061
GB40968	0	0	0	0.35486	0	0.0516589	0.0209859
GB40969	0.387463	0.199068	0	0.971757	0.267736	0.130582	0.141461
GB40970	7.54869	12.6467	10.1602	0.569863	9.52509	14.2688	11.5033
GB40971	9.51046	11.7269	15.1983	0.524225	9.76366	19.1396	13.4921
GB40972	4.06836	3.28462	4.31695	1.00913	2.40962	6.13736	4.95997
GB40973	2.34635	4.04048	2.67168	0.243503	2.91838	5.21905	3.18139
GB40975	0	0	0.08075	0.173614	0.124368	0	0.0492831
GB40976	586.258	1076.33	1831.12	579.231	1306.35	1747.78	282.428
GB40977	17.6469	15.5701	34.5881	240.907	19.9685	39.9687	42.7975
GB40978	134.977	193.321	117.623	46.2337	155.145	103.421	23.2081
GB40979	41.2411	13.0532	23.436	2.30659	14.0151	18.6359	5.00815
GB40980	52.9124	26.2709	32.6157	0.267729	24.7847	28.9073	8.3599
GB40981	3.13133	6.58142	6.64127	4.28366	2.36045	5.18065	3.11791
GB40982	0	0	0	0	0.863148	0	0.114013
GB40983	20.7362	87.9808	58.0366	73.042	83.3901	50.0316	14.7549
GB40984	21.5457	102.199	56.6807	60.6056	90.5673	55.5553	55.2864
GB40985	0.697434	0	0.804616	0.461318	0.619617	0.402939	0.409226
GB40986	6.792	2.10778	1.4725	15.4074	1.70091	1.93569	3.34513
GB40987	0.14945	0.614266	0.268205	0.922636	0	0.20147	0.190972
GB40989	0	0	0	0	1.86551	1.36479	0.246416
GB40990	0	0	0	0.149501	0	0	0
GB40992	0	0	0.170289	0.329513	0	0	0.545635
GB40993	6.14257	3.31282	9.90071	0.468621	4.53187	10.5381	1.85833
GB40994	0.0136522	0.054109	0.175003	0.139969	0.250665	0.240569	0.0448592
GB40995	2.72435	0.671854	0.391133	1.00913	0.903608	0	0.596788
GB40996	0.0139626	0	0.0626439	1.32531	0.173666	0.028234	0.542904
GB40997	28.4221	10.9838	21.9096	0.38367	24.5066	14.2704	11.5264
GB40998	0.0473639	0	0.06375	0.0822383	0.0981849	0.119719	0.103754
GB40999	68.5335	62.8222	81.4686	8.41072	60.552	87.6939	49.4676
GB41000	1.9566	2.62661	3.05827	2.3379	3.92517	6.50902	4.13053
GB41002	5.50941	4.15588	10.7064	3.3177	7.04181	8.69355	1.02317
GB41003	7.83841	5.54923	24.8848	4.92957	19.7887	16.8694	2.766
GB41004	0.680423	0	0.610549	0	0	0.687945	0.745257
GB41006	0	0	0	0.0688534	0	0	0
GB41008	0	0	0	0	0	0	0.25463
GB41009	0	0	0	0	0	0	0.0931571
GB41010	11.3207	12.9307	27.572	0.351003	14.0387	28.3079	2.10346
GB41011	34.4856	84.0631	59.2031	1.6202	74.0396	99.6961	85.4154
GB41012	0.516617	0	0	1.19601	0	0	0.848765
GB41013	0	1.76224	0.410369	1.05876	0	0	1.69057
GB41014	1.06388	18.5842	1.48498	6.56791	9.31176	1.67322	2.33051
GB41015	0.735246	0.64757	0.226197	1.21582	0.348379	0.212393	0.460174
GB41016	22.5836	104.169	143.49	12.494	109.81	104.932	17.4148
GB41017	1.45066	3.0959	2.20286	0.904183	3.46985	2.14364	0.855555
GB41018	53.4035	341.839	108.891	26.2951	241.237	90.6613	48.9434
GB41020	0.36707	0	0	0	0	0	0.301535
GB41021	0.202155	0	0	0	0	0	0.166063
GB41022	0.103323	0	0	0.358803	0	0	0.367798
GB41023	0	0.313859	1.00495	0.707129	0	0.308822	0.223033
GB41024	8.06587	39.1026	57.5294	109.166	46.7316	50.2546	38.723
GB41025	80.8855	326.815	275.433	163.401	321.022	274.731	190.915
GB41026	0.305127	0.403112	0.886568	7.29939	0.542165	1.64534	5.34722
GB41027	45.3143	129.926	135.649	119.743	114.568	114.271	45.4617
GB41028	381.179	555.209	614.44	814.095	610.396	459.852	249.549
GB41029	9.35063	17.5687	12.4122	61.7667	18.6629	13.2825	41.6859
GB41030	75.798	85.3476	79.7395	453.112	85.3959	81.7502	361.063
GB41031	7.79615	57.1718	36.8312	28.9499	62.2511	46.4407	19.1824
GB41032	5.72722	9.42738	26.6006	48.0154	9.0896	29.2016	13.1549
GB41033	0.0468076	0.0961938	0.112002	1.01139	0	0.0631001	1.13643
GB41034	0.0472303	0.339718	0.141267	0.400919	0.261088	0.668534	0.620767
GB41035	43.9128	58.3123	136.789	21.3484	66.6177	142.959	79.4428
GB41036	19.4031	16.4878	13.2413	19.3308	8.77434	21.5725	13.4866
GB41037	20.9473	46.6629	84.9363	52.2292	58.8367	96.3656	98.7808
GB41038	0.0406667	0.0626802	0.0364905	3.40496	0.0562011	0.0548217	6.09849
GB41039	451.522	773.162	468.784	963.531	842.456	432.158	509.865
GB41041	0.923074	0.948499	0.368125	0.949772	3.40182	0.622186	2.86458
GB41042	1775.81	3177.24	2308.83	202.903	2779.93	1987.99	1935.62
GB41043	10.0338	22.0804	12.3861	16.7839	18.9964	11.7573	3.42241
GB41044	10.675	3.51009	14.3043	18.4527	4.72089	15.5419	3.74149
GB41045	6.15487	4.28339	9.52705	18.8681	6.31487	10.4466	7.05353
GB41046	307.948	443.438	757.233	159.475	538.645	703.63	1322.35
GB41047	4.98527	1.78514	0.677775	0.408025	0.417552	0.763694	1.2134
GB41048	3.25469	1.43329	0.556278	0.538204	0	0.313397	0.72145
GB41049	1.65578	0.773357	0.36018	0.348477	0	0.202919	0.219824
GB41050	0	0	0	0	0	0	0.0375683
GB41051	0.176565	0.544287	0.475301	0	1.46407	0	0.483474
GB41052	0.0208065	0.0256555	0.0522755	0.0770698	0.0862633	0.0168292	0.195986
GB41054	0.208189	0	0	0	0	0	0.228026
GB41055	0.387463	0	0.695347	2.24252	0	0	0.636574
GB41056	0	0.905234	1.18575	0.509878	1.21749	0.445354	1.24634
GB41058	38.717	74.9571	31.5274	3.92743	120.663	26.3	15.7733
GB41059	0	0	0.397341	0.512575	0	0	0.121252
GB41060	69.9237	135.112	106.388	2.64462	37.1414	80.3621	3.81944
GB41061	16.5783	3.17203	3.28295	23.2928	2.84414	2.31195	8.64071
GB41063	51.3689	144.244	193.99	133.578	165.028	175.413	65.0506
GB41064	1.08222	0.741356	0.539493	1.25272	0.747813	0.729459	1.31705
GB41065	4.23532	1.09451	0.591677	2.20174	2.36581	1.71799	4.55555
GB41066	9.51046	15.0187	22.7568	47.5886	15.0803	28.1383	36.1842
GB41067	8.44262	16.5617	28.6856	49.3654	15.0803	32.9967	39.6016
GB41068	16.754	18.4966	9.22986	137.648	19.3847	13.3938	45.4706
GB41069	80.1217	108.198	157.246	80.9737	109.24	136.941	119.323
GB41070	0.879646	0.77475	0.225518	1.74553	1.563	2.1599	2.23661
GB41071	3.59614	11.0856	4.30246	2.77511	7.22886	6.17001	7.57921
GB41072	0	0	0	0.213856	0	0.186793	0
GB41073	18.2892	11.6114	7.20872	1.02191	11.2246	11.8417	2.94919
GB41074	51.7569	63.2957	51.8766	1.48714	49.0802	45.4632	40.3806
GB41075	33.0519	69.705	136.272	48.4787	69.7075	141.575	44.8892
GB41076	12.5493	28.9441	48.4448	21.6849	29.009	52.5777	17.3049
GB41077	23.1728	45.7727	92.8625	31.7714	41.974	82.7975	22.9167
GB41078	14.2423	26.0255	14.3607	6.11853	13.6968	17.9626	15.3582
GB41079	29.1763	86.0589	51.8581	87.6239	87.1606	47.481	43.3928
GB41080	17.94	32.7239	31.2404	198.876	35.2443	42.6201	52.2144
GB41081	0.2989	0	1.25162	4.61318	1.65231	0.402939	8.62103
GB41082	32.3167	38.1453	70.1901	157.848	33.8969	79.9256	68.7953
GB41083	16.034	29.7133	20.5832	59.7567	38.8101	27.4092	64.3341
GB41084	487.088	550.383	193.585	662.422	530.502	157.952	962.856
GB41085	0.536487	1.20276	1.5463	21.4529	1.81985	2.03818	7.29166
GB41086	0.0613578	0.189144	0.587273	0.568192	0.169592	0.454931	0.168011
GB41087	0	0	0	0	0	0	0.293803
GB41088	3.75541	3.47297	1.63674	2.35982	4.2261	0.867869	3.46688
GB41090	0.0460859	0.142066	0	0.106692	0.191071	0.0621272	0.23556
GB41091	0	0	0	0.35486	0	0	0
GB41092	0	1.07497	0.625812	0	0	0	0
GB41093	0.460352	1.77387	0.702232	0.106575	2.38576	0.511986	0.252108
GB41094	0.344067	0.229326	0.0667533	0.667373	0.115662	0.169234	0.122222
GB41095	0.211344	0	0	0.489276	0	0	0.173611
GB41096	0.0033378	0.092603	0.0389354	0.0888636	0.152223	0.0877422	0.0246769
GB41097	4.46132	1.30563	0.709423	0.196107	0.819466	0.570967	0.293803
GB41098	4.98167	8.44616	10.2812	69.1977	2.06539	52.3821	1.6369
GB41099	0.797067	1.22853	0.715214	14.7622	4.13078	2.82057	2.61905
GB41101	0	0	0.0974027	0	0	0	0
GB41102	0	0	0	0.849796	0	0	0
GB41103	0.0631162	0	0	0	0	0	0
GB41104	40.0078	160.828	78.2023	72.3446	89.4362	83.852	47.0769
GB41105	0	0	0	0	0	0	1.52778
GB41108	1.92395	0	0	5.56763	0	0	2.10728
GB41111	0.120247	0	0.215797	0	0	0	0.0658525
GB41112	18.6443	55.1319	55.6415	1.43876	42.6574	40.0745	6.16405
GB41113	0.591918	1.904	1.43175	0.11916	1.60049	1.40508	0.817445
GB41114	1.08974	0	0	1.26142	0	0	0.238715
GB41115	0.483622	0.470788	0.228399	2.47495	0.316593	0.308822	1.25456
GB41116	0	0	1.0013	0	0	0	0.611111
GB41117	6.53551	15.0784	40.5728	45.4177	19.7702	40.1908	24.6501
GB41118	0.329867	0.435797	0.169138	7.41849	0.293062	0.238224	7.21307
GB41119	0.906919	1.32566	3.2666	21.1782	2.09187	5.10131	14.1107
GB41120	3.52287	8.36492	3.80186	1.43276	7.50025	5.58339	7.61281
GB41121	3.18292	11.8318	7.89616	2.70908	14.5548	6.90946	3.58874
GB41122	4.96542	21.7163	7.41452	8.57449	24.5602	13.1722	4.31467
GB41123	0.125438	0.154671	0.0900449	1.16159	0.208025	0.10146	0.343475
GB41126	14.2808	4.25261	5.52457	5.85519	4.50149	4.28769	0.979344
GB41127	1.06088	1.15067	0.387827	2.04669	1.05888	0.754802	1.57081
GB41128	11.6764	17.9623	12.6374	99.0122	15.8569	9.41708	2.59969
GB41129	14.3613	13.2114	38.6714	49.825	16.9409	33.6693	73.9325
GB41130	15.9102	20.8275	18.7744	44.4018	21.6866	17.6286	40.7009
GB41131	23.8908	85.4745	54.9345	72.7312	87.5374	52.082	68.6339
GB41132	6.04806	21.3314	14.863	26.2374	19.4276	18.7304	14.86
GB41133	3.36692	15.8465	9.33324	10.8569	15.4548	14.2852	7.88583
GB41134	29.8814	109.257	72.0763	112.257	100.83	70.5144	31.5269
GB41135	37.0512	89.6779	121.591	142.375	93.3466	123.707	118.724
GB41136	2.69957	4.44701	12.2878	34.7479	5.43127	14.5104	17.9035
GB41137	8.04508	21.6777	11.9969	13.7343	17.2773	12.5229	8.62148
GB41138	16.3506	9.27771	12.6201	37.7189	8.63864	13.6347	17.3301
GB41139	53.9108	192.258	87.9015	167.586	174.988	86.9677	148.014
GB41140	14.2636	134.729	57.1441	45.3133	100.178	64.4789	17.5366
GB41141	18.8585	138.954	78.169	39.6224	155.31	73.6291	141.232
GB41142	3.0997	0.769279	1.0607	67.838	1.63364	1.7529	9.27168
GB41143	61.1919	251.618	102.897	210.102	237.862	82.881	176.27
GB41145	0.188496	0	0	0	0	0	0.670983
GB41146	7.61565	19.4812	13.5713	39.2518	17.2828	12.1036	29.9117
GB41147	6.20971	1.85708	4.82354	79.0945	1.92129	0.866788	12.3085
GB41148	16.4234	13.9861	4.44125	40.7125	6.68475	3.7911	11.7047
GB41149	3.54926	26.7784	24.2231	1.51323	18.0484	24.9675	3.43642
GB41150	1509.1	205.702	115.507	1468.66	253.94	101.793	416.783
GB41151	9.6588	73.3411	38.0683	78.7809	69.9427	32.2503	6.51467
GB41152	280.903	202.678	159.187	154.956	198.759	158.486	402.488
GB41153	2.644	2.11784	2.09227	18.5078	2.24418	2.2733	7.41086
GB41154	12.646	32.1872	26.2913	99.8925	28.5831	23.0995	37.7005
GB41155	9.33186	16.3516	17.8048	56.6251	22.8066	13.9042	29.2645
GB41156	0.134122	0.110253	0.0641859	1.07641	0.0741422	0.144645	0.744302
GB41157	14.2495	66.7744	43.6842	91.2414	53.1818	31.6347	18.0038
GB41158	22.8659	56.8196	41.7059	58.9333	62.5813	38.0274	54.8363
GB41159	60.1851	205.477	95.4107	62.7317	212.742	82.2591	87.1584
GB41160	2.18931	6.70843	4.70536	25.676	8.20721	4.10892	49.0712
GB41161	2.97055	2.98602	2.6655	21.5282	2.94509	0	2.22801
GB41162	0.148786	0.573315	0.133507	7.75014	0.231324	0.112823	2.35278
GB41163	7.65931	52.4046	27.491	25.6608	50.9893	25.2467	105.018
GB41164	5.92141	12.4368	17.6425	25.7276	13.1827	16.3374	3.51686
GB41165	25.8085	119.035	94.4227	11.2115	130.897	107.892	18.8171
GB41166	8.6047	42.7194	48.9271	10.4845	67.5946	67.7671	15.3274
GB41167	0.10849	0.0955525	0.0556278	6.92489	0.19277	0	7.35031
GB41168	0.38188	0.433704	0.649258	15.4947	0.999958	1.09734	11.6014
GB41169	12.3794	21.992	39.4001	86.7181	28.4335	44.4534	61.3339
GB41170	9.71425	8.44616	5.1406	7.78474	7.22886	2.77021	36.8303
GB41171	10.1595	44.3529	48.4224	42.2511	43.7906	42.1606	22.6861
GB41172	264.785	479.746	963.505	74.7403	517.636	829.401	1054.9
GB41173	2.56445	3.58322	8.36567	8.98856	2.48415	12.8913	2.48723
GB41174	16.838	18.0239	44.7385	88.1117	26.2196	53.241	36.994
GB41175	2.71342	0.457432	0.152173	29.8875	0.615222	0.257195	5.81623
GB41176	37.126	166.927	100.594	143.902	148.277	78.7767	201.466
GB41177	11.97	36.5727	43.3429	17.3809	41.221	46.0463	24.0516
GB41178	2.20617	0.804396	0.723729	8.89684	1.27857	1.10329	20.3963
GB41179	2.43159	1.97561	2.13114	8.81491	4.06379	7.24202	3.29298
GB41180	6.39445	5.26613	2.86889	1.59647	4.5485	3.80302	7.99079
GB41181	19.7606	52.2354	35.9726	114.518	40.1603	28.9892	29.7917
GB41182	0.175455	0	0.0787185	1.04087	0	0.0443487	0.864779
GB41183	32.2563	36.9839	36.6547	119.174	53.3559	28.7094	69.3638
GB41184	0.0861029	0.132712	0.206029	0.664449	0.297484	0.145091	0.754458
GB41185	0	0	1.615	0	1.86551	0.909863	0
GB41187	5.73838	11.7022	1.58434	3.67886	9.51648	2.32073	18.7588
GB41188	10.124	0.104029	0.040375	2.57817	0.186551	0.0909863	0.689964
GB41189	9.19579	42.8925	40.052	20.691	35.2697	35.4487	20.3892
GB41191	3.27257	24.5588	11.7942	3.66393	10.7877	10.6856	4.43643
GB41192	21.3589	19.2598	26.3363	13.7915	19.277	29.381	4.69473
GB41193	31.7683	25.038	40.8664	17.2122	23.4921	43.6717	6.24269
GB41195	0.0192661	0.0593904	0.0345753	1.04816	0.119815	0.0584373	0.126611
GB41196	6.94136	8.86893	25.6646	31.77	12.4041	34.6583	27.335
GB41197	0	0.0788966	0.275587	0.444389	0	0.0776305	0.252293
GB41198	139.753	291.308	113.984	139.769	296.88	101.519	516.15
GB41199	9.29911	59.7765	23.4618	32.2922	53.6353	23.1177	19.217
GB41201	0.458168	0	0.365438	0.353565	0.633185	0.308822	0.195154
GB41202	9.19918	21.402	7.30586	14.758	18.1212	8.45534	18.8121
GB41203	36.4273	82.5606	26.8471	2.34089	36.0099	36.1222	7.42591
GB41204	1.71211	4.57928	6.46146	9.15141	3.75796	8.34972	5.22588
GB41205	1.74013	6.55623	4.0399	10.519	6.52745	4.66372	4.69678
GB41206	11.0519	25.9157	40.9109	26.3149	31.2	40.0165	7.97513
GB41207	51.6684	123.742	77.9951	473.17	133.699	64.6646	355.049
GB41208	35.9494	242.373	195.703	102.813	225.52	148.343	45.1617
GB41209	0.172206	0	0	1.39534	0	0	1.65038
GB41210	20.3478	69.3741	29.6777	10.6531	53.3594	21.8086	124.585
GB41211	28.4135	25	35.2843	207.377	26.3473	37.2984	39.9094
GB41212	2.17948	2.65382	0.0977832	1.46324	0.542165	0.506822	2.07682
GB41213	12.6075	66.3171	22.433	30.1808	54.9394	24.7343	49.829
GB41214	70.709	26.4056	10.4623	3.22922	21.1305	28.0249	12.2908
GB41215	0.42924	1.69129	2.09666	8.62969	0.963402	1.15512	4.73498
GB41217	0.387463	0.716644	1.8079	1.43521	0.642566	0.626794	1.14583
GB41218	0	0	0	1.15329	0	1.00735	0.272817
GB41219	2.27424	2.33688	2.72092	3.86103	2.51439	4.29218	0.830314
GB41220	17.2641	14.8801	22.5971	37.502	17.449	35.8477	54.0272
GB41221	0	0	0	14.1279	0	0.705144	0.859375
GB41222	1.99663	0.555648	3.13528	40.4135	2.4719	1.37384	4.13836
GB41223	11.3481	28.4228	22.699	43.7861	31.3659	35.3767	24.9882
GB41224	32.6115	153.183	80.4864	22.4999	125.702	62.7447	33.7207
GB41225	14.8205	1.71017	1.46971	2.8745	0.657169	0.37394	0.434028
GB41226	0.475682	0.905688	0.364063	1.02027	0.377032	0.509231	0.586133
GB41227	394.771	179.26	162.452	2.1157	94.5236	113.893	184.716
GB41228	2.61538	2.14993	2.6597	2.01827	1.80722	3.17315	6.06337
GB41230	1.10955	0.0977242	1.0525	0.990785	0.460019	0.833352	0.121528
GB41231	603.142	1798.41	936.739	542.674	1584.31	877.884	382.872
GB41232	25.0495	80.1298	110.612	121.029	91.8668	109.297	30.2373
GB41233	11.2153	40.4361	34.5019	22.572	52.8656	32.0805	12.1258
GB41234	6.58013	37.951	25.3046	19.3753	29.1669	19.744	39.689
GB41235	0.172739	1.59747	0.775	3.64912	0.984737	0.873243	3.26367
GB41236	0.238847	0	0.385775	3425.13	4.95128	0.289785	1061.74
GB41237	1.41252	0.81643	0	0	1.46407	2.67776	1.78885
GB41238	0.317015	1.95448	1.4223	0.733915	0.985754	1.12182	0.434028
GB41239	15.1407	18.0545	61.3677	108.963	21.5737	83.8524	57.6118
GB41240	105.421	0.171309	0.299193	0.257309	1.26721	0.898988	0.563025
GB41241	0.0412073	0	0.0554634	0.572388	0.128133	0.0833257	0.146685
GB41242	38.8762	131.063	101.849	134.98	134.648	100.192	100.806
GB41243	23.824	2.68741	1.6994	13.8147	3.4898	3.28257	5.10357
GB41244	6.06605	6.2498	9.05245	34.2448	7.80045	21.7447	54.5292
GB41246	2.44695	0.265834	1.33481	1.59714	0.312841	0.893691	1.6057
GB41247	9.81573	32.6471	22.4829	3.58803	35.8766	24.5494	8.77057
GB41248	2.06647	3.98136	9.73486	4.78404	2.14189	9.92424	10.3266
GB41249	8.15125	17.2666	23.468	9.8895	18.4336	32.7892	38.1109
GB41250	21.0487	30.7687	54.9458	305.717	33.1207	68.6449	105.873
GB41251	58.8592	112.709	21.619	14.9229	90.6894	12.8208	58.9699
GB41252	6.53844	45.547	26.2194	7.4815	42.1891	27.5067	33.2143
GB41254	0.108974	0.671854	0	0	0	0	0.179036
GB41255	4.1846	13.3774	8.34416	33.7275	14.1364	10.9689	8.99691
GB41257	1.53583	1.71865	2.56744	78.5145	2.0062	2.1484	50.7128
GB41258	21.2251	35.6252	44.0554	132.433	36.6402	48.2654	147.69
GB41259	11.0689	53.3322	38.0736	103.544	45.9849	47.1309	105.638
GB41260	0.49178	0.275632	0.200581	0.310502	0.370711	0	0.306045
GB41261	13.063	29.3483	18.377	2.43473	38.6687	36.9921	1.71269
GB41262	1.86246	0.794009	0.533363	1.46783	0.985754	1.08175	0.748698
GB41263	7.29135	22.0205	29.5459	54.065	14.5453	27.351	35.2893
GB41264	58.6254	54.76	47.7826	10.9224	47.9656	43.9678	97.7328
GB41265	109.284	199.016	84.0572	35.7332	103.337	108.97	291.436
GB41266	57.3865	164.551	224.372	480.449	200.674	209.143	259.286
GB41267	36.9129	163.954	62.3777	93.8575	147.633	46.4363	26.2703
GB41268	1.45299	0.671854	0.260755	0.336378	1.20481	0.29381	0.795717
GB41269	0.656408	3.92046	0.8835	0.379909	2.21118	1.90804	0.494281
GB41270	8.57545	0.33462	0	0.376952	0.337534	0.32925	0.416126
GB41271	0	0	0	0.949772	0	0	0.524237
GB41274	1.29154	2.38881	0.927129	0	0	1.04466	0.990226
GB41275	15.6367	51.6258	13.2337	11.6211	57.4626	15.2706	18.0025
GB41276	0	0	0	0.322336	0.157434	0	0.353524
GB41278	1.40659	0.361333	0.73625	0.407045	0	0.474046	0.0641923
GB41279	2.25081	5.37483	3.12906	1.46783	1.70864	0.897456	0.329861
GB41280	11.6941	4.96432	6.00246	1.92147	6.77947	10.7462	2.46262
GB41281	2.64703	0.425729	0.454385	0.799313	0.954305	1.11706	0.894985
GB41282	19.8649	7.03651	34.6705	7.16407	11.7538	34.5709	7.57693
GB41283	3.2796	1.53567	0.149003	0.768863	0.688463	0.503674	0.909391
GB41284	78.4296	0.586345	0.227568	2.49531	0.525735	0.384624	5.17361
GB41285	6.73962	10.9564	13.6596	86.0091	12.9285	10.1703	77.105
GB41286	1.39487	1.43329	9.59579	6.99665	2.89155	11.7524	3.56481
GB41287	12.1383	19.4196	60.2455	29.2205	27.3887	62.7439	18.2597
GB41288	16.4856	36.3607	59.7964	32.9381	35.6383	73.2115	33.4392
GB41289	0.125287	0	0	3.4806	0.346293	0	3.6136
GB41290	5.03448	8.07445	17.9814	24.8916	8.62647	44.1382	15.646
GB41291	24.6784	103.588	83.1937	31.5583	117.33	71.0321	15.6584
GB41292	5.62702	15.6359	13.4052	22.4761	13.472	14.6638	24.5117
GB41293	30.6258	139.438	118.698	88.502	142.544	104.206	107.927
GB41294	13.7251	100.537	79.5504	72.3988	100.37	74.3339	104.135
GB41295	61.1322	164.974	124.332	37.6468	173.935	131.459	298.462
GB41296	10.3931	10.1173	9.44854	11.0807	6.66189	8.91799	13.5553
GB41297	0.350595	0.501779	2.3482	2.18857	11.4468	9.63401	4.78973
GB41300	21.9216	149.552	71.1085	130.996	126.346	69.863	81.3991
GB41301	25.5654	59.7721	62.31	19.4453	59.6213	56.0185	6.78749
GB41302	41.761	298.631	110.815	20.6749	135.056	88.4009	105.808
GB41303	395.987	314.368	122.381	260.311	252.85	113.136	277.079
GB41304	8.33145	11.8856	22.4034	53.7857	12.1847	17.9194	17.7437
GB41305	7.59248	29.1629	24.4296	35.4344	29.7512	28.2873	12.5696
GB41306	0.222585	0	0	0.343534	0.153806	0.0750153	0.142213
GB41307	1.39487	0	0	0	0	0	0
GB41308	8.77357	2.63024	3.42865	3.43534	6.84435	3.15064	14.0588
GB41309	0	1.43329	0	0	1.9277	0	0.25463
GB41310	11.0008	2.21642	7.93556	5.20171	10.5825	6.17909	41.9154
GB41311	19.1982	3.23646	11.9779	9.89601	26.4281	11.2216	102.755
GB41312	17.3645	50.5273	74.8264	22.8494	58.0397	75.7754	36.6731
GB41313	793.933	63.1298	46.0825	79.2628	54.9394	36.2828	26.5798
GB41314	4.42885	3.40179	1.47871	1.29441	1.22006	2.0827	6.19652
GB41315	25.2456	56.5477	13.4289	1.4296	28.313	21.3012	15.6557
GB41316	16.0067	16.6355	5.99138	0.741133	13.7467	8.23053	33.2104
GB41317	0.670609	0.826897	0.144418	0.558904	0.222427	0.216967	0.984241
GB41318	0	0	0	1.71767	0	0	0.568853
GB41319	1.57909	4.86777	2.59771	0	3.81902	1.59655	4.54009
GB41320	0.038639	0.11911	0.242697	0.670891	0.160196	0.117198	0.148122
GB41321	0.430515	0.530847	0.927129	0.39867	1.07094	0.348219	0.612997
GB41322	2.11344	3.90897	1.51712	0.978553	3.5049	1.28208	2.43055
GB41324	1.74358	3.43989	3.50455	1.45315	6.93971	2.11543	10.1979
GB41325	0	0	0.28446	0.366957	0	0	0.217014
GB41326	1.89331	6.19371	5.68605	1.0287	2.56314	2.22677	1.77747
GB41328	7.49481	3.85062	2.42853	2.89184	2.15787	2.52589	10.3182
GB41329	0.680423	2.09749	1.52637	1.18142	2.82102	1.03192	0.558943
GB41330	87.271	215.559	67.5219	155.938	194.038	39.154	299.173
GB41331	4.27971	1.71017	4.55136	0.733915	6.90028	2.24364	8.85416
GB41332	7.67065	8.6205	4.73642	9.04807	36.8311	11.2868	23.624
GB41333	3.55011	5.37095	20.035	42.1898	7.84997	20.4772	28.0488
GB41334	0.371583	1.58602	2.15444	31.8952	2.37012	3.12113	15.2934
GB41335	13.0809	77.774	28.4932	25.6701	80.4836	29.1156	10.3495
GB41336	3.27794	5.89081	9.9379	101.333	8.09633	10.0695	62.6236
GB41337	0.084282	2.85792	0.718455	2.87801	0.480468	0.979958	2.1982
GB41338	2.08708	5.20058	4.65068	516.555	4.68704	2.18049	21.888
GB41339	35.8016	72.0084	57.4079	4.13341	56.1345	33.4332	37.7565
GB41340	16.0232	57.2199	71.8177	19.3479	48.9023	66.4992	90.5846
GB41341	13.8578	53.7833	34.858	26.6648	57.9251	45.8458	58.3367
GB41342	43.1351	126.06	138.007	17.6828	145.614	115.527	37.4305
GB41343	14.0906	0.656468	1.75164	2.3418	3.97312	5.20335	1.96317
GB41344	10.3304	0.808245	4.51714	5.34157	4.34819	7.10446	5.42763
GB41345	40.2737	37.8702	131.672	100.154	51.4203	146.464	65.3736
GB41346	25.6649	68.7125	110.721	76.3635	99.2309	103.339	118.99
GB41347	30.4291	31.7152	76.8763	49.3646	41.2441	80.9225	51.9712
GB41348	1.27863	1.79161	6.88394	11.5714	5.30117	6.11125	6.17477
GB41352	58.2625	27.7102	27.9209	0.441603	22.5887	20.0815	4.47234
GB41353	24.1532	20.1415	14.4925	0	14.6099	8.61018	3.65862
GB41354	9.76407	11.9944	5.40175	0.509878	6.08746	3.11748	2.01023
GB41355	0.143308	0	0	0.663539	0	0	0.104642
GB41356	8.5859	22.0326	17.7776	63.1511	12.0418	19.4053	7.35966
GB41358	4076.43	3141.51	3782.08	7634.63	3355.45	3873.49	737.509
GB41359	355.586	436.776	167.511	251.54	341.768	139.332	534.004
GB41360	2.59893	12.3215	1.53501	12.6808	7.43345	2.66092	10.1972
GB41361	0.113404	0	0.203516	0	0	0.343973	0.248419
GB41362	39.2436	151.672	82.5076	487.275	184.57	54.0259	307.836
GB41363	55.8787	123.401	106.916	377.858	124.998	98.5162	77.4104
GB41364	14.8733	89.8248	39.8718	25.5647	72.8363	37.8748	83.9843
GB41365	9.09696	23.992	21.2232	12.4021	22.6295	17.1687	22.4738
GB41366	11.4726	24.3579	44.7675	43.7457	32.3777	60.2256	31.0647
GB41367	0.809521	2.43147	1.37828	15.185	4.21684	1.34313	6.41121
GB41368	82.0561	551.949	317.58	120	451.492	301.688	61.0286
GB41369	0.921139	1.82541	2.3222	4.51888	2.36416	1.5522	3.33901
GB41371	16.564	9.182	5.86699	5.55023	8.73488	5.28858	17.0681
GB41372	184.232	47.289	24.1305	7.51815	46.6751	36.0858	30.979
GB41373	31.0951	95.721	135.186	73.428	105.943	125.873	199.808
GB41374	0.200412	0	0.143865	8.9082	0	0.162102	11.1949
GB41376	610.968	628.611	523.549	11.8344	623.325	548.73	396.723
GB41377	0	0	0.56892	0	1.31434	1.28208	0.260417
GB41378	467.887	236.256	441.084	127.464	271.436	447.258	1388.46
GB41379	0.0654867	0.201872	0.235047	0.151607	0.271507	0.132421	0.10759
GB41380	0	0	0	0.269102	0	0	0
GB41382	0	0	0	0	0	0	0.238715
GB41383	0	0	0	0	0	0	0.0962885
GB41384	3.82464	12.4835	10.4975	7.81264	9.79394	12.0557	3.1418
GB41385	21.7599	27.0031	45.7594	147.64	24.5203	37.3444	22
GB41386	23.7041	27.4516	39.2038	104.816	30.7675	24.7383	25.9075
GB41387	23.9917	46.4385	47.5617	6.78137	45.1081	37.5136	10.0069
GB41388	26.5244	82.6962	67.3118	9.72581	72.0609	64.3513	14.7966
GB41389	0.715316	1.10253	2.24651	2.27702	2.59498	3.25451	2.44836
GB41390	0.391542	0.528053	0.527	2.66269	1.01458	2.02883	10.0244
GB41391	8.6424	28.1394	30.4067	22.0147	29.6234	39.334	38.5397
GB41392	227.791	346.776	253.404	833.875	363.356	112.189	632.583
GB41393	179.49	334.659	278.427	896.567	374.264	107.767	609.958
GB41394	0	0.682518	0.794682	0	0.917951	1.56699	0.242504
GB41395	0	0	0	0	0	0	0.107087
GB41397	0.0907723	0.326454	0.814506	0.367753	0.0627233	1.25427	1.12263
GB41398	10.943	34.0931	43.3355	13.1398	32.1821	46.3212	7.0396
GB41399	0.381575	0.130695	0.0760866	0	0.263667	0	0.104483
GB41400	35.5255	52.7405	59.6477	2.52283	62.3489	38.7829	121.327
GB41401	33.2111	61.5197	65.8683	3.02885	59.9589	52.8095	73.3465
GB41402	0.475523	0	0.85338	1.83479	0	0	0.347222
GB41403	2.58105	0.620715	1.08408	0.0847565	0.455361	2.18391	2.2255
GB41404	0	0	0	0.566531	1.01458	0.494838	0.268031
GB41405	0.126806	0	1.13784	1.7614	0.525735	0.384624	0.729166
GB41406	0.297484	0.237749	0.415231	0.38261	0.4568	0.534706	0.168948
GB41407	0.0639847	0	0	0.14813	0.176853	0.0862561	0.093442
GB41408	2.10506	0.524374	0	0.196904	0	0	0.116446
GB41409	0.138563	0.925467	0	1.44353	0.574479	0	0.6703
GB41410	0.203136	0	0.202528	0.574781	0	0.136921	0.111246
GB41411	0	0.139154	0.162023	9.1965	0.187155	0.228202	2.69462
GB41412	11.0903	11.2783	6.36072	16.4108	10.9025	4.73949	14.1194
GB41413	111.05	67.2342	57.0627	5.28419	79.2546	71.8606	105.694
GB41414	0.527664	0.919379	0.411719	1.64648	1.7121	2.73707	0.778965
GB41415	0.108129	0.333323	0.19405	0.876146	0	0	0.592162
GB41416	12.923	24.661	9.38719	1.89954	13.6073	16.3842	17.356
GB41417	11.137	4.90929	27.4766	1.24592	10.701	16.235	1.43154
GB41418	0.769774	1.11499	0.748978	2.31886	1.23044	1.48155	2.37699
GB41419	7.09322	43.4873	22.0101	34.6775	33.1871	30.6497	10.2539
GB41420	3.48717	7.62879	2.22062	8.33348	9.79394	8.18877	25.812
GB41421	0.622709	0	0	0.576647	0	0	0.136409
GB41422	75.1066	419.52	357.402	139.558	405.668	329.351	131.94
GB41423	4.70022	6.95821	15.7489	92.7978	8.86834	19.8283	41.9553
GB41424	20.7916	32.9853	79.1267	31.2416	45.9974	72.6636	36.3893
GB41425	18.0805	33.8294	92.6967	44.9835	54.0429	87.3064	60.9665
GB41426	13.5612	36.4294	39.9825	8.97007	27.309	34.8654	19.5216
GB41427	101.862	366.324	177.71	69.4052	342.905	176.07	47.3017
GB41428	15.6372	11.3154	1.581	0.849796	5.17434	1.18761	2.37207
GB41429	3.07344	6.19472	0.848559	0.820989	17.6433	7.88805	5.56732
GB41430	32.0792	26.3283	16.4031	14.1279	43.4297	18.8956	6.97496
GB41431	4.52389	12.9771	7.66761	0.436382	19.277	12.9594	12.0777
GB41432	4.27971	6.84069	5.40474	0	18.4007	12.1798	8.68055
GB41433	0	0.955525	0	0	1.28513	0	0.169753
GB41434	0.565487	1.16213	1.69138	0	0	0	0.206456
GB41435	0.676615	2.2462	2.14831	0.36148	1.07893	0.631472	0.712583
GB41436	0.562446	2.08058	1.00937	0	1.39913	0.454931	0.246416
GB41437	1.74358	2.98602	6.25812	1.34551	4.81924	1.95873	1.80363
GB41438	0.982301	3.33088	0.705141	0.45482	2.44356	0.794528	2.95872
GB41439	36.0103	2.19381	4.01396	0.564879	1.93894	2.42586	0.423145
GB41440	0.284667	0.877523	0.510867	3.95415	1.18022	0.575628	0.623582
GB41441	54.0265	16.6544	17.9811	120.414	21.7884	31.0859	38.5979
GB41442	8.06497	30.0814	14.113	147.641	18.444	12.71	43.0984
GB41443	8.35997	29.8997	16.9094	188.3	19.7238	17.2784	48.5145
GB41444	6.44699	15.7295	10.1969	80.7306	22.9722	8.98138	24.7552
GB41445	189.151	463.466	589.642	223.151	444.598	621.623	87.3522
GB41446	170.754	287.721	162.771	374.76	246.127	159.045	170.998
GB41447	5.44371	11.7344	13.5672	37.8386	11.2572	14.7757	22.8365
GB41448	11.7914	40.5683	60.5444	61.8567	44.6124	50.928	51.8448
GB41449	6.72602	9.18547	24.3834	76.5441	13.8758	30.2688	37.0504
GB41450	9.55242	17.5366	31.8259	62.0195	17.4612	33.304	43.1496
GB41451	11.6429	59.303	62.2952	7.97421	43.9515	56.7108	5.1352
GB41452	13.0103	41.1223	26.8986	87.6	37.0118	26.8211	54.8472
GB41453	34.395	145.468	90.4952	95.0763	125.231	77.9209	36.3946
GB41454	11.4047	46.0467	28.3231	59.7284	40.5374	24.9348	20.9373
GB41455	22.7981	58.2752	95.2196	68.837	64.6929	77.6916	10.5415
GB41456	0	0.174084	0.101346	0	0.234133	0	0
GB41457	4.84101	7.33506	22.6765	0.379909	6.12327	3.81607	3.86438
GB41458	0.769228	0	0.368125	18.2831	0.425227	0.207395	2.92075
GB41459	0.0264179	0.0814368	0.450395	0.0611596	0	0.48078	0.036169
GB41460	1.61443	0.597203	0.231782	3.28902	1.87415	0.783493	0.459748
GB41461	0	0	0.451036	0.436382	0	0.254106	0.0688188
GB41463	1.3452	1.78629	0.631383	0.239557	1.28704	0.836966	0.725354
GB41464	0.881813	1.44153	1.19887	0.371175	1.44023	1.40488	1.03169
GB41465	35.1182	60.1909	85.5909	92.5548	64.7434	96.061	15.207
GB41466	45.8313	67.5693	117.966	121.615	87.5725	139.669	20.6113
GB41467	1.48323	0.924179	0.962788	1.20548	0.523357	0.861488	1.86652
GB41468	21.4396	10.0861	10.662	3.9867	12.4943	12.8841	10.4209
GB41469	20.426	118.068	60.8272	36.8561	113.945	64.7191	120.852
GB41470	9.07771	26.2769	19.4697	12.729	29.6804	19.9231	52.4011
GB41471	44.7809	0	0.0668127	0.143649	0.0771765	0.0878293	0.115535
GB41472	1.11083	3.90109	2.17016	79.6238	3.08976	4.20812	50.1533
GB41474	0	0	0	0	0	0	0.369623
GB41475	0.237761	0	0	0	0	0.32052	0
GB41476	0.794545	1.36072	1.58434	0.408763	0	0.71407	0.531821
GB41478	0	0	0	0.33291	0	0	0
GB41479	1.79642	2.28023	7.39596	0	4.81924	2.56416	5.72916
GB41480	1.06666	1.39113	3.16587	0.379909	2.04109	2.07395	2.78595
GB41481	4.51281	9.48499	23.56	9.49772	7.65409	9.95497	3.3701
GB41483	0.923257	0.423064	0.940398	78.9976	1.08627	1.4885	3.14984
GB41484	17.2868	154.078	55.4138	104.467	125.547	57.3758	11.5399
GB41485	7.18868	30.1905	33.2879	81.1123	27.6166	23.1047	19.6299
GB41486	20.0534	69.695	33.6633	44.0013	64.3056	31.6866	54.4927
GB41487	45.4314	77.3077	84.2715	44.3322	79.8655	90.1764	51.4324
GB41488	12.8532	59.8829	60.7901	50.5236	48.5457	60.6448	20.5503
GB41489	140.365	259.431	203.315	392.592	275.494	193.776	727.935
GB41490	11.1502	47.5816	31.5064	92.9794	32.9038	28.6921	54.9329
GB41491	6.22441	19.8233	11.2714	6.51053	17.6446	8.90907	24.4054
GB41492	36.4648	138.709	112.392	233.094	129.165	105.091	242.312
GB41493	0	0.111685	0.0650195	0.20969	0	0.109893	0.962301
GB41494	0.189895	0	0.0464712	6.09476	0.214719	0.104724	11.9594
GB41495	0.0321398	0.0495376	0	0.204617	0	0	2.11213
GB41497	5.978	8.44616	11.6222	4.61318	7.22886	8.56246	5.18353
GB41498	0.224979	0.346763	0.201875	1.04169	0	0.341199	0.554435
GB41499	4.37636	9.10503	11.7947	19.046	14.4257	12.5394	15.2524
GB41500	0.734141	1.69731	0	0	0	0.742257	1.20614
GB41502	4.53332	8.06224	8.60492	0	4.33732	3.702	1.09809
GB41503	1.48966	3.3397	2.55186	0	1.96513	2.6015	1.63161
GB41504	1.55486	1.52822	1.13233	0.521684	3.97062	2.16442	1.24024
GB41505	39.2847	10.2162	7.67125	11.8792	7.1033	12.948	8.90414
GB41506	0.449957	0	0.40375	1.82295	0	0	0.246416
GB41507	11.5242	4.5435	11.1745	6.97275	7.48348	13.6061	21.4544
GB41508	0	0.914865	1.33152	0.687069	0	0.600122	0
GB41510	7.10522	26.1104	18.6905	31.9027	22.9463	11.7587	4.98678
GB41511	1.28757	1.32304	0.770231	1.73881	2.22427	1.51877	0.411325
GB41512	2.6735	2.86658	1.66883	2.15282	2.40962	0.940192	1.3368
GB41513	1.06906	0.784647	0.274078	2.12139	1.05531	0.926466	0.752737
GB41514	2.07746	1.82973	0.798909	15.4591	11.6892	7.80159	33.6436
GB41515	0.524386	1.45484	0.470536	2.91359	3.26114	2.12073	3.84816
GB41516	0.739702	0.465353	1.24621	1.43288	0.938813	1.92312	2.08333
GB41517	11.3552	34.1936	29.8126	14.5234	33.9284	28.8436	77.4637
GB41518	10.2201	49.6138	41.0148	70.5461	33.0303	50.1737	68.3827
GB41519	153.494	146.934	393.469	195.639	200.819	382.457	284.572
GB41520	19.0129	2.67391	4.30836	28.8034	4.68605	6.34275	11.8518
GB41521	201.981	212.176	369.723	225.101	201.525	388.672	689.589
GB41522	259.27	296.363	120.279	230.607	249.477	104.855	239.426
GB41523	49.526	53.723	52.1854	99.0042	56.6743	98.5874	178.283
GB41524	2.95651	2.33688	1.36046	1.05301	1.57149	0.613168	2.20033
GB41525	30.3897	147.525	55.2519	28.1709	134.418	57.4703	13.2132
GB41526	0	0	0	0.461318	0	0.805879	0.218254
GB41527	0.232478	0.716644	0.417208	0	0	0.940192	0.827546
GB41529	0	0	0	0	0	0	0.538639
GB41530	1326.69	0	0.373619	0	0	0	0.285033
GB41532	0	0	0	0.239794	0	0	0.132357
GB41533	0	0	0.0775	0.099976	0	0	0.0236498
GB41534	2.29157	3.6856	0.536411	1.03796	4.95693	0.402939	2.67361
GB41535	0.0636926	0	0	0.810992	0	0.128793	0.784817
GB41536	2.73992	4.99091	2.23504	1.44162	2.06539	2.0147	1.70511
GB41537	0	0	0	0.436382	0	0	0
GB41540	0.0214265	0	0	0.0992081	0	0.0433268	0.0117341
GB41541	0.281791	0	0.252853	0.326184	0	0.712266	0.192901
GB41542	0	0	0	0.307545	0	0	0
GB41543	0.484329	0.895805	0.405619	0.299002	1.20481	0.783493	0.495113
GB41544	1.54717	0.782471	4.73969	6.84181	3.03186	1.89423	0.77448
GB41545	2.89501	0.811295	0	2.13251	0.545575	0	0.768693
GB41546	34.4265	31.5628	63.9128	11.6802	38.759	61.5125	4.46956
GB41547	80.7989	67.994	138.496	37.4361	110.128	137.503	7.92196
GB41549	49.629	17.3864	46.9087	12.6361	22.0428	66.8762	178.252
GB41550	0.221407	0	0	0	0	0	0
GB41551	0	0.843111	0.490833	0.949772	0	0.553054	1.19826
GB41552	0	0	0	0.0907085	0.162446	0	0.0214575
GB41553	35.7664	64.993	98.0302	69.6833	66.6767	77.6586	23.5449
GB41554	0.624567	2.56708	0.934048	0	1.29472	0.631472	0.684079
GB41556	0	0.623169	0	0.468004	0.838129	0	0.498188
GB41557	0.634031	0.488621	0.85338	2.5687	0.985754	0.96156	2.25694
GB41558	0.619941	0	0	0	0	1.25359	0.169753
GB41560	0	0	0	0.424898	0	0	0.0670078
GB41562	11.0458	14.4104	13.8694	3.49105	20.7879	11.1298	13.5022
GB41563	0	0	0	0.436382	0	0	0
GB41564	28.3036	34.6494	38.3994	6.89737	50.5319	39.4333	25.4753
GB41565	1.74358	3.83916	3.12906	1.72994	3.09808	3.02204	3.68303
GB41567	0.387463	0	0.695347	0.897007	0.803207	1.56699	2.49325
GB41568	0.58938	0.757018	0.528856	0.45482	1.01815	0.893844	0.376565
GB41569	12.6984	61.7119	54.9309	12.0311	60.2041	52.7868	4.09992
GB41570	0.370975	2.28716	0.932061	1.71767	0.615222	1.50031	3.69755
GB41572	291.239	95.6349	12.0847	2.22705	68.7988	19.9385	224.162
GB41573	0.634031	0.533041	0	2.53534	0.477941	0.233105	1.86237
GB41575	0	0	0	0.414003	0	0	0
GB41576	0.449957	4.85468	0	1.56253	2.79827	0	2.71057
GB41577	9.71193	0.401856	0	16.297	1.08095	0	2.5344
GB41578	0.657956	0.811295	0.236156	0.609288	0.818362	0.931322	0.108097
GB41579	0	0	0.198671	0	0.458975	0.223855	0.0606261
GB41580	13.209	46.2561	32.4285	28.8673	38.1158	31.8383	55.8449
GB41581	3.1617	0.573315	6.34157	10.3335	1.54216	5.82919	6.26389
GB41583	12.9723	28.5941	11.0143	38.1048	25.1564	14.2439	42.816
GB41584	4.66877	1.06608	14.585	14.0111	10.7537	3.26348	3.25126
GB41585	0.0766411	0	0.103156	0.088715	0	0.271209	0.125916
GB41586	1.03465	2.24443	0.137541	0.798435	2.70089	0.232465	9.92635
GB41587	0	0	0.128372	0	0	0	0
GB41588	4.24313	2.70621	1.92558	9.25862	2.83088	0.295864	3.23184
GB41589	93.0269	242.446	116.69	192.263	188.173	113.908	235.689
GB41590	54.5353	20.1291	25.5643	2.05808	19.0868	21.8498	3.54124
GB41591	455.088	913.489	1123.36	42.9208	985.102	910.295	1190.97
GB41592	1.61326	5.08166	7.00404	48.5199	4.52717	6.49587	29.0818
GB41593	1.1228	0.46593	0.73625	0.299928	0.984737	0.654932	0.898692
GB41594	0.0472836	0	0.0848559	0.109465	0	0.0956127	0.0258945
GB41595	1.41372	0	0	0.872763	0	0.762318	0.103228
GB41597	0.0925797	0	0.276908	0.214329	0.383833	0.436815	0.354904
GB41598	19.4964	94.4993	79.9333	249.751	94.6981	68.9438	231.224
GB41599	0.0929911	0	0.166883	4.16211	0.257026	0.501436	2.29167
GB41600	12.8887	42.2798	42.4563	147.474	48.6026	45.5664	38.8097
GB41601	23.5384	34.0268	63.3996	65.3607	45.0692	79.0303	60.9899
GB41602	201.386	155.505	323.815	739.048	159.751	485.734	123.575
GB41603	197.515	319.164	384.322	5.31169	314.164	384.342	256.269
GB41604	99.9744	6.03635	3.6586	799.357	8.67464	7.2684	34.375
GB41606	234.404	135.655	219.952	19.3115	115.852	275.018	759.547
GB41607	49.5338	153.415	223.195	7.28996	144.475	207.539	16.8608
GB41608	22.4793	90.7203	154.723	12.9907	101.054	125.098	3.55211
GB41609	21.7965	32.9378	38.8247	99.9022	30.656	41.3913	48.7554
GB41610	121.106	138.536	257.743	8.29056	205.708	226.585	42.5344
GB41612	0	1.74319	1.01483	4.8002	1.563	0	0.516141
GB41613	0	0	0.325097	0	0	0.366308	0.198413
GB41615	0.398533	0	0	0	0	0	0
GB41616	0.498996	0.429271	0.478991	0.805963	0.914132	0.234657	0.0508412
GB41617	0.187147	0.192302	0.0447808	0.202188	0.258636	0.151373	0.286971
GB41618	0.319087	0.421555	0.409028	0	0.75596	0.276527	0.174746
GB41619	7.01104	0.905234	1.581	1.10473	2.43499	3.04325	1.88962
GB41620	0.199267	0	0	0.461318	0	0.161176	0.0654762
GB41621	0.0958672	0.221642	0	0.166455	0	0.096927	0.0262505
GB41622	0.158508	0	0.170676	0.220174	0	0	0.0347222
GB41623	0.16033	0.370678	0.143865	0	0.498542	0	0
GB41624	67.7185	0	0.201875	0.911475	0.466378	0.227466	0.462029
GB41625	5.04039	0.103861	0.048372	3.91563	0.195563	0.0545039	0.118089
GB41626	55.5371	193.551	135.796	19.4265	163.651	134.963	50.5799
GB41627	0.318221	1.63493	0.428313	1.84176	1.42928	0.375362	1.06015
GB41628	76.1515	44.8293	49.3958	4.09248	38.6494	45.9949	28.2866
GB41629	16.1536	9.82946	13.8555	13.6488	5.59745	9.78147	2.88687
GB41630	32.2711	25.8721	46.3525	13.1358	19.3586	30.4766	2.68656
GB41631	909.973	327.774	162.181	546.231	388.398	148.678	842.349
GB41632	16.8422	58.7056	65.3948	85.3209	59.9338	69.6053	142.961
GB41633	112.391	353.874	178.824	411.448	362.773	168.667	825.483
GB41634	3.71786	7.01103	13.6294	55.379	7.62771	13.7738	13.6254
GB41635	0.103579	0.319297	0.495693	5.27547	0.286292	3.70026	1.51265
GB41637	0	0	0	0	0	0	0.514981
GB41638	0	0	0.107899	0.139191	0	0.182365	0.0987787
GB41639	6.70661	11.8707	10.5543	26.59	14.0415	9.77186	14.4836
GB41640	5.81689	35.3138	13.0489	28.7195	27.562	14.3429	66.8809
GB41641	5.32973	15.3969	9.18223	8.67237	13.0056	10.531	2.41842
GB41642	317.362	54.742	28.293	14.6536	49.3264	34.9609	61.5283
GB41643	0.129497	0.228109	0.132798	0.471107	0.460193	0.149633	2.06675
GB41644	2.56949	1.13154	3.62312	9.34775	1.52187	6.68031	0.904605
GB41645	17.4066	8.13774	11.7082	37.4249	7.56733	21.2551	7.4657
GB41646	93.661	66.1985	37.9023	26.3629	62.8952	53.1846	23.2619
GB41647	0.783859	0.247831	0.432839	0.372245	0.583309	0.447065	0.40726
GB41648	68.6167	13.7265	6.16184	13.5379	16.2371	7.48537	39.3403
GB41649	64.5069	44.2592	135.131	84.9644	75.0671	120.816	84.2952
GB41650	62.9882	46.6842	137.5	95.6312	83.6896	136.878	92.8125
GB41651	46.134	80.4767	111.22	244.206	78.2234	141.36	40.4944
GB41652	0	0.877523	0	0.659025	0	0	0.467687
GB41653	0.204376	0.157504	0.229235	3.01631	0	0.154977	2.994
GB41654	50.3686	71.6795	86.5817	108.244	72.7471	84.9154	75.218
GB41655	22.8061	120.826	60.9541	44.4018	112.481	55.8474	27.7292
GB41656	11.921	35.3056	31.6305	3.55937	25.6821	32.5312	22.8312
GB41657	90.057	82.4488	22.6022	16.1461	67.0951	21.3597	96.3019
GB41658	3.76696	4.71218	7.39708	13.5868	4.97957	6.20968	12.7963
GB41659	2.6053	1.18674	1.4621	18.3017	1.1878	1.32158	8.1586
GB41660	1.55245	0.0961938	0.0700014	0.288969	0.0646878	0	0.346057
GB41661	0	0.0726328	0.169138	0.35456	0	0.0952897	0.0774211
GB41662	0.234431	0.180667	0.157768	2.30659	0	0.533302	2.58374
GB41663	93.7977	156.199	80.0784	181.232	226.898	60.0092	543.491
GB41664	21.0246	28.1787	28.8603	27.1976	41.6888	32.2449	38.6209
GB41665	0.178829	0.36751	1.49767	2.20802	1.2357	1.80806	3.95002
GB41666	1.21293	1.40213	0.816277	0.702005	1.25719	0.613168	0.830314
GB41667	16.0071	25.0825	29.4219	12.7263	35.1403	31.8784	19.5879
GB41668	4.72641	5.39704	8.50794	53.6425	7.76655	11.2473	18.3909
GB41669	151.111	129.426	68.1718	296.443	125.879	78.506	384.338
GB41670	49.7026	6.38936	6.05706	2.01016	26.2445	32.7368	2.9988
GB41671	14.074	41.3434	54.1229	46.9605	58.9687	40.4749	28.837
GB41672	20.4317	35.0889	55.0862	76.9706	42.779	44.6821	138.345
GB41673	62.1431	22.8775	6.09766	61.2725	20.3891	2.8929	148.909
GB41674	660.448	417.97	332.123	1871.54	445.415	349.675	1888.53
GB41675	56.5162	34.1024	63.0128	378.599	37.8892	72.9459	187.943
GB41676	6.405	10.0915	5.87497	13.1805	5.311	8.3466	19.8767
GB41677	10.4716	5.23462	3.11999	47.0344	5.28021	3.31111	11.2591
GB41678	19.1097	15.9095	37.2984	14.2086	11.5662	25.9493	26.8889
GB41679	48.1381	53.8651	91.6951	51.4219	45.7304	87.5298	74.1263
GB41680	34.7364	42.0458	97.573	49.4	44.7148	117.755	70.0249
GB41681	12.8524	9.1008	24.6322	43.2138	11.5819	26.6617	14.812
GB41684	0.133162	0.256555	0.0597434	2.35063	0.207032	0.100975	3.02638
GB41686	253.401	332.443	74.4021	184.783	239.891	65.2911	695.28
GB41687	40.8696	64.9279	115.149	99.783	76.3368	119.028	85.4027
GB41688	27.5293	100.109	139.886	80.3981	127.347	121.426	85.763
GB41689	2.11185	8.6801	5.21705	4.04408	6.53976	3.61139	2.94847
GB41690	6.23876	19.2318	26.3281	50.2674	16.6038	30.2716	15.4792
GB41691	0.613483	0.696737	0.811238	6.39117	0.33467	0.522329	4.067
GB41692	12.2273	25.6843	42.5648	145.13	27.7014	41.1782	32.854
GB41693	10.1307	33.6511	46.2433	56.5433	36.43	39.5912	4.92904
GB41694	81.7431	51.8355	81.1517	33.3646	57.8671	90.2372	5.47071
GB41695	5.77134	0.610243	0.218624	0.105761	0.568208	0.123169	1.02575
GB41696	0	0	0	0.41938	0	0	0.0992063
GB41697	64.2936	191.994	102.226	104.236	191.783	113.217	447.568
GB41698	32.6721	9.67469	4.5251	2.35982	4.67096	5.91236	1.043
GB41699	3236.97	848.763	1036.22	1.94017	695.443	639.282	33.0292
GB41700	130.44	138.051	112.096	0.834425	102.661	97.2989	9.8891
GB41701	47.2242	108.524	228.962	201.159	151.7	205.684	172.925
GB41702	27.7632	68.6324	167.284	176.055	116.218	155.945	138.675
GB41703	9.14252	3.84314	3.4371	101.415	4.38226	6.37552	43.4338
GB41704	3.14771	0.404301	1.02456	2.71483	3.35854	2.44928	1.67734
GB41705	0.996334	3.51009	0.894018	2.14183	2.95056	0.863441	8.49631
GB41706	2.47008	1.34371	0.260755	0	1.50601	0	0.159143
GB41707	0.0468076	0.0961938	0.0840017	0.144484	0.129376	0.0946502	0.290517
GB41708	42.9438	2.78695	0.347674	0	2.67736	0	0.141461
GB41709	3.16025	1.67963	0.488916	1.26142	1.58131	0.220357	3.70009
GB41710	6.72549	7.30775	8.89652	13.2808	10.5073	11.375	11.6341
GB41711	35.2293	170.12	89.9886	193.836	138.349	92.5004	86.3194
GB41712	0.0634031	0	0	1.7614	0	0	0.960648
GB41713	6.45394	16.3879	33.2729	22.4298	16.5412	34.1791	22.1008
GB41714	0.315767	0.874644	1.0923	16.3262	1.27122	1.07345	14.1901
GB41715	40.0472	82.3006	92.7392	45.4795	92.5033	80.7884	65.1725
GB41716	0.0683758	0.175648	0.184062	2.66464	0.141742	0.299571	1.87852
GB41718	5.47741	38.1744	24.0251	24.2979	41.1164	19.7784	7.71341
GB41719	9.44351	5.34145	6.37473	6.21776	7.18396	9.98589	4.50742
GB41720	53.9528	0.637962	0.259981	4.16829	1.02963	1.08806	0.544016
GB41721	0.317015	0	0	3.11914	0	0	0.0868055
GB41722	0.0183632	0.0339642	0.0263639	0.161546	0.0304533	0.0371324	0.0120677
GB41723	0.937837	0.305388	0.450395	0.397537	0.355967	0.921495	0.0831886
GB41724	14.9982	1.72203	1.70124	1.29326	3.22842	2.12228	0.389361
GB41725	3.84947	3.21094	2.11313	4.50833	5.25735	1.55681	2.43055
GB41726	14.0662	2.65722	3.79706	2.90267	3.57382	3.16919	10.7717
GB41727	46.0485	10.1984	16.5049	12.9228	11.3332	19.2429	34.347
GB41728	0	0.421555	0.368125	1.10807	0	1.38263	0.149782
GB41729	1.03323	27.0732	2.78139	0	35.3411	2.08931	0
GB41730	0.0223536	0	0.0601743	0.0776256	0	0.0678023	0.0550881
GB41731	0.160946	0.0992276	0.0770231	0.596164	0.0889706	0.0433935	0.129273
GB41732	0.567144	1.79555	0	0.106458	1.84296	0	0.0167888
GB41733	77.5504	145.04	67.2515	76.3928	159.251	45.2555	152.721
GB41734	8.16994	1.00103	0.768193	2.25533	0.642566	0.880497	1.99662
GB41735	545.818	310.901	302.237	63.2258	251.741	225.405	41.5434
GB41736	0.652223	0.137084	0.26602	1.66437	0.245827	0.404652	1.80622
GB41737	22.3785	53.8418	43.6436	257.706	69.1456	35.0732	58.4541
GB41738	7.71011	11.5643	26.5947	4.17448	13.1473	32.3758	1.84446
GB41739	32.2779	50.1947	92.372	28.2224	59.6232	96.2725	34.88
GB41740	31.8697	61.6556	101.871	33.3347	75.7447	107.121	43.1383
GB41741	45.4651	97.3861	53.4478	159.541	134.105	48.4834	97.1377
GB41742	123.321	2.67309	4.49073	0.946398	2.36254	8.36654	30.6302
GB41743	0.0282362	0	0.0506731	0.58832	0.117067	0	0.456168
GB41744	3.34108	6.05035	17.1443	26.0279	7.05769	22.9653	12.3767
GB41745	1.96118	3.38867	7.28762	23.7089	5.08481	9.72001	15.058
GB41746	1.98999	1.33105	4.47249	34.5523	2.60745	7.36462	39.2508
GB41747	0.805598	0.356006	0.950345	23.8279	0.677341	1.08221	0.785176
GB41748	0	0	0	0.835144	0	0	0.0987787
GB41749	0.51902	1.19996	0.11643	38.9009	0.806943	0.262379	24.6043
GB41750	8.31555	9.09587	13.479	3.72603	7.78493	6.50902	4.84775
GB41751	49.9988	50.5605	66.0987	31.5128	44.2207	42.8192	53.9595
GB41752	2.27071	2.49992	5.82151	4.88139	6.05207	5.24758	2.84238
GB41753	63.0577	80.8035	70.833	63.7764	86.5237	105.208	43.2417
GB41754	36.0266	38.4214	81.6113	238.685	45.5185	90.5314	54.7125
GB41755	27.6799	72.644	79.9899	39.1456	73.8488	81.9455	47.5461
GB41756	0.765476	0.524374	0.228956	1.37833	0.705255	0.687945	2.91116
GB41757	0.0866377	0.534145	0.155481	2.2063	0.359198	0	1.18616
GB41758	0.262042	0.18641	0.108522	14.2329	0.334283	0.122279	8.02525
GB41759	4.35501	7.49071	10.9305	16	13.2148	12.699	28.8791
GB41760	17.2297	55.1251	17.8804	19.3276	79.4107	28.0668	68.1291
GB41761	7.69818	45.0792	25.7171	61.935	28.3071	25.7729	32.4679
GB41762	30.4175	86.3586	82.8807	87.5825	87.4753	91.5502	117.632
GB41763	8.32421	2.77411	0.8075	1.04169	31.7137	2.27466	3.2034
GB41764	0	0	1.01483	0	0	0	0.206456
GB41765	0.85985	1.17804	0.342911	0	1.58441	0	1.51731
GB41766	7.31455	1.57312	7.63186	1.57523	2.82102	1.37589	0.372629
GB41767	8.8686	1.06169	4.3266	0.299002	0.713962	0.522329	0.353652
GB41768	0.0517384	0.382777	0.464252	1.98832	0.600618	0.439407	0.969028
GB41769	17.1222	52.7435	44.6788	113.507	59.6668	38.6772	116.847
GB41770	49.6385	195.133	129.677	170.884	191.978	133.212	33.1317
GB41771	1.85824	2.43756	1.81642	1.42789	3.18004	2.6223	0.558626
GB41772	0.421704	1.09997	0.11643	1.80236	0.941433	0.196784	1.2613
GB41773	13.6949	1.6091	7.50715	6.98211	11.3317	10.262	22.2536
GB41774	103.048	44.448	35.158	44.6286	50.3584	25.195	30.7272
GB41775	7.72426	15.4888	24.0231	68.0047	14.3023	32.3911	24.4896
GB41776	4.08597	31.0546	15.0448	0.978553	26.5788	10.1142	0.964506
GB41777	6.75175	66.5564	29.1602	5.84009	47.6797	19.804	2.72237
GB41778	7.48683	14.6305	11.6765	9.85274	15.1506	11.3994	13.3742
GB41779	0.0840281	0.453299	0.263897	4.32833	0.435474	0.339828	8.61675
GB41780	4.70917	8.08521	21.8232	67.8965	14.3342	23.2637	26.5402
GB41781	33.6481	229.468	110.148	299.588	237.411	102.926	68.0631
GB41782	0.240781	0.383916	0.461909	3.78665	0.895002	0.318994	4.14682
GB41783	0.921139	1.21694	0.944622	3.65573	1.36394	1.06437	5.18868
GB41784	0.88563	0	3.77474	10.2515	3.6718	0.895421	1.09127
GB41785	0.363247	0.403112	0.156453	7.70305	0.843367	0.205667	0.891203
GB41786	2.42266	0.565772	0.856375	14.4465	0.91312	0.890708	1.46747
GB41787	0	0.573315	0.834416	0.430563	0	0	0.152778
GB41788	6.20237	26.4228	27.851	3.29701	29.2465	35.5263	5.9697
GB41790	0	0	0	6.37347	0	0	0.60307
GB41792	0	0.235517	0.078349	3.61329	0.0905022	0.198632	3.52656
GB41793	72.6999	344.067	178.447	220.898	328.128	149.358	490.688
GB41794	21.0689	53.4784	67.4778	44.2498	57.4075	71.724	70.5638
GB41795	7.30354	15.2224	16.8926	31.0502	21.5855	23.6198	7.3117
GB41796	24.7369	84.4516	104.411	115.345	75.218	96.9381	43.9361
GB41797	18.7912	20.6724	44.0602	36.8027	23.7645	31.6886	14.3964
GB41798	21.5991	23.0126	46.3085	145.294	22.349	42.7768	48.1006
GB41799	7.95984	17.994	21.4953	11.7586	18.5436	23.3004	15.4023
GB41800	16.3646	33.7031	61.5685	53.521	35.7148	66.6989	33.7038
GB41801	55.0158	85.8881	106.261	220.554	90.4158	109.745	55.0039
GB41802	38.4267	76.4606	102.468	183.199	80.5582	113.701	39.6955
GB41803	35.0845	63.0217	133.884	161.437	80.6279	115.8	105.041
GB41804	4.8487	14.1713	31.443	67.409	17.3388	16.6208	38.8901
GB41806	25.3227	0.904177	0.116974	27.6898	0.810714	0.197704	22.4348
GB41807	32.3619	111.365	54.2226	86.9879	83.3445	44.6998	43.4809
GB41808	43.7931	62.776	72.577	118.306	62.5288	70.9662	100.599
GB41809	7.34141	25.4597	16.9299	22.1797	26.7848	19.5213	55.0402
GB41810	4.73658	25.5807	16.3983	73.1324	30.4617	16.7802	32.4959
GB41811	150.122	99.787	113.666	67.7991	88.3491	148.304	57.607
GB41812	0.425264	0.524374	0.457911	0	0	0.687945	0.279471
GB41813	0.550605	0.565772	0.494062	0	0	0	0.150767
GB41814	1.28475	5.09194	5.27	0.849796	6.08746	4.82467	1.80921
GB41815	83.3333	43.8586	76.3491	35.4292	51.6347	69.6682	20.8978
GB41816	0.348717	0	0.938719	4.84384	0	0	0.47743
GB41817	0	0	0	4.03653	0	0	1.84152
GB41818	152.26	100.491	46.5492	96.3325	121.185	51.4993	137.285
GB41819	0	0.877523	2.04347	3.29513	0	3.16595	0.311791
GB41820	4.04961	2.08058	0.8075	0	5.59654	0	1.10887
GB41821	27.2931	32.6752	33.2848	30.9171	26.8774	30.5666	10.6002
GB41822	10.6556	21.0041	36.8521	24.2657	22.2	42.2003	20.1749
GB41823	3.30537	8.10045	7.2962	110.115	7.60572	7.11828	34.8999
GB41824	4.39125	4.77763	8.5914	17.1827	5.78309	10.5859	29.4144
GB41825	9.53397	18.3926	11.0117	213.492	13.3484	8.58436	42.3167
GB41826	0.273503	0	0	20.895	1.13394	0	5.24237
GB41827	0.301291	0.137596	0.160208	65.5662	0.277588	0.0676938	8.93444
GB41829	13.6189	71.7363	52.2885	57.6912	27.4655	55.7043	58.884
GB41830	2.28667	1.05734	2.6674	5.5585	2.37012	2.08075	2.00364
GB41831	23.0629	8.91733	12.374	27.3383	10.5147	16.5869	15.3646
GB41832	0.502655	0.581063	0.451036	1.74553	0	0.381159	0.757007
GB41833	0.550605	0	0	0	0	0	0.201023
GB41834	5.20811	11.3546	14.3585	27.3645	9.5759	15.3239	6.44014
GB41835	10.1555	20.6346	28.7622	4.33909	27.7789	24.2997	15.5466
GB41836	31.9361	41.9023	64.5825	67.4034	43.9355	69.4052	61.1012
GB41837	7.01359	20.2892	29.0715	3.30193	16.0039	26.9622	16.9403
GB41838	0	0	0	15.7321	0	0	5.19052
GB41839	0.0257927	0.0795093	0.0462879	28.6856	0.235259	0.156467	10.1164
GB41840	5.00747	4.39267	6.55527	83.7507	6.78161	9.45603	37.0623
GB41841	14.912	43.2956	50.2724	27.163	60.2272	44.9967	45.3058
GB41842	1.85445	0.932051	0.832005	20.4393	0.501424	0.611396	12.3414
GB41843	15.0573	30.2819	36.9704	74.5825	37.5741	36.73	32.5676
GB41844	0.391243	0.0524374	0	54.0501	0.38789	0.0343973	12.6927
GB41845	3.38255	2.74116	5.50715	91.9522	3.1807	5.21806	48.2491
GB41846	54.0752	143.461	67.8011	132.182	157.702	64.6328	121.765
GB41847	1.56661	1.5263	5.56393	31.3743	2.85466	9.7539	16.5234
GB41848	6.47938	20.7364	17.3612	63.647	20.0543	16.2411	17.2737
GB41849	2.06894	3.54893	5.00051	4.01722	3.80466	3.71128	4.44079
GB41850	0.122669	0.180851	0.344572	29.4524	0.39065	0.22648	20.1779
GB41851	0.435896	1.74682	0.391133	1.61461	1.80722	0.352572	3.22265
GB41852	5.75439	18.9692	45.968	72.8964	28.4692	57.1507	44.9306
GB41853	0	0	0.715214	0.922636	0	0	0
GB41854	0	0	0	0	0	0	0.25463
GB41855	0.0638545	0.0874845	0.0891289	5.30539	0.0882465	1.21948	1.37547
GB41856	5.65277	3.08111	2.61087	0.488497	5.11085	6.04088	1.61171
GB41857	0.781876	0.192819	0.112253	2.53414	0.259331	0.189725	0.411061
GB41858	288.93	594.493	431.897	645.566	563.253	424.156	835.589
GB41859	57.7192	76.3631	79.7025	185.223	82.1772	94.9948	69.6238
GB41860	0.949557	0.70655	0.528856	9.85444	2.98657	1.98632	2.58216
GB41861	0.0836681	0	0.0643509	8.42587	0.222998	0.253779	2.88995
GB41862	3.04463	0.218267	0.730644	57.4949	1.02745	1.64653	9.93637
GB41863	0.275448	0.101893	0	9.59075	0.27408	0.0668383	5.59944
GB41864	3.32386	11.2827	19.5329	17.614	9.91728	19.2118	5.91856
GB41865	16.783	67.6885	58.3806	22.2286	69.0538	45.8826	14.8243
GB41866	15.9846	48.3417	47.621	77.1638	49.162	51.9609	56.3876
GB41867	66.9204	250.314	320.905	171.719	294.445	243.124	197.347
GB41869	24.3817	45.1924	49.1199	32.3746	53.6411	53.9507	27.1102
GB41870	5.05038	8.89627	9.92668	61.2439	12.9621	8.2672	37.5359
GB41871	67.64	628.258	164.301	403.269	470.679	185.352	204.674
GB41872	22.4383	105.371	99.7813	73.9393	128.106	73.1267	127.707
GB41873	19.794	31.3238	44.1916	80.2674	34.7815	39.1586	33.5845
GB41874	41.9242	123.235	172.421	224.399	180.884	132.681	44.3432
GB41875	14.7578	16.0191	32.7836	89.4632	18.3793	38.3451	32.5277
GB41876	11.9311	5.0677	6.73493	29.755	4.99136	6.53097	16.8465
GB41877	12.6717	44.2603	62.1111	60.3395	41.812	47.4068	47.4023
GB41878	9.41952	32.2062	41.1391	46.5729	34.6755	38.7127	17.8646
GB41879	0	0	0	2.93566	0.657169	0	1.47569
GB41881	5.33727	11.199	9.37712	93.7617	16.0848	10.2484	29.7081
GB41882	36.2352	52.6613	43.4553	43.9755	56.6613	42.4037	53.5065
GB41883	10.3388	20.3881	47.9265	116.744	32.8594	47.7655	40.6923
GB41884	5.06928	11.536	25.7874	24.659	17.608	30.6806	32.8101
GB41885	0.0417625	0	0	0.0966834	0	0	0.0343064
GB41886	42.7251	57.0003	40.4412	120.96	65.4242	40.0865	64.7941
GB41887	3.78607	3.37846	12.1586	5.53581	5.37001	12.8941	3.76488
GB41888	16.7735	23.854	48.9474	26.4296	24.4077	71.7459	20.5368
GB41889	12.1399	4.34276	5.08765	55.9276	4.90337	3.86862	8.68661
GB41890	2.73458	3.64815	4.39203	264.403	5.28767	7.24892	62.2248
GB41891	11.1277	5.97287	8.32957	7.92053	5.82761	10.2836	8.94322
GB41892	2.11223	1.59709	1.57347	0.738108	1.65231	2.73999	2.77182
GB41893	117.674	71.1342	71.7449	11.3682	64.0271	90.3016	103.554
GB41894	193.468	136.523	145.076	16.7338	134.755	164.102	195.103
GB41895	203.161	177.41	182.345	38.5781	183.757	232.025	260.874
GB41896	21.9062	83.2507	38.3758	44.7397	87.3833	49.3911	79.8718
GB41897	19.3457	42.4714	59.1026	187.33	44.358	44.9217	62.9844
GB41898	2.5386	5.25913	10.2873	1.35868	10.2987	8.77635	8.58067
GB41899	0.209754	0	0.65875	0.242799	0	0	0.172306
GB41900	11.0139	1.21524	1.60711	2.49009	1.08963	1.74195	2.75863
GB41901	231.833	156.314	134.126	245.815	167.194	104.399	250.268
GB41902	8.49393	30.5702	38.9832	102.123	33.5769	37.5662	18.2843
GB41903	6.32275	13.093	16.7172	8.21273	10.3055	11.8581	6.01331
GB41904	0.135687	0.0836549	0.194805	3.36116	0.731325	0.356687	5.06782
GB41905	7.46376	12.5978	6.80708	26.2304	5.78309	5.24528	5.99049
GB41906	1.64102	2.10778	0.981666	6.6484	1.13394	0.829581	5.61683
GB41907	181.388	84.4616	44.2042	1517.35	83.9925	48.9123	411.742
GB41908	58.7923	201.403	261.958	81.8698	237.277	277.062	187.678
GB41909	2.38435	2.69211	7.96025	25.2959	4.47962	10.9406	20.2784
GB41910	16.7013	41.4732	30.9715	15.1795	46.8674	41.6519	9.23103
GB41911	11.1808	26.2707	24.2482	14.3755	36.2387	35.0547	11.7575
GB41912	0.163888	0.56134	0.065359	2.95099	1.20796	0.184111	7.81839
GB41913	0	0	0	0.332225	0.237987	0	0.754458
GB41914	0	0	0	0.654572	0	0	0.25807
GB41915	5.81689	4.0254	0.798909	8.38224	9.72051	3.36068	2.03162
GB41916	21.6286	108.082	125.552	2.32454	80.2207	51.5825	64.128
GB41917	1.40378	0.412128	1.07968	2.73401	1.20096	1.12643	1.14705
GB41918	30.7646	30.3379	34.4892	20.2724	24.4175	23.5048	16.4236
GB41919	0.276603	0	0	1.82959	0	0.199757	0.0540998
GB41920	0.575863	0	0.918624	2.5182	1.06112	1.16446	2.38277
GB41921	2.44176	2.8543	1.78229	6.1542	1.64081	2.6726	1.70117
GB41922	2.50723	4.13658	3.5806	12.1402	2.34252	3.28472	2.1853
GB41923	0	0	0	0.654572	0	0	0
GB41925	3.0619	0.78656	13.5847	43.9096	4.93678	4.47164	3.72629
GB41926	0	0	0	0	0	0.313397	0.297068
GB41927	33.3886	125.783	61.718	42.4996	127.128	37.5266	12.4461
GB41928	0	0	0	0.128654	0	0	0
GB41930	0.0855747	0	0	0	0	0.259562	0
GB41931	0.394774	0	0.708467	6.39752	0	0.532184	2.6664
GB41932	2.14947	0	0	14.7697	0.18961	0.0924779	0.425774
GB41933	0.325075	0	0	2.53138	0	0	0.0323682
GB41934	0.284023	0.194564	0	0	0	0.31907	0
GB41935	0.30997	0.955525	0	0	0	0	0.339506
GB41936	2.13394	0	0	0	0.431574	0	0
GB41937	0.136752	0.210778	0.184062	0.237443	0	0.138263	0.0374455
GB41938	102.301	8.06224	1.62471	0.155251	13.9017	1.96627	16.9671
GB41939	0.0711667	0.329071	0	0.247135	0	0.21586	0.116922
GB41942	30.1322	10.3339	26.623	13.8268	12.6206	20.8816	4.03046
GB41943	0	0	0.863189	3.34058	1.99417	0	2.37069
GB41944	2.03136	1.25239	1.70124	0.627034	0.842198	0.821527	0.333738
GB41945	34.6239	16.4792	14.0411	4.34388	24.8056	13.6018	24.0606
GB41946	4.38902	1.85339	1.34873	0.90474	3.8637	0.790247	2.58471
GB41947	0.449957	2.08058	0	1.04169	0	0	2.46416
GB41948	2.21482	4.35797	2.53708	4.58201	4.68899	2.57282	10.7099
GB41950	0.0880042	0.0678212	0	0.0509341	0	0.0667328	0.0240974
GB41951	5.71716	4.8904	1.82641	0	5.33633	0.847383	0.0819623
GB41952	1.60067	1.05734	1.43629	2.9116	2.37012	2.54314	1.31489
GB41953	3.85814	4.26937	1.50905	0.229023	1.02537	1.10022	1.27315
GB41954	75.6259	93.4843	1010.5	3587.9	110.488	833.061	256.281
GB41955	0.30997	0	0	0	0	0	0.424383
GB41956	0	0	0	0.0969737	0	0	0
GB41958	0.348717	2.14993	0.312906	1.41279	1.08433	0.352572	0.668402
GB41959	0.137651	0	0	1.06224	0	0	0.201023
GB41960	2.52263	8.4625	3.12906	1.80356	2.6147	6.52633	0.609486
GB41961	0.845374	2.60598	2.27568	0	0	2.1368	0
GB41962	2.51076	9.60303	4.46413	1.23787	5.01201	6.91041	0.725694
GB41963	0	0	0	0.366957	0	0.32052	0
GB41964	0.664222	0	4.29128	8.14995	0	4.56664	0.181878
GB41965	29.477	5.14514	0.213953	0.207002	0.617852	0.241075	0.424383
GB41966	0.00909301	0.0420456	0.0244777	0.21051	0	0	0.134452
GB41967	12.2337	1.18951	0.692497	1.81975	1.71834	1.64726	3.67073
GB41968	45.9654	118.183	104.522	328.965	100.95	106.06	73.4405
GB41969	69.8338	131.942	148.526	732.556	135.421	155.262	261.264
GB41970	6.55377	19.2305	16.4158	26.3693	15.9834	15.7329	31.592
GB41972	25.8942	0.263564	0.372638	343.282	0.86088	0.271684	48.9972
GB41973	37.3695	131.196	58.9719	19.9761	92.2605	58.3793	128.671
GB41974	35.868	56.8765	112.017	58.1346	56.6452	126.702	48.7888
GB41975	7.11709	16.4702	14.4925	91.9668	17.5015	17.2781	39.6239
GB41976	8.20617	29.4289	21.554	19.9625	19.5273	17.5828	10.9425
GB41977	41.0206	169.005	120.978	66.2564	148.769	122.753	211.55
GB41979	169.255	441.012	298.835	77.9918	442.059	239.499	37.5616
GB41980	11.3693	32.9153	18.9813	45.903	33.0974	15.9677	19.9337
GB41981	4.77717	9.2873	8.96151	34.1034	7.72919	10.9726	38.9784
GB41982	21.3776	28.626	46.0723	49.67	29.8379	55.7856	30.7039
GB41983	2.72205	3.0087	8.85467	15.0788	3.9652	14.1822	18.3237
GB41985	6.86683	3.43823	19.0758	4.6354	13.9284	24.1026	17.8241
GB41986	0.974496	0.117804	0.102873	2.16756	0	0.463656	0.188356
GB41987	45.3061	250.992	83.1506	40.3027	229.979	74.1221	84.9456
GB41988	1.98726	4.84133	7.52829	9.33684	5.32615	10.2655	4.27778
GB41989	3.6386	4.60795	16.7168	7.55222	9.80291	18.1885	20.2345
GB41990	4.17442	0.784647	4.20254	0.353565	2.53274	2.16175	3.31762
GB41991	0.264848	0	0	0	1.09806	0.535552	0.290084
GB41992	0.191452	0.168622	0.0981666	0.823136	0	0.165916	0.958605
GB41993	0.126499	0	0.030269	0.273332	0.0699285	0	0.0600396
GB41994	5.63882	0.914865	0	0	0	0.900183	0
GB41995	0	0	0	1.56253	0	0	0
GB41996	0	0	0	0.322922	0	0	0.114583
GB41997	2.25817	0.92404	0.0717263	0.323848	0.165705	0.0808188	0.0437758
GB41998	32.9148	21.8087	44.032	0.464637	18.5142	57.0203	3.18745
GB41999	29.7493	22.5925	32.5988	1.18587	18.7869	35.2173	2.56787
GB42000	98.5419	42.1934	73.6677	27.908	38.4456	90.2954	5.45737
GB42001	0	0	0	0.10553	0	0	0
GB42002	0.942478	8.13488	8.11865	3.49105	7.03349	8.38549	2.89039
GB42003	0	0	0	0.214329	0	0	0.0338004
GB42004	5.95971	7.04497	15.2564	0.159637	7.0655	9.44175	3.78707
GB42005	0.486582	0	0.873227	1.87746	2.01736	1.63987	0.355297
GB42007	0	0	0	0.198112	0	0	0.0468643
GB42008	0.449957	0	0	0	0	1.81973	0
GB42009	0	0	0	0	0	0.71407	0
GB42010	7.44093	25.4358	23.0052	6.65175	22.2975	18.1748	22.688
GB42011	298.362	28.5224	18.6909	4.95148	30.4576	20.6842	15.6852
GB42012	0.481437	1.36376	1.8681	1.20493	1.02499	2.34171	1.03324
GB42013	0.534324	3.29425	2.57391	3.25527	1.86551	1.70599	1.87892
GB42014	59.2094	52.6635	151.18	107.308	68.7353	163.596	115.913
GB42015	2.31933	5.89091	7.44526	5.44506	4.87567	6.24226	1.86052
GB42016	6.3746	39.6589	21.1092	53.9137	36.1543	22.0443	20.6679
GB42017	6.33477	10.2333	5.52027	29.472	5.177	5.29628	10.7411
GB42018	11.9298	24.5168	9.00291	12.7469	24.6035	11.9998	32.1972
GB42019	255.173	246.72	250.629	661.991	242.834	244.404	516.867
GB42020	3.28261	8.40755	11.7995	20.4758	7.99617	12.0938	4.98768
GB42021	14.0642	34.369	42.7399	61.3397	41.4645	71.434	69.1174
GB42022	3.59953	4.24994	13.3882	30.7362	6.4126	22.6383	19.87
GB42023	3.60967	5.31189	9.46779	28.908	4.97725	10.2551	8.33658
GB42024	8.60168	44.4319	38.4376	66.9245	49.9944	28.0014	27.2232
GB42025	8.06358	12.6649	15.6002	0.6243	14.7975	6.71464	8.5076
GB42026	2.92258	2.04755	1.54963	0.768863	2.75385	2.68626	0.545635
GB42027	6.51268	2.69377	2.7518	0.725239	4.37491	3.50071	1.02032
GB42028	8.08619	26.7963	15.1465	1.17001	12.3624	4.29218	11.0708
GB42029	2.85833	1.40979	3.69332	1.32345	2.37012	0.924779	2.19148
GB42030	0.398533	1.22853	6.07932	0	2.47847	0.805879	0.982142
GB42031	3.85769	6.20047	17.0455	22.8712	6.14475	19.5402	19.6352
GB42032	36.2944	63.939	92.445	103.012	78.8814	77.3402	131.557
GB42033	0.340211	0	0.610549	0	0	0	0.465786
GB42035	13.5773	21.6821	33.2591	23.8255	22.589	39.2924	7.21507
GB42036	74.677	102.865	67.1289	127.923	109.339	50.9245	28.4063
GB42037	16.1426	81.7971	79.2696	24.2548	71.5546	78.7644	8.77713
GB42038	7.52134	18.6087	11.8151	61.1924	14.5792	10.35	31.037
GB42039	8.30278	36.4837	15.9298	164.607	23.0322	15.6292	47.6686
GB42041	1.50427	1.68622	0	0.949772	4.53576	1.65916	0.74891
GB42043	17.3236	29.4691	20.2399	27.7405	29.9424	19.816	30.3521
GB42044	0.789547	2.02824	1.41693	18.5833	3.81902	1.06437	8.07128
GB42045	19.0025	16.2024	14.693	12.1681	22.2104	12.4678	18.3223
GB42046	34.1502	27.8008	23.9535	19.7651	37.8892	33.5551	30.2921
GB42048	40.0037	2.43389	12.2801	51.7894	6.00132	21.5534	44.8965
GB42049	127.375	9.82068	25.7021	76.8104	16.8971	42.4827	122.819
GB42050	0.0690528	0.319297	0.123923	1.55866	0.286292	0.104724	0.90759
GB42051	56.0344	188.522	114.602	62.0617	138.071	122.431	65.7422
GB42052	757.585	1765.41	1110.02	9.18113	1722.45	935.53	924.444
GB42053	68.2825	14.0908	2.36794	2.07281	18.1698	3.43043	6.99371
GB42054	49.2247	91.1696	73.2593	38.8599	95.0438	88.1327	88.7661
GB42055	30.4335	20.0335	7.68042	43.6679	23.0009	2.56416	59.6354
GB42056	0.33856	0	0.607585	0.627034	0	0.273842	0.927049
GB42057	95.5333	48.4121	26.7433	251.485	46.3895	28.4087	86.9679
GB42058	7.23623	16.5325	28.4553	39.9106	19.1904	29.1037	5.54988
GB42059	0	0	0	0.389063	0.696758	0.509742	0.230087
GB42060	0	0	0	4.84384	1.15662	0	1.22222
GB42062	0.141691	0.0970624	0.122431	4.16713	0.0870292	0.0955048	2.27615
GB42063	1.99706	2.36777	4.85211	1.28031	3.05714	6.02634	5.26646
GB42064	1.02198	2.85238	4.21339	1.31087	2.51937	5.38981	6.08842
GB42065	0.929911	1.11478	0.185426	0.956807	1.71351	0.417863	0.990226
GB42066	51.8585	177.405	122.132	30.1062	190.748	130.766	15.6572
GB42067	1.21774	3.07133	4.96676	1.53773	6.19617	3.35783	1.51565
GB42069	1.715	12.3357	3.48813	0.529381	5.68829	3.00553	3.94467
GB42070	0.129154	0	0.231782	0	0.535471	0	0.0707304
GB42071	11.1058	26.0388	22.7935	45.6448	24.0397	20.7201	14.2081
GB42072	0.0965974	0.297775	0.208026	79.3441	0.400491	0.312529	36.9671
GB42073	0	0.105908	0.0616564	0.477225	0.142441	0	0.56445
GB42074	16.1706	13.8889	15.2853	233.762	21.2388	13.9781	88.0162
GB42075	47.6542	70.0975	40.9696	927.961	90.0005	49.5188	385.923
GB42076	6.74612	29.6319	29.2428	53.0455	23.9196	33.2636	22.0818
GB42077	1.39318	3.82615	4.06096	13.5072	2.94055	4.91722	8.15678
GB42078	51.2518	112.428	87.6137	112.134	100.276	60.4224	293.712
GB42079	97.1394	525.457	332.228	422.372	518.671	237.854	188.299
GB42081	4.67503	8.58688	22.4146	28.1753	8.23687	39.7662	15.1256
GB42082	70.7821	221.702	351.986	60.7484	208.817	407.008	104.865
GB42083	3.233	48.7652	23.1715	18.0761	23.3515	13.9384	4.59892
GB42084	11.8232	9.21399	8.22496	2.15282	9.98272	14.7744	20.8523
GB42085	5.6204	28.6819	12.8835	23.0711	17.1012	13.0523	10.6479
GB42086	10.1749	25.2543	10.5016	86.5366	21.5876	15.745	44.6038
GB42087	1.01613	0.569518	0.414445	20.2094	0.957465	1.30755	3.97121
GB42088	1235.33	394.666	181.262	724.557	367.639	109.297	841.437
GB42089	41.9343	198.392	58.858	31.9857	129.754	55.9652	37.6143
GB42090	0	0	0	1.24201	0	8.67869	0.293803
GB42091	0	0	0	0	0	0	0.391738
GB42093	0.177314	1.63978	3.60638	7.3889	1.22523	2.03177	3.68997
GB42094	0	0	0	0	0	0	0.19339
GB42096	4.51167	2.49096	6.69835	1.06898	2.19359	8.2672	4.45689
GB42097	0.358973	0.948499	1.10437	0.949772	0.850454	1.34807	2.44332
GB42099	0.172632	0.425729	0.185885	0.239794	0.286292	0	0
GB42101	0.498167	0	0	0	0	0	0
GB42102	0	0	0	0.276002	0	0	0
GB42104	0.425264	0.78656	0.915823	0	0	0.515959	0.605521
GB42105	0	0	0	0.272126	0	0	0.0858302
GB42106	100.123	160.011	193.606	205.173	170.039	185.583	42.0139
GB42107	0	0	0	0.129169	0	0	0
GB42108	0	0	0	0.384431	0	0	0
GB42109	38.7721	67.683	41.5354	56.2124	64.0424	42.7787	67.1939
GB42110	39.0446	95.7171	73.7302	5.12877	105.602	67.8123	195.973
GB42111	12.2234	11.9944	14.0972	13.5967	12.7837	16.0327	10.2924
GB42112	6.34236	32.5273	24.1414	40.4698	19.3238	29.5978	10.4015
GB42113	0.340211	1.04875	0.610549	0.787616	0	0	0
GB42114	0	0	0	0	0	0	0.293803
GB42115	0.262475	0.577939	0.740208	0.347228	0.777297	0.530753	0.759782
GB42116	0	0	0.472311	0	0	0	0
GB42117	0	0	0	0.257651	0	0	0.0406324
GB42118	0	0	0	0	0	0	0.0387761
GB42119	0	0	0	0	0	0	0.197557
GB42120	0	0	0.257183	0.442359	0	0	0.209285
GB42122	0.697434	1.0033	0.333767	0.753486	0.771079	0	1.09491
GB42123	0	0	0.175461	0	0	0	0
GB42125	0.0261211	0.0805218	0.070316	0	0.162446	0.0528198	0.0500676
GB42126	1.07297	7.5602	2.47574	16.6784	5.71954	1.08484	10.0733
GB42127	0	0	0	0.0922636	0	0	0
GB42129	0.226195	0	0	0	0	0	0.185811
GB42130	0	0	0	0	0	0	0.0310524
GB42132	0.0938251	0.289229	0.280633	0.144808	0.388997	0.126483	0.0513826
GB42133	0	0	0	0.171767	0	0	0
GB42135	0.273992	0.307133	0.581111	0.518982	0.413078	0.805879	0.177331
GB42136	0.0626062	0	0	0.0579753	0	0	0.31543
GB42137	0.314814	0.149301	0.0869184	0	0	0	0.0397859
GB42138	46.985	180.629	253.082	153.656	210.72	194.631	122.887
GB42139	43.7527	158.074	130.925	22.7672	143.121	120.838	7.03437
GB42140	23.6939	24.579	39.3416	177.389	33.6044	35.7527	47.0204
GB42141	66.3315	138.173	204.372	8.78938	116.563	151.209	54.4339
GB42142	13.1792	5.22469	9.31726	68.0122	4.72501	9.51353	18.2277
GB42143	57.4077	111	195.901	302.427	152.595	124.09	117.374
GB42144	1.04615	0.220506	0.0802324	0.765906	0.370711	0.0723224	2.40919
GB42145	2.35642	2.05812	3.90582	2.89433	2.41527	4.38771	2.04504
GB42146	1.50525	15.1578	3.78189	0.232318	4.1605	1.11605	4.83613
GB42147	1.76569	0.633109	3.11754	6.89429	0.851498	4.90861	1.04976
GB42148	27.6573	10.2501	17.8804	5.58584	7.06712	20.1227	33.928
GB42149	33.2622	6.43142	15.6186	5.10604	6.91994	18.5628	19.4237
GB42150	21.457	4.71756	10.3563	2.60183	4.19687	11.1372	18.7698
GB42151	0.0625501	0	0.112253	0	0	0.126483	0
GB42152	599.375	296.155	384.871	196.342	323.773	393.612	29.5379
GB42153	0.557947	0	3.50455	5.8126	2.31324	1.12823	1.52778
GB42154	1.84228	4.86777	1.41693	1.21858	4.3646	2.92701	0.936844
GB42155	36.6983	99.4526	96.2133	108.08	105.827	89.702	74.8949
GB42156	122.878	47.5676	113.812	4.41844	51.2229	180.279	171.764
GB42157	0	0	0	2.93566	1.31434	0	0.434028
GB42159	10.425	46.8872	45.7245	90.2155	51.1315	37.4179	34.0267
GB42161	57.1805	69.7502	99.7223	113.707	92.4918	103.658	26.3007
GB42162	0.581195	0.447902	0.782265	0	0	0.440715	0.0795717
GB42163	0	0	0	0	0	0	0.373641
GB42164	206.275	118.437	107.453	0.257651	133.144	111.373	0.819419
GB42165	0.268244	0	0	0.828006	0	0.361612	0.636574
GB42167	54.1362	55.2559	74.506	6.99009	50.4257	49.919	13.4496
GB42168	1587.17	901.16	437.576	207.813	864.377	474.031	124.046
GB42169	23.9376	183.128	140.413	34.2681	162.057	165.057	27.1915
GB42170	26.6727	199.077	155.997	24.0029	160.369	148.154	9.80153
GB42171	1.05672	1.30299	4.55136	0	2.62868	4.2736	1.27315
GB42172	4.77331	9.93219	28.2924	3.92909	13.853	28.876	21.9945
GB42173	10.6436	31.7741	36.4429	51.486	37.6249	31.4341	8.63593
GB42174	40.7127	196.45	140.964	186.286	180.36	122.871	233.129
GB42175	86.5123	341.522	305.93	308.629	342.561	249.305	358.965
GB42176	1.6472	7.23846	3.96243	48.195	6.53867	2.76388	12.8978
GB42177	46.874	0.249992	0.582151	0.844855	0.336226	0.409967	3.99709
GB42178	195.336	113.375	60.0389	668.929	92.8457	78.0065	268.405
GB42179	0	0	0	2.64691	0	0	0
GB42180	60.6624	48.6486	53.0125	2.94818	42.633	84.0397	55.7013
GB42181	0.185159	0	0.221526	0.71443	0	0.249608	0.202802
[truncated: 12,779 more rows]

## Sheet: Expression_miRNA
Expression of miRNAs in early embryogenesis of A. mellifera. The reads counts were converted into RPKM values
		Diploid Embryo			Haploid Embryo
miRNA of Apis mellifera	Mature Oocyte	0-2h	0-6h	18-24h	0-2h	0-6h	18-24h
ame-bantam-3p	282904	7824.81	226.693	1458.5	45205.5	1008.43	1295.58
ame-let-7-3p	0	287.644	0	0	0	0	127.003
ame-let-7-5p	29317.9	20374.8	11482.7	5050.71	7865.76	12231.1	22622.4
ame-mir-1000-5p	0	0	0	45.5684	0	0	0
ame-mir-100-5p	49934.6	48755.7	72117.8	10458	119734	63064.8	495327
ame-mir-11-3p	32098.2	12606.6	973.939	1574.22	6473.87	1051.27	26503
ame-mir-11-5p	949.347	0	0	69.112	0	0	308.688
ame-mir-1175-3p	240.962	0	587.539	120.195	0	0	0
ame-mir-125-3p	1657.46	1702.57	307.2	201.523	0	0	1275.96
ame-mir-125-5p	7070.1	25404.1	13209.6	3689.42	20419.9	7717.06	768308
ame-mir-12-5p	137618	2887.99	1188.09	2068.36	12635.8	3295.44	3576.74
ame-mir-133-3p	280.22	0	0	0	0	0	0
ame-mir-137-3p	277.107	0	0	0	0	0	825.519
ame-mir-13a-3p	10807.2	3355.85	0	66.3475	6991.78	0	873.145
ame-mir-13a-5p	11721.6	26127.7	4032.11	2794.89	9613.7	4438.27	11208
ame-mir-13b-3p	15574.1	8617.19	527.037	2099.61	11063	1241.2	1929.16
ame-mir-13b-5p	1964.3	12136.9	9126.06	2215.08	0	6271.33	1868.87
ame-mir-14-3p	58691.2	9252.56	12666.1	116.108	9613.7	18991.7	777.893
ame-mir-14-5p	33529.9	0	241.05	182.456	0	567.686	841.394
ame-mir-184-3p	724573	739433	137651	81392.9	1.80304e+06	166435	531324
ame-mir-184-5p	0	0	0	63.1023	0	0	138.047
ame-mir-190-5p	7481.88	6136.41	6639.83	1260.6	0	6296.16	889.02
ame-mir-2-1-5p	0	0	0	46.5924	0	0	0
ame-mir-219-5p	0	0	150.388	48.785	0	0	0
ame-mir-2-2-5p	263.911	0	182.614	4541.65	0	307.19	699.272
ame-mir-2-3-3p	24745.6	126276	6048.16	2172.88	25345.2	6399.37	31306.2
ame-mir-2-3-5p	443.371	335.585	0	0	0	0	206.38
ame-mir-252a-5p	2909.62	1582.04	788.891	273.684	0	670.902	1158.9
ame-mir-252b-5p	455.998	303.422	0	2173.09	0	0	160.763
ame-mir-263a-3p	0	0	0	0	0	0	104.673
ame-mir-263a-5p	253081	684.867	1204.05	23194.3	0	18828.4	25138.9
ame-mir-263b-5p	3775.96	0	0	82.0231	0	680.543	366.354
ame-mir-275-3p	37243.1	383.526	241.05	1940.67	0	774.118	333.383
ame-mir-275-5p	1274.69	0	0	199.043	0	0	95.2522
ame-mir-276-3p	1.10869e+06	8047.19	0	2399.17	43698.7	430.065	566.977
ame-mir-2765-5p	1494.51	0	0	0	0	0	0
ame-mir-276-5p	6729.73	0	260.877	2122.73	0	552.941	0
ame-mir-277-3p	8742.05	2511.18	469.578	98.7315	0	0	1360.75
ame-mir-278-3p	2740.95	0	0	0	0	0	0
ame-mir-278-5p	4307.2	0	0	0	0	0	224.326
ame-mir-2796-3p	0	0	0	51.834	0	0	74.4157
ame-mir-279a-3p	194723	112804	86339.7	60301.6	20975.4	109873	102809
ame-mir-279a-5p	4710.81	1821.75	547.841	431.259	0	361.255	3714.83
ame-mir-279b-3p	718732	103846	101562	174208	47483.6	155758	128403
ame-mir-279b-5p	545.485	377.486	0	705.269	0	528.269	587.513
ame-mir-279c-3p	40546.7	34274.9	139391	32859.2	27123.3	104224	7153.04
ame-mir-279c-5p	2739.21	440.834	478.574	8036.06	0	296.597	7445
ame-mir-281-3p	4062.44	372.355	0	0	0	0	986.43
ame-mir-281-5p	8851.27	325.811	0	281.816	0	0	2805.16
ame-mir-283-3p	0	0	0	66.3475	0	0	0
ame-mir-283-5p	113974	1198.52	328.704	298.564	0	0	857.269
ame-mir-2944-3p	577357	487538	2471.86	6103.97	54535.9	3013.9	486650
ame-mir-2944-5p	687.224	191.763	245.433	4577.98	0	371.576	2794.06
ame-mir-29b-3p	1801.19	431.466	591.668	124.402	0	0	809.643
ame-mir-3049-5p	369.475	0	0	48.3784	0	0	0
ame-mir-305-3p	16103	0	0	331.738	0	0	6279.59
ame-mir-305-5p	26171.2	0	0	267.233	0	0	141.114
ame-mir-306-3p	327.291	264.24	483.135	372.225	0	0	1225.03
ame-mir-306-5p	1.3775e+06	3.11418e+06	5.15024e+06	6.97307e+06	3.7457e+06	5.56792e+06	2.61272e+06
ame-mir-307-3p	2833.57	0	0	56.121	0	0	0
ame-mir-315-5p	36970.1	3507.86	0	121.367	19184.8	0	2323.22
ame-mir-316-5p	2241.76	0	0	0	0	0	0
ame-mir-317-3p	27094.9	31214.7	6866.27	2617.04	11653	11869.8	4603.85
ame-mir-317-5p	2709.49	0	146.091	3824.2	0	0	3951.2
ame-mir-318-3p	4532.34	0	0	0	0	0	363.25
ame-mir-318-5p	281.803	0	0	1426.75	0	0	403.611
ame-mir-31a-5p	3796.36	4506.43	0	870.811	48942.5	0	4095.84
ame-mir-33-3p	1357.82	431.466	0	49.7607	0	0	206.38
ame-mir-33-5p	193.975	0	1292.9	182.456	0	516.078	0
ame-mir-34-3p	138.553	0	0	0	0	0	174.629
ame-mir-34-5p	7731.27	910.873	657.409	190.749	0	464.471	603.264
ame-mir-3477-3p	167.943	0	0	0	0	0	0
ame-mir-3477-5p	22700.3	774.799	0	0	0	0	833.857
ame-mir-3715-3p	3319.51	8489.5	0	43.195	0	0	1637.15
ame-mir-3715-5p	21360.3	12684.3	2533.76	2263.42	0	7848.69	11840.4
ame-mir-3716a-3p	916.897	0	0	0	0	0	0
ame-mir-3717-5p	535.319	0	0	0	0	0	0
ame-mir-3719-3p	0	710.233	113.626	141.296	0	267.596	235.191
ame-mir-3719-5p	102.632	0	0	30.7165	0	0	0
ame-mir-3720-3p	2632.51	0	0	0	0	0	0
ame-mir-3720-5p	208938	0	0	29.6194	0	0	0
ame-mir-3721-5p	0	0	104.351	0	0	0	0
ame-mir-3723-3p	177.958	307.876	502.606	114.13	0	284.08	116.516
ame-mir-3723-5p	279.649	0	0	0	0	0	0
ame-mir-3724-5p	178.14	0	0	0	0	0	0
ame-mir-3725-5p	549.22	0	0	0	0	0	0
ame-mir-3732-3p	0	0	0	0	0	0	71.0837
ame-mir-3732-5p	186.116	0	0	0	0	0	0
ame-mir-3735-3p	175.015	0	0	0	0	0	0
ame-mir-3737-5p	781.583	0	0	0	0	0	0
ame-mir-3740-5p	1039.15	0	0	0	0	0	0
ame-mir-3743-3p	642.076	292.321	133.62	60.6837	0	503.491	600.166
ame-mir-3744-5p	472.107	0	0	0	0	0	0
ame-mir-3746-5p	146.95	690.056	1344.7	81.6778	5296.81	1642.07	132.295
ame-mir-3747a-3p	10215.7	14024.4	6966.57	755.075	22175.4	4082.41	5710.39
ame-mir-3747a-5p	70972.4	50302	9125.23	3144.08	7826.62	11862.1	58359.7
ame-mir-3747b-3p	905.398	617.059	5424.17	377.721	0	3372.39	282.927
ame-mir-3747b-5p	39535.7	121466	39336.1	15067.8	7787.88	64228.8	41873.2
ame-mir-3751-3p	202.268	0	0	0	0	0	0
ame-mir-375-3p	10363.8	11553.7	0	99.5213	0	0	222.255
ame-mir-3756-3p	22168.5	47729.2	225.581	85.3737	0	948.674	42081.4
ame-mir-3756-5p	4971.62	11703.2	257.807	304.906	0	1897.35	8883.2
ame-mir-3758-5p	173.192	0	0	0	0	0	0
ame-mir-3759-3p	90150	0	0	90.1461	0	0	0
ame-mir-3759-5p	83192.2	0	309.649	81.1315	0	336.573	0
ame-mir-3761-3p	159.486	0	0	0	0	0	0
ame-mir-3761-5p	358.843	0	0	0	0	0	0
ame-mir-3763-3p	158.347	0	0	0	0	0	0
ame-mir-3763-5p	5700.48	913.156	333.922	126.376	0	0	604.776
ame-mir-3768-3p	157.447	0	0	0	0	0	0
ame-mir-3772-5p	1789.65	0	0	0	0	0	0
ame-mir-3775-5p	131.956	0	0	0	0	0	0
ame-mir-3778-5p	118.422	0	0	0	0	0	0
ame-mir-3783-5p	140.902	0	0	0	0	0	0
ame-mir-3785-3p	36463.7	50756.3	14191.7	3185.73	6936.29	6348.58	30604.2
ame-mir-3786-3p	1465.47	921.937	210.708	95.6936	0	545.852	1099.06
ame-mir-3786-5p	1385.53	691.453	0	0	0	0	1312.77
ame-mir-3790-3p	339.314	0	0	0	0	0	0
ame-mir-3791-3p	1.2288e+06	784269	546757	62557.5	159759	123914	1.08313e+06
ame-mir-3791-5p	1013.08	0	188.504	3032.01	0	0	8996.04
ame-mir-3793-5p	376.318	0	0	0	0	0	0
ame-mir-3794-3p	4171.5	0	0	0	0	0	0
ame-mir-3797-3p	1485.93	0	0	0	0	0	0
ame-mir-3798-3p	0	0	212.067	0	0	0	0
ame-mir-6000a-5p	0	0	0	220.03	0	0	518.379
ame-mir-6001-5p	203.755	0	0	0	0	0	0
ame-mir-6005-3p	136.003	0	0	0	0	0	0
ame-mir-6005-5p	153.004	0	0	0	0	0	0
ame-mir-6037-3p	7899.13	4298.13	0	0	0	0	14999.5
ame-mir-6039-3p	0	0	0	0	0	0	108.241
ame-mir-6039-5p	0	0	0	56.5462	0	0	0
ame-mir-6040-3p	19292.2	15474.5	5908.36	1637.69	0	783.917	6832.43
ame-mir-6040-5p	3297.22	1517.11	3938.91	162814	0	3396.97	32474.2
ame-mir-6043-3p	0	0	0	0	0	0	107.266
ame-mir-6044-3p	852.636	614.624	224.755	0	0	0	529.179
ame-mir-6045-3p	1350.01	4425.3	702.36	457.203	7843.35	1190.95	13087
ame-mir-6045-5p	12825.1	33988.7	5534.6	276.448	41457.7	6814.88	2381.3
ame-mir-6051-3p	79850.4	158015	100543	68224.5	77047.6	54324	292086
ame-mir-6051-5p	3099.22	5235.63	1066.85	207.336	0	882.766	10151.9
ame-mir-6052-5p	195.605	0	0	0	0	0	0
ame-mir-6053-5p	188.936	0	0	0	0	0	90.2009
ame-mir-6063-3p	164.944	0	130.438	0	0	0	0
ame-mir-6063-5p	791.733	0	0	0	0	0	0
ame-mir-6064-3p	260.806	0	0	0	0	0	0
ame-mir-6064-5p	0	0	283.588	107.327	0	0	149.415
ame-mir-6065-3p	255.23	0	0	0	0	0	0
ame-mir-6066-3p	1121.62	0	182.614	0	0	0	0
ame-mir-6067-5p	1492.11	0	0	0	0	0	0
ame-mir-71-3p	20007.1	38496.4	20313.9	2429.98	76909.6	28642.4	1428.78
ame-mir-71-5p	5763.82	7910.22	8743.54	1069.85	0	7534.74	2016.17
ame-mir-7-3p	318.513	0	176.317	562.429	0	1364.35	0
ame-mir-750-3p	1650.41	3560.3	161.13	115.864	8354.15	0	957.191
ame-mir-750-5p	0	0	0	48.785	0	0	0
ame-mir-7-5p	1815.53	275.521	125.94	85.7942	0	0	0
ame-mir-8-3p	383776	14269.4	0	487.85	103849	0	821.783
ame-mir-8-5p	3520.88	394.806	0	536.634	0	0	522.953
ame-mir-87-2-5p	193.975	0	306.791	116.108	0	0	0
ame-mir-927a-3p	498.792	527.348	0	0	0	0	158.754
ame-mir-927a-5p	2715.64	1054.7	0	74.641	0	0	14827.6
ame-mir-927b-5p	0	0	0	0	0	0	287.399
ame-mir-929-5p	193.975	0	0	0	0	0	0
ame-mir-92a-3p	37215.4	84567.4	91226.4	28479.7	75161.7	50214.4	83710.8
ame-mir-92a-5p	387.949	0	394.445	1210.84	0	0	23892.4
ame-mir-92c-3p	1.09798e+06	3.09457e+06	2.4311e+06	386414	2.95446e+06	2.17955e+06	2.46277e+06
ame-mir-92c-5p	0	0	0	616.951	0	0	0
ame-mir-932-5p	748.188	527.348	0	0	0	0	1238.28
ame-mir-965-3p	2357	1763.34	579.326	142.99	0	652.513	456.188
ame-mir-971-5p	109.097	264.24	0	0	0	0	125.003
ame-mir-985-5p	260.806	0	0	0	0	0	0
ame-mir-989-3p	61916.9	309.295	0	0	0	277.462	0
ame-mir-993-3p	4358.98	4417.01	2142.12	1565.5	0	4406.96	6742.57
ame-mir-993-5p	4701.47	2477.83	172.354	121.14	0	289.932	1694.56
ame-mir-996-3p	44002.1	28026.9	33954.1	30621.9	6722.87	57959.6	20638
ame-mir-996-5p	182.708	0	0	72.9094	0	0	0
ame-mir-9a-3p	8440.6	1708.23	2695.12	810.279	0	949.11	1788.26
ame-mir-9a-5p	191235	156331	8312.07	5719.62	72328.8	5991.26	135908
ame-mir-9c-3p	24182	3586.93	1403.1	692.115	0	742.559	2238.54
ame-mir-9c-5p	3927.34	2241.83	378.365	173.029	0	0	2649.7
ame-mir-iab-4-5p	0	0	0	156.112	0	0	0
