# Supplementary material for: Transcriptome Analysis of Honeybee (Apis Mellifera) Haploid and Diploid Embryos Reveals Early Zygotic Transcription during Cleavage
Source: PLoS One. 2016 Jan 11;11(1):e0146447. doi: 10.1371/journal.pone.0146447 (PMC4713447; doi:10.1371/journal.pone.0146447)
Supplement: S2 Table — (XLSX) [file pone.0146447.s002.xlsx]

## Sheet: S3 Table 
S3 Table: Blast to search ortholog genes in Drosophila
Apis mellifera Gene ID	Drosophila Gene ID_FlyBase	gene_name	Score	E-value
GB41897	FBpp0087084	128up-PA	626	0.0
GB42560	FBpp0082989	14-3-3epsilon-PC	481	1e-174
GB50942	FBpp0305137	14-3-3zeta-PL	370	2e-128
GB48662	FBpp0085620	18w-PA	non-reciprocal
GB54861	FBpp0075508	26-29-p-PA	non-reciprocal
GB54862	FBpp0075508	26-29-p-PA	484	3e-170
GB54863	FBpp0075508	26-29-p-PA	non-reciprocal
GB40996	FBpp0290651	2mit-PA	168	3e-42
GB45122	FBpp0301845	312-PB	177	4e-55
GB53152	FBpp0083972	4EHP-PA	224	4e-74
GB48005	FBpp0303088	5-HT1B-PD	276	9e-88
GB42606	FBpp0289701	5-HT2-PD	306	3e-95
GB45559	FBpp0306575	5-HT7-PB	non-reciprocal
GB45788	FBpp0306575	5-HT7-PB	274	1e-89
GB50043	FBpp0288936	5PtaseI-PC	454	2e-147
GB54829	FBpp0078435	7B2-PA	130	7e-37
GB55760	FBpp0112331	A2bp1-PF	202	2e-59
GB55761	FBpp0293634	A2bp1-PL	non-reciprocal
GB47554	FBpp0080554	Aac11-PA	474	4e-163
GB47350	FBpp0076871	Aats-ala-m-PA	631	0.0
GB42773	FBpp0079326	Aats-ala-PA	1292	0.0
GB54842	FBpp0073965	Aats-arg-PA	776	0.0
GB42355	FBpp0304830	Aats-asn-PB	822	0.0
GB52729	FBpp0305104	Aats-asp-PB	764	0.0
GB41455	FBpp0086373	Aats-cys-PA	798	0.0
GB41304	FBpp0084240	Aats-gln-PA	1057	0.0
GB47572	FBpp0083898	Aats-glupro-PA	978	0.0
GB51999	FBpp0306062	Aats-gly-PC	961	0.0
GB55506	FBpp0074365	Aats-his-PA	639	0.0
GB53173	FBpp0078152	Aats-ile-PD	1389	0.0
GB54109	FBpp0073204	Aats-leu-PA	802	0.0
GB49155	FBpp0071301	Aats-lys-PA	850	0.0
GB50039	FBpp0082356	Aats-met-PA	478	1e-160
GB44144	FBpp0086720	Aats-phe-PA	510	4e-180
GB49485	FBpp0072825	Aats-pro-PA	354	1e-118
GB40207	FBpp0306656	Aats-ser-PB	327	1e-108
GB55130	FBpp0079914	Aats-thr-PA	non-reciprocal
GB40563	FBpp0079915	Aats-thr-PC	1094	0.0
GB46801	FBpp0081461	Aats-trp-PB	579	0.0
GB52739	FBpp0075168	Aats-tyr-PA	694	0.0
GB45284	FBpp0086848	Aats-val-PA	1087	0.0
GB55147	FBpp0086848	Aats-val-PA	non-reciprocal
GB45824	FBpp0076185	aay-PA	208	3e-67
GB48007	FBpp0085756	abba-PB	561	7e-173
GB40928	FBpp0113114	abba-PC	non-reciprocal
GB48370	FBpp0072638	ABCB7-PB	797	0.0
GB51287	FBpp0297433	abd-A-PD	166	4e-48
GB51284	FBpp0089276	Abd-B-PE	136	7e-36
GB47882	FBpp0297920	Abi-PD	266	3e-83
GB54910	FBpp0303168	Abl-PH	931	0.0
GB42382	FBpp0079757	abo-PA	166	7e-45
GB40128	FBpp0304816	ab-PA	non-reciprocal
GB40130	FBpp0304817	ab-PC	221	2e-69
GB40129	FBpp0304819	ab-PE	non-reciprocal
GB50078	FBpp0078606	abs-PA	855	0.0
GB47271	FBpp0304773	Ac13E-PC	585	0.0
GB45150	FBpp0085252	Ac3-PA	466	2e-146
GB42675	FBpp0074666	Ac76E-PA	446	2e-138
GB52665	FBpp0074666	Ac76E-PA	non-reciprocal
GB54593	FBpp0303099	Ac78C-PD	583	0.0
GB46290	FBpp0305337	AcCoAS-PD	899	0.0
GB49336	FBpp0111967	ACC-PD	3358	0.0
GB41856	FBpp0307210	Ace-PC	714	0.0
GB43191	FBpp0307210	Ace-PC	non-reciprocal
GB44433	FBpp0085204	Acf1-PA	429	1e-126
GB45632	FBpp0087054	achi-PA	171	5e-49
GB45925	FBpp0293722	acj6-PJ	292	2e-96
GB48061	FBpp0073067	Ack-PA	603	0.0
GB45429	FBpp0080688	Acn-PB	204	4e-58
GB43618	FBpp0289654	Acon-PD	1264	0.0
GB40635	FBpp0084974	Acph-1-PA	non-reciprocal
GB54209	FBpp0084974	Acph-1-PA	364	4e-123
GB42732	FBpp0087780	Acsl-PB	966	0.0
GB48290	FBpp0071448	Act57B-PA	non-reciprocal
GB44311	FBpp0100125	Act5C-PD	784	0.0
GB46094	FBpp0100125	Act5C-PD	non-reciprocal
GB54339	FBpp0100125	Act5C-PD	non-reciprocal
GB41311	FBpp0306215	Act79B-PB	non-reciprocal
GB41306	FBpp0082254	Act87E-PB	779	0.0
GB41308	FBpp0082254	Act87E-PB	non-reciprocal
GB41310	FBpp0082254	Act87E-PB	non-reciprocal
GB43029	FBpp0082597	Act88F-PA	non-reciprocal
GB41661	FBpp0088273	Actbeta-PA	271	4e-80
GB43198	FBpp0302777	Actn-PF	1263	0.0
GB48102	FBpp0072753	ACXD-PA	604	0.0
GB45342	FBpp0079873	Ada1-1-PA	140	4e-39
GB52043	FBpp0302535	Ada2a-PG	301	2e-96
GB52323	FBpp0306430	Ada2b-PC	333	6e-110
GB47542	FBpp0087475	Adam-PA	67.0	3e-13
GB55421	FBpp0081451	Ada-PA	240	4e-77
GB50090	FBpp0293951	Adar-PF	583	0.0
GB49659	FBpp0304017	adat-PB	218	3e-67
GB45690	FBpp0078852	ade2-PC	1408	0.0
GB41233	FBpp0079059	ade3-PA	686	0.0
GB52251	FBpp0073538	ade5-PA	533	0.0
GB53848	FBpp0089360	Adgf-A-PB	438	2e-149
GB42431	FBpp0075749	Adk1-PA	186	7e-60
GB49735	FBpp0075749	Adk1-PA	non-reciprocal
GB42845	FBpp0072072	Adk2-PA	352	5e-124
GB44967	FBpp0081807	Adk3-PA	228	9e-76
GB40992	FBpp0306720	AdoR-PB	non-reciprocal
GB46800	FBpp0306720	AdoR-PB	non-reciprocal
GB51506	FBpp0306720	AdoR-PB	451	2e-151
GB47329	FBpp0085923	adp-PA	454	2e-152
GB49590	FBpp0085923	adp-PA	non-reciprocal
GB41491	FBpp0088121	Ady43A-PA	132	4e-35
GB40496	FBpp0271899	Afti-PB	71.2	3e-12
GB41204	FBpp0088518	aft-PA	199	6e-59
GB48208	FBpp0086740	AGO1-PB	1655	0.0
GB50955	FBpp0304266	AGO2-PE	472	6e-151
GB49909	FBpp0289160	AGO3-PF	651	0.0
GB45868	FBpp0073103	ago-PA	863	0.0
GB45012	FBpp0073847	Ahcy13-PA	730	0.0
GB40775	FBpp0077503	AIF-PA	506	1e-171
GB51623	FBpp0087004	Ak6-PA	188	1e-61
GB51067	FBpp0304976	akirin-PF	143	3e-43
GB43135	FBpp0082681	Akt1-PA	696	0.0
GB47432	FBpp0072060	Alas-PA	624	0.0
GB44113	FBpp0087705	alc-PA	335	3e-115
GB55818	FBpp0305089	AlCR2-PE	380	6e-128
GB53314	FBpp0289706	Aldh-III-PM	576	0.0
GB49240	FBpp0304847	Aldh-PB	782	0.0
GB49084	FBpp0082911	ald-PA	239	1e-68
GB40735	FBpp0113036	Ald-PI	515	0.0
GB40734	FBpp0297612	Ald-PJ	non-reciprocal
GB44937	FBpp0075946	Alg10-PA	188	3e-55
GB55420	FBpp0291024	Alg-2-PC	294	6e-103
GB41753	FBpp0081130	Alh-PD	432	5e-132
GB51592	FBpp0303869	alien-PC	765	0.0
GB53174	FBpp0084610	ALiX-PA	897	0.0
GB53359	FBpp0089414	AlkB-PA	249	5e-81
GB43446	FBpp0304259	Alk-PB	469	1e-139
GB40331	FBpp0077713	al-PA	non-reciprocal
GB42226	FBpp0077713	al-PA	non-reciprocal
GB42227	FBpp0077713	al-PA	139	5e-39
GB46832	FBpp0077354	alpha4GT1-PA	258	1e-83
GB47656	FBpp0289406	alpha4GT2-PB	non-reciprocal
GB53540	FBpp0088490	alpha-Adaptin-PA	1568	0.0
GB43719	FBpp0072057	alpha-catenin-related-PA	355	2e-109
GB50135	FBpp0070037	alpha-Cat-PA	1462	0.0
GB52435	FBpp0072694	alphaCop-PA	1823	0.0
GB42348	FBpp0288391	alpha-Est10-PB	non-reciprocal
GB43571	FBpp0081068	alpha-Est1-PA	non-reciprocal
GB43572	FBpp0081074	alpha-Est7-PA	non-reciprocal
GB47974	FBpp0081074	alpha-Est7-PA	non-reciprocal
GB43882	FBpp0306660	alpha-Man-IIb-PB	1073	0.0
GB44414	FBpp0306417	alpha-Man-II-PB	888	0.0
GB43802	FBpp0289743	alpha-Man-I-PO	non-reciprocal
GB55929	FBpp0304147	alpha-Man-I-PP	561	0.0
GB49106	FBpp0305101	alpha-Spec-PC	4009	0.0
GB46039	FBpp0081153	alphaTub84B-PA	non-reciprocal
GB50037	FBpp0081153	alphaTub84B-PA	non-reciprocal
GB50238	FBpp0081153	alphaTub84B-PA	non-reciprocal
GB52107	FBpp0081153	alphaTub84B-PA	890	0.0
GB50148	FBpp0081062	alphaTub84D-PA	non-reciprocal
GB53137	FBpp0081565	alphaTub85E-PA	non-reciprocal
GB55078	FBpp0081565	alphaTub85E-PA	non-reciprocal
GB42690	FBpp0074563	Alr-PA	168	8e-53
GB43574	FBpp0305932	AlstR-PD	319	7e-107
GB52316	FBpp0307033	alt-PI	72.0	3e-12
GB48684	FBpp0084420	amon-PA	965	0.0
GB41320	FBpp0080631	amos-PA	79.0	4e-17
GB43280	FBpp0305313	Amph-PC	462	2e-163
GB43546	FBpp0305931	Amun-PK	340	1e-113
GB45527	FBpp0298282	amx-PB	243	2e-80
GB49854	FBpp0086155	Amy-p-PA	607	0.0
GB41215	FBpp0087015	ana3-PA	77.4	1e-13
GB40123	FBpp0099733	Ance-3-PB	non-reciprocal
GB50505	FBpp0099733	Ance-3-PB	590	0.0
GB50506	FBpp0099733	Ance-3-PB	non-reciprocal
GB53143	FBpp0099733	Ance-3-PB	non-reciprocal
GB41332	FBpp0080130	Ance-PB	661	0.0
GB49608	FBpp0071992	angel-PA	132	4e-34
GB46564	FBpp0292240	Ank2-PF	2163	0.0
GB51674	FBpp0292241	Ank2-PG	non-reciprocal
GB44220	FBpp0292236	Ank2-PL	non-reciprocal
GB44989	FBpp0292236	Ank2-PL	non-reciprocal
GB44218	FBpp0292244	Ank2-PU	1972	0.0
GB41601	FBpp0306185	Ank2-PV	non-reciprocal
GB40159	FBpp0306187	Ank2-PX	non-reciprocal
GB40304	FBpp0289724	Ank-PE	non-reciprocal
GB51573	FBpp0289724	Ank-PE	non-reciprocal
GB41301	FBpp0088986	AnnIX-PC	467	5e-167
GB51683	FBpp0088986	AnnIX-PC	non-reciprocal
GB53986	FBpp0073324	antdh-PA	203	4e-65
GB54417	FBpp0073324	antdh-PA	non-reciprocal
GB54419	FBpp0073324	antdh-PA	non-reciprocal
GB51292	FBpp0089247	Antp-PK	185	3e-55
GB45221	FBpp0306157	Anxb11-PF	385	6e-132
GB45540	FBpp0303510	aop-PE	219	1e-63
GB49813	FBpp0082065	Aos1-PA	258	3e-84
GB42377	FBpp0075166	aos-PA	183	1e-54
GB49301	FBpp0301194	AP-1gamma-PH	914	0.0
GB50414	FBpp0083884	AP-1sigma-PA	194	5e-65
GB50795	FBpp0305655	AP-2-PC	392	5e-133
GB42694	FBpp0081592	AP-47-PA	755	0.0
GB47998	FBpp0291080	AP-50-PC	839	0.0
GB49794	FBpp0071677	a-PA	126	3e-30
GB50767	FBpp0071677	a-PA	non-reciprocal
GB50769	FBpp0071677	a-PA	non-reciprocal
GB50772	FBpp0071677	a-PA	non-reciprocal
GB41148	FBpp0086107	Apc10-PA	259	7e-89
GB48596	FBpp0071222	APC4-PA	221	7e-62
GB54957	FBpp0070907	Apc7-PA	206	1e-58
GB40348	FBpp0084720	Apc-PA	616	3e-180
GB40437	FBpp0084720	Apc-PA	non-reciprocal
GB50146	FBpp0293470	ApepP-PB	617	0.0
GB55295	FBpp0079490	Apf-PA	150	9e-48
GB49536	FBpp0307126	aph-1-PB	249	1e-83
GB55499	FBpp0085095	Aph-4-PA	426	4e-143
GB47742	FBpp0292488	aPKC-PD	non-reciprocal
GB47743	FBpp0302922	aPKC-PK	791	0.0
GB44296	FBpp0072523	Aplip1-PB	454	2e-156
GB50642	FBpp0075938	APP-BP1-PA	non-reciprocal
GB50643	FBpp0075938	APP-BP1-PA	330	3e-109
GB45062	FBpp0289731	ap-PC	non-reciprocal
GB45063	FBpp0289731	ap-PC	283	3e-91
GB48454	FBpp0298296	Appl-PF	338	6e-104
GB55971	FBpp0290275	app-PI	470	1e-162
GB54112	FBpp0088438	Aprt-PA	176	2e-56
GB55891	FBpp0075981	Aps-PC	195	4e-64
GB51800	FBpp0071979	apt-PA	99.8	2e-22
GB46309	FBpp0289514	AQP-PB	270	7e-91
GB41821	FBpp0297541	aralar1-PE	954	0.0
GB55196	FBpp0289778	ara-PB	296	1e-90
GB41236	FBpp0086687	Arc1-PA	144	2e-41
GB55568	FBpp0083227	Arc42-PA	566	0.0
GB49722	FBpp0304320	aret-PK	non-reciprocal
GB47247	FBpp0305852	Arf102F-PB	350	2e-125
GB42952	FBpp0075272	Arf72A-PA	348	9e-125
GB40424	FBpp0304364	Arf79F-PJ	non-reciprocal
GB46481	FBpp0304364	Arf79F-PJ	372	8e-134
GB47162	FBpp0081328	Arf84F-PA	non-reciprocal
GB48646	FBpp0081328	Arf84F-PA	290	2e-101
GB48600	FBpp0112099	ArfGAP3-PC	342	3e-111
GB54446	FBpp0111703	Argk-PE	607	0.0
GB40754	FBpp0303940	Argk-PG	non-reciprocal
GB51043	FBpp0070083	arg-PA	249	1e-80
GB41063	FBpp0305074	ari-1-PF	741	0.0
GB46028	FBpp0071688	ari-2-PA	non-reciprocal
GB47427	FBpp0071688	ari-2-PA	644	0.0
GB53974	FBpp0301574	armi-PC	456	1e-139
GB54774	FBpp0304835	arm-PF	1363	0.0
GB55736	FBpp0304835	arm-PF	non-reciprocal
GB44879	FBpp0074529	Arp10-PA	314	4e-105
GB49490	FBpp0082121	Arp1-PA	689	0.0
GB51588	FBpp0302793	Arp2-PC	675	0.0
GB45864	FBpp0306212	Arp3-PB	689	0.0
GB47007	FBpp0307571	Arp5-PB	564	0.0
GB43215	FBpp0073983	Arp6-PA	429	1e-149
GB41769	FBpp0074318	Arp8-PA	432	2e-145
GB48150	FBpp0080147	Arpc1-PA	474	6e-168
GB52662	FBpp0080890	Arpc2-PA	470	8e-169
GB44063	FBpp0306661	Arpc3A-PE	265	8e-92
GB44960	FBpp0078831	Arpc4-PA	280	4e-98
GB46893	FBpp0307163	Arpc5-PB	196	2e-65
GB49099	FBpp0298351	Arr1-PB	non-reciprocal
GB50098	FBpp0298351	Arr1-PB	489	3e-174
GB51068	FBpp0076326	Arr2-PA	606	0.0
GB51660	FBpp0086821	arr-PA	1559	0.0
GB43113	FBpp0085354	Ars2-PA	501	3e-163
GB42079	FBpp0081780	Art1-PA	430	2e-151
GB45666	FBpp0082589	Art3-PB	411	2e-139
GB44936	FBpp0305840	Art4-PB	668	0.0
GB42436	FBpp0113056	Art7-PB	564	0.0
GB48996	FBpp0113056	Art7-PB	non-reciprocal
GB52469	FBpp0077696	aru-PC	299	6e-89
GB49658	FBpp0291022	ARY-PD	non-reciprocal
GB48336	FBpp0099488	Asap1-PB	992	0.0
GB40310	FBpp0289573	Asator-PF	546	7e-179
GB46437	FBpp0291576	asf1-PB	273	3e-94
GB41639	FBpp0297152	ash1-PC	732	0.0
GB47151	FBpp0084040	ash2-PC	723	0.0
GB43463	FBpp0078392	asl-PA	67.8	5e-11
GB45340	FBpp0089009	asparagine-synthetase-PA	244	6e-74
GB55897	FBpp0086358	Asph-PB	86.3	6e-18
GB52611	FBpp0071548	ASPP-PA	345	2e-100
GB46897	FBpp0077617	ast-PA	214	5e-59
GB43637	FBpp0082713	asun-PA	489	6e-165
GB45679	FBpp0305150	Asx-PD	214	3e-56
GB55193	FBpp0078990	Atac1-PA	166	7e-48
GB40332	FBpp0080629	Atac2-PA	276	3e-87
GB46773	FBpp0080629	Atac2-PA	non-reciprocal
GB47627	FBpp0305063	Atac3-PE	185	1e-51
GB45183	FBpp0089149	Ate1-PC	332	3e-108
GB53043	FBpp0111812	Atet-PD	857	0.0
GB49927	FBpp0072289	Atf-2-PB	151	4e-44
GB48230	FBpp0099694	Atf-2-PC	94.4	1e-20
GB53401	FBpp0303417	Atf3-PB	107	6e-26
GB42112	FBpp0085417	Atf6-PC	126	4e-30
GB51866	FBpp0081333	Atg13-PA	251	2e-78
GB49949	FBpp0302864	Atg18-PF	438	1e-152
GB53708	FBpp0075677	Atg1-PA	406	7e-130
GB44673	FBpp0305632	Atg2-PB	533	2e-157
GB53958	FBpp0304824	Atg4-PB	363	7e-124
GB49139	FBpp0071023	Atg5-PA	302	1e-103
GB48638	FBpp0083975	Atg6-PA	541	0.0
GB41829	FBpp0085891	Atg7-PA	457	3e-152
GB52339	FBpp0071427	Atg8a-PA	non-reciprocal
GB52790	FBpp0071427	Atg8a-PA	218	4e-75
GB40500	FBpp0086285	Atg9-PA	632	0.0
GB44396	FBpp0084037	atl-PB	717	0.0
GB44083	FBpp0306920	atms-PB	568	0.0
GB40209	FBpp0081318	ato-PA	87.4	6e-20
GB55561	FBpp0078080	Atox1-PA	65.9	4e-16
GB54389	FBpp0306530	ATP7-PC	1251	0.0
GB41226	FBpp0088982	Atpalpha-PG	non-reciprocal
GB42054	FBpp0088982	Atpalpha-PG	1820	0.0
GB41038	FBpp0289428	Atpalpha-PI	non-reciprocal
GB54216	FBpp0289825	ATPCL-PF	1662	0.0
GB52736	FBpp0088250	ATPsyn-beta-PA	862	0.0
GB43482	FBpp0076134	ATPsyn-b-PA	184	4e-58
GB52644	FBpp0297124	ATPsyn-Cf6-PB	97.1	1e-27
GB41633	FBpp0083142	ATPsyn-d-PA	145	8e-45
GB49306	FBpp0084907	ATPsyn-gamma-PC	410	3e-145
GB53953	FBpp0088486	att-ORFA-PB	310	2e-105
GB45420	FBpp0088980	att-ORFA-PC	non-reciprocal
GB55009	FBpp0078353	Atu-PA	329	4e-103
GB55453	FBpp0082555	Atx2-PB	197	9e-52
GB54204	FBpp0111705	aub-PC	714	0.0
GB43732	FBpp0081957	aur-PA	385	2e-132
GB54956	FBpp0074822	Aut1-PA	409	4e-144
GB41836	FBpp0078605	aux-PB	576	0.0
GB51978	FBpp0086569	ave-PA	103	4e-30
GB55139	FBpp0085223	awd-PA	257	3e-89
GB53253	FBpp0073014	Awh-PB	323	9e-111
GB53183	FBpp0303104	Awh-PD	non-reciprocal
GB47277	FBpp0306758	Axn-PG	134	2e-32
GB54538	FBpp0305768	axo-PF	2065	0.0
GB45051	FBpp0303516	Axud1-PD	234	1e-63
GB40531	FBpp0304785	B4-PC	79.7	2e-15
GB45169	FBpp0082270	B52-PB	non-reciprocal
GB45167	FBpp0289813	B52-PI	175	4e-57
GB41771	FBpp0070262	b6-PA	139	3e-34
GB41167	FBpp0089114	bab1-PA	177	7e-50
GB43277	FBpp0089114	bab1-PA	non-reciprocal
GB46511	FBpp0089114	bab1-PA	non-reciprocal
GB49382	FBpp0089114	bab1-PA	non-reciprocal
GB40871	FBpp0305466	bab1-PC	232	3e-69
GB45459	FBpp0289826	babo-PC	non-reciprocal
GB52121	FBpp0305308	baf-PB	148	4e-48
GB40395	FBpp0084133	bai-PA	248	4e-84
GB45596	FBpp0075115	Baldspot-PB	391	9e-138
GB53872	FBpp0075115	Baldspot-PB	non-reciprocal
GB53873	FBpp0075115	Baldspot-PB	non-reciprocal
GB46727	FBpp0084466	ball-PB	291	2e-94
GB50801	FBpp0084466	ball-PB	non-reciprocal
GB42360	FBpp0085442	Bap170-PA	339	2e-94
GB41598	FBpp0086115	Bap55-PA	621	0.0
GB49768	FBpp0086115	Bap55-PA	non-reciprocal
GB54797	FBpp0073572	Bap60-PA	672	0.0
GB47401	FBpp0083486	bap-PA	127	2e-33
GB50854	FBpp0074558	Bap-PA	1414	0.0
GB52030	FBpp0078054	barc-PA	342	7e-113
GB40100	FBpp0074162	baz-PA	298	5e-83
GB54666	FBpp0086818	bbc-PB	365	1e-122
GB42347	FBpp0305148	bbc-PE	non-reciprocal
GB55426	FBpp0300820	bbg-PK	120	1e-26
GB50742	FBpp0076621	BBS1-PA	176	1e-47
GB46678	FBpp0087297	BBS4-PA	213	1e-63
GB45316	FBpp0077718	BBS8-PA	229	1e-68
GB46292	FBpp0077718	BBS8-PA	non-reciprocal
GB48450	FBpp0304134	bbx-PE	162	7e-43
GB50982	FBpp0076792	bc10-PA	124	8e-39
GB51344	FBpp0078775	bchs-PA	2085	0.0
GB40717	FBpp0071293	BCL7-like-PA	150	2e-47
GB44068	FBpp0070415	bcn92-PA	80.5	3e-21
GB47438	FBpp0086435	bdg-PC	279	1e-82
GB47439	FBpp0086435	bdg-PC	non-reciprocal
GB43891	FBpp0081475	beag-PA	458	9e-157
GB50540	FBpp0080364	beat-Ia-PA	non-reciprocal
GB53593	FBpp0080364	beat-Ia-PA	non-reciprocal
GB54016	FBpp0082894	beat-IIa-PA	218	2e-68
GB54528	FBpp0292391	beat-IIIa-PD	non-reciprocal
GB43761	FBpp0080524	beat-IIIc-PA	non-reciprocal
GB43851	FBpp0080524	beat-IIIc-PA	non-reciprocal
GB43885	FBpp0080524	beat-IIIc-PA	308	9e-104
GB41698	FBpp0080525	beat-IIIc-PB	non-reciprocal
GB45335	FBpp0288767	beat-VII-PD	133	2e-35
GB44558	FBpp0075038	beg-PA	326	5e-109
GB48811	FBpp0306433	bel-PB	711	0.0
GB46465	FBpp0077328	Bem46-PA	311	4e-105
GB45554	FBpp0305067	ben-PE	non-reciprocal
GB45752	FBpp0305067	ben-PE	252	2e-87
GB43649	FBpp0081661	Best1-PA	non-reciprocal
GB48190	FBpp0081661	Best1-PA	non-reciprocal
GB55575	FBpp0081661	Best1-PA	656	0.0
GB48136	FBpp0076718	Best2-PA	742	0.0
GB52433	FBpp0074758	Bet1-PB	113	1e-33
GB48414	FBpp0088818	Bet3-PA	273	4e-95
GB49959	FBpp0084936	Bet5-PA	204	8e-69
GB40398	FBpp0087807	beta3GalTII-PA	181	9e-54
GB42231	FBpp0086668	beta4GalNAcTA-PA	non-reciprocal
GB55998	FBpp0086668	beta4GalNAcTA-PA	317	2e-105
GB53777	FBpp0084130	beta4GalT7-PA	333	2e-114
GB47925	FBpp0074348	betaCop-PA	1253	0.0
GB43855	FBpp0080048	beta'Cop-PA	1208	0.0
GB51700	FBpp0077316	betaggt-II-PA	347	8e-120
GB52151	FBpp0303558	betaggt-I-PB	299	9e-100
GB44982	FBpp0080990	betaInt-nu-PA	466	6e-153
GB53340	FBpp0306507	beta-Spec-PB	3242	0.0
GB41707	FBpp0085720	betaTub56D-PB	non-reciprocal
GB44074	FBpp0085720	betaTub56D-PB	non-reciprocal
GB44075	FBpp0085720	betaTub56D-PB	non-reciprocal
GB44133	FBpp0085720	betaTub56D-PB	847	0.0
GB44134	FBpp0072177	betaTub60D-PA	811	0.0
GB42412	FBpp0081524	betaTub85D-PA	non-reciprocal
GB49230	FBpp0306927	betaTub97EF-PC	non-reciprocal
GB45157	FBpp0072641	Bgb-PA	235	2e-78
GB52165	FBpp0072141	bgcn-PA	270	2e-74
GB51580	FBpp0080167	bgm-PA	647	0.0
GB46956	FBpp0306534	B-H2-PB	152	7e-42
GB44303	FBpp0076545	BHD-PA	201	1e-58
GB45181	FBpp0076434	BI-1-PA	133	3e-38
GB44889	FBpp0079519	bib-PA	251	3e-74
GB56009	FBpp0080363	BicC-PD	417	2e-134
GB42781	FBpp0303258	BicD-PC	767	0.0
GB45569	FBpp0086896	bic-PB	205	1e-68
GB49129	FBpp0306541	bif-PF	89.4	1e-17
GB55103	FBpp0084543	bigmax-PA	220	6e-72
GB44440	FBpp0291382	Bili-PG	363	1e-117
GB52889	FBpp0082731	Bin1-PA	219	2e-68
GB45205	FBpp0085337	bin3-PA	non-reciprocal
GB48100	FBpp0076609	bin-PA	106	4e-24
GB40318	FBpp0088179	bip2-PA	non-reciprocal
GB51440	FBpp0088179	bip2-PA	140	2e-33
GB49684	FBpp0301041	bi-PE	424	2e-138
GB45490	FBpp0076784	Bj1-PC	364	5e-121
GB47469	FBpp0079470	Bka-PA	297	1e-103
GB51060	FBpp0304194	Blimp-1-PE	374	8e-112
GB44346	FBpp0081910	Blm-PA	non-reciprocal
GB48073	FBpp0081910	Blm-PA	non-reciprocal
GB48074	FBpp0081910	Blm-PA	650	0.0
GB47991	FBpp0290948	blos1-PB	172	3e-56
GB53024	FBpp0075932	blos2-PA	130	7e-39
GB53581	FBpp0305595	blos4-PB	67.8	9e-15
GB42878	FBpp0089365	bl-PA	107	8e-28
GB42879	FBpp0085537	bl-PB	81.6	3e-17
GB50210	FBpp0082657	blp-PA	117	7e-35
GB41909	FBpp0075523	blue-PA	1065	0.0
GB41028	FBpp0071794	blw-PA	961	0.0
GB43302	FBpp0306424	BM-40-SPARC-PB	280	7e-94
GB44572	FBpp0075846	Bmcp-PB	379	1e-132
GB41447	FBpp0289427	bmm-PB	432	2e-146
GB45927	FBpp0289400	bnl-PC	87.4	1e-18
GB41183	FBpp0088027	boca-PA	133	7e-40
GB45300	FBpp0292890	boi-PF	389	2e-121
GB54094	FBpp0076268	bol-PA	148	2e-44
GB54399	FBpp0083656	bond-PC	230	1e-74
GB41450	FBpp0306699	bon-PD	402	3e-123
GB48064	FBpp0071771	bonsai-PA	156	2e-46
GB45674	FBpp0074874	bora-PA	100	2e-22
GB54363	FBpp0297140	bor-PB	728	0.0
GB49478	FBpp0084323	boss-PA	117	5e-27
GB54271	FBpp0085763	botv-PA	1230	0.0
GB49594	FBpp0070964	bou-PA	109	1e-30
GB49901	FBpp0297872	bowl-PH	339	6e-108
GB40442	FBpp0301687	b-PB	653	0.0
GB55039	FBpp0301687	b-PB	non-reciprocal
GB40453	FBpp0088092	Br140-PA	651	0.0
GB42949	FBpp0089239	brat-PC	601	0.0
GB50126	FBpp0084763	Brd8-PA	133	1e-31
GB46879	FBpp0076822	Bre1-PA	1134	0.0
GB49412	FBpp0291523	Brf-PB	524	4e-179
GB49056	FBpp0071007	brk-PA	111	7e-25
GB52563	FBpp0303193	brm-PE	1591	0.0
GB48345	FBpp0070606	brn-PA	119	7e-31
GB48273	FBpp0070255	br-PA	non-reciprocal
GB44343	FBpp0292595	br-PL	non-reciprocal
GB45508	FBpp0292595	br-PL	non-reciprocal
GB48271	FBpp0292595	br-PL	241	2e-72
GB48272	FBpp0303432	br-PP	non-reciprocal
GB42866	FBpp0289478	brp-PG	838	0.0
GB49723	FBpp0293404	bru-2-PJ	193	1e-54
GB55730	FBpp0303384	bru-3-PE	538	0.0
GB44588	FBpp0304070	Bruce-PB	972	0.0
GB44587	FBpp0304071	Bruce-PC	non-reciprocal
GB54780	FBpp0080933	bru-PA	495	5e-154
GB41277	FBpp0083988	BRWD3-PA	non-reciprocal
GB51542	FBpp0083988	BRWD3-PA	853	0.0
GB52123	FBpp0080637	bsf-PA	82.8	4e-19
GB53936	FBpp0302745	Bsg25D-PG	75.9	2e-13
GB44726	FBpp0079188	Bsg-PB	117	2e-30
GB49332	FBpp0088361	bsh-PA	132	9e-37
GB56012	FBpp0290204	bsk-PE	674	0.0
GB47234	FBpp0072178	bs-PA	237	6e-74
GB51518	FBpp0298306	BtbVII-PE	219	8e-61
GB43409	FBpp0070703	Bteb2-PA	152	1e-43
GB47556	FBpp0111749	Btk29A-PE	non-reciprocal
GB47566	FBpp0303535	Btk29A-PG	772	0.0
GB47954	FBpp0083671	btn-PA	100	5e-26
GB45762	FBpp0306553	bt-PI	non-reciprocal
GB48044	FBpp0306553	bt-PI	non-reciprocal
GB55483	FBpp0306553	bt-PI	10500000	0.0
GB52239	FBpp0306402	btsz-PD	671	0.0
GB52856	FBpp0306404	btsz-PF	non-reciprocal
GB43465	FBpp0306406	btsz-PH	non-reciprocal
GB52238	FBpp0306407	btsz-PI	non-reciprocal
GB51191	FBpp0271926	btv-PD	946	0.0
GB44172	FBpp0303118	btz-PD	117	1e-26
GB47414	FBpp0078704	Bub1-PA	307	1e-86
GB53939	FBpp0084831	Bub3-PA	406	8e-143
GB49154	FBpp0087182	Buffy-PA	174	4e-52
GB44883	FBpp0289748	bun-PA	176	1e-45
GB54789	FBpp0290556	bur-PB	868	0.0
GB45446	FBpp0083529	burs-PA	219	4e-74
GB48829	FBpp0305069	bves-PD	351	7e-119
GB52040	FBpp0305069	bves-PD	non-reciprocal
GB52042	FBpp0305069	bves-PD	non-reciprocal
GB51587	FBpp0080863	bwa-PA	345	2e-120
GB46255	FBpp0305943	Bx42-PB	629	0.0
GB49805	FBpp0074371	Bx-PC	243	3e-80
GB49806	FBpp0074371	Bx-PC	non-reciprocal
GB51013	FBpp0304381	byn-PC	332	3e-106
GB40134	FBpp0290315	by-PC	271	1e-76
GB41300	FBpp0071046	bys-PA	439	2e-152
GB46532	FBpp0070431	Bzd-PB	410	2e-140
GB53960	FBpp0071259	c12.1-PA	109	6e-29
GB52166	FBpp0071256	c12.2-PA	non-reciprocal
GB52168	FBpp0071256	c12.2-PA	698	0.0
GB53941	FBpp0083510	C15-PA	166	9e-51
GB46333	FBpp0079390	C1GalTA-PA	409	3e-142
GB49150	FBpp0306981	C3G-PJ	481	5e-149
GB42596	FBpp0073256	C901-PA	363	3e-121
GB55480	FBpp0089048	Ca-alpha1D-PB	non-reciprocal
GB55481	FBpp0304336	Ca-alpha1D-PE	1121	0.0
GB55058	FBpp0088415	Ca-alpha1T-PB	non-reciprocal
GB55059	FBpp0293151	Ca-alpha1T-PD	846	0.0
GB40089	FBpp0301964	Ca-beta-PN	599	0.0
GB54601	FBpp0080395	CaBP1-PA	512	0.0
GB51897	FBpp0298320	cac-PD	974	0.0
GB51898	FBpp0298324	cac-PL	non-reciprocal
GB46708	FBpp0076997	cactin-PA	343	9e-109
GB46709	FBpp0076997	cactin-PA	non-reciprocal
GB44055	FBpp0080404	cact-PC	208	1e-62
GB44185	FBpp0080404	cact-PC	non-reciprocal
GB53301	FBpp0080404	cact-PC	non-reciprocal
GB40703	FBpp0301170	Cad74A-PC	1515	0.0
GB40994	FBpp0293205	Cad86C-PD	784	0.0
GB43304	FBpp0081987	Cad87A-PA	1167	0.0
GB40993	FBpp0082424	Cad88C-PA	1545	0.0
GB47118	FBpp0290916	Cad89D-PB	1065	0.0
GB40603	FBpp0084248	Cad96Ca-PA	non-reciprocal
GB43963	FBpp0084248	Cad96Ca-PA	496	5e-167
GB53331	FBpp0291505	Cad96Cb-PC	454	4e-148
GB49977	FBpp0292214	Cad99C-PB	1498	0.0
GB53896	FBpp0292214	Cad99C-PB	non-reciprocal
GB45972	FBpp0080568	CadN-PD	3013	0.0
GB45971	FBpp0080572	CadN-PH	non-reciprocal
GB45970	FBpp0099718	CadN-PI	non-reciprocal
GB48966	FBpp0307151	cad-PC	103	2e-24
GB53136	FBpp0087402	Caf1-105-PA	452	9e-152
GB43403	FBpp0071172	Caf1-180-PB	92.4	1e-19
GB42106	FBpp0082511	Caf1-PA	835	0.0
GB44250	FBpp0304270	cag-PB	65.1	2e-12
GB46697	FBpp0080116	CAH1-PA	336	1e-116
GB53884	FBpp0080116	CAH1-PA	non-reciprocal
GB55070	FBpp0075733	CAH2-PA	217	2e-68
GB48799	FBpp0081438	CAHbeta-PA	344	8e-121
GB43448	FBpp0111782	CalpA-PC	989	0.0
GB42485	FBpp0074005	CalpC-PA	non-reciprocal
GB42487	FBpp0074005	CalpC-PA	446	2e-150
GB43786	FBpp0088272	Cals-PB	667	0.0
GB48665	FBpp0083404	Calx-PC	968	0.0
GB45189	FBpp0086383	calypso-PA	228	1e-68
GB49535	FBpp0289607	CaMKII-PI	918	0.0
GB46266	FBpp0305826	CaMKI-PI	583	0.0
GB48275	FBpp0293503	Cam-PD	non-reciprocal
GB49410	FBpp0293503	Cam-PD	297	1e-105
GB48002	FBpp0289123	Camta-PB	283	3e-78
GB44903	FBpp0301600	CanB2-PB	309	1e-109
GB41105	FBpp0304507	Cand1-PB	non-reciprocal
GB54425	FBpp0304507	Cand1-PB	1479	0.0
GB49320	FBpp0072127	Ca-P60A-PF	1773	0.0
GB51512	FBpp0084850	ca-PA	210	3e-54
GB55629	FBpp0078034	capaR-PB	non-reciprocal
GB55630	FBpp0078034	capaR-PB	266	9e-84
GB54609	FBpp0084818	CAP-D2-PA	303	4e-84
GB42037	FBpp0290540	Cap-G-PG	260	4e-72
GB50997	FBpp0074065	Cap-PA	1484	0.0
GB47584	FBpp0087432	CAP-PC	608	0.0
GB55463	FBpp0074865	Capr-PA	152	3e-38
GB55495	FBpp0305855	Caps-PF	1960	0.0
GB40592	FBpp0099391	capt-PB	542	0.0
GB53981	FBpp0304563	capt-PC	non-reciprocal
GB44119	FBpp0288518	capu-PG	320	4e-94
GB41103	FBpp0074497	car-PA	non-reciprocal
GB42932	FBpp0074497	car-PA	470	2e-159
GB53989	FBpp0083559	CASK-PB	non-reciprocal
GB53995	FBpp0111786	CASK-PE	non-reciprocal
GB53990	FBpp0290542	CASK-PF	non-reciprocal
GB53996	FBpp0290543	CASK-PG	544	0.0
GB45360	FBpp0080484	Cas-PA	1169	0.0
GB52708	FBpp0306965	cas-PB	325	4e-96
GB48951	FBpp0086398	casp-PB	421	8e-139
GB43825	FBpp0087972	cathD-PA	515	0.0
GB41317	FBpp0086327	cato-PA	76.6	7e-17
GB41427	FBpp0074825	Cat-PA	642	0.0
GB43056	FBpp0074825	Cat-PA	non-reciprocal
GB43350	FBpp0074825	Cat-PA	non-reciprocal
GB48408	FBpp0080687	Catsup-PA	288	1e-93
GB44991	FBpp0307001	caz-PD	149	5e-41
GB55959	FBpp0086820	cbc-PA	574	0.0
GB47412	FBpp0076341	Cbl-PA	non-reciprocal
GB47413	FBpp0076341	Cbl-PA	451	1e-154
GB45358	FBpp0082973	Cbp20-PA	261	8e-91
GB44934	FBpp0307027	Cbp80-PC	1222	0.0
GB46142	FBpp0089293	CBP-PB	241	2e-80
GB45976	FBpp0086786	cbs-PA	242	1e-70
GB55902	FBpp0076938	Cbs-PB	433	1e-148
GB45040	FBpp0301733	cbt-PC	170	1e-49
GB45656	FBpp0087538	cbx-PB	144	5e-42
GB54316	FBpp0293006	CcapR-PC	403	7e-137
GB40169	FBpp0086052	CCHa1r-PA	313	9e-102
GB40053	FBpp0290901	CCHa2r-PB	316	5e-104
GB41793	FBpp0307185	Cchl-PB	337	6e-117
GB45613	FBpp0288959	CCKLR-17D1-PA	205	2e-58
GB48832	FBpp0081187	Ccp84Ag-PA	non-reciprocal
GB46896	FBpp0290166	CCS-PB	246	1e-81
GB41346	FBpp0305588	Cct1-PE	449	2e-155
GB50652	FBpp0087095	Cct5-PA	835	0.0
GB45761	FBpp0291566	Cctgamma-PD	863	0.0
GB48669	FBpp0303760	CD98hc-PB	220	1e-63
GB45318	FBpp0077054	Cda4-PA	649	0.0
GB51063	FBpp0301166	Cda5-PH	650	0.0
GB40335	FBpp0303775	CDase-PF	non-reciprocal
GB40336	FBpp0303775	CDase-PF	365	6e-121
GB47435	FBpp0290545	cdc14-PB	477	4e-161
GB51493	FBpp0290546	cdc14-PC	non-reciprocal
GB53147	FBpp0083769	cdc16-PA	368	6e-118
GB45507	FBpp0305185	cdc23-PB	553	0.0
GB48434	FBpp0305561	Cdc27-PB	272	3e-79
GB40222	FBpp0079641	cdc2-PA	non-reciprocal
GB46275	FBpp0079641	cdc2-PA	486	4e-175
GB54958	FBpp0087515	cdc2rk-PA	517	0.0
GB52345	FBpp0072660	Cdc37-PA	293	6e-97
GB45657	FBpp0307028	Cdc42-PF	372	7e-134
GB50631	FBpp0307028	Cdc42-PF	non-reciprocal
GB41208	FBpp0070175	CDC45L-PA	539	0.0
GB45046	FBpp0076371	Cdc6-PA	385	2e-126
GB43110	FBpp0078481	Cdep-PC	587	0.0
GB43111	FBpp0110258	Cdep-PE	non-reciprocal
GB49373	FBpp0290189	CdGAPr-PC	528	1e-158
GB44688	FBpp0304488	CdGAPr-PD	non-reciprocal
GB54395	FBpp0293864	cdi-PB	397	1e-122
GB53657	FBpp0304962	Cdk12-PC	649	0.0
GB48243	FBpp0086251	Cdk4-PB	320	5e-107
GB55798	FBpp0304060	Cdk5alpha-PB	291	4e-95
GB43092	FBpp0086483	Cdk5-PA	491	3e-177
GB52164	FBpp0070723	Cdk7-PA	448	3e-159
GB45722	FBpp0076098	Cdk8-PA	397	2e-137
GB53271	FBpp0071848	Cdk9-PA	607	0.0
GB43903	FBpp0294004	Cdlc2-PC	189	2e-64
GB43857	FBpp0307575	cdm-PB	222	3e-60
GB50538	FBpp0083696	cd-PA	526	3e-168
GB44082	FBpp0079912	Ced-12-PA	839	0.0
GB41603	FBpp0297721	ced-6-PE	218	3e-65
GB53859	FBpp0290190	cenB1A-PC	572	0.0
GB49570	FBpp0080123	cenG1A-PB	447	3e-144
GB46118	FBpp0080931	Cen-PB	147	1e-36
GB42364	FBpp0075391	Cep135-PA	non-reciprocal
GB45479	FBpp0305986	Cep135-PC	144	4e-35
GB55381	FBpp0077193	Cep97-PB	397	1e-124
GB45199	FBpp0078447	Cerk-PB	362	1e-119
GB51599	FBpp0076440	cert-PA	638	0.0
GB53486	FBpp0088592	Cf2-PA	non-reciprocal
GB43820	FBpp0292089	Cfp1-PB	548	0.0
GB53611	FBpp0084688	CG10011-PA	816	0.0
GB49280	FBpp0302837	CG10019-PC	non-reciprocal
GB53682	FBpp0302837	CG10019-PC	286	1e-83
GB45149	FBpp0304596	CG10026-PD	258	2e-85
GB54076	FBpp0304596	CG10026-PD	non-reciprocal
GB42465	FBpp0081096	CG10050-PA	287	3e-98
GB45444	FBpp0081095	CG10053-PA	134	4e-38
GB48575	FBpp0081123	CG10055-PA	84.0	8e-17
GB48911	FBpp0076646	CG10064-PA	469	1e-156
GB54547	FBpp0081128	CG10068-PA	312	4e-106
GB51691	FBpp0076648	CG10075-PA	187	1e-58
GB42277	FBpp0290159	CG10077-PC	non-reciprocal
GB42279	FBpp0290159	CG10077-PC	558	0.0
GB47313	FBpp0290159	CG10077-PC	non-reciprocal
GB42278	FBpp0305296	CG10077-PD	non-reciprocal
GB42280	FBpp0305296	CG10077-PD	non-reciprocal
GB43623	FBpp0305296	CG10077-PD	657	0.0
GB54511	FBpp0305296	CG10077-PD	non-reciprocal
GB53431	FBpp0071578	CG10082-PA	380	3e-124
GB54244	FBpp0075561	CG10083-PA	240	5e-73
GB54925	FBpp0075564	CG10089-PA	243	4e-81
GB50751	FBpp0305960	CG10092-PB	386	3e-128
GB53059	FBpp0305960	CG10092-PB	non-reciprocal
GB53882	FBpp0303094	CG10103-PB	295	2e-97
GB41806	FBpp0082154	CG10126-PA	216	3e-71
GB44060	FBpp0080789	CG10137-PA	541	6e-179
GB47683	FBpp0076695	CG10144-PA	592	0.0
GB54330	FBpp0086599	CG10153-PA	277	5e-96
GB53955	FBpp0304603	CG10158-PB	117	1e-31
GB44059	FBpp0080817	CG10166-PA	366	2e-129
GB47296	FBpp0075598	CG10171-PA	285	8e-95
GB46514	FBpp0083813	CG10175-PA	non-reciprocal
GB46515	FBpp0083813	CG10175-PA	non-reciprocal
GB47299	FBpp0083813	CG10175-PA	325	2e-103
GB55921	FBpp0083813	CG10175-PA	non-reciprocal
GB51675	FBpp0083872	CG10184-PA	292	2e-96
GB54177	FBpp0082689	CG10185-PA	2375	0.0
GB47779	FBpp0080819	CG10186-PC	741	0.0
GB43467	FBpp0080821	CG10188-PA	545	1e-169
GB45628	FBpp0303745	CG10189-PB	139	3e-36
GB50657	FBpp0080823	CG10194-PA	219	9e-69
GB43935	FBpp0080619	CG10211-PA	1383	0.0
GB47487	FBpp0083854	CG10214-PA	non-reciprocal
GB54960	FBpp0083854	CG10214-PA	178	4e-57
GB51361	FBpp0083855	CG10217-PB	904	0.0
GB45956	FBpp0083857	CG10219-PA	92.0	3e-23
GB50390	FBpp0288766	CG1021-PG	466	1e-159
GB50811	FBpp0075595	CG10222-PA	220	9e-72
GB45148	FBpp0300885	CG10237-PD	non-reciprocal
GB53677	FBpp0300885	CG10237-PD	non-reciprocal
GB45023	FBpp0306293	CG10237-PE	437	2e-155
GB52432	FBpp0292770	CG10249-PJ	non-reciprocal
GB54695	FBpp0292770	CG10249-PJ	318	9e-108
GB48909	FBpp0083866	CG10252-PA	102	2e-26
GB48910	FBpp0083866	CG10252-PA	non-reciprocal
GB47736	FBpp0292773	CG10253-PC	651	0.0
GB46599	FBpp0306810	CG10254-PC	302	5e-84
GB40120	FBpp0086539	CG10257-PA	133	7e-39
GB42801	FBpp0082676	CG10264-PA	non-reciprocal
GB49221	FBpp0080807	CG10268-PA	161	3e-50
GB50952	FBpp0112110	CG10277-PD	254	1e-78
GB43872	FBpp0080636	CG10283-PB	90.5	1e-19
GB54101	FBpp0081214	CG10286-PA	167	5e-44
GB55148	FBpp0304174	CG10289-PB	317	6e-94
GB55011	FBpp0071587	CG10306-PA	265	2e-90
GB55219	FBpp0082774	CG10311-PA	84.3	7e-21
GB44608	FBpp0289904	CG10320-PE	87.8	9e-24
GB46005	FBpp0082801	CG10324-PA	169	2e-46
GB52751	FBpp0080622	CG10333-PA	994	0.0
GB51606	FBpp0271702	CG10336-PC	124	1e-33
GB46870	FBpp0080646	CG10338-PA	310	2e-101
GB44271	FBpp0072195	CG10339-PA	350	7e-113
GB54583	FBpp0080647	CG10341-PA	136	6e-34
GB46945	FBpp0080648	CG10343-PA	192	2e-62
GB47212	FBpp0071752	CG10344-PB	200	5e-63
GB49363	FBpp0082805	CG10345-PA	336	5e-109
GB54540	FBpp0073440	CG10347-PA	117	1e-27
GB53689	FBpp0290861	CG10348-PB	207	9e-61
GB42549	FBpp0303979	CG10352-PB	133	1e-36
GB43913	FBpp0075815	CG10361-PA	534	0.0
GB49108	FBpp0073429	CG10362-PA	291	6e-84
GB45159	FBpp0083841	CG10365-PD	218	2e-71
GB49666	FBpp0083849	CG10375-PA	259	3e-87
GB40864	FBpp0080672	CG10376-PA	167	5e-48
GB44327	FBpp0088571	CG10383-PA	375	2e-118
GB41259	FBpp0307243	CG10395-PC	202	2e-63
GB49457	FBpp0078979	CG10399-PA	353	3e-122
GB48471	FBpp0110070	CG10405-PB	non-reciprocal
GB42799	FBpp0307590	CG10407-PB	155	2e-46
GB43736	FBpp0080630	CG10413-PA	1042	0.0
GB41257	FBpp0085428	CG10417-PB	296	5e-91
GB54280	FBpp0075686	CG10418-PA	189	3e-64
GB47495	FBpp0084244	CG10420-PA	170	7e-48
GB40289	FBpp0074800	CG10424-PA	228	1e-72
GB41525	FBpp0084241	CG10425-PA	287	1e-95
GB54052	FBpp0305548	CG10426-PB	531	1e-179
GB55589	FBpp0080676	CG10428-PA	404	1e-134
GB42411	FBpp0071609	CG10440-PA	358	4e-123
GB40086	FBpp0085617	CG10444-PA	non-reciprocal
GB40410	FBpp0085617	CG10444-PA	482	1e-164
GB48560	FBpp0085617	CG10444-PA	non-reciprocal
GB40479	FBpp0080828	CG10463-PA	563	0.0
GB41258	FBpp0085430	CG10465-PA	428	1e-152
GB44599	FBpp0304487	CG10466-PB	127	4e-39
GB40301	FBpp0076771	CG10467-PA	329	4e-111
GB45110	FBpp0076771	CG10467-PA	non-reciprocal
GB47210	FBpp0076771	CG10467-PA	non-reciprocal
GB48404	FBpp0080690	CG10470-PA	299	4e-105
GB54315	FBpp0085746	CG10476-PA	non-reciprocal
GB50493	FBpp0076785	CG10483-PA	non-reciprocal
GB50495	FBpp0076785	CG10483-PA	non-reciprocal
GB46144	FBpp0111956	CG10492-PB	78.6	2e-14
GB54656	FBpp0080694	CG10495-PA	306	4e-102
GB53948	FBpp0304240	CG10508-PN	184	2e-50
GB52700	FBpp0077957	CG10512-PD	322	8e-109
GB40157	FBpp0112997	CG10513-PB	176	1e-50
GB44225	FBpp0112997	CG10513-PB	non-reciprocal
GB44654	FBpp0075267	CG10516-PA	180	4e-54
GB44422	FBpp0071470	CG10527-PA	253	1e-81
GB51413	FBpp0071470	CG10527-PA	non-reciprocal
GB46909	FBpp0071122	CG10555-PA	90.1	2e-18
GB55532	FBpp0293954	CG10565-PB	469	3e-158
GB46459	FBpp0293952	CG10566-PB	293	4e-94
GB49529	FBpp0076827	CG10576-PA	481	3e-170
GB44491	FBpp0077982	CG10581-PA	118	1e-33
GB47332	FBpp0077983	CG10584-PA	188	6e-58
GB48413	FBpp0077945	CG10585-PA	300	8e-100
GB48313	FBpp0076833	CG10590-PA	863	0.0
GB40319	FBpp0080665	CG10600-PA	595	0.0
GB54855	FBpp0080732	CG10621-PA	309	1e-104
GB54856	FBpp0080732	CG10621-PA	non-reciprocal
GB52100	FBpp0271739	CG10625-PH	120	8e-27
GB54340	FBpp0080855	CG10628-PA	298	2e-98
GB55157	FBpp0076858	CG10635-PA	106	3e-30
GB50595	FBpp0088362	CG10638-PA	356	2e-123
GB50596	FBpp0088362	CG10638-PA	non-reciprocal
GB44138	FBpp0080728	CG10639-PA	468	6e-163
GB51014	FBpp0080727	CG10641-PA	223	3e-74
GB51197	FBpp0075704	CG10646-PA	308	2e-102
GB55275	FBpp0075707	CG10657-PA	395	1e-138
GB41915	FBpp0080882	CG10659-PA	non-reciprocal
GB56025	FBpp0304892	CG10660-PC	112	5e-27
GB56027	FBpp0112080	CG10663-PB	377	2e-123
GB48431	FBpp0076881	CG10671-PA	325	1e-108
GB48350	FBpp0076882	CG10672-PA	317	9e-109
GB55964	FBpp0076882	CG10672-PA	non-reciprocal
GB55965	FBpp0076882	CG10672-PA	non-reciprocal
GB44297	FBpp0076883	CG10673-PA	183	5e-58
GB51993	FBpp0076884	CG10674-PA	160	2e-52
GB44077	FBpp0304880	CG10681-PB	148	9e-45
GB45307	FBpp0075693	CG10688-PA	278	2e-94
GB43443	FBpp0081842	CG10703-PA	264	1e-78
GB51828	FBpp0075559	CG10710-PA	127	4e-30
GB48406	FBpp0304005	CG10721-PB	431	3e-148
GB48400	FBpp0099933	CG10731-PA	105	3e-28
GB41704	FBpp0288750	CG10737-PU	311	1e-92
GB55820	FBpp0291649	CG10738-PC	1390	0.0
GB49895	FBpp0304008	CG10747-PB	198	3e-61
GB55316	FBpp0075605	CG10749-PA	non-reciprocal
GB54928	FBpp0078565	CG1074-PA	408	2e-139
GB55666	FBpp0080737	CG10750-PA	72.8	3e-14
GB51256	FBpp0075676	CG10754-PA	385	2e-136
GB51627	FBpp0303850	CG10778-PB	302	8e-103
GB46007	FBpp0070511	CG10793-PA	258	1e-80
GB42736	FBpp0071535	CG10795-PA	197	1e-64
GB49081	FBpp0304002	CG10803-PD	68.6	5e-12
GB44295	FBpp0112979	CG10804-PC	926	0.0
GB50816	FBpp0289912	CG10809-PB	109	4e-27
GB49265	FBpp0083390	CG10830-PA	303	7e-105
GB43292	FBpp0301101	CG10841-PB	486	3e-162
GB47967	FBpp0083069	CG10864-PA	306	3e-102
GB51565	FBpp0073030	CG10866-PA	112	2e-30
GB52183	FBpp0077583	CG10869-PA	67.0	4e-11
GB49424	FBpp0077520	CG10874-PA	118	7e-32
GB42724	FBpp0083357	CG10877-PA	508	6e-178
GB44557	FBpp0083248	CG10889-PA	360	2e-116
GB53664	FBpp0083248	CG10889-PA	non-reciprocal
GB43389	FBpp0081886	CG10898-PA	253	4e-82
GB46977	FBpp0302559	CG10903-PB	361	1e-126
GB40904	FBpp0075761	CG10907-PA	314	2e-101
GB49227	FBpp0307190	CG1090-PI	362	3e-117
GB51021	FBpp0088573	CG10910-PB	non-reciprocal
GB51022	FBpp0088573	CG10910-PB	90.5	7e-20
GB54364	FBpp0085924	CG10914-PA	388	4e-127
GB54920	FBpp0085925	CG10915-PA	227	5e-66
GB52245	FBpp0081155	CG1091-PA	131	3e-32
GB51494	FBpp0085878	CG10924-PA	862	0.0
GB48235	FBpp0085884	CG10927-PA	157	1e-44
GB47436	FBpp0071095	CG10932-PA	526	0.0
GB50366	FBpp0086020	CG10933-PA	383	5e-132
GB44333	FBpp0086054	CG10936-PA	152	5e-37
GB44139	FBpp0080902	CG10947-PC	244	4e-78
GB45827	FBpp0271745	CG10948-PD	386	3e-122
GB47064	FBpp0071104	CG10958-PA	224	1e-62
GB40227	FBpp0075675	CG10960-PA	non-reciprocal
GB40684	FBpp0075675	CG10960-PA	non-reciprocal
GB41033	FBpp0075675	CG10960-PA	non-reciprocal
GB41034	FBpp0075675	CG10960-PA	non-reciprocal
GB45582	FBpp0075675	CG10960-PA	437	2e-150
GB47931	FBpp0075675	CG10960-PA	non-reciprocal
GB48936	FBpp0075675	CG10960-PA	non-reciprocal
GB49700	FBpp0075675	CG10960-PA	non-reciprocal
GB40683	FBpp0075674	CG10960-PB	non-reciprocal
GB43705	FBpp0075674	CG10960-PB	non-reciprocal
GB47723	FBpp0075674	CG10960-PB	non-reciprocal
GB40770	FBpp0071206	CG10962-PB	181	2e-56
GB40308	FBpp0099759	CG10973-PB	79.7	1e-16
GB51721	FBpp0307486	CG10979-PB	174	6e-45
GB40765	FBpp0303944	CG10984-PD	278	4e-82
GB43843	FBpp0085660	CG11007-PA	303	6e-104
GB44517	FBpp0289914	CG11023-PC	234	2e-70
GB45042	FBpp0304812	CG11030-PB	287	4e-96
GB45028	FBpp0297739	CG11034-PB	527	3e-177
GB53200	FBpp0081306	CG11035-PA	77.8	1e-17
GB43481	FBpp0289916	CG11041-PB	129	7e-38
GB41866	FBpp0085623	CG11044-PA	452	3e-155
GB43502	FBpp0293859	CG1104-PC	483	6e-160
GB53418	FBpp0078923	CG11050-PC	224	2e-72
GB48456	FBpp0085584	CG11055-PC	582	0.0
GB40785	FBpp0081159	CG1105-PA	320	1e-106
GB44203	FBpp0081159	CG1105-PA	non-reciprocal
GB47767	FBpp0081159	CG1105-PA	non-reciprocal
GB41827	FBpp0084089	CG11069-PA	461	8e-156
GB45873	FBpp0078927	CG11070-PA	643	0.0
GB40591	FBpp0088286	CG11077-PA	108	4e-30
GB51909	FBpp0073489	CG11085-PA	144	7e-42
GB44829	FBpp0292531	CG11089-PE	884	0.0
GB50332	FBpp0306687	CG11093-PD	400	1e-131
GB43117	FBpp0073658	CG11095-PA	122	1e-33
GB53818	FBpp0085624	CG11099-PA	102	9e-24
GB40341	FBpp0078363	CG1109-PB	820	0.0
GB55081	FBpp0099588	CG11103-PB	203	2e-67
GB50318	FBpp0088040	CG11107-PA	non-reciprocal
GB50606	FBpp0088040	CG11107-PA	1257	0.0
GB45498	FBpp0085545	CG11110-PA	191	9e-57
GB44130	FBpp0088044	CG11123-PA	319	2e-100
GB50641	FBpp0088047	CG11125-PA	87.4	4e-19
GB40903	FBpp0088048	CG11127-PA	96.7	1e-21
GB51614	FBpp0304097	CG11134-PB	285	3e-98
GB47606	FBpp0078227	CG11137-PA	236	1e-80
GB48446	FBpp0304107	CG11138-PE	157	6e-42
GB55369	FBpp0088071	CG11141-PA	134	8e-33
GB53261	FBpp0078797	CG11147-PB	non-reciprocal
GB41908	FBpp0290106	CG11148-PF	156	5e-38
GB53122	FBpp0088258	CG11155-PB	910	0.0
GB49568	FBpp0305854	CG11155-PD	non-reciprocal
GB40163	FBpp0085560	CG11159-PA	102	2e-28
GB53228	FBpp0293539	CG1115-PC	102	6e-27
GB49401	FBpp0073246	CG11160-PA	non-reciprocal
GB41341	FBpp0073640	CG11164-PA	141	2e-39
GB53236	FBpp0078422	CG1116-PA	289	3e-94
GB50638	FBpp0073636	CG11178-PB	300	8e-92
GB49915	FBpp0085566	CG11180-PA	169	7e-44
GB55493	FBpp0071123	CG11190-PA	461	2e-156
GB54243	FBpp0085612	CG11200-PA	non-reciprocal
GB55640	FBpp0085612	CG11200-PA	229	2e-72
GB45184	FBpp0085630	CG11208-PA	698	0.0
GB42817	FBpp0087859	CG11210-PA	465	3e-153
GB41700	FBpp0078933	CG11221-PA	375	1e-127
GB55545	FBpp0078967	CG11236-PA	277	2e-91
GB44932	FBpp0078188	CG11241-PA	520	0.0
GB44518	FBpp0085690	CG11242-PA	202	5e-65
GB41288	FBpp0112097	CG11247-PC	non-reciprocal
GB50379	FBpp0112097	CG11247-PC	non-reciprocal
GB53378	FBpp0112097	CG11247-PC	284	4e-86
GB53737	FBpp0112097	CG11247-PC	non-reciprocal
GB42704	FBpp0078482	CG1124-PA	232	8e-77
GB51202	FBpp0075628	CG11253-PA	160	1e-46
GB53877	FBpp0075628	CG11253-PA	non-reciprocal
GB41677	FBpp0075629	CG11255-PA	409	2e-143
GB53681	FBpp0085713	CG11257-PA	263	3e-81
GB42838	FBpp0088579	CG11266-PB	560	0.0
GB54343	FBpp0075609	CG11267-PA	141	6e-45
GB47342	FBpp0078512	CG1126-PA	280	3e-92
GB49981	FBpp0304120	CG11284-PD	149	3e-44
GB49982	FBpp0304120	CG11284-PD	non-reciprocal
GB49983	FBpp0304120	CG11284-PD	non-reciprocal
GB47183	FBpp0071990	CG11293-PA	119	7e-36
GB49611	FBpp0303873	CG11294-PB	158	3e-47
GB45261	FBpp0078511	CG1129-PA	588	0.0
GB49253	FBpp0078511	CG1129-PA	non-reciprocal
GB50713	FBpp0078511	CG1129-PA	non-reciprocal
GB54328	FBpp0305584	CG11306-PB	543	0.0
GB55155	FBpp0305583	CG11307-PD	62.8	1e-11
GB48965	FBpp0078061	CG11309-PA	non-reciprocal
GB42565	FBpp0088584	CG11319-PA	non-reciprocal
GB48489	FBpp0088584	CG11319-PA	887	0.0
GB48355	FBpp0303662	CG11321-PI	587	8e-169
GB48255	FBpp0085150	CG11333-PA	176	8e-56
GB44841	FBpp0306623	CG11334-PC	537	0.0
GB48661	FBpp0306620	CG11337-PE	736	0.0
GB54983	FBpp0073194	CG11342-PA	194	1e-61
GB49078	FBpp0073165	CG11353-PB	238	5e-68
GB51517	FBpp0293524	CG11357-PD	201	7e-61
GB41523	FBpp0302678	CG11360-PE	230	5e-69
GB45227	FBpp0078180	CG11367-PA	248	1e-80
GB43353	FBpp0073059	CG1136-PA	143	4e-39
GB54530	FBpp0077762	CG11376-PA	1973	0.0
GB52458	FBpp0077763	CG11377-PA	302	2e-100
GB52459	FBpp0077763	CG11377-PA	non-reciprocal
GB40483	FBpp0072071	CG11388-PA	295	5e-97
GB49634	FBpp0077934	CG11396-PA	345	1e-113
GB41974	FBpp0077935	CG11399-PB	800	0.0
GB47307	FBpp0070235	CG11403-PA	264	3e-76
GB42891	FBpp0070228	CG11409-PB	70.5	5e-12
GB41843	FBpp0072722	CG1140-PB	598	0.0
GB42820	FBpp0070202	CG11412-PA	192	8e-60
GB47260	FBpp0072214	CG11414-PA	352	7e-108
GB52612	FBpp0070205	CG11417-PA	291	2e-87
GB52744	FBpp0304567	CG11418-PC	234	4e-69
GB49119	FBpp0081082	CG1142-PA	130	5e-36
GB47327	FBpp0078156	CG11438-PA	127	7e-34
GB49831	FBpp0083225	CG11447-PA	249	3e-83
GB53890	FBpp0083225	CG11447-PA	non-reciprocal
GB40358	FBpp0070216	CG11448-PA	255	3e-81
GB42962	FBpp0078155	CG11449-PA	77.8	6e-15
GB50208	FBpp0077775	CG11454-PA	94.7	6e-24
GB45629	FBpp0303492	CG11455-PK	62.8	4e-14
GB48360	FBpp0305563	CG11456-PC	186	7e-52
GB41569	FBpp0292778	CG11474-PC	295	2e-95
GB46423	FBpp0072863	CG11486-PB	557	0.0
GB52978	FBpp0304616	CG11490-PC	454	2e-151
GB50041	FBpp0304802	CG11498-PC	139	4e-35
GB41261	FBpp0084915	CG11504-PC	82.8	5e-18
GB42747	FBpp0300406	CG11505-PD	312	7e-92
GB46594	FBpp0304368	CG11526-PC	869	0.0
GB51074	FBpp0075727	CG11534-PA	264	1e-82
GB54689	FBpp0072977	CG11537-PC	573	0.0
GB45869	FBpp0085227	CG11539-PA	152	2e-46
GB48980	FBpp0085226	CG11550-PA	209	3e-66
GB54555	FBpp0085192	CG11563-PA	91.7	4e-23
GB44640	FBpp0085211	CG11576-PA	305	2e-99
GB44641	FBpp0085211	CG11576-PA	non-reciprocal
GB48470	FBpp0074801	CG11577-PA	244	7e-82
GB49357	FBpp0073098	CG11583-PA	386	5e-134
GB41492	FBpp0305745	CG11586-PB	216	1e-71
GB43633	FBpp0073716	CG11590-PA	123	7e-37
GB44457	FBpp0301747	CG11594-PE	590	0.0
GB52692	FBpp0070306	CG11596-PA	363	3e-123
GB48104	FBpp0078431	CG1161-PA	127	9e-37
GB49809	FBpp0070176	CG11638-PA	243	5e-78
GB44355	FBpp0305004	CG11652-PC	515	0.0
GB53437	FBpp0075859	CG11658-PE	301	1e-100
GB50967	FBpp0075866	CG11660-PB	506	2e-175
GB41972	FBpp0085408	CG11665-PA	292	2e-90
GB46921	FBpp0085408	CG11665-PA	non-reciprocal
GB46922	FBpp0085408	CG11665-PA	non-reciprocal
GB50284	FBpp0073359	CG11699-PA	123	8e-37
GB54102	FBpp0088585	CG11710-PB	328	1e-106
GB55920	FBpp0081683	CG11722-PA	102	1e-27
GB44361	FBpp0306850	CG11723-PB	69.3	2e-13
GB49746	FBpp0289956	CG11727-PC	non-reciprocal
GB53671	FBpp0289956	CG11727-PC	831	0.0
GB50145	FBpp0301220	CG1172-PB	335	2e-117
GB47814	FBpp0301750	CG11737-PD	326	3e-107
GB50531	FBpp0078556	CG11739-PB	381	6e-133
GB51132	FBpp0081368	CG11753-PA	143	5e-44
GB43125	FBpp0084123	CG11771-PA	602	0.0
GB52258	FBpp0087366	CG11777-PA	263	1e-91
GB45280	FBpp0307026	CG11779-PE	504	1e-177
GB49779	FBpp0084172	CG11781-PA	92.8	1e-25
GB53025	FBpp0085589	CG11788-PA	223	2e-68
GB54503	FBpp0306570	CG11790-PC	251	4e-83
GB49175	FBpp0077883	CG11796-PA	581	0.0
GB54147	FBpp0073437	CG11802-PA	148	2e-42
GB53538	FBpp0301825	CG11807-PC	303	4e-98
GB46787	FBpp0075994	CG11811-PA	244	4e-82
GB41408	FBpp0301202	CG11836-PI	305	1e-103
GB52754	FBpp0084729	CG11837-PA	404	5e-143
GB49654	FBpp0293261	CG11839-PB	104	2e-26
GB49440	FBpp0084732	CG11843-PA	196	1e-59
GB42855	FBpp0084183	CG11851-PA	583	0.0
GB49165	FBpp0084189	CG11857-PA	241	2e-81
GB43686	FBpp0084190	CG11858-PA	167	1e-53
GB42384	FBpp0084191	CG11859-PA	479	5e-166
GB55102	FBpp0293465	CG11866-PB	415	6e-140
GB44285	FBpp0303333	CG11873-PD	95.9	4e-19
GB43622	FBpp0084785	CG11874-PA	612	0.0
GB47272	FBpp0304467	CG11875-PB	182	4e-55
GB42922	FBpp0084738	CG11876-PD	non-reciprocal
GB55496	FBpp0084738	CG11876-PD	508	0.0
GB40935	FBpp0084739	CG11877-PA	260	5e-81
GB49653	FBpp0084759	CG11899-PA	473	7e-168
GB50385	FBpp0289959	CG11902-PB	non-reciprocal
GB41881	FBpp0084144	CG11920-PA	375	3e-131
GB44423	FBpp0077079	CG11926-PA	474	2e-163
GB43158	FBpp0074568	CG11943-PA	669	0.0
GB52616	FBpp0081493	CG11964-PA	700	0.0
GB48806	FBpp0306438	CG11966-PB	144	1e-35
GB43163	FBpp0081439	CG11970-PA	189	5e-48
GB49837	FBpp0081440	CG11975-PA	522	0.0
GB50322	FBpp0081440	CG11975-PA	non-reciprocal
GB48859	FBpp0081444	CG11980-PA	253	2e-82
GB42381	FBpp0081445	CG11982-PA	160	3e-46
GB50602	FBpp0289972	CG11984-PI	308	6e-98
GB53722	FBpp0081484	CG11985-PA	172	7e-57
GB48144	FBpp0081447	CG11986-PA	207	3e-64
GB54298	FBpp0078450	CG11999-PA	182	2e-57
GB43126	FBpp0112035	CG12004-PC	585	0.0
GB49524	FBpp0073009	CG12006-PB	348	6e-115
GB51122	FBpp0078483	CG12007-PA	175	1e-48
GB41623	FBpp0300633	CG12009-PB	108	1e-27
GB40441	FBpp0072938	CG12012-PA	90.1	4e-24
GB43628	FBpp0072939	CG12014-PA	438	2e-149
GB53410	FBpp0072928	CG12016-PB	75.1	4e-16
GB44304	FBpp0072658	CG12018-PA	non-reciprocal
GB44337	FBpp0072658	CG12018-PA	329	3e-109
GB51701	FBpp0292251	CG12024-PC	145	3e-42
GB41486	FBpp0072907	CG12034-PA	297	3e-97
GB47678	FBpp0072515	CG12038-PA	164	3e-46
GB49540	FBpp0088018	CG12042-PA	336	1e-110
GB53647	FBpp0113107	CG12050-PB	322	5e-95
GB53824	FBpp0071240	CG12056-PA	169	1e-51
GB50629	FBpp0304871	CG12061-PD	non-reciprocal
GB50630	FBpp0304871	CG12061-PD	non-reciprocal
GB47626	FBpp0071161	CG12065-PB	621	0.0
GB50435	FBpp0302740	CG12071-PC	162	6e-46
GB52875	FBpp0307041	CG12075-PE	132	4e-32
GB43169	FBpp0289977	CG12077-PB	130	5e-36
GB46882	FBpp0072975	CG12079-PA	308	5e-106
GB44573	FBpp0298309	CG12082-PB	912	0.0
GB44373	FBpp0304902	CG12084-PB	non-reciprocal
GB48532	FBpp0304902	CG12084-PB	608	0.0
GB40639	FBpp0112108	CG1208-PB	non-reciprocal
GB47808	FBpp0305594	CG12090-PE	1441	0.0
GB41901	FBpp0305592	CG12091-PB	393	5e-138
GB43228	FBpp0072885	CG12093-PA	159	6e-46
GB49118	FBpp0073558	CG12096-PA	164	7e-45
GB40711	FBpp0072709	CG12099-PA	314	7e-97
GB44360	FBpp0087998	CG12107-PA	134	1e-41
GB55303	FBpp0304870	CG12118-PC	131	2e-36
GB45856	FBpp0071269	CG12121-PA	439	3e-146
GB50350	FBpp0071188	CG12123-PA	146	2e-43
GB46892	FBpp0289612	CG12125-PB	353	6e-118
GB43521	FBpp0087481	CG12128-PA	351	6e-118
GB51707	FBpp0087483	CG12129-PA	130	8e-35
GB43438	FBpp0087476	CG12134-PA	171	4e-49
GB43737	FBpp0297096	CG1213-PD	non-reciprocal
GB48937	FBpp0297096	CG1213-PD	397	2e-133
GB46322	FBpp0300657	CG12140-PB	841	0.0
GB50347	FBpp0078330	CG12162-PB	342	4e-116
GB44533	FBpp0078464	CG12163-PB	402	2e-131
GB55374	FBpp0078464	CG12163-PB	non-reciprocal
GB48173	FBpp0088037	CG12164-PA	138	3e-36
GB53823	FBpp0078358	CG12170-PA	463	9e-162
GB52285	FBpp0078463	CG12173-PA	217	2e-65
GB41140	FBpp0078279	CG1218-PA	233	1e-71
GB47181	FBpp0074481	CG12203-PA	156	1e-48
GB48369	FBpp0301704	CG12207-PE	110	1e-28
GB43143	FBpp0304278	CG12214-PC	262	1e-81
GB41626	FBpp0070791	CG12236-PB	non-reciprocal
GB45709	FBpp0070791	CG12236-PB	172	2e-48
GB45344	FBpp0074530	CG12237-PA	189	5e-59
GB44338	FBpp0082510	CG12241-PA	1253	0.0
GB48682	FBpp0084639	CG12259-PA	414	3e-145
GB42141	FBpp0076520	CG12262-PA	592	0.0
GB46457	FBpp0085870	CG12263-PA	600	0.0
GB40072	FBpp0079874	CG12264-PA	669	0.0
GB41472	FBpp0292147	CG12267-PB	327	2e-106
GB49327	FBpp0300414	CG12268-PC	412	2e-139
GB48347	FBpp0291126	CG12272-PB	819	0.0
GB54215	FBpp0081116	CG1227-PA	386	5e-135
GB50302	FBpp0080510	CG12288-PA	101	2e-22
GB43687	FBpp0079702	CG12299-PA	non-reciprocal
GB53714	FBpp0079702	CG12299-PA	non-reciprocal
GB48777	FBpp0075317	CG12301-PA	184	7e-52
GB48778	FBpp0075317	CG12301-PA	non-reciprocal
GB49161	FBpp0075319	CG12304-PB	89.0	3e-20
GB41628	FBpp0072445	CG1231-PA	113	1e-27
GB47655	FBpp0083025	CG12320-PA	270	1e-87
GB40890	FBpp0083036	CG12321-PA	109	6e-29
GB46036	FBpp0087322	CG12325-PA	1021	0.0
GB44208	FBpp0083070	CG12333-PA	506	1e-176
GB41367	FBpp0087351	CG12338-PA	359	6e-124
GB43523	FBpp0087346	CG12341-PA	150	1e-47
GB41737	FBpp0087342	CG12343-PA	265	6e-90
GB46030	FBpp0087341	CG12344-PA	514	0.0
GB50130	FBpp0081117	CG1234-PA	516	3e-172
GB45870	FBpp0306211	CG12355-PE	138	6e-41
GB41877	FBpp0082186	CG12360-PB	237	1e-72
GB50261	FBpp0076011	CG12362-PA	non-reciprocal
GB47200	FBpp0078370	CG1236-PA	336	6e-115
GB45037	FBpp0079258	CG12375-PA	222	2e-71
GB40998	FBpp0087785	CG12376-PA	176	2e-47
GB50520	FBpp0271786	CG12379-PB	111	5e-31
GB44206	FBpp0087252	CG12384-PA	62.0	7e-14
GB45877	FBpp0078815	CG12393-PA	168	1e-51
GB40876	FBpp0271789	CG12393-PC	non-reciprocal
GB47012	FBpp0074037	CG12395-PA	101	6e-26
GB53774	FBpp0074037	CG12395-PA	non-reciprocal
GB51813	FBpp0073793	CG12398-PA	616	0.0
GB44949	FBpp0078369	CG1239-PA	238	3e-74
GB48299	FBpp0080011	CG12404-PA	187	1e-58
GB50183	FBpp0072839	CG1240-PA	128	6e-36
GB42024	FBpp0084662	CG12413-PA	567	0.0
GB40916	FBpp0111686	CG12484-PA	668	0.0
GB51965	FBpp0083688	CG12499-PA	non-reciprocal
GB51966	FBpp0083688	CG12499-PA	243	5e-65
GB42271	FBpp0293242	CG12502-PC	183	7e-50
GB44116	FBpp0078711	CG12512-PA	510	5e-175
GB47527	FBpp0078711	CG12512-PA	non-reciprocal
GB41156	FBpp0307047	CG12531-PB	758	0.0
GB44628	FBpp0073746	CG12540-PA	65.9	2e-14
GB48205	FBpp0289983	CG12541-PC	95.5	1e-23
GB50244	FBpp0302877	CG12547-PB	498	8e-167
GB48855	FBpp0112427	CG12567-PA	390	3e-136
GB52876	FBpp0078602	CG12581-PA	272	4e-83
GB42077	FBpp0297163	CG12582-PC	402	2e-127
GB53434	FBpp0073835	CG12608-PA	207	2e-61
GB54346	FBpp0304873	CG12659-PC	94.7	1e-26
GB52514	FBpp0073084	CG1265-PB	175	4e-55
GB42960	FBpp0307136	CG12702-PB	149	1e-36
GB48617	FBpp0075261	CG12713-PA	159	9e-47
GB53312	FBpp0072857	CG1271-PA	440	6e-150
GB50131	FBpp0288654	CG12746-PE	218	3e-69
GB47538	FBpp0072786	CG1275-PD	218	6e-71
GB43662	FBpp0087903	CG12769-PB	non-reciprocal
GB45593	FBpp0087903	CG12769-PB	305	4e-95
GB45106	FBpp0304117	CG12772-PB	313	7e-93
GB53700	FBpp0070226	CG12773-PA	728	0.0
GB55989	FBpp0111932	CG12795-PB	200	2e-64
GB44672	FBpp0081682	CG12811-PA	99.0	4e-26
GB40701	FBpp0297227	CG12814-PC	420	1e-144
GB48359	FBpp0081708	CG12818-PA	74.7	3e-15
GB44938	FBpp0112243	CG12821-PB	73.2	1e-16
GB46988	FBpp0087918	CG12822-PB	non-reciprocal
GB53196	FBpp0087918	CG12822-PB	238	7e-70
GB46595	FBpp0302052	CG12848-PB	80.5	2e-20
GB51110	FBpp0289987	CG12851-PB	83.6	6e-16
GB50150	FBpp0301077	CG12858-PB	577	0.0
GB52917	FBpp0086629	CG12863-PA	218	8e-65
GB55508	FBpp0289990	CG12877-PE	338	2e-99
GB54940	FBpp0081078	CG1287-PA	253	1e-81
GB46449	FBpp0087437	CG12909-PA	110	1e-27
GB42779	FBpp0072887	CG1291-PA	402	1e-138
GB48432	FBpp0305108	CG12935-PB	76.3	4e-18
GB44699	FBpp0081645	CG12948-PA	87.8	3e-22
GB46759	FBpp0304084	CG12950-PB	771	0.0
GB51560	FBpp0271815	CG12964-PB	231	2e-62
GB46620	FBpp0300973	CG12970-PC	67.0	4e-11
GB53943	FBpp0077965	CG12975-PA	116	1e-34
GB43133	FBpp0307236	CG12991-PD	135	3e-35
GB42767	FBpp0074212	CG12994-PA	95.9	4e-28
GB49552	FBpp0304904	CG1299-PB	251	4e-80
GB48402	FBpp0074191	CG13001-PA	137	8e-39
GB41471	FBpp0304128	CG13003-PC	150	2e-36
GB43390	FBpp0086648	CG13016-PA	189	4e-55
GB46777	FBpp0086707	CG13018-PA	90.1	2e-25
GB42139	FBpp0305787	CG13025-PB	186	5e-53
GB45833	FBpp0075173	CG13035-PB	273	9e-80
GB40148	FBpp0080798	CG13077-PA	78.6	7e-17
GB50724	FBpp0290838	CG1307-PC	99.0	3e-26
GB50323	FBpp0079294	CG13089-PA	286	2e-89
GB40030	FBpp0305606	CG13090-PC	427	2e-147
GB46654	FBpp0079306	CG13096-PA	166	4e-46
GB44251	FBpp0079305	CG13097-PA	250	8e-74
GB48112	FBpp0073085	CG1309-PA	317	3e-102
GB49349	FBpp0073088	CG1311-PA	533	0.0
GB53596	FBpp0305743	CG1311-PB	non-reciprocal
GB51479	FBpp0290091	CG13124-PH	244	9e-75
GB51530	FBpp0290093	CG13124-PJ	non-reciprocal
GB50497	FBpp0079488	CG13126-PA	318	1e-104
GB49147	FBpp0081197	CG1315-PA	493	3e-174
GB52075	FBpp0073089	CG1316-PA	357	4e-119
GB43735	FBpp0087126	CG13178-PA	98.6	3e-23
GB41649	FBpp0289997	CG1317-PC	356	3e-111
GB41650	FBpp0289997	CG1317-PC	non-reciprocal
GB41988	FBpp0302006	CG13185-PD	1524	0.0
GB41989	FBpp0302006	CG13185-PD	non-reciprocal
GB40883	FBpp0087146	CG13188-PB	472	8e-164
GB41646	FBpp0087144	CG13189-PA	338	4e-115
GB42262	FBpp0087188	CG13196-PA	71.2	4e-13
GB42332	FBpp0087183	CG13197-PA	117	2e-29
GB46008	FBpp0289999	CG1319-PB	189	7e-63
GB48309	FBpp0304694	CG13220-PB	134	7e-41
GB46789	FBpp0303453	CG13229-PC	310	2e-102
GB52748	FBpp0303714	CG13243-PB	73.6	8e-14
GB54724	FBpp0077892	CG13248-PA	639	0.0
GB53927	FBpp0304014	CG13282-PB	321	2e-106
GB48364	FBpp0080480	CG13284-PA	255	7e-83
GB54490	FBpp0080480	CG13284-PA	non-reciprocal
GB51047	FBpp0076735	CG13287-PA	132	1e-33
GB41074	FBpp0112061	CG13288-PB	115	2e-30
GB48165	FBpp0304372	CG13293-PC	808	0.0
GB44081	FBpp0076773	CG13295-PA	348	2e-115
GB51085	FBpp0076705	CG13296-PA	169	2e-47
GB42863	FBpp0076723	CG13298-PA	211	6e-72
GB41691	FBpp0076317	CG13310-PA	358	5e-121
GB51121	FBpp0076239	CG13313-PA	318	4e-106
GB51420	FBpp0292325	CG13314-PB	70.5	2e-16
GB46203	FBpp0081424	CG13318-PA	271	3e-88
GB48289	FBpp0086905	CG13321-PA	non-reciprocal
GB48827	FBpp0086917	CG13322-PB	243	2e-78
GB45273	FBpp0086892	CG13326-PA	132	2e-31
GB53240	FBpp0086712	CG13344-PA	260	2e-84
GB48207	FBpp0112987	CG13349-PF	207	4e-63
GB43839	FBpp0070156	CG13366-PA	258	5e-71
GB48220	FBpp0070116	CG13367-PA	150	5e-43
GB54237	FBpp0070110	CG13369-PA	269	3e-89
GB55816	FBpp0289555	CG13375-PB	269	6e-90
GB42580	FBpp0305206	CG13377-PB	144	1e-40
GB50341	FBpp0292523	CG13384-PL	non-reciprocal
GB42722	FBpp0079327	CG13390-PA	375	1e-125
GB40686	FBpp0304317	CG13392-PB	79.3	4e-18
GB42551	FBpp0304313	CG13397-PB	650	0.0
GB40781	FBpp0304312	CG13398-PB	92.8	4e-20
GB53030	FBpp0083582	CG13409-PA	622	0.0
GB50045	FBpp0085543	CG13436-PA	70.9	1e-12
GB43598	FBpp0085553	CG13442-PA	82.0	1e-18
GB43859	FBpp0085553	CG13442-PA	non-reciprocal
GB51793	FBpp0085553	CG13442-PA	non-reciprocal
GB52657	FBpp0085553	CG13442-PA	non-reciprocal
GB41276	FBpp0075343	CG13449-PA	152	1e-39
GB46335	FBpp0075343	CG13449-PA	non-reciprocal
GB52254	FBpp0304298	CG1344-PB	317	8e-99
GB46706	FBpp0075390	CG13458-PA	non-reciprocal
GB55509	FBpp0075390	CG13458-PA	231	2e-69
GB55659	FBpp0075441	CG13472-PA	206	4e-56
GB45142	FBpp0306962	CG1347-PC	487	3e-149
GB54966	FBpp0071712	CG13502-PA	155	3e-46
GB52417	FBpp0071821	CG13531-PB	235	7e-62
GB44166	FBpp0071810	CG13532-PA	non-reciprocal
GB49010	FBpp0071810	CG13532-PA	86.7	1e-19
GB54714	FBpp0088408	CG1354-PA	659	0.0
GB55357	FBpp0071965	CG13558-PA	77.0	9e-16
GB43692	FBpp0072098	CG13567-PB	262	7e-86
GB42323	FBpp0072205	CG13579-PA	281	3e-88
GB46899	FBpp0289716	CG13585-PD	61.2	3e-13
GB42432	FBpp0072221	CG13587-PA	90.1	8e-21
GB43500	FBpp0292379	CG1358-PD	non-reciprocal
GB46768	FBpp0292379	CG1358-PD	465	1e-161
GB40080	FBpp0072243	CG13594-PA	74.7	3e-16
GB44681	FBpp0083908	CG13601-PA	157	1e-47
GB44443	FBpp0083897	CG13603-PA	219	3e-72
GB47235	FBpp0112189	CG13604-PD	364	6e-117
GB40733	FBpp0289929	CG13605-PB	183	2e-51
GB51345	FBpp0293087	CG13607-PC	352	6e-115
GB42637	FBpp0292615	CG13613-PC	89.0	7e-22
GB42640	FBpp0084002	CG13616-PA	non-reciprocal
GB42643	FBpp0084002	CG13616-PA	106	1e-27
GB54420	FBpp0306441	CG13617-PB	90.1	2e-18
GB42557	FBpp0084027	CG13618-PA	non-reciprocal
GB48492	FBpp0084027	CG13618-PA	128	6e-37
GB50279	FBpp0306445	CG13623-PB	non-reciprocal
GB50280	FBpp0306445	CG13623-PB	159	1e-50
GB44555	FBpp0110093	CG13624-PF	331	1e-103
GB50779	FBpp0084051	CG13625-PA	249	6e-74
GB51973	FBpp0084120	CG13630-PA	572	0.0
GB52740	FBpp0084117	CG13634-PA	83.6	4e-17
GB42311	FBpp0084080	CG13636-PA	85.5	3e-21
GB48858	FBpp0302610	CG13643-PC	non-reciprocal
GB41792	FBpp0306640	CG13643-PE	150	1e-37
GB48307	FBpp0084126	CG13646-PA	259	1e-79
GB43391	FBpp0084180	CG13654-PA	157	2e-39
GB48678	FBpp0084180	CG13654-PA	non-reciprocal
GB48680	FBpp0084247	CG13663-PA	115	6e-33
GB43264	FBpp0076338	CG13667-PB	447	4e-151
GB52686	FBpp0076429	CG13671-PA	96.7	3e-20
GB41624	FBpp0289396	CG13675-PC	143	8e-45
GB41625	FBpp0305000	CG13676-PB	207	3e-56
GB43884	FBpp0077750	CG13690-PA	344	6e-118
GB44686	FBpp0077717	CG13692-PA	172	5e-55
GB40122	FBpp0077785	CG13693-PA	75.1	3e-15
GB50734	FBpp0305851	CG13698-PC	188	4e-57
GB52448	FBpp0074900	CG13699-PA	89.0	2e-19
GB46728	FBpp0304985	CG13708-PB	253	1e-69
GB51111	FBpp0087514	CG1371-PA	726	0.0
GB48189	FBpp0087743	CG13743-PA	391	4e-123
GB45381	FBpp0300980	CG13743-PB	non-reciprocal
GB53361	FBpp0291637	CG13759-PD	147	6e-44
GB54458	FBpp0291637	CG13759-PD	non-reciprocal
GB43968	FBpp0079000	CG13773-PA	90.5	5e-20
GB48468	FBpp0078991	CG13775-PA	88.6	4e-18
GB44571	FBpp0303230	CG13784-PD	277	6e-94
GB42731	FBpp0072769	CG13800-PA	98.2	3e-20
GB53082	FBpp0083768	CG13827-PA	108	5e-29
GB53139	FBpp0291233	CG13830-PD	317	2e-101
GB50537	FBpp0083724	CG13842-PA	286	2e-85
GB50413	FBpp0083626	CG13850-PA	141	4e-36
GB55334	FBpp0083620	CG13855-PA	215	6e-62
GB55335	FBpp0083620	CG13855-PA	non-reciprocal
GB40259	FBpp0110448	CG13865-PA	198	3e-63
GB45250	FBpp0290427	CG13868-PB	263	2e-82
GB55679	FBpp0072481	CG13887-PB	non-reciprocal
GB55684	FBpp0072481	CG13887-PB	177	2e-55
GB49644	FBpp0304992	CG13889-PB	131	4e-30
GB50981	FBpp0072484	CG13890-PA	162	8e-49
GB46902	FBpp0072461	CG13893-PA	330	1e-110
GB55982	FBpp0072461	CG13893-PA	non-reciprocal
GB44884	FBpp0072494	CG13900-PA	1924	0.0
GB42330	FBpp0303820	CG13901-PB	170	3e-53
GB46684	FBpp0072490	CG13907-PA	819	0.0
GB53269	FBpp0305551	CG13917-PC	366	5e-102
GB47109	FBpp0072644	CG13920-PA	189	2e-62
GB48232	FBpp0306197	CG13921-PF	201	7e-53
GB40514	FBpp0072703	CG13926-PA	219	3e-73
GB55743	FBpp0072685	CG13930-PA	293	1e-88
GB41175	FBpp0304916	CG13937-PI	279	3e-92
GB46025	FBpp0304916	CG13937-PI	non-reciprocal
GB54292	FBpp0304916	CG13937-PI	non-reciprocal
GB51717	FBpp0074003	CG13957-PA	395	4e-120
GB47819	FBpp0084582	CG13972-PA	79.7	3e-16
GB41871	FBpp0078822	CG13993-PA	88.6	1e-23
GB44359	FBpp0305131	CG1399-PF	1112	0.0
GB45988	FBpp0292059	CG14010-PB	413	8e-142
GB40715	FBpp0078752	CG14013-PA	109	5e-29
GB40013	FBpp0078714	CG14022-PA	117	1e-35
GB43211	FBpp0303005	CG14024-PB	non-reciprocal
GB50313	FBpp0303005	CG14024-PB	non-reciprocal
GB45092	FBpp0289296	CG1402-PB	438	1e-155
GB46043	FBpp0078648	CG14040-PA	335	7e-114
GB53238	FBpp0078634	CG14043-PA	295	4e-92
GB44660	FBpp0075046	CG14057-PA	87.8	1e-22
GB40678	FBpp0305024	CG14073-PC	211	1e-54
GB54350	FBpp0074794	CG14079-PA	106	3e-27
GB45020	FBpp0303124	CG14082-PC	120	3e-31
GB40275	FBpp0074760	CG14085-PA	non-reciprocal
GB43000	FBpp0074760	CG14085-PA	504	3e-166
GB50445	FBpp0074760	CG14085-PA	non-reciprocal
GB43625	FBpp0074739	CG14100-PA	158	4e-44
GB43900	FBpp0075763	CG14130-PA	180	2e-56
GB41757	FBpp0075895	CG14141-PA	259	5e-90
GB53329	FBpp0289576	CG14142-PB	288	7e-93
GB50973	FBpp0302746	CG14168-PD	109	1e-24
GB51727	FBpp0085260	CG1416-PC	353	2e-121
GB51081	FBpp0304186	CG14182-PB	275	6e-96
GB50731	FBpp0291561	CG14184-PB	121	4e-35
GB53615	FBpp0087526	CG1418-PA	126	1e-36
GB49329	FBpp0074442	CG14194-PA	379	3e-131
GB48530	FBpp0074490	CG14200-PA	84.7	1e-15
GB53549	FBpp0074502	CG14207-PA	non-reciprocal
GB53550	FBpp0074502	CG14207-PA	184	9e-60
GB49709	FBpp0074509	CG14210-PA	73.9	3e-17
GB43860	FBpp0074515	CG14215-PA	167	4e-41
GB43873	FBpp0297991	CG14220-PB	223	5e-71
GB50744	FBpp0304761	CG14221-PC	142	4e-36
GB51005	FBpp0304760	CG14222-PD	301	5e-106
GB46073	FBpp0305112	CG14223-PC	153	4e-40
GB54373	FBpp0301156	CG14231-PB	197	2e-59
GB53421	FBpp0301157	CG14232-PB	196	3e-57
GB40481	FBpp0084386	CG14238-PA	374	1e-124
GB52104	FBpp0304091	CG14257-PC	82.8	4e-17
GB51433	FBpp0070565	CG14270-PA	115	5e-32
GB49488	FBpp0271885	CG1427-PC	454	2e-156
GB40338	FBpp0083124	CG14286-PA	95.9	8e-25
GB45304	FBpp0083138	CG14291-PA	547	0.0
GB52574	FBpp0293588	CG14299-PD	655	0.0
GB52575	FBpp0293588	CG14299-PD	non-reciprocal
GB44831	FBpp0288638	CG14301-PB	243	1e-82
GB51439	FBpp0112989	CG14304-PB	non-reciprocal
GB44832	FBpp0297099	CG14304-PC	220	3e-61
GB41162	FBpp0297098	CG14305-PD	non-reciprocal
GB50297	FBpp0297098	CG14305-PD	389	5e-136
GB54104	FBpp0083020	CG14312-PA	99.8	2e-28
GB50214	FBpp0082982	CG14314-PA	307	7e-101
GB55834	FBpp0082935	CG14321-PA	114	6e-34
GB44685	FBpp0303765	CG14322-PD	177	1e-43
GB41184	FBpp0288412	CG14325-PB	122	4e-30
GB44973	FBpp0112156	CG14331-PC	205	2e-65
GB44926	FBpp0073720	CG1434-PA	496	8e-174
GB42038	FBpp0074910	CG14353-PA	436	3e-153
GB44425	FBpp0082287	CG14367-PA	154	4e-44
GB44551	FBpp0292351	CG14372-PC	655	0.0
GB51385	FBpp0292351	CG14372-PC	non-reciprocal
GB51389	FBpp0292351	CG14372-PC	non-reciprocal
GB51391	FBpp0292351	CG14372-PC	non-reciprocal
GB52877	FBpp0307038	CG14395-PI	126	3e-29
GB45288	FBpp0073806	CG14407-PA	178	1e-58
GB50348	FBpp0071144	CG1440-PA	648	0.0
GB41141	FBpp0289662	CG14411-PD	352	3e-110
GB42772	FBpp0292380	CG14414-PD	100	1e-26
GB49328	FBpp0087534	CG1441-PB	560	0.0
GB52138	FBpp0087534	CG1441-PB	non-reciprocal
GB41588	FBpp0070999	CG14434-PA	115	2e-33
GB49519	FBpp0071001	CG14435-PA	211	4e-68
GB46253	FBpp0070923	CG14438-PB	114	3e-24
GB47662	FBpp0291553	CG14439-PC	617	0.0
GB50627	FBpp0084714	CG1443-PA	415	5e-140
GB52087	FBpp0084714	CG1443-PA	non-reciprocal
GB49862	FBpp0111867	CG14445-PB	279	2e-93
GB48229	FBpp0297994	CG14446-PC	822	0.0
GB42351	FBpp0071047	CG1444-PA	259	3e-85
GB44775	FBpp0071047	CG1444-PA	non-reciprocal
GB43844	FBpp0289201	CG14464-PC	73.2	2e-17
GB47405	FBpp0070058	CG14476-PC	1013	0.0
GB52859	FBpp0070058	CG14476-PC	non-reciprocal
GB53384	FBpp0070058	CG14476-PC	non-reciprocal
GB47591	FBpp0293275	CG14480-PB	115	1e-30
GB48706	FBpp0085980	CG14490-PA	non-reciprocal
GB40344	FBpp0112217	CG14507-PC	149	5e-43
GB49640	FBpp0306600	CG14509-PD	296	2e-97
GB49660	FBpp0084782	CG14512-PA	99.8	8e-27
GB49639	FBpp0084758	CG14515-PA	172	1e-55
GB42484	FBpp0084751	CG14516-PB	937	0.0
GB42425	FBpp0307389	CG14516-PC	non-reciprocal
GB42426	FBpp0307389	CG14516-PC	non-reciprocal
GB42427	FBpp0307389	CG14516-PC	non-reciprocal
GB43314	FBpp0307389	CG14516-PC	non-reciprocal
GB51141	FBpp0084716	CG14521-PA	non-reciprocal
GB51142	FBpp0084716	CG14521-PA	non-reciprocal
GB55549	FBpp0084716	CG14521-PA	non-reciprocal
GB44197	FBpp0079186	CG14535-PA	549	2e-174
GB42205	FBpp0084341	CG14543-PA	69.3	5e-15
GB49411	FBpp0084342	CG14544-PA	352	2e-121
GB52071	FBpp0084347	CG14550-PA	65.9	2e-14
GB48266	FBpp0306213	CG14562-PB	69.3	2e-11
GB41198	FBpp0084774	CG1458-PA	167	2e-54
GB48709	FBpp0085358	CG14590-PA	225	2e-67
GB42519	FBpp0291968	CG14591-PD	201	2e-62
GB54921	FBpp0292311	CG14608-PC	154	2e-37
GB40124	FBpp0307051	CG14613-PB	130	4e-37
GB54449	FBpp0293677	CG14614-PB	665	0.0
GB47311	FBpp0077043	CG14618-PA	172	2e-51
GB40657	FBpp0077040	CG14619-PA	non-reciprocal
GB41811	FBpp0077042	CG14619-PB	300	3e-94
GB45969	FBpp0073725	CG1461-PA	502	2e-176
GB46281	FBpp0073725	CG1461-PA	non-reciprocal
GB41815	FBpp0077036	CG14621-PA	392	5e-136
GB49351	FBpp0077036	CG14621-PA	non-reciprocal
GB51911	FBpp0302582	CG1463-PB	179	2e-53
GB48312	FBpp0078624	CG14641-PA	539	0.0
GB40239	FBpp0291543	CG14646-PB	272	2e-88
GB49692	FBpp0288661	CG14647-PB	367	3e-126
GB47841	FBpp0078566	CG14650-PA	279	3e-80
GB42012	FBpp0078521	CG14655-PA	172	3e-47
GB42702	FBpp0297107	CG14661-PB	non-reciprocal
GB42797	FBpp0297107	CG14661-PB	169	4e-52
GB42798	FBpp0297107	CG14661-PB	non-reciprocal
GB40731	FBpp0306785	CG14669-PB	159	5e-47
GB48876	FBpp0081744	CG14683-PA	358	1e-121
GB46635	FBpp0112127	CG14688-PB	318	3e-109
GB48642	FBpp0081793	CG14689-PA	116	4e-28
GB54844	FBpp0289355	CG14693-PC	144	2e-37
GB47464	FBpp0081829	CG14701-PA	73.6	8e-19
GB45817	FBpp0081892	CG14711-PA	non-reciprocal
GB41485	FBpp0081907	CG14722-PA	386	5e-131
GB52189	FBpp0297859	CG14741-PD	1646	0.0
GB51655	FBpp0087775	CG14749-PA	216	7e-61
GB49397	FBpp0293292	CG14762-PB	496	6e-173
GB55468	FBpp0087951	CG14763-PA	80.9	4e-19
GB47769	FBpp0087956	CG14764-PA	224	1e-69
GB53827	FBpp0289581	CG14777-PC	204	1e-66
GB41744	FBpp0070297	CG14803-PA	145	7e-35
GB42538	FBpp0070299	CG14805-PA	236	1e-72
GB45208	FBpp0303802	CG14806-PB	111	1e-31
GB46179	FBpp0305695	CG14812-PB	74.7	6e-19
GB55631	FBpp0305694	CG14814-PC	209	1e-55
GB49234	FBpp0070349	CG14817-PA	77.4	9e-20
GB48346	FBpp0301215	CG14830-PC	213	4e-67
GB51422	FBpp0076513	CG14838-PA	233	1e-62
GB54731	FBpp0076513	CG14838-PA	non-reciprocal
GB53332	FBpp0082537	CG14866-PA	179	5e-54
GB42740	FBpp0306691	CG14869-PC	500	3e-148
GB47624	FBpp0306691	CG14869-PC	non-reciprocal
GB41069	FBpp0076892	CG1486-PB	541	0.0
GB43619	FBpp0082599	CG14870-PA	102	5e-27
GB42318	FBpp0082770	CG14880-PA	non-reciprocal
GB42010	FBpp0082738	CG14881-PA	171	1e-51
GB50966	FBpp0082742	CG14883-PA	100	2e-24
GB41178	FBpp0082777	CG14892-PA	154	1e-43
GB49226	FBpp0082765	CG14894-PA	214	4e-69
GB40211	FBpp0298040	CG14903-PB	130	3e-40
GB55351	FBpp0082802	CG14905-PA	256	4e-79
GB50965	FBpp0307589	CG14906-PC	155	7e-44
GB49270	FBpp0079879	CG14945-PA	non-reciprocal
GB53354	FBpp0079879	CG14945-PA	214	6e-64
GB54904	FBpp0079879	CG14945-PA	non-reciprocal
GB42672	FBpp0291239	CG14946-PC	259	2e-85
GB42673	FBpp0291239	CG14946-PC	non-reciprocal
GB43131	FBpp0291239	CG14946-PC	non-reciprocal
GB51419	FBpp0072933	CG14961-PA	76.3	9e-15
GB42689	FBpp0303025	CG14962-PB	81.3	2e-16
GB47944	FBpp0297861	CG14964-PB	542	6e-168
GB50778	FBpp0072970	CG14966-PA	121	3e-36
GB45821	FBpp0291508	CG14967-PB	1905	0.0
GB41720	FBpp0072952	CG14968-PA	169	2e-51
GB42416	FBpp0073002	CG14971-PA	249	1e-77
GB54100	FBpp0073016	CG14977-PA	93.2	1e-25
GB41834	FBpp0073036	CG14980-PB	261	6e-82
GB48535	FBpp0288415	CG14985-PB	144	2e-42
GB43733	FBpp0290099	CG14995-PF	179	9e-54
GB45011	FBpp0290099	CG14995-PF	non-reciprocal
GB49027	FBpp0073082	CG14997-PA	419	1e-143
GB43159	FBpp0073100	CG15011-PA	560	0.0
GB54221	FBpp0290000	CG15012-PC	117	4e-34
GB55156	FBpp0073196	CG15014-PA	192	2e-59
GB54462	FBpp0112052	CG15019-PB	72.4	8e-17
GB55331	FBpp0073154	CG15020-PA	597	0.0
GB54882	FBpp0073782	CG15027-PA	66.2	3e-14
GB41168	FBpp0307046	CG1504-PE	201	7e-61
GB48161	FBpp0085795	CG15080-PA	109	2e-23
GB54205	FBpp0085801	CG15084-PA	344	1e-118
GB50069	FBpp0085829	CG15087-PA	756	0.0
GB54932	FBpp0292854	CG15093-PE	244	2e-79
GB51651	FBpp0085815	CG15096-PB	non-reciprocal
GB41287	FBpp0085810	CG15099-PA	873	0.0
GB45760	FBpp0085809	CG15100-PA	903	0.0
GB51607	FBpp0085764	CG15111-PB	296	1e-97
GB51751	FBpp0099475	CG15117-PC	746	0.0
GB46929	FBpp0085775	CG15118-PB	551	0.0
GB41334	FBpp0085659	CG15120-PA	208	2e-66
GB55562	FBpp0085667	CG15125-PA	67.8	3e-13
GB52663	FBpp0297863	CG15130-PC	97.8	1e-27
GB55476	FBpp0304288	CG1513-PC	548	0.0
GB45814	FBpp0080532	CG15141-PA	302	3e-100
GB48158	FBpp0080620	CG15160-PA	327	6e-96
GB51846	FBpp0080628	CG15161-PA	131	6e-35
GB45653	FBpp0080679	CG15168-PA	107	1e-31
GB40280	FBpp0290074	CG1516-PM	1959	0.0
GB43324	FBpp0290074	CG1516-PM	non-reciprocal
GB47869	FBpp0300399	CG15186-PF	112	5e-25
GB43171	FBpp0076956	CG1518-PA	1162	0.0
GB49795	FBpp0070585	CG15239-PA	153	1e-40
GB50063	FBpp0084724	CG1523-PA	340	6e-108
GB42660	FBpp0080264	CG15269-PA	358	1e-112
GB48162	FBpp0089099	CG15270-PB	761	0.0
GB51844	FBpp0290069	CG15279-PD	673	0.0
GB44658	FBpp0305121	CG15309-PE	219	1e-75
GB55840	FBpp0301158	CG15312-PD	168	2e-48
GB52641	FBpp0076960	CG1532-PA	332	5e-115
GB54776	FBpp0071126	CG15343-PA	73.2	2e-15
GB45357	FBpp0077538	CG15356-PA	149	2e-37
GB55307	FBpp0111912	CG15373-PB	161	3e-40
GB41822	FBpp0304039	CG15385-PB	310	9e-99
GB55222	FBpp0111928	CG15387-PB	119	5e-36
GB54719	FBpp0077118	CG15429-PA	99.4	2e-25
GB48845	FBpp0085119	CG1542-PA	205	2e-64
GB51253	FBpp0303852	CG15432-PC	67.8	7e-17
GB55895	FBpp0077130	CG15434-PA	85.9	2e-23
GB41391	FBpp0077132	CG15436-PA	non-reciprocal
GB54650	FBpp0077132	CG15436-PA	non-reciprocal
GB55504	FBpp0077132	CG15436-PA	non-reciprocal
GB42750	FBpp0077145	CG15439-PA	517	1e-168
GB47328	FBpp0077144	CG15440-PA	337	1e-115
GB45295	FBpp0307133	CG15443-PB	68.9	1e-12
GB47248	FBpp0076958	CG15449-PA	96.3	2e-26
GB41936	FBpp0085117	CG1544-PA	non-reciprocal
GB54260	FBpp0085117	CG1544-PA	1018	0.0
GB51428	FBpp0079983	CG15483-PA	non-reciprocal
GB50299	FBpp0087973	CG1550-PA	677	0.0
GB49432	FBpp0084871	CG15523-PA	593	6e-170
GB55101	FBpp0084929	CG15525-PA	135	5e-41
GB42217	FBpp0084938	CG15531-PA	non-reciprocal
GB48194	FBpp0084938	CG15531-PA	158	4e-46
GB51724	FBpp0084990	CG15533-PA	320	6e-101
GB40439	FBpp0112222	CG15537-PB	153	2e-43
GB50448	FBpp0307397	CG15544-PB	119	2e-27
GB48267	FBpp0085137	CG15561-PA	137	7e-38
GB54087	FBpp0073912	CG15602-PA	82.0	2e-17
GB48460	FBpp0086199	CG15614-PA	63.9	3e-12
GB48174	FBpp0289779	CG15615-PB	185	1e-53
GB51040	FBpp0288416	CG15618-PB	253	5e-68
GB48039	FBpp0077103	CG15626-PA	293	3e-96
GB52600	FBpp0077076	CG15628-PA	270	2e-87
GB45188	FBpp0077075	CG15629-PA	293	6e-98
GB53750	FBpp0073888	CG15643-PA	123	1e-33
GB40599	FBpp0071482	CG15651-PA	263	3e-81
GB47302	FBpp0110111	CG15661-PB	275	5e-86
GB43094	FBpp0289682	CG15666-PD	248	1e-69
GB43703	FBpp0083375	CG15696-PA	78.2	1e-17
GB46173	FBpp0086275	CG15701-PA	141	6e-34
GB46177	FBpp0086335	CG15706-PA	387	3e-129
GB44870	FBpp0297749	CG15715-PB	102	2e-30
GB53225	FBpp0073518	CG15725-PA	117	2e-27
GB54732	FBpp0073389	CG1572-PB	73.9	4e-17
GB54129	FBpp0073458	CG15735-PA	147	1e-44
GB51690	FBpp0073416	CG15738-PA	188	1e-57
GB46477	FBpp0305522	CG15743-PB	155	9e-45
GB40206	FBpp0073587	CG15744-PA	566	9e-173
GB41484	FBpp0073597	CG15747-PA	149	8e-43
GB54091	FBpp0071102	CG1575-PA	171	1e-45
GB43114	FBpp0305109	CG15760-PB	114	3e-27
GB52651	FBpp0073444	CG1578-PA	388	8e-123
GB48983	FBpp0074244	CG15814-PC	434	2e-153
GB43305	FBpp0290057	CG15817-PD	154	9e-39
GB47976	FBpp0305642	CG15822-PF	405	2e-122
GB55490	FBpp0292877	CG15828-PC	2098	0.0
GB54582	FBpp0073259	CG1582-PA	non-reciprocal
GB42035	FBpp0291459	CG15831-PB	570	0.0
GB54735	FBpp0074149	CG15865-PA	142	2e-34
GB42986	FBpp0074649	CG15881-PA	120	7e-36
GB53142	FBpp0073756	CG15890-PA	537	0.0
GB43145	FBpp0070866	CG15894-PA	97.1	5e-20
GB53395	FBpp0293947	CG15896-PB	141	1e-38
GB40862	FBpp0085448	CG15908-PA	126	1e-37
GB44510	FBpp0112166	CG15923-PB	141	6e-34
GB41171	FBpp0086303	CG15925-PA	63.5	6e-11
GB49489	FBpp0288666	CG1597-PB	873	0.0
GB43819	FBpp0088029	CG1598-PA	478	1e-170
GB54901	FBpp0088416	CG1599-PA	non-reciprocal
GB55397	FBpp0088416	CG1599-PA	265	2e-90
GB55016	FBpp0088032	CG1600-PB	370	9e-127
GB49473	FBpp0085147	CG1607-PB	non-reciprocal
GB49475	FBpp0085147	CG1607-PB	537	0.0
GB47443	FBpp0088056	CG1620-PA	190	2e-52
GB55571	FBpp0302592	CG1628-PC	358	2e-124
GB54775	FBpp0298283	CG1632-PB	596	0.0
GB43184	FBpp0073262	CG1637-PB	561	0.0
GB40451	FBpp0073605	CG1640-PF	641	0.0
GB44581	FBpp0112211	CG1646-PE	381	1e-115
GB55022	FBpp0073304	CG1657-PA	276	7e-75
GB46475	FBpp0073607	CG1662-PA	210	8e-69
GB42550	FBpp0087562	CG1665-PA	non-reciprocal
GB55610	FBpp0087562	CG1665-PA	209	5e-65
GB51714	FBpp0087563	CG1667-PA	113	2e-29
GB46287	FBpp0074157	CG16700-PA	305	2e-100
GB41246	FBpp0076125	CG16711-PB	84.7	1e-16
GB42192	FBpp0076121	CG16717-PA	450	5e-161
GB53616	FBpp0306941	CG16718-PE	886	0.0
GB50281	FBpp0087461	CG1671-PA	474	5e-156
GB40804	FBpp0070786	CG16721-PA	271	3e-84
GB49819	FBpp0073608	CG1673-PA	non-reciprocal
GB53567	FBpp0073608	CG1673-PA	539	0.0
GB44222	FBpp0300430	CG1674-PL	200	9e-54
GB54294	FBpp0072833	CG16758-PB	359	9e-124
GB52768	FBpp0306282	CG16771-PE	494	3e-170
GB48690	FBpp0099472	CG16778-PD	184	3e-49
GB52304	FBpp0303767	CG16779-PB	non-reciprocal
GB52303	FBpp0303769	CG16779-PD	120	3e-28
GB48349	FBpp0292476	CG1677-PB	171	2e-43
GB47838	FBpp0072156	CG16786-PA	194	2e-51
GB46534	FBpp0072116	CG16787-PA	176	8e-53
GB53411	FBpp0305029	CG16789-PB	666	0.0
GB54189	FBpp0305029	CG16789-PB	non-reciprocal
GB49829	FBpp0081590	CG16790-PA	131	5e-37
GB41960	FBpp0083494	CG16791-PA	non-reciprocal
GB50625	FBpp0083494	CG16791-PA	non-reciprocal
GB54308	FBpp0083494	CG16791-PA	205	2e-59
GB54309	FBpp0083494	CG16791-PA	non-reciprocal
GB43124	FBpp0080025	CG16812-PA	95.1	4e-21
GB54368	FBpp0300672	CG16817-PB	96.3	3e-25
GB43789	FBpp0289631	CG16833-PF	574	0.0
GB55802	FBpp0289631	CG16833-PF	non-reciprocal
GB43790	FBpp0293491	CG16833-PM	non-reciprocal
GB54042	FBpp0300173	CG16838-PE	97.4	1e-20
GB51744	FBpp0298000	CG16854-PC	429	8e-141
GB53013	FBpp0077115	CG16857-PA	689	0.0
GB53270	FBpp0304016	CG16865-PB	233	1e-77
GB44933	FBpp0085614	CG16868-PA	445	2e-134
GB40521	FBpp0080171	CG16879-PA	172	4e-45
GB49487	FBpp0302874	CG16890-PC	169	5e-52
GB40271	FBpp0071254	CG16892-PA	185	2e-52
GB54187	FBpp0072328	CG16896-PA	193	6e-51
GB48264	FBpp0070418	CG16903-PA	398	6e-135
GB50420	FBpp0081644	CG16908-PA	261	8e-73
GB44521	FBpp0072334	CG16912-PA	389	5e-132
GB47029	FBpp0085687	CG16926-PA	79.0	3e-19
GB43706	FBpp0086748	CG16935-PA	375	8e-130
GB41692	FBpp0072389	CG16940-PA	363	2e-111
GB50409	FBpp0082817	CG16941-PA	633	0.0
GB44732	FBpp0303613	CG16947-PB	341	3e-116
GB54543	FBpp0290025	CG16952-PD	946	0.0
GB47811	FBpp0290027	CG16953-PB	185	4e-52
GB45313	FBpp0075409	CG16959-PB	414	4e-141
GB42363	FBpp0306063	CG16959-PD	non-reciprocal
GB55624	FBpp0294006	CG16974-PB	478	3e-151
GB51186	FBpp0075316	CG16979-PA	365	5e-119
GB53239	FBpp0070135	CG16989-PA	231	1e-62
GB43556	FBpp0297345	CG17018-PE	428	2e-126
GB45634	FBpp0086919	CG17019-PA	144	2e-38
GB55705	FBpp0305752	CG17029-PB	non-reciprocal
GB55706	FBpp0305752	CG17029-PB	235	5e-77
GB51893	FBpp0073367	CG1703-PA	853	0.0
GB46067	FBpp0077032	CG17065-PA	516	0.0
GB54937	FBpp0077033	CG17068-PA	216	6e-62
GB52498	FBpp0088085	CG1707-PA	272	2e-94
GB51117	FBpp0291580	CG17082-PG	335	2e-106
GB50228	FBpp0292542	CG17111-PB	239	2e-68
GB54311	FBpp0083750	CG17119-PA	374	3e-127
GB52894	FBpp0074618	CG17122-PA	72.0	2e-13
GB54816	FBpp0079707	CG17124-PB	153	4e-49
GB44777	FBpp0288668	CG17127-PB	119	1e-36
GB47320	FBpp0083715	CG17141-PA	314	9e-107
GB49823	FBpp0288420	CG17150-PD	non-reciprocal
GB49952	FBpp0288420	CG17150-PD	3456	0.0
GB51561	FBpp0112453	CG17168-PA	260	9e-84
GB55518	FBpp0304170	CG17180-PB	114	7e-30
GB42492	FBpp0072462	CG17181-PA	278	6e-88
GB41263	FBpp0081840	CG17184-PA	410	1e-143
GB45636	FBpp0081841	CG17187-PA	192	1e-59
GB46925	FBpp0297618	CG1718-PB	non-reciprocal
GB42875	FBpp0304764	CG1718-PC	603	0.0
GB55375	FBpp0304765	CG1718-PD	non-reciprocal
GB41333	FBpp0290035	CG17209-PC	1702	0.0
GB46873	FBpp0079918	CG17211-PA	155	6e-38
GB47772	FBpp0077335	CG17219-PA	172	9e-52
GB40537	FBpp0077339	CG17221-PB	non-reciprocal
GB53430	FBpp0307453	CG17221-PC	297	8e-98
GB55461	FBpp0074620	CG17233-PA	327	2e-92
GB53435	FBpp0297424	CG17233-PG	non-reciprocal
GB51553	FBpp0072692	CG17249-PA	74.3	4e-14
GB52996	FBpp0307455	CG17258-PC	70.1	3e-12
GB42512	FBpp0307454	CG17259-PB	non-reciprocal
GB45738	FBpp0307454	CG17259-PB	737	0.0
GB42544	FBpp0307452	CG17260-PB	238	4e-76
GB49897	FBpp0304018	CG17264-PB	242	2e-72
GB52995	FBpp0077331	CG17265-PA	184	9e-52
GB48580	FBpp0298837	CG17266-PB	non-reciprocal
GB55768	FBpp0298837	CG17266-PB	335	4e-119
GB53424	FBpp0083397	CG17271-PA	170	2e-52
GB43063	FBpp0083396	CG17272-PA	225	7e-77
GB50080	FBpp0083396	CG17272-PA	non-reciprocal
GB43704	FBpp0083395	CG17273-PA	615	0.0
GB43508	FBpp0079264	CG17292-PB	181	7e-55
GB43509	FBpp0079264	CG17292-PB	non-reciprocal
GB43510	FBpp0079264	CG17292-PB	non-reciprocal
GB43511	FBpp0079264	CG17292-PB	non-reciprocal
GB43512	FBpp0079264	CG17292-PB	non-reciprocal
GB43513	FBpp0079264	CG17292-PB	non-reciprocal
GB43515	FBpp0079264	CG17292-PB	non-reciprocal
GB43516	FBpp0079264	CG17292-PB	non-reciprocal
GB47815	FBpp0079267	CG17294-PA	232	2e-76
GB46467	FBpp0080660	CG17321-PA	153	1e-41
GB44058	FBpp0300799	CG17323-PD	337	7e-110
GB47481	FBpp0082189	CG17327-PA	100	3e-28
GB49396	FBpp0088910	CG1732-PA	non-reciprocal
GB51198	FBpp0088910	CG1732-PA	non-reciprocal
GB54918	FBpp0088910	CG1732-PA	923	0.0
GB43147	FBpp0307141	CG17331-PB	259	1e-88
GB46462	FBpp0073235	CG17333-PA	169	3e-52
GB49628	FBpp0085374	CG17337-PA	609	0.0
GB40522	FBpp0294008	CG17341-PB	223	2e-67
GB43087	FBpp0076399	CG17352-PC	499	8e-164
GB48372	FBpp0075529	CG17359-PA	non-reciprocal
GB51273	FBpp0082005	CG17360-PA	223	3e-59
GB50510	FBpp0305243	CG17364-PF	206	2e-60
GB52590	FBpp0297101	CG17374-PC	1976	0.0
GB43246	FBpp0078965	CG17378-PA	158	4e-42
GB46612	FBpp0086617	CG17386-PA	217	9e-62
GB53699	FBpp0289146	CG17454-PA	96.7	5e-24
GB40457	FBpp0297347	CG1746-PG	98.6	3e-27
GB52801	FBpp0099993	CG17471-PB	362	9e-122
GB51426	FBpp0289202	CG17486-PB	320	1e-102
GB42715	FBpp0304878	CG17493-PD	non-reciprocal
GB51635	FBpp0304878	CG17493-PD	236	1e-80
GB45349	FBpp0291582	CG17494-PD	255	1e-72
GB43106	FBpp0073354	CG1749-PA	410	2e-142
GB47010	FBpp0085407	CG17508-PA	166	1e-48
GB42742	FBpp0085129	CG1750-PA	284	7e-94
GB48693	FBpp0112471	CG17514-PA	2581	0.0
GB46124	FBpp0110579	CG17528-PD	546	0.0
GB47755	FBpp0110579	CG17528-PD	non-reciprocal
GB55001	FBpp0082818	CG17556-PA	336	1e-116
GB52308	FBpp0082780	CG17560-PA	non-reciprocal
GB50209	FBpp0082737	CG17565-PA	352	8e-119
GB53355	FBpp0080715	CG17572-PA	128	9e-34
GB49884	FBpp0305448	CG17593-PB	350	1e-116
GB46586	FBpp0305865	CG17598-PB	300	1e-94
GB43991	FBpp0077055	CG17599-PA	149	1e-39
GB46596	FBpp0077055	CG17599-PA	non-reciprocal
GB46286	FBpp0079464	CG17633-PA	384	5e-131
GB45654	FBpp0111834	CG17636-PA	422	1e-141
GB40705	FBpp0073627	CG1764-PA	305	2e-104
GB40032	FBpp0305723	CG17652-PB	196	2e-62
GB43877	FBpp0072016	CG17664-PA	non-reciprocal
GB43879	FBpp0072016	CG17664-PA	219	5e-71
GB52489	FBpp0072016	CG17664-PA	non-reciprocal
GB42682	FBpp0085901	CG17669-PA	137	1e-36
GB51051	FBpp0110281	CG17672-PA	266	3e-90
GB45742	FBpp0085960	CG17680-PA	67.8	3e-16
GB40894	FBpp0110523	CG17683-PA	479	9e-167
GB45029	FBpp0289380	CG17684-PC	995	0.0
GB43404	FBpp0075574	CG17687-PA	192	6e-49
GB50225	FBpp0075574	CG17687-PA	non-reciprocal
GB49649	FBpp0291601	CG17691-PE	510	0.0
GB42534	FBpp0306041	CG17698-PD	340	7e-104
GB51366	FBpp0077569	CG17712-PA	339	5e-116
GB53653	FBpp0297504	CG17715-PG	179	3e-55
GB55563	FBpp0081828	CG17726-PA	392	2e-134
GB42746	FBpp0072908	CG17737-PA	220	3e-76
GB40356	FBpp0087006	CG17739-PA	541	3e-179
GB50142	FBpp0087006	CG17739-PA	non-reciprocal
GB48534	FBpp0072956	CG17746-PB	419	5e-147
GB49285	FBpp0071250	CG17754-PD	665	0.0
GB53674	FBpp0087367	CG17765-PA	248	8e-85
GB42778	FBpp0293054	CG17768-PB	185	4e-61
GB47826	FBpp0071849	CG17807-PA	487	2e-166
GB47424	FBpp0290050	CG17816-PF	150	3e-42
GB47425	FBpp0305963	CG17816-PK	non-reciprocal
GB50646	FBpp0075774	CG17826-PA	139	4e-34
GB55112	FBpp0070113	CG17829-PB	190	5e-54
GB53011	FBpp0077133	CG17840-PA	418	4e-131
GB44022	FBpp0084648	CG17856-PA	non-reciprocal
GB52568	FBpp0071193	CG1785-PA	170	2e-47
GB55281	FBpp0110549	CG17883-PA	164	2e-46
GB40278	FBpp0070087	CG17896-PB	725	0.0
GB49771	FBpp0071194	CG1789-PA	163	1e-49
GB53382	FBpp0080448	CG17904-PA	338	3e-116
GB51757	FBpp0080450	CG17912-PA	203	1e-61
GB41267	FBpp0080491	CG17996-PA	123	1e-37
GB46737	FBpp0099609	CG18003-PB	426	2e-149
GB43858	FBpp0088669	CG18004-PA	63.5	1e-11
GB54050	FBpp0082947	CG18012-PA	385	2e-131
GB46501	FBpp0081209	CG18048-PA	316	2e-104
GB47821	FBpp0100144	CG18065-PA	94.0	2e-26
GB45887	FBpp0073418	CG1806-PA	84.0	1e-17
GB55856	FBpp0073425	CG18130-PA	non-reciprocal
GB48745	FBpp0087605	CG1814-PA	697	0.0
GB42819	FBpp0085184	CG1815-PB	220	2e-58
GB50585	FBpp0083092	CG18208-PA	non-reciprocal
GB50583	FBpp0305032	CG18208-PC	269	4e-83
GB42759	FBpp0073491	CG1824-PA	644	0.0
GB43038	FBpp0073491	CG1824-PA	non-reciprocal
GB50321	FBpp0073491	CG1824-PA	non-reciprocal
GB43514	FBpp0074166	CG18258-PA	non-reciprocal
GB49800	FBpp0305842	CG18265-PC	437	8e-133
GB54971	FBpp0306532	CG1826-PB	625	0.0
GB45777	FBpp0086833	CG18278-PA	365	2e-121
GB43890	FBpp0271751	CG1827-PC	330	1e-111
GB51849	FBpp0073293	CG18292-PA	non-reciprocal
GB51850	FBpp0073293	CG18292-PA	96.3	1e-25
GB48125	FBpp0297395	CG18304-PB	290	3e-79
GB41824	FBpp0077576	CG18317-PA	338	4e-114
GB40562	FBpp0085317	CG1832-PA	non-reciprocal
GB46211	FBpp0085317	CG1832-PA	353	5e-115
GB47065	FBpp0085317	CG1832-PA	non-reciprocal
GB47046	FBpp0087273	CG18335-PA	197	5e-61
GB42400	FBpp0306270	CG18347-PB	374	1e-131
GB40833	FBpp0083928	CG18428-PA	89.7	3e-21
GB47067	FBpp0303141	CG18437-PC	non-reciprocal
GB51773	FBpp0303141	CG18437-PC	non-reciprocal
GB46836	FBpp0303143	CG18437-PE	non-reciprocal
GB51774	FBpp0303144	CG18437-PF	2947	0.0
GB50715	FBpp0303145	CG18437-PG	non-reciprocal
GB41195	FBpp0084440	CG18472-PA	181	2e-49
GB48435	FBpp0081503	CG18473-PA	348	4e-119
GB55777	FBpp0073411	CG1847-PA	337	6e-116
GB48409	FBpp0080105	CG18507-PA	336	1e-110
GB54414	FBpp0084012	CG18528-PA	non-reciprocal
GB55107	FBpp0084012	CG18528-PA	373	1e-124
GB40571	FBpp0081980	CG18547-PA	non-reciprocal
GB50756	FBpp0081980	CG18547-PA	375	3e-130
GB45806	FBpp0082101	CG18549-PA	330	8e-110
GB45355	FBpp0083613	CG18596-PA	188	3e-48
GB54518	FBpp0082993	CG18599-PA	123	1e-30
GB54698	FBpp0083015	CG18600-PA	86.7	1e-18
GB46610	FBpp0082112	CG18616-PA	147	4e-38
GB55635	FBpp0088678	CG18619-PB	108	2e-31
GB45123	FBpp0088525	CG18635-PA	81.3	5e-16
GB54868	FBpp0297922	CG18641-PC	430	3e-151
GB43442	FBpp0290123	CG18643-PB	171	2e-55
GB44880	FBpp0291660	CG18659-PD	442	8e-143
GB54993	FBpp0292883	CG18661-PB	200	4e-65
GB47373	FBpp0073074	CG18675-PA	299	8e-102
GB41399	FBpp0071658	CG18735-PA	305	2e-102
GB41407	FBpp0071658	CG18735-PA	non-reciprocal
GB41410	FBpp0071658	CG18735-PA	non-reciprocal
GB55974	FBpp0076682	CG18769-PD	233	3e-74
GB42662	FBpp0304136	CG18809-PD	71.6	4e-14
GB54886	FBpp0088009	CG18812-PC	483	3e-167
GB55288	FBpp0303360	CG18812-PF	non-reciprocal
GB50980	FBpp0075836	CG18815-PC	298	8e-104
GB45678	FBpp0087913	CG1882-PB	429	6e-150
GB44631	FBpp0305783	CG1885-PB	115	1e-30
GB45986	FBpp0271769	CG1887-PD	566	0.0
GB52208	FBpp0085195	CG1890-PA	102	3e-29
GB43781	FBpp0084813	CG1907-PA	non-reciprocal
GB43787	FBpp0084813	CG1907-PA	non-reciprocal
GB54717	FBpp0084813	CG1907-PA	342	5e-118
GB55268	FBpp0088149	CG1909-PB	608	0.0
GB54888	FBpp0088002	CG1942-PA	232	7e-74
GB47184	FBpp0084711	CG1951-PA	618	0.0
GB50748	FBpp0081148	CG1965-PA	412	9e-131
GB55187	FBpp0087676	CG1968-PA	683	0.0
GB44434	FBpp0305955	CG1969-PH	191	1e-61
GB40305	FBpp0305832	CG1970-PB	711	0.0
GB49956	FBpp0084940	CG1983-PA	241	7e-80
GB40773	FBpp0073618	CG1998-PA	470	2e-166
GB40899	FBpp0290775	CG1998-PB	non-reciprocal
GB44799	FBpp0305176	CG2004-PF	233	3e-72
GB48754	FBpp0292508	CG2006-PB	244	1e-79
GB47496	FBpp0084796	CG2010-PA	831	0.0
GB42796	FBpp0297106	CG2016-PD	252	2e-84
GB42800	FBpp0297106	CG2016-PD	non-reciprocal
GB54510	FBpp0113010	CG2017-PE	518	5e-179
GB54681	FBpp0072674	CG2021-PA	154	1e-50
GB48944	FBpp0078315	CG2023-PA	177	1e-55
GB41804	FBpp0073438	CG2025-PA	695	0.0
GB46785	FBpp0078317	CG2046-PA	88.6	4e-21
GB46742	FBpp0078319	CG2051-PA	330	2e-110
GB53188	FBpp0292475	CG2059-PB	182	4e-55
GB44776	FBpp0304657	CG2061-PD	226	5e-70
GB45637	FBpp0087681	CG2063-PA	175	4e-52
GB47905	FBpp0087997	CG2064-PA	non-reciprocal
GB43466	FBpp0087995	CG2070-PA	non-reciprocal
GB41977	FBpp0078327	CG2091-PA	269	5e-88
GB40886	FBpp0290789	CG2100-PB	441	1e-152
GB47450	FBpp0072848	CG2107-PA	558	0.0
GB47110	FBpp0300203	CG2118-PC	668	0.0
GB45779	FBpp0087842	CG2121-PA	non-reciprocal
GB47791	FBpp0087842	CG2121-PA	438	6e-150
GB55436	FBpp0071420	CG2124-PA	99.8	4e-23
GB48630	FBpp0085216	CG2126-PA	253	2e-83
GB51836	FBpp0087978	CG2144-PA	207	3e-55
GB52642	FBpp0073243	CG2145-PA	non-reciprocal
GB52643	FBpp0073243	CG2145-PA	252	1e-75
GB53874	FBpp0073243	CG2145-PA	non-reciprocal
GB46169	FBpp0304421	CG2162-PC	246	1e-73
GB53627	FBpp0088200	CG2177-PA	242	3e-79
GB53820	FBpp0078379	CG2182-PA	319	3e-99
GB45451	FBpp0087866	CG2183-PA	100	7e-23
GB40312	FBpp0085276	CG2201-PC	195	2e-59
GB53335	FBpp0304250	CG2211-PB	300	7e-101
GB49506	FBpp0084991	CG2218-PA	176	2e-49
GB52689	FBpp0088220	CG2219-PA	239	2e-79
GB41189	FBpp0303776	CG2224-PB	268	3e-86
GB40504	FBpp0293424	CG2225-PG	105	1e-22
GB45535	FBpp0307424	CG2246-PP	585	0.0
GB48339	FBpp0297270	CG2247-PB	86.3	1e-16
GB42628	FBpp0290950	CG2256-PC	259	3e-85
GB47781	FBpp0290950	CG2256-PC	non-reciprocal
GB44943	FBpp0071064	CG2258-PA	379	2e-121
GB49090	FBpp0071142	CG2260-PA	535	0.0
GB51400	FBpp0071138	CG2263-PA	660	0.0
GB45265	FBpp0296933	CG2269-PD	90.5	2e-18
GB49781	FBpp0304251	CG2277-PB	311	2e-98
GB47209	FBpp0071133	CG2278-PA	82.4	2e-16
GB44436	FBpp0087517	CG2292-PA	259	6e-74
GB52987	FBpp0084800	CG2310-PB	non-reciprocal
GB55869	FBpp0084800	CG2310-PB	148	9e-44
GB43256	FBpp0300567	CG2316-PH	659	0.0
GB45568	FBpp0306446	CG2321-PB	129	7e-31
GB51571	FBpp0073378	CG2371-PB	66.2	3e-13
GB53918	FBpp0073568	CG2453-PA	393	9e-139
GB55652	FBpp0072562	CG2469-PA	1350	0.0
GB43464	FBpp0305186	CG2493-PB	454	1e-156
GB51852	FBpp0078408	CG2519-PA	1397	0.0
GB54385	FBpp0073508	CG2540-PA	183	4e-57
GB49086	FBpp0073488	CG2543-PA	320	1e-103
GB45943	FBpp0078642	Cg25C-PA	non-reciprocal
GB45968	FBpp0078642	Cg25C-PA	350	2e-97
[truncated: 13,316 more rows]
