# Supplementary material for: Transcriptome Analysis of Honeybee (Apis Mellifera) Haploid and Diploid Embryos Reveals Early Zygotic Transcription during Cleavage
Source: PLoS One. 2016 Jan 11;11(1):e0146447. doi: 10.1371/journal.pone.0146447 (PMC4713447; doi:10.1371/journal.pone.0146447)
Supplement: S3 Table — Differentially expressed mRNAs. (XLSX) [file pone.0146447.s003.xlsx]

## Sheet: oocyte_X _2h_diploid
DEGseq output. Differentially expressed genes between mature oocyte and 0-2h diploid embryo.
GeneNames	Mature Oocyte	0-2h_diploid	log2(Fold_change)	log2(Fold_change) normalized	z-score	p-value	q-value(Benjamini et al. 1995)	q-value(Storey et al. 2003)	Signature(p-value < 0.05)
GB46084	138385	0	19.7917	19.7616	116.749	0	0	0	TRUE	up Oocyte
GB52832	97369.6	2.50699	15.2452	15.2152	165.811	0	0	0	TRUE	up Oocyte
GB42182	19067.7	9.38238	10.9889	10.9588	110.495	0	0	0	TRUE	up Oocyte
GB44133	20246.2	8194.32	1.30495	1.27488	71.4367	0	0	0	TRUE	up Oocyte
GB55171	11000.4	0	16.5498	16.5197	48.2549	0	0	0	TRUE	up Oocyte
GB44564	9947.21	982.826	3.33928	3.30921	90.8564	0	0	0	TRUE	up Oocyte
GB55201	8827.28	0	33.0393	33.0093	4.95923	7.07715e-07	4.09217e-06	3.81396e-06	TRUE	up Oocyte
GB44994	8754.31	2344.6	1.90065	1.87058	61.87	0	0	0	TRUE	up Oocyte
GB47483	8889.13	4748.4	0.9046	0.87453	34.6768	1.76339e-263	7.73274e-261	7.20704e-261	TRUE	up Oocyte
GB52107	4129.01	245.522	4.07187	4.0418	62.8966	0	0	0	TRUE	up Oocyte
GB54810	3420.33	0	12.5991	12.569	40.5968	0	0	0	TRUE	up Oocyte
GB47943	3245.95	0	31.596	31.5659	3.69298	0.000221646	0.000928235	0.00086513	TRUE	up Oocyte
GB46757	3821.82	584.752	2.70836	2.67829	50.7991	0	0	0	TRUE	up Oocyte
GB52831	2952.05	0	13.2306	13.2005	35.5044	4.19881e-276	1.90262e-273	1.77327e-273	TRUE	up Oocyte
GB50917	3828.47	1157.86	1.7253	1.69523	38.1712	0	0	0	TRUE	up Oocyte
GB44311	5081.82	2469.56	1.04109	1.01102	29.5534	5.93324e-192	1.7161e-189	1.59943e-189	TRUE	up Oocyte
GB41699	3236.97	848.763	1.93121	1.90114	37.9728	0	0	0	TRUE	up Oocyte
GB50356	3181.58	808.11	1.97712	1.94705	38.2489	0	0	0	TRUE	up Oocyte
GB55139	2987.01	621.386	2.26514	2.23507	40.4665	0	0	0	TRUE	up Oocyte
GB43330	2924.44	646.158	2.1782	2.14813	39.0674	0	0	0	TRUE	up Oocyte
GB55119	3769.52	1627.57	1.21166	1.18159	28.8637	3.41153e-183	9.27528e-181	8.6447e-181	TRUE	up Oocyte
GB46083	2754.72	892.652	1.62574	1.59567	30.9983	5.68688e-211	1.98224e-208	1.84748e-208	TRUE	up Oocyte
GB49705	1453.67	0	11.273	11.243	29.7895	5.3463e-195	1.65176e-192	1.53947e-192	TRUE	up Oocyte
GB50121	2100.47	661.387	1.66714	1.63707	27.5658	2.85868e-167	6.93945e-165	6.46767e-165	TRUE	up Oocyte
GB49854	1419.46	0	30.4027	30.3726	2.88959	0.0038575	0.0129033	0.0120261	TRUE	up Oocyte
GB53212	1598.57	255.964	2.64277	2.6127	32.4	2.74076e-230	1.03494e-227	9.64581e-228	TRUE	up Oocyte
GB41530	1326.69	0	30.3052	30.2751	2.83204	0.00462515	0.0152275	0.0141923	TRUE	up Oocyte
GB41150	1509.1	205.702	2.87505	2.84498	32.9251	9.61137e-238	3.73306e-235	3.47927e-235	TRUE	up Oocyte
GB43618	1516.13	290.241	2.38507	2.355	29.7405	2.29776e-194	6.94127e-192	6.46937e-192	TRUE	up Oocyte
GB50117	1560.72	389.948	2.00086	1.97079	26.992	1.83491e-160	4.30066e-158	4.00828e-158	TRUE	up Oocyte
GB53219	1348.39	219.588	2.61836	2.58829	29.6022	1.39824e-192	4.1321e-190	3.85118e-190	TRUE	up Oocyte
GB50455	2296.41	1304.44	0.81595	0.785879	16.0405	6.65838e-58	4.24949e-56	3.96059e-56	TRUE	up Oocyte
GB40758	1500.85	511.544	1.55285	1.52278	22.1043	2.87213e-108	4.19826e-106	3.91284e-106	TRUE	up Oocyte
GB51065	1089.49	101.547	3.42343	3.39336	30.3393	3.4769e-202	1.12536e-199	1.04885e-199	TRUE	up Oocyte
GB42799	952.038	0	29.8264	29.7964	2.56537	0.0103067	0.0314147	0.029279	TRUE	up Oocyte
GB42787	3989.56	3053.49	0.385773	0.355702	10.3203	5.70452e-25	1.18212e-23	1.10176e-23	TRUE	up Oocyte
GB41358	4076.43	3141.51	0.375847	0.345777	10.1589	3.02385e-24	6.00968e-23	5.60111e-23	TRUE	up Oocyte
GB40759	1467.86	533.153	1.46109	1.43102	20.8721	9.59486e-97	1.2305e-94	1.14684e-94	TRUE	up Oocyte
GB47932	1213.61	289.44	2.06797	2.0379	24.3253	1.05874e-130	1.86916e-128	1.74209e-128	TRUE	up Oocyte
GB47407	2867.54	1946.21	0.559144	0.529073	12.6209	1.61991e-36	5.45075e-35	5.08018e-35	TRUE	up Oocyte
GB55030	907.229	8.71594	6.70167	6.6716	30.8377	8.19753e-209	2.71798e-206	2.5332e-206	TRUE	up Oocyte
GB43091	896.724	3.14446	8.15571	8.12564	29.0231	3.36319e-185	9.52485e-183	8.87731e-183	TRUE	up Oocyte
GB47382	1064.91	188.067	2.50141	2.47134	25.6312	6.84388e-145	1.38859e-142	1.29419e-142	TRUE	up Oocyte
GB42088	1235.33	394.666	1.64619	1.61612	20.9397	2.33126e-97	3.04723e-95	2.84006e-95	TRUE	up Oocyte
GB43548	940.658	115.125	3.03046	3.00039	26.6828	7.45273e-157	1.63407e-154	1.52298e-154	TRUE	up Oocyte
GB43228	916.495	95.0131	3.26993	3.23986	27.2834	6.67395e-164	1.59168e-161	1.48347e-161	TRUE	up Oocyte
GB51038	1263.1	466.996	1.43549	1.40542	19.0987	2.5895e-81	2.47899e-79	2.31046e-79	TRUE	up Oocyte
GB46985	1010.77	219.684	2.20196	2.17189	23.1146	3.30001e-118	5.40486e-116	5.03741e-116	TRUE	up Oocyte
GB40492	1166.32	385.098	1.59867	1.5686	19.9111	3.259e-88	3.48841e-86	3.25125e-86	TRUE	up Oocyte
GB52829	856.445	113.865	2.91104	2.88097	24.958	1.75005e-137	3.30419e-135	3.07955e-135	TRUE	up Oocyte
GB41313	793.933	63.1298	3.65262	3.62255	26.5703	1.49717e-155	3.23057e-153	3.01094e-153	TRUE	up Oocyte
GB49901	1117.15	391.541	1.51259	1.48252	18.6942	5.51989e-78	5.07009e-76	4.7254e-76	TRUE	up Oocyte
GB44549	700.121	0	12.7047	12.6747	18.1853	6.74372e-74	5.80216e-72	5.40771e-72	TRUE	up Oocyte
GB53834	968.321	275.908	1.8113	1.78123	19.8547	1.00326e-87	1.04109e-85	9.70312e-86	TRUE	up Oocyte
GB42168	1587.17	901.16	0.816603	0.786532	13.341	1.33725e-40	5.33097e-39	4.96855e-39	TRUE	up Oocyte
GB50149	690.551	4.80906	7.16585	7.13578	26.5517	2.45732e-155	5.2195e-153	4.86466e-153	TRUE	up Oocyte
GB50817	787.395	106.696	2.88358	2.85351	23.8154	2.3138e-125	4.03254e-123	3.75839e-123	TRUE	up Oocyte
GB49554	1213.53	537.483	1.17492	1.14485	15.9541	2.666e-57	1.67785e-55	1.56378e-55	TRUE	up Oocyte
GB48966	1885.78	1212.6	0.637063	0.606993	11.5791	5.2567e-31	1.43493e-29	1.33738e-29	TRUE	up Oocyte
GB54549	658.137	2.92836	7.81215	7.78208	25.2734	6.26415e-141	1.2165e-138	1.13379e-138	TRUE	up Oocyte
GB55827	884.732	231.312	1.9354	1.90533	19.8681	7.69152e-88	8.10531e-86	7.55427e-86	TRUE	up Oocyte
GB51359	1730.35	1080.96	0.678745	0.648675	11.7671	5.76816e-32	1.63359e-30	1.52253e-30	TRUE	up Oocyte
GB45730	1668.19	1023.01	0.705464	0.675394	11.9737	4.87815e-33	1.4416e-31	1.34359e-31	TRUE	up Oocyte
GB55448	623.061	0	10.8983	10.8682	20.1174	5.19681e-90	5.79061e-88	5.39694e-88	TRUE	up Oocyte
GB55450	618.704	0	29.2047	29.1746	2.25527	0.0241166	0.0674987	0.0629098	TRUE	up Oocyte
GB47650	965.193	360.851	1.41941	1.38934	16.5486	1.63852e-61	1.13643e-59	1.05917e-59	TRUE	up Oocyte
GB48814	660.803	60.385	3.45196	3.42189	23.7076	3.01253e-124	5.05584e-122	4.71212e-122	TRUE	up Oocyte
GB45651	1635.32	1039.78	0.653302	0.623232	11.0389	2.48024e-28	6.08599e-27	5.67224e-27	TRUE	up Oocyte
GB41631	909.973	327.774	1.47313	1.44305	16.5344	2.07359e-61	1.42365e-59	1.32687e-59	TRUE	up Oocyte
GB40576	818.417	241.511	1.76075	1.73068	17.8906	1.39635e-71	1.15744e-69	1.07875e-69	TRUE	up Oocyte
GB40567	576.021	5.62763	6.67745	6.64738	24.5854	1.80914e-133	3.32344e-131	3.0975e-131	TRUE	up Oocyte
GB50296	731.309	162.961	2.16595	2.13588	19.4549	2.6464e-84	2.62593e-82	2.4474e-82	TRUE	up Oocyte
GB48244	830.499	286.999	1.53293	1.50286	16.2804	1.35907e-59	9.05645e-58	8.44075e-58	TRUE	up Oocyte
GB50115	542.867	0	9.86769	9.83762	20.321	8.37967e-92	9.65366e-90	8.99736e-90	TRUE	up Oocyte
GB48904	894.442	363.691	1.29827	1.2682	14.8498	6.97407e-50	3.55077e-48	3.30937e-48	TRUE	up Oocyte
GB46845	755.882	226.21	1.7405	1.71043	17.0517	3.39251e-65	2.5201e-63	2.34877e-63	TRUE	up Oocyte
GB42422	2224.67	1698.52	0.389317	0.359247	7.77184	7.73513e-15	9.19155e-14	8.56667e-14	TRUE	up Oocyte
GB55489	528.922	7.04736	6.22983	6.19976	23.7447	1.24669e-124	2.11844e-122	1.97442e-122	TRUE	up Oocyte
GB44348	818.43	307.99	1.40997	1.3799	15.1591	6.59682e-52	3.5306e-50	3.29057e-50	TRUE	up Oocyte
GB45147	503.847	4.40437	6.83791	6.80784	22.9028	4.35705e-116	6.9682e-114	6.49447e-114	TRUE	up Oocyte
GB52331	765.953	283.694	1.43292	1.40285	14.8495	7.01374e-50	3.55764e-48	3.31578e-48	TRUE	up Oocyte
GB49739	505.764	24.9546	4.34109	4.31102	22.3977	4.14178e-111	6.11993e-109	5.70387e-109	TRUE	up Oocyte
GB55703	961.69	486.134	0.984218	0.954148	12.2336	2.05735e-34	6.42935e-33	5.99226e-33	TRUE	up Oocyte
GB45500	667.043	200.112	1.73697	1.7069	15.9947	1.39111e-57	8.79571e-56	8.19774e-56	TRUE	up Oocyte
GB55423	469.931	3.06438	7.26071	7.23064	21.8325	1.14124e-105	1.63305e-103	1.52203e-103	TRUE	up Oocyte
GB49963	530.939	69.3648	2.93627	2.9062	19.7351	1.0765e-86	1.10029e-84	1.02549e-84	TRUE	up Oocyte
GB51356	454.577	2.26511	7.6488	7.61873	21.1537	2.54983e-99	3.39827e-97	3.16724e-97	TRUE	up Oocyte
GB49708	496.815	51.5427	3.26887	3.2388	20.0833	1.03243e-89	1.14105e-87	1.06348e-87	TRUE	up Oocyte
GB49024	569.655	136.348	2.06279	2.03272	16.6354	3.85988e-62	2.71871e-60	2.53388e-60	TRUE	up Oocyte
GB50065	429.99	0	11.3046	11.2745	16.1584	9.91453e-59	6.47972e-57	6.0392e-57	TRUE	up Oocyte
GB53787	580.916	157.512	1.88287	1.8528	15.7972	3.25113e-56	1.93842e-54	1.80663e-54	TRUE	up Oocyte
GB47771	414.635	0	28.6273	28.5972	2.00015	0.0454842	0.117886	0.109872	TRUE	up Oocyte
GB50931	420.542	8.74148	5.58823	5.55816	21.2137	7.13558e-100	9.60406e-98	8.95114e-98	TRUE	up Oocyte
GB48068	432.035	21.8832	4.30325	4.27318	20.654	8.98004e-95	1.07083e-92	9.9803e-93	TRUE	up Oocyte
GB51201	539.764	132.579	2.02547	1.9954	15.9988	1.30209e-57	8.27132e-56	7.709e-56	TRUE	up Oocyte
GB49220	749.987	349.44	1.10182	1.07175	11.8891	1.34912e-32	3.92718e-31	3.66019e-31	TRUE	up Oocyte
GB52171	498.87	102.615	2.28142	2.25135	16.6004	6.91736e-62	4.84714e-60	4.51761e-60	TRUE	up Oocyte
GB49583	685.161	292.324	1.22887	1.1988	12.4335	1.7191e-35	5.52469e-34	5.1491e-34	TRUE	up Oocyte
GB40882	703.346	325.765	1.1104	1.08033	11.5882	4.73084e-31	1.29399e-29	1.20601e-29	TRUE	up Oocyte
GB50158	634.209	260.548	1.28341	1.25334	12.3886	3.01415e-35	9.55113e-34	8.9018e-34	TRUE	up Oocyte
GB54908	514.997	144.236	1.83613	1.80606	14.6164	2.20656e-48	1.08289e-46	1.00927e-46	TRUE	up Oocyte
GB50009	656.349	287.44	1.1912	1.16113	11.864	1.82129e-32	5.2678e-31	4.90967e-31	TRUE	up Oocyte
GB49501	447.369	79.9567	2.48417	2.4541	16.544	1.76769e-61	1.2198e-59	1.13687e-59	TRUE	up Oocyte
GB55355	436.922	82.4743	2.40536	2.37529	16.0423	6.47621e-58	4.15272e-56	3.8704e-56	TRUE	up Oocyte
GB42586	351.429	0	8.61583	8.58576	17.7263	2.62742e-70	2.12602e-68	1.98149e-68	TRUE	up Oocyte
GB48512	696.411	357.153	0.963397	0.933327	10.219	1.63035e-24	3.30792e-23	3.08303e-23	TRUE	up Oocyte
GB51174	327.258	0	10.0905	10.0604	15.5239	2.38908e-54	1.37034e-52	1.27718e-52	TRUE	up Oocyte
GB49541	497.297	172.762	1.52532	1.49525	12.5494	4.00487e-36	1.31821e-34	1.2286e-34	TRUE	up Oocyte
GB46899	352.562	32.1485	3.45505	3.42498	17.3223	3.19221e-67	2.45169e-65	2.28501e-65	TRUE	up Oocyte
GB46713	801.908	486.282	0.721644	0.691573	8.47356	2.37996e-17	3.29462e-16	3.07064e-16	TRUE	up Oocyte
GB51354	489.545	175.373	1.48101	1.45094	12.1754	4.20359e-34	1.29284e-32	1.20495e-32	TRUE	up Oocyte
GB50007	665.569	351.492	0.921096	0.891026	9.60744	7.43739e-22	1.33031e-20	1.23987e-20	TRUE	up Oocyte
GB44147	341.024	27.2957	3.64313	3.61306	17.3957	8.9e-68	6.91352e-66	6.44351e-66	TRUE	up Oocyte
GB42152	599.375	296.155	1.01711	0.987035	9.93258	3.00385e-23	5.68723e-22	5.30058e-22	TRUE	up Oocyte
GB49287	300.048	0	10.0634	10.0333	14.8943	3.58942e-50	1.84828e-48	1.72263e-48	TRUE	up Oocyte
GB40457	978.028	682.528	0.518988	0.488918	6.85291	7.23617e-12	6.77936e-11	6.31847e-11	TRUE	up Oocyte
GB46662	409.812	117.816	1.79842	1.76835	12.8497	8.63673e-38	3.04165e-36	2.83487e-36	TRUE	up Oocyte
GB55515	300.18	12.8996	4.54043	4.51036	17.4397	4.12466e-68	3.22245e-66	3.00337e-66	TRUE	up Oocyte
GB45433	727.774	443.362	0.715006	0.684936	8.00385	1.20584e-15	1.50525e-14	1.40292e-14	TRUE	up Oocyte
GB52721	313.643	37.551	3.0622	3.03213	15.4832	4.50563e-54	2.56274e-52	2.38852e-52	TRUE	up Oocyte
GB40875	785.457	513.235	0.613912	0.583842	7.21327	5.46237e-13	5.62541e-12	5.24297e-12	TRUE	up Oocyte
GB42011	298.362	28.5224	3.3869	3.35683	15.8036	2.93851e-56	1.75974e-54	1.6401e-54	TRUE	up Oocyte
GB53015	266.839	2.46277	6.75954	6.72947	16.7004	1.30135e-62	9.26207e-61	8.63239e-61	TRUE	up Oocyte
GB55302	340.216	76.011	2.16217	2.1321	13.2534	4.31207e-40	1.67961e-38	1.56542e-38	TRUE	up Oocyte
GB41642	317.362	54.742	2.53541	2.50534	14.099	3.84993e-45	1.71593e-43	1.59928e-43	TRUE	up Oocyte
GB55712	395.878	134.663	1.5557	1.52563	11.364	6.31952e-30	1.6489e-28	1.5368e-28	TRUE	up Oocyte
GB53148	547.928	295.964	0.888564	0.858494	8.44595	3.01587e-17	4.15799e-16	3.87531e-16	TRUE	up Oocyte
GB53830	264.723	13.0085	4.34696	4.31689	16.2092	4.34027e-59	2.85032e-57	2.65654e-57	TRUE	up Oocyte
GB50873	390.012	138.991	1.48853	1.45846	10.9091	1.04295e-27	2.47432e-26	2.3061e-26	TRUE	up Oocyte
GB51729	336.924	86.1975	1.96671	1.93664	12.3928	2.85988e-35	9.10475e-34	8.48577e-34	TRUE	up Oocyte
GB54970	258.274	7.91175	5.02876	4.99869	16.4732	5.71797e-61	3.90603e-59	3.64048e-59	TRUE	up Oocyte
GB43115	351.864	103.882	1.76008	1.73001	11.7259	9.39114e-32	2.64313e-30	2.46344e-30	TRUE	up Oocyte
GB42537	464.149	216.748	1.09857	1.0685	9.32882	1.07059e-20	1.78791e-19	1.66636e-19	TRUE	up Oocyte
GB41674	660.448	417.97	0.660047	0.629976	7.0798	1.44366e-12	1.43985e-11	1.34196e-11	TRUE	up Oocyte
GB43223	316.08	79.8207	1.98546	1.95538	12.0801	1.34518e-33	4.04567e-32	3.77063e-32	TRUE	up Oocyte
GB46589	263.335	27.4428	3.2624	3.23233	14.6081	2.4953e-48	1.22018e-46	1.13723e-46	TRUE	up Oocyte
GB41735	545.818	310.901	0.811965	0.781895	7.78016	7.24324e-15	8.62967e-14	8.04299e-14	TRUE	up Oocyte
GB41378	467.887	236.256	0.985808	0.955738	8.54325	1.30502e-17	1.83839e-16	1.71341e-16	TRUE	up Oocyte
GB55395	232.65	1.42213	7.35396	7.32389	15.3101	6.54235e-53	3.58616e-51	3.34236e-51	TRUE	up Oocyte
GB50527	301.92	70.8575	2.09117	2.0611	12.2187	2.46871e-34	7.64456e-33	7.12485e-33	TRUE	up Oocyte
GB49982	234.603	4.01107	5.87009	5.84002	15.8541	1.3162e-56	8.02354e-55	7.47806e-55	TRUE	up Oocyte
GB52512	283.623	56.241	2.33428	2.30421	12.6933	6.44312e-37	2.21181e-35	2.06144e-35	TRUE	up Oocyte
GB47949	274.102	52.822	2.3755	2.34543	12.6112	1.83162e-36	6.11769e-35	5.70178e-35	TRUE	up Oocyte
GB42460	218.734	0	10.308	10.2779	12.4863	8.86626e-36	2.89036e-34	2.69386e-34	TRUE	up Oocyte
GB50407	323.462	105.164	1.62095	1.59088	10.5908	3.2878e-26	7.2321e-25	6.74043e-25	TRUE	up Oocyte
GB47610	558.404	340.817	0.712312	0.682242	6.9861	2.82642e-12	2.74053e-11	2.55422e-11	TRUE	up Oocyte
GB53000	958.426	741.559	0.370107	0.340037	4.8415	1.28865e-06	7.21495e-06	6.72445e-06	TRUE	up Oocyte
GB44146	216.268	0	8.6491	8.61903	13.8794	8.44871e-44	3.60037e-42	3.3556e-42	TRUE	up Oocyte
GB44442	583.594	367.868	0.665775	0.635704	6.70874	1.96307e-11	1.77315e-10	1.65261e-10	TRUE	up Oocyte
GB41227	394.771	179.26	1.13897	1.1089	8.86614	7.57228e-19	1.13743e-17	1.0601e-17	TRUE	up Oocyte
GB49879	260.831	46.8908	2.47574	2.44567	12.6069	1.93418e-36	6.44442e-35	6.0063e-35	TRUE	up Oocyte
GB45023	261.766	49.6733	2.39773	2.36766	12.3931	2.84936e-35	9.09253e-34	8.47438e-34	TRUE	up Oocyte
GB54947	313.64	103.492	1.59959	1.56952	10.3269	5.32789e-25	1.10576e-23	1.03059e-23	TRUE	up Oocyte
GB45369	289.996	81.182	1.8368	1.80673	10.9702	5.31315e-28	1.27384e-26	1.18724e-26	TRUE	up Oocyte
GB55449	208.88	3.34914	5.96274	5.93267	14.955	1.44513e-50	7.55583e-49	7.04215e-49	TRUE	up Oocyte
GB49565	356.252	151.237	1.23609	1.20602	9.00715	2.11472e-19	3.25198e-18	3.03089e-18	TRUE	up Oocyte
GB54730	235.665	33.2893	2.82361	2.79354	12.8869	5.33472e-38	1.89843e-36	1.76937e-36	TRUE	up Oocyte
GB49029	282.913	80.7677	1.80851	1.77844	10.7182	8.36473e-27	1.91754e-25	1.78718e-25	TRUE	up Oocyte
GB42736	359.253	157.662	1.18817	1.1581	8.75806	1.98646e-18	2.91935e-17	2.72088e-17	TRUE	up Oocyte
GB54986	216.385	17.8128	3.60261	3.57254	13.7976	2.63303e-43	1.10474e-41	1.02963e-41	TRUE	up Oocyte
GB42696	491.643	294.069	0.741454	0.711384	6.80055	1.04224e-11	9.64478e-11	8.98909e-11	TRUE	up Oocyte
GB49585	461.507	263.972	0.805969	0.775899	7.10635	1.19155e-12	1.19808e-11	1.11663e-11	TRUE	up Oocyte
GB50251	223.793	26.3671	3.08535	3.05528	13.1256	2.34877e-39	8.89393e-38	8.28928e-38	TRUE	up Oocyte
GB41572	291.239	95.6349	1.60659	1.57652	9.98342	1.80144e-23	3.43944e-22	3.20561e-22	TRUE	up Oocyte
GB42410	190.957	0	8.79474	8.76467	12.9318	2.97885e-38	1.07698e-36	1.00376e-36	TRUE	up Oocyte
GB54181	254.614	64.2458	1.98664	1.95657	10.8463	2.0771e-27	4.8767e-26	4.54516e-26	TRUE	up Oocyte
GB50099	497.954	307.606	0.694932	0.664861	6.44829	1.13117e-10	9.62273e-10	8.96853e-10	TRUE	up Oocyte
GB44019	243.621	53.3776	2.19033	2.16026	11.3077	1.20193e-29	3.07704e-28	2.86785e-28	TRUE	up Oocyte
GB43558	230.998	41.8585	2.46429	2.43422	11.8319	2.67051e-32	7.70763e-31	7.18363e-31	TRUE	up Oocyte
GB43247	186.022	0	7.60002	7.56995	13.5595	6.96504e-42	2.85189e-40	2.65801e-40	TRUE	up Oocyte
GB47941	214.791	29.0047	2.88857	2.8585	12.448	1.4332e-35	4.62779e-34	4.31317e-34	TRUE	up Oocyte
GB45985	337.367	151.911	1.1511	1.12103	8.2683	1.35888e-16	1.8075e-15	1.68462e-15	TRUE	up Oocyte
GB45115	186.823	1.82973	6.6739	6.64383	14.0023	1.50892e-44	6.59557e-43	6.14717e-43	TRUE	up Oocyte
GB42582	184.958	0	8.44112	8.41105	12.9854	1.48146e-38	5.42828e-37	5.05924e-37	TRUE	up Oocyte
GB40336	256.457	73.9601	1.7939	1.76383	10.1465	3.43494e-24	6.78701e-23	6.3256e-23	TRUE	up Oocyte
GB42183	182.269	0	10.3505	10.3204	11.3612	6.52294e-30	1.69871e-28	1.58323e-28	TRUE	up Oocyte
GB43559	234.302	54.5433	2.10289	2.07282	10.8029	3.33396e-27	7.77391e-26	7.2454e-26	TRUE	up Oocyte
GB54949	278.671	101.064	1.4633	1.43323	9.10124	8.93027e-20	1.40345e-18	1.30803e-18	TRUE	up Oocyte
GB53946	670.427	493.798	0.441158	0.411087	4.83473	1.33328e-06	7.45562e-06	6.94875e-06	TRUE	up Oocyte
GB49955	227.142	52.0179	2.12652	2.09645	10.7138	8.765e-27	2.00254e-25	1.8664e-25	TRUE	up Oocyte
GB42385	253.912	80.0909	1.66462	1.63455	9.568	1.08997e-21	1.9293e-20	1.79813e-20	TRUE	up Oocyte
GB47541	201.419	29.6691	2.76317	2.7331	11.7787	5.02664e-32	1.42954e-30	1.33035e-30	TRUE	up Oocyte
GB55356	171.68	0	9.41444	9.38437	11.7918	4.30062e-32	1.22821e-30	1.14471e-30	TRUE	up Oocyte
GB47669	176.964	7.17564	4.6242	4.59413	13.4422	3.42077e-41	1.38812e-39	1.29375e-39	TRUE	up Oocyte
GB40681	167.118	0	7.67	7.63993	12.8145	1.36051e-37	4.76668e-36	4.44262e-36	TRUE	up Oocyte
GB45051	320.093	154.763	1.04843	1.01836	7.44757	9.50728e-14	1.02982e-12	9.59805e-13	TRUE	up Oocyte
GB54722	203.004	38.2007	2.40984	2.37977	10.9464	6.91138e-28	1.64542e-26	1.53355e-26	TRUE	up Oocyte
GB54301	260.01	95.592	1.44361	1.41354	8.70002	3.31814e-18	4.8346e-17	4.50593e-17	TRUE	up Oocyte
GB46515	164.151	0	11.0697	11.0396	10.1818	2.39186e-24	4.78865e-23	4.4631e-23	TRUE	up Oocyte
GB44206	171.965	8.00955	4.42425	4.39418	13.1211	2.49165e-39	9.38268e-38	8.74481e-38	TRUE	up Oocyte
GB47014	202.267	38.3763	2.39798	2.36791	10.8945	1.225e-27	2.89612e-26	2.69923e-26	TRUE	up Oocyte
GB50675	399.199	236.689	0.754111	0.724041	6.22303	4.87635e-10	3.92011e-09	3.65361e-09	TRUE	up Oocyte
GB44634	207.392	48.1651	2.1063	2.07623	10.1743	2.5836e-24	5.16493e-23	4.8138e-23	TRUE	up Oocyte
GB44914	185.119	26.1063	2.82598	2.79591	11.4265	3.0845e-30	8.1896e-29	7.63283e-29	TRUE	up Oocyte
GB43877	257.113	99.7031	1.36669	1.33662	8.29046	1.12811e-16	1.50496e-15	1.40127e-15	TRUE	up Oocyte
GB49548	235.083	80.2831	1.55	1.51993	8.73257	2.48945e-18	3.64672e-17	3.3988e-17	TRUE	up Oocyte
GB51059	154.083	0	9.59289	9.56282	11.037	2.5345e-28	6.20792e-27	5.78587e-27	TRUE	up Oocyte
GB40335	190.985	36.9616	2.36936	2.33929	10.5103	7.74657e-26	1.66625e-24	1.55297e-24	TRUE	up Oocyte
GB52330	229.281	75.8448	1.596	1.56593	8.81453	1.20187e-18	1.7856e-17	1.66421e-17	TRUE	up Oocyte
GB42463	238.99	85.5967	1.48132	1.45125	8.50765	1.77488e-17	2.48228e-16	2.31352e-16	TRUE	up Oocyte
GB43130	311.376	158.442	0.974697	0.944627	6.90122	5.15592e-12	4.89111e-11	4.55859e-11	TRUE	up Oocyte
GB49998	248.344	95.9716	1.37166	1.34159	8.17105	3.05714e-16	3.98073e-15	3.7101e-15	TRUE	up Oocyte
GB50883	152.779	1.8462	6.37074	6.34067	12.7364	3.71129e-37	1.28049e-35	1.19344e-35	TRUE	up Oocyte
GB55510	149.308	0	9.21799	9.18792	11.1393	8.0722e-29	2.0061e-27	1.86971e-27	TRUE	up Oocyte
GB47590	400.079	252.366	0.664769	0.634699	5.5464	2.91606e-08	1.96729e-07	1.83355e-07	TRUE	up Oocyte
GB50723	713.375	566.085	0.333642	0.303572	3.75223	0.000175272	0.00074411	0.000693523	TRUE	up Oocyte
GB54817	147.75	2.33688	5.98243	5.95236	12.5764	2.84677e-36	9.41583e-35	8.7757e-35	TRUE	up Oocyte
GB54979	402.231	259.344	0.633156	0.603085	5.31334	1.07633e-07	6.84363e-07	6.37837e-07	TRUE	up Oocyte
GB52211	356.314	215.446	0.725821	0.695751	5.67723	1.36893e-08	9.60727e-08	8.95412e-08	TRUE	up Oocyte
GB52269	305.793	165.755	0.883502	0.853431	6.27725	3.44621e-10	2.79856e-09	2.6083e-09	TRUE	up Oocyte
GB40697	145.248	6.07589	4.57928	4.54921	12.1533	5.50712e-34	1.68612e-32	1.57149e-32	TRUE	up Oocyte
GB44202	138.712	1.49301	6.53772	6.50765	12.1002	1.05298e-33	3.19514e-32	2.97792e-32	TRUE	up Oocyte
GB41372	184.232	47.289	1.96195	1.93188	9.14864	5.76552e-20	9.18834e-19	8.56367e-19	TRUE	up Oocyte
GB50769	195.993	59.2894	1.72496	1.69489	8.62569	6.3705e-18	9.12545e-17	8.50506e-17	TRUE	up Oocyte
GB54153	136.64	0	10.0901	10.06	10.0313	1.11066e-23	2.1416e-22	1.99601e-22	TRUE	up Oocyte
GB51528	134.008	0	9.23615	9.20608	10.5408	5.60075e-26	1.2143e-24	1.13175e-24	TRUE	up Oocyte
GB43248	133.959	0	10.8391	10.809	9.37287	7.05861e-21	1.19198e-19	1.11095e-19	TRUE	up Oocyte
GB55016	139.313	5.68311	4.6155	4.58543	11.9221	9.07622e-33	2.6591e-31	2.47832e-31	TRUE	up Oocyte
GB53441	738.858	605.385	0.287445	0.257374	3.26361	0.00110001	0.00407453	0.00379752	TRUE	up Oocyte
GB52172	219.78	89.3991	1.29773	1.26766	7.35679	1.88383e-13	1.99445e-12	1.85886e-12	TRUE	up Oocyte
GB52468	230.239	100.065	1.2022	1.17213	7.07864	1.45574e-12	1.44977e-11	1.35121e-11	TRUE	up Oocyte
GB50180	128.781	0	8.4205	8.39043	10.8475	2.05004e-27	4.8215e-26	4.49371e-26	TRUE	up Oocyte
GB55451	164.789	36.7488	2.16485	2.13478	9.23075	2.68741e-20	4.35951e-19	4.06313e-19	TRUE	up Oocyte
GB43090	268.383	140.94	0.929211	0.899141	6.14674	7.90933e-10	6.25476e-09	5.82954e-09	TRUE	up Oocyte
GB52332	192.111	66.4524	1.53155	1.50148	7.8232	5.1496e-15	6.17862e-14	5.75857e-14	TRUE	up Oocyte
GB56009	407.587	283.185	0.525366	0.495296	4.47551	7.62292e-06	3.87677e-05	3.61321e-05	TRUE	up Oocyte
GB46257	726.491	602.884	0.269066	0.238996	3.01467	0.00257257	0.00891449	0.00830844	TRUE	up Oocyte
GB55961	207.973	85.4162	1.28382	1.25375	7.09499	1.29362e-12	1.2959e-11	1.2078e-11	TRUE	up Oocyte
GB55635	234.424	112.33	1.06138	1.03131	6.43985	1.19593e-10	1.01482e-09	9.45828e-10	TRUE	up Oocyte
GB40057	609.48	487.744	0.321455	0.291384	3.33587	0.00085032	0.00321985	0.00300095	TRUE	up Oocyte
GB41742	123.321	2.67309	5.52776	5.49769	11.482	1.62387e-30	4.37995e-29	4.08218e-29	TRUE	up Oocyte
GB48919	187.301	67.4545	1.47338	1.44331	7.5006	6.35274e-14	6.96444e-13	6.49097e-13	TRUE	up Oocyte
GB54687	711.441	591.899	0.265393	0.235323	2.93928	0.00328975	0.0111579	0.0103993	TRUE	up Oocyte
GB51108	166.669	47.4088	1.81376	1.78369	8.24311	1.67795e-16	2.22537e-15	2.07408e-15	TRUE	up Oocyte
GB52170	146.726	27.4865	2.41633	2.38626	9.32099	1.15264e-20	1.92257e-19	1.79187e-19	TRUE	up Oocyte
GB50767	205.225	86.041	1.25411	1.22404	6.91649	4.62968e-12	4.41036e-11	4.11053e-11	TRUE	up Oocyte
GB53512	214.201	95.3746	1.16729	1.13722	6.66445	2.6565e-11	2.38052e-10	2.21868e-10	TRUE	up Oocyte
GB44213	161.736	42.978	1.91197	1.8819	8.4227	3.67902e-17	5.04669e-16	4.70359e-16	TRUE	up Oocyte
GB42459	197.083	79.01	1.3187	1.28863	7.05607	1.71282e-12	1.69093e-11	1.57597e-11	TRUE	up Oocyte
GB48763	306.571	188.566	0.701154	0.671084	5.10101	3.37845e-07	2.02946e-06	1.89149e-06	TRUE	up Oocyte
GB42049	127.375	9.82068	3.69711	3.66704	10.6894	1.14105e-26	2.58956e-25	2.4102e-25	TRUE	up Oocyte
GB54854	442.945	327.064	0.437553	0.407482	3.89735	9.72514e-05	0.000427567	0.000398499	TRUE	up Oocyte
GB42637	137.562	23.179	2.56919	2.53912	9.35226	8.57907e-21	1.44158e-19	1.34358e-19	TRUE	up Oocyte
GB40539	270.789	156.892	0.787398	0.757328	5.32984	9.83001e-08	6.30326e-07	5.87474e-07	TRUE	up Oocyte
GB44254	264.777	150.892	0.81126	0.781189	5.41395	6.16498e-08	4.03499e-07	3.76067e-07	TRUE	up Oocyte
GB46091	133.909	20.1651	2.73132	2.70125	9.54449	1.36774e-21	2.39911e-20	2.23336e-20	TRUE	up Oocyte
GB50742	132.381	18.7704	2.81816	2.78809	9.64864	4.98126e-22	8.9808e-21	8.37024e-21	TRUE	up Oocyte
GB51613	113.363	0	7.98001	7.94994	10.408	2.2793e-25	4.8113e-24	4.4842e-24	TRUE	up Oocyte
GB44913	133.694	22.2281	2.58848	2.55841	9.25891	2.06521e-20	3.37433e-19	3.14493e-19	TRUE	up Oocyte
GB43789	213.184	101.857	1.06556	1.03549	6.16152	7.20478e-10	5.72424e-09	5.33508e-09	TRUE	up Oocyte
GB50892	169.136	57.8964	1.54664	1.51657	7.39488	1.41537e-13	1.5162e-12	1.41312e-12	TRUE	up Oocyte
GB50709	153.164	46.2096	1.72881	1.69874	7.63733	2.21771e-14	2.55272e-13	2.37917e-13	TRUE	up Oocyte
GB40939	156.028	49.2772	1.66281	1.63274	7.49415	6.67306e-14	7.30383e-13	6.80728e-13	TRUE	up Oocyte
GB44253	233.009	127.513	0.869739	0.839668	5.40386	6.52221e-08	4.26059e-07	3.97094e-07	TRUE	up Oocyte
GB41240	105.421	0	9.26534	9.23527	9.33146	1.04419e-20	1.74812e-19	1.62927e-19	TRUE	up Oocyte
GB47380	144	38.8885	1.88865	1.85858	7.88074	3.25446e-15	3.96071e-14	3.69144e-14	TRUE	up Oocyte
GB56008	354.005	249.487	0.504807	0.474737	4.01201	6.02037e-05	0.000273533	0.000254937	TRUE	up Oocyte
GB55095	120.089	16.0573	2.90281	2.87274	9.33089	1.04987e-20	1.75547e-19	1.63613e-19	TRUE	up Oocyte
GB43716	478.642	374.72	0.353134	0.323064	3.25944	0.00111632	0.00412373	0.00384338	TRUE	up Oocyte
GB50516	154.468	51.166	1.59405	1.56398	7.2282	4.89447e-13	5.05204e-12	4.70858e-12	TRUE	up Oocyte
GB50974	102.863	0	9.52749	9.49742	9.05823	1.32584e-19	2.06219e-18	1.92199e-18	TRUE	up Oocyte
GB53568	485.314	382.688	0.342751	0.31268	3.18233	0.00146097	0.0052764	0.00491769	TRUE	up Oocyte
GB45036	102.619	0	8.72886	8.69879	9.51663	1.78885e-21	3.1057e-20	2.89456e-20	TRUE	up Oocyte
GB50473	142.543	41.2427	1.78919	1.75912	7.55021	4.34544e-14	4.83404e-13	4.5054e-13	TRUE	up Oocyte
GB50526	112.557	11.7656	3.258	3.22793	9.54448	1.36789e-21	2.39627e-20	2.23336e-20	TRUE	up Oocyte
GB48505	106.201	5.58683	4.24862	4.21855	10.205	1.88236e-24	3.79656e-23	3.53845e-23	TRUE	up Oocyte
GB55473	179.071	79.0245	1.18016	1.15009	6.14864	7.81525e-10	6.18757e-09	5.76691e-09	TRUE	up Oocyte
GB46297	101.445	1.80414	5.81324	5.78317	10.426	1.88715e-25	4.00217e-24	3.73008e-24	TRUE	up Oocyte
GB51812	99.5589	0	6.92321	6.89314	10.1568	3.08964e-24	6.13147e-23	5.71463e-23	TRUE	up Oocyte
GB44118	128.289	28.7752	2.1565	2.12643	8.12436	4.49718e-16	5.78927e-15	5.39569e-15	TRUE	up Oocyte
GB46565	167.189	67.8164	1.30178	1.27171	6.43237	1.2563e-10	1.06339e-09	9.911e-10	TRUE	up Oocyte
GB54721	130.732	31.5628	2.05031	2.02024	7.93652	2.07932e-15	2.56967e-14	2.39497e-14	TRUE	up Oocyte
GB41606	234.404	135.655	0.78906	0.75899	4.96823	6.7566e-07	3.91514e-06	3.64897e-06	TRUE	up Oocyte
GB55791	124.559	25.8907	2.26632	2.23625	8.26012	1.45523e-16	1.93376e-15	1.8023e-15	TRUE	up Oocyte
GB54774	110.602	13.3974	3.04535	3.01528	9.16969	4.74375e-20	7.56885e-19	7.05429e-19	TRUE	up Oocyte
GB41907	181.388	84.4616	1.10271	1.07264	5.84957	4.92838e-09	3.61556e-08	3.36976e-08	TRUE	up Oocyte
GB43095	96.4966	0	8.0151	7.98502	9.5865	9.11238e-22	1.61504e-20	1.50524e-20	TRUE	up Oocyte
GB43119	184.526	88.4903	1.06023	1.03016	5.70819	1.14186e-08	8.0888e-08	7.53888e-08	TRUE	up Oocyte
GB52039	139.86	44.2633	1.6598	1.62973	7.08582	1.3822e-12	1.38159e-11	1.28689e-11	TRUE	up Oocyte
GB53139	163.531	69.1953	1.24081	1.21074	6.12096	9.30129e-10	7.30877e-09	6.81189e-09	TRUE	up Oocyte
GB41938	102.301	8.06224	3.6655	3.63543	9.54926	1.30631e-21	2.30025e-20	2.14387e-20	TRUE	up Oocyte
GB41604	99.9744	6.03635	4.04981	4.01974	9.76545	1.58413e-22	2.91403e-21	2.71592e-21	TRUE	up Oocyte
GB48889	134.076	40.4208	1.72988	1.69981	7.14876	8.75673e-13	8.89679e-12	8.29195e-12	TRUE	up Oocyte
GB42624	92.9521	0	7.42205	7.39198	9.65271	4.78727e-22	8.64252e-21	8.05496e-21	TRUE	up Oocyte
GB47227	438.342	345.433	0.343651	0.313581	3.03257	0.00242479	0.00843033	0.0078572	TRUE	up Oocyte
GB46129	122.186	29.7584	2.03771	2.00764	7.64156	2.1461e-14	2.47447e-13	2.30625e-13	TRUE	up Oocyte
GB53108	150.068	58.1964	1.36662	1.33655	6.33324	2.40064e-10	1.97784e-09	1.84337e-09	TRUE	up Oocyte
GB43187	120.725	29.6751	2.0244	1.99433	7.56276	3.94614e-14	4.41877e-13	4.11836e-13	TRUE	up Oocyte
GB44608	214.863	124.241	0.790274	0.760204	4.7632	1.90545e-06	1.04742e-05	9.7621e-06	TRUE	up Oocyte
GB43302	106.542	16.1952	2.71779	2.68771	8.49068	2.05427e-17	2.86125e-16	2.66673e-16	TRUE	up Oocyte
GB44020	92.5046	2.36973	5.28673	5.25666	9.91406	3.61655e-23	6.79991e-22	6.33762e-22	TRUE	up Oocyte
GB46541	94.5994	4.59355	4.36415	4.33408	9.69914	3.04048e-22	5.51833e-21	5.14317e-21	TRUE	up Oocyte
GB54886	134.22	44.271	1.60017	1.5701	6.75698	1.40901e-11	1.29333e-10	1.2054e-10	TRUE	up Oocyte
GB47504	141.025	51.8513	1.4435	1.41343	6.40666	1.48743e-10	1.24739e-09	1.16259e-09	TRUE	up Oocyte
GB43133	135.051	46.0482	1.55229	1.52222	6.62594	3.45036e-11	3.06563e-10	2.85658e-10	TRUE	up Oocyte
GB54778	120.561	31.946	1.91605	1.88598	7.28251	3.27664e-13	3.43163e-12	3.19834e-12	TRUE	up Oocyte
GB43120	187.442	99.0224	0.920614	0.890544	5.0952	3.48382e-07	2.08722e-06	1.94532e-06	TRUE	up Oocyte
GB42164	206.275	118.437	0.800448	0.770378	4.72115	2.34519e-06	1.27522e-05	1.18853e-05	TRUE	up Oocyte
GB45731	261.065	173.817	0.586842	0.556772	3.98347	6.79164e-05	0.000305209	0.000284459	TRUE	up Oocyte
GB54358	96.0372	10.0052	3.26284	3.23277	8.82208	1.12351e-18	1.67651e-17	1.5623e-17	TRUE	up Oocyte
GB54611	86.9086	1.00108	6.43987	6.4098	9.59515	8.37953e-22	1.48904e-20	1.38781e-20	TRUE	up Oocyte
GB45118	154.037	68.2047	1.17533	1.14526	5.68343	1.32018e-08	9.29873e-08	8.6645e-08	TRUE	up Oocyte
GB43629	196.589	111.259	0.821261	0.791191	4.71643	2.40019e-06	1.30408e-05	1.21543e-05	TRUE	up Oocyte
GB44121	156.175	71.562	1.1259	1.09583	5.52287	3.33503e-08	2.23663e-07	2.08457e-07	TRUE	up Oocyte
GB43054	101.224	16.7935	2.59158	2.56151	8.06184	7.5155e-16	9.47734e-15	8.83303e-15	TRUE	up Oocyte
GB48810	310.751	226.705	0.454946	0.424875	3.39326	0.000690665	0.00266276	0.00248173	TRUE	up Oocyte
GB55889	83.8254	0	10.1305	10.1004	7.83347	4.74594e-15	5.70941e-14	5.32126e-14	TRUE	up Oocyte
GB53782	142.285	58.5867	1.28014	1.25007	5.85487	4.77379e-09	3.50783e-08	3.26936e-08	TRUE	up Oocyte
GB50677	82.8959	0	6.7218	6.69173	9.31672	1.19988e-20	1.99159e-19	1.85619e-19	TRUE	up Oocyte
GB40278	136.509	53.707	1.34582	1.31575	5.96779	2.40485e-09	1.82329e-08	1.69933e-08	TRUE	up Oocyte
GB45752	337.17	254.432	0.406194	0.376123	3.15558	0.0016018	0.00575596	0.00536465	TRUE	up Oocyte
GB53791	82.5177	0	6.92325	6.89318	9.24679	2.31346e-20	3.76186e-19	3.50611e-19	TRUE	up Oocyte
GB42178	195.336	113.375	0.78485	0.75478	4.5134	6.37955e-06	3.2763e-05	3.05356e-05	TRUE	up Oocyte
GB50866	81.6195	0	7.71346	7.68339	8.93877	3.93515e-19	5.97704e-18	5.57069e-18	TRUE	up Oocyte
GB41303	395.987	314.368	0.333001	0.30293	2.78953	0.00527849	0.0171296	0.015965	TRUE	up Oocyte
GB40462	448.424	367.081	0.288765	0.258695	2.55459	0.0106313	0.0322953	0.0300997	TRUE	up Oocyte
GB48937	81.1512	0	7.98778	7.95771	8.80276	1.33498e-18	1.97903e-17	1.84448e-17	TRUE	up Oocyte
GB40565	313.144	232.375	0.430373	0.400303	3.223	0.00126856	0.00462699	0.00431242	TRUE	up Oocyte
GB53798	85.5697	5.1869	4.04416	4.01409	9.03069	1.70588e-19	2.63221e-18	2.45326e-18	TRUE	up Oocyte
GB48241	223.147	142.879	0.643205	0.613134	4.01616	5.9153e-05	0.000269028	0.000250739	TRUE	up Oocyte
GB50224	126.473	46.3746	1.44742	1.41735	6.07979	1.20337e-09	9.37458e-09	8.73407e-09	TRUE	up Oocyte
GB47566	160.41	81.1295	0.983463	0.953393	4.99142	5.99365e-07	3.49091e-06	3.25358e-06	TRUE	up Oocyte
GB48050	115.077	35.8322	1.68327	1.65319	6.49347	8.38798e-11	7.21685e-10	6.72621e-10	TRUE	up Oocyte
GB50558	212.965	133.989	0.668497	0.638426	4.06742	4.75373e-05	0.000219356	0.000204443	TRUE	up Oocyte
GB44749	424.186	345.347	0.296652	0.266582	2.55681	0.0105636	0.0321113	0.0299282	TRUE	up Oocyte
GB41284	78.4296	0	7.0635	7.03343	8.97738	2.77292e-19	4.24972e-18	3.96081e-18	TRUE	up Oocyte
GB54859	78.2486	0	7.22133	7.19126	8.92089	4.62571e-19	7.01807e-18	6.54095e-18	TRUE	up Oocyte
GB41152	280.903	202.678	0.470883	0.440813	3.33792	0.000844086	0.00319891	0.00298144	TRUE	up Oocyte
GB46663	111.098	33.9523	1.71026	1.68019	6.45414	1.08835e-10	9.27004e-10	8.63982e-10	TRUE	up Oocyte
GB43207	138.653	61.7617	1.1667	1.13663	5.35952	8.34431e-08	5.39384e-07	5.02672e-07	TRUE	up Oocyte
GB51615	76.7725	0	8.60448	8.57441	8.29046	1.12811e-16	1.50348e-15	1.40127e-15	TRUE	up Oocyte
GB49972	89.5436	13.1928	2.76284	2.73277	7.85284	4.06717e-15	4.91896e-14	4.58455e-14	TRUE	up Oocyte
GB51813	75.8843	0	9.54743	9.51736	7.76962	7.87239e-15	9.34648e-14	8.71107e-14	TRUE	up Oocyte
GB43906	213.877	138.079	0.63129	0.60122	3.8634	0.000111818	0.000486886	0.000453785	TRUE	up Oocyte
GB41901	231.833	156.314	0.568646	0.538575	3.64257	0.000269927	0.00111093	0.0010354	TRUE	up Oocyte
GB43206	127.292	51.8172	1.29664	1.26657	5.59487	2.20793e-08	1.51055e-07	1.40785e-07	TRUE	up Oocyte
GB42156	122.878	47.5676	1.36918	1.33911	5.73922	9.51138e-09	6.77306e-08	6.31259e-08	TRUE	up Oocyte
GB53979	146.912	72.1228	1.02643	0.996356	4.95501	7.23274e-07	4.1768e-06	3.89284e-06	TRUE	up Oocyte
GB44039	152.702	78.3143	0.963374	0.933304	4.78403	1.71818e-06	9.49468e-06	8.84919e-06	TRUE	up Oocyte
GB44160	185.318	110.952	0.74007	0.71	4.16753	3.07923e-05	0.000146156	0.00013622	TRUE	up Oocyte
GB47556	231.311	157.039	0.558715	0.528644	3.57753	0.00034686	0.00139752	0.00130245	TRUE	up Oocyte
GB43401	104.371	30.2193	1.78818	1.75811	6.458	1.06093e-10	9.04788e-10	8.43277e-10	TRUE	up Oocyte
GB47955	274.355	200.321	0.453729	0.423659	3.17984	0.00147354	0.00531759	0.00495608	TRUE	up Oocyte
GB47886	143.828	69.9825	1.03928	1.00921	4.9549	7.2366e-07	4.17725e-06	3.89327e-06	TRUE	up Oocyte
GB44178	147.729	73.9391	0.998545	0.968474	4.85312	1.21535e-06	6.83269e-06	6.36818e-06	TRUE	up Oocyte
GB51940	88.2114	14.6825	2.58687	2.5568	7.51811	5.55717e-14	6.13681e-13	5.7196e-13	TRUE	up Oocyte
GB53012	98.8155	25.6097	1.94805	1.91798	6.66784	2.59598e-11	2.32782e-10	2.16956e-10	TRUE	up Oocyte
GB52710	167.125	94.397	0.824111	0.79404	4.36209	1.28823e-05	6.40068e-05	5.96554e-05	TRUE	up Oocyte
GB40694	85.9015	13.2114	2.7009	2.67083	7.59825	3.00155e-14	3.41449e-13	3.18235e-13	TRUE	up Oocyte
GB50303	72.1105	0	8.90175	8.87168	7.89596	2.88094e-15	3.51874e-14	3.27952e-14	TRUE	up Oocyte
GB55574	121.012	48.9536	1.30566	1.27559	5.48535	4.12661e-08	2.7418e-07	2.5554e-07	TRUE	up Oocyte
GB45152	73.4782	1.52727	5.58829	5.55822	8.86705	7.51086e-19	1.12945e-17	1.05267e-17	TRUE	up Oocyte
GB50525	71.2168	0	9.68503	9.65496	7.45579	8.93332e-14	9.6919e-13	9.033e-13	TRUE	up Oocyte
GB55485	77.0905	6.70927	3.52232	3.49225	8.16305	3.2666e-16	4.24534e-15	3.95672e-15	TRUE	up Oocyte
GB55667	87.017	17.2495	2.33475	2.30468	7.03131	2.04597e-12	2.00961e-11	1.87298e-11	TRUE	up Oocyte
GB56012	76.646	7.12959	3.42632	3.39625	8.04852	8.38031e-16	1.05483e-14	9.83121e-15	TRUE	up Oocyte
GB45724	121.286	51.9527	1.22314	1.19307	5.2103	1.8854e-07	1.16079e-06	1.08187e-06	TRUE	up Oocyte
GB47931	80.4615	13.2626	2.60094	2.57087	7.20218	5.92576e-13	6.07961e-12	5.66629e-12	TRUE	up Oocyte
GB44021	80.0233	12.9631	2.62601	2.59594	7.22115	5.155e-13	5.31289e-12	4.9517e-12	TRUE	up Oocyte
GB44205	250.186	183.735	0.445371	0.4153	2.98092	0.00287382	0.00984544	0.00917611	TRUE	up Oocyte
GB43786	123.954	57.9645	1.09656	1.06649	4.81289	1.4876e-06	8.2913e-06	7.72762e-06	TRUE	up Oocyte
GB54131	81.8438	16.232	2.33403	2.30396	6.81783	9.24257e-12	8.5822e-11	7.99875e-11	TRUE	up Oocyte
GB55186	92.6077	27.0847	1.77365	1.74358	6.04811	1.46553e-09	1.13324e-08	1.0562e-08	TRUE	up Oocyte
GB47918	83.8467	18.4218	2.18634	2.15627	6.62582	3.45332e-11	3.06626e-10	2.85658e-10	TRUE	up Oocyte
GB44791	172.887	107.705	0.682747	0.652677	3.73726	0.000186036	0.000786861	0.000733366	TRUE	up Oocyte
GB43580	68.7583	4.12981	4.05739	4.02731	8.10319	5.35384e-16	6.84667e-15	6.38121e-15	TRUE	up Oocyte
GB47652	116.989	52.3612	1.1598	1.12973	4.89897	9.63423e-07	5.46382e-06	5.09119e-06	TRUE	up Oocyte
GB54532	127.564	63.1768	1.01376	0.983686	4.56848	4.91264e-06	2.57053e-05	2.39578e-05	TRUE	up Oocyte
GB54295	79.4062	15.6737	2.34091	2.31084	6.72754	1.72554e-11	1.57008e-10	1.46334e-10	TRUE	up Oocyte
GB48251	142.504	79.3304	0.845061	0.814991	4.11925	3.80113e-05	0.000177691	0.000165611	TRUE	up Oocyte
GB53516	129.61	67.232	0.946955	0.916885	4.34223	1.41042e-05	6.96449e-05	6.49101e-05	TRUE	up Oocyte
GB42408	75.7623	13.7967	2.45716	2.42708	6.76429	1.33963e-11	1.2338e-10	1.14992e-10	TRUE	up Oocyte
GB50232	74.5411	12.6615	2.55759	2.52752	6.86664	6.57322e-12	6.17956e-11	5.75925e-11	TRUE	up Oocyte
GB52427	140.493	78.8422	0.833453	0.803383	4.03993	5.34676e-05	0.000244398	0.000227782	TRUE	up Oocyte
GB49343	166.455	104.85	0.666812	0.636742	3.58744	0.000333946	0.00134828	0.00125662	TRUE	up Oocyte
GB47924	61.488	0	6.13072	6.10065	8.10425	5.30728e-16	6.79352e-15	6.33167e-15	TRUE	up Oocyte
GB53754	101.782	40.3112	1.33622	1.30615	5.12397	2.99172e-07	1.80593e-06	1.68315e-06	TRUE	up Oocyte
GB55578	83.9251	22.649	1.88965	1.85958	6.01844	1.76104e-09	1.35252e-08	1.26057e-08	TRUE	up Oocyte
GB46038	64.5837	3.4372	4.23187	4.2018	7.94955	1.87192e-15	2.31968e-14	2.16198e-14	TRUE	up Oocyte
GB45153	282.914	222.053	0.349462	0.319392	2.47876	0.0131838	0.0392083	0.0365428	TRUE	up Oocyte
GB51278	72.4732	11.6183	2.64105	2.61098	6.89386	5.42986e-12	5.13664e-11	4.78743e-11	TRUE	up Oocyte
GB46118	264.141	203.393	0.377043	0.346973	2.58951	0.00961129	0.0295067	0.0275007	TRUE	up Oocyte
GB46223	62.6617	2.14993	4.86522	4.83515	8.07406	6.79991e-16	8.60689e-15	8.02175e-15	TRUE	up Oocyte
GB42616	60.3067	0	8.24558	8.21551	7.49202	6.78239e-14	7.41752e-13	6.91324e-13	TRUE	up Oocyte
GB54175	61.531	1.27215	5.59597	5.5659	8.11462	4.87323e-16	6.24969e-15	5.8248e-15	TRUE	up Oocyte
GB55790	72.5331	12.5688	2.52879	2.49872	6.72984	1.6985e-11	1.54859e-10	1.44331e-10	TRUE	up Oocyte
GB40514	119.311	59.4522	1.00492	0.974854	4.38525	1.15852e-05	5.78791e-05	5.39442e-05	TRUE	up Oocyte
GB46436	105.212	45.7607	1.20112	1.17105	4.78141	1.74074e-06	9.61153e-06	8.9581e-06	TRUE	up Oocyte
GB44708	65.5236	6.32333	3.37326	3.34319	7.39305	1.43494e-13	1.53595e-12	1.43153e-12	TRUE	up Oocyte
GB47300	97.6756	38.48	1.34389	1.31382	5.04229	4.59991e-07	2.71167e-06	2.52732e-06	TRUE	up Oocyte
GB44117	91.436	32.6505	1.48566	1.45559	5.27382	1.33609e-07	8.40096e-07	7.82983e-07	TRUE	up Oocyte
GB41774	103.048	44.448	1.21312	1.18305	4.77051	1.83756e-06	1.01215e-05	9.43338e-06	TRUE	up Oocyte
GB55393	145.024	86.5375	0.744896	0.714826	3.70861	0.000208402	0.000876008	0.000816453	TRUE	up Oocyte
GB45107	94.4884	36.0129	1.39162	1.36155	5.09718	3.44753e-07	2.06639e-06	1.92591e-06	TRUE	up Oocyte
GB46090	62.8492	4.44813	3.82062	3.79055	7.5971	3.0283e-14	3.44203e-13	3.20802e-13	TRUE	up Oocyte
GB52038	80.0487	21.8202	1.87521	1.84514	5.84677	5.01216e-09	3.6691e-08	3.41966e-08	TRUE	up Oocyte
GB40693	72.4318	14.2928	2.34133	2.31126	6.426	1.31004e-10	1.10751e-09	1.03221e-09	TRUE	up Oocyte
GB55547	82.3806	24.2556	1.76398	1.73391	5.68225	1.32935e-08	9.35365e-08	8.71775e-08	TRUE	up Oocyte
GB54946	99.4034	41.3448	1.26559	1.23552	4.84889	1.24152e-06	6.96829e-06	6.49388e-06	TRUE	up Oocyte
GB54533	150.887	92.8778	0.700064	0.669994	3.57325	0.000352583	0.00141931	0.00132282	TRUE	up Oocyte
GB49688	60.6277	2.79346	4.43985	4.40978	7.79733	6.32304e-15	7.55985e-14	7.0459e-14	TRUE	up Oocyte
GB52841	75.1058	17.295	2.11857	2.0885	6.1456	7.9664e-10	6.29623e-09	5.86818e-09	TRUE	up Oocyte
GB45034	60.0304	2.47636	4.5994	4.56933	7.82031	5.2693e-15	6.31666e-14	5.88722e-14	TRUE	up Oocyte
GB51551	70.1143	12.6937	2.46559	2.43552	6.52035	7.01458e-11	6.08527e-10	5.67157e-10	TRUE	up Oocyte
GB51487	158.757	101.462	0.645872	0.615801	3.40058	0.000672426	0.00259686	0.00242032	TRUE	up Oocyte
GB42482	91.8854	34.7926	1.40106	1.37099	5.05303	4.34847e-07	2.57013e-06	2.3954e-06	TRUE	up Oocyte
GB41894	193.468	136.523	0.502958	0.472888	2.95511	0.00312558	0.0106409	0.0099175	TRUE	up Oocyte
GB43093	75.6455	18.7293	2.01396	1.98389	5.96588	2.43313e-09	1.84165e-08	1.71644e-08	TRUE	up Oocyte
GB42000	98.5419	42.1934	1.22372	1.19365	4.69819	2.62473e-06	1.41984e-05	1.32331e-05	TRUE	up Oocyte
GB52742	160.228	104.129	0.621757	0.591687	3.29627	0.000979787	0.00366517	0.00341599	TRUE	up Oocyte
GB46151	85.4673	29.6756	1.5261	1.49603	5.20384	1.95216e-07	1.2008e-06	1.11916e-06	TRUE	up Oocyte
GB46597	60.7153	5.81671	3.38379	3.35372	7.12602	1.03315e-12	1.04035e-11	9.6962e-12	TRUE	up Oocyte
GB41648	68.6167	13.7265	2.3216	2.29153	6.22232	4.89864e-10	3.9357e-09	3.66813e-09	TRUE	up Oocyte
GB50373	79.9276	25.2811	1.66063	1.63056	5.35851	8.39124e-08	5.41903e-07	5.05062e-07	TRUE	up Oocyte
GB48604	143.051	88.6847	0.689771	0.6597	3.43187	0.000599429	0.00233485	0.00217612	TRUE	up Oocyte
GB48376	121.709	67.4488	0.85157	0.8215	3.83289	0.000126648	0.000546208	0.000509074	TRUE	up Oocyte
GB49154	54.2227	0	6.63381	6.60374	7.55023	4.34496e-14	4.83746e-13	4.5054e-13	TRUE	up Oocyte
GB42595	64.7361	10.5292	2.62018	2.59011	6.48682	8.76642e-11	7.52341e-10	7.01193e-10	TRUE	up Oocyte
GB42053	68.2825	14.0908	2.27677	2.2467	6.13317	8.61444e-10	6.78474e-09	6.32349e-09	TRUE	up Oocyte
GB46435	89.6374	35.5972	1.33234	1.30226	4.79746	1.60688e-06	8.92316e-06	8.31533e-06	TRUE	up Oocyte
GB49463	100.086	46.07	1.11935	1.08927	4.39971	1.08394e-05	5.43329e-05	5.06391e-05	TRUE	up Oocyte
GB41720	53.9528	0	6.40208	6.37201	7.56489	3.88197e-14	4.35768e-13	4.06142e-13	TRUE	up Oocyte
GB50702	105.263	51.4574	1.03255	1.00248	4.21546	2.49265e-05	0.000119314	0.000111202	TRUE	up Oocyte
GB43097	99.7379	46.0055	1.11633	1.08626	4.38219	1.1749e-05	5.86545e-05	5.46669e-05	TRUE	up Oocyte
GB52973	107.581	53.9321	0.996203	0.966133	4.13307	3.57946e-05	0.000168138	0.000156707	TRUE	up Oocyte
GB48425	102.774	49.1954	1.06288	1.03281	4.26884	1.96494e-05	9.5398e-05	8.89124e-05	TRUE	up Oocyte
GB43089	81.3321	28.1245	1.532	1.50193	5.0912	3.55812e-07	2.12798e-06	1.98316e-06	TRUE	up Oocyte
GB49757	75.9836	22.7925	1.73713	1.70706	5.3977	6.75024e-08	4.40532e-07	4.10583e-07	TRUE	up Oocyte
GB46128	74.0442	21.2306	1.80224	1.77217	5.46954	4.51193e-08	2.98904e-07	2.78584e-07	TRUE	up Oocyte
GB55301	57.4597	4.6485	3.62771	3.59764	7.12875	1.01283e-12	1.02216e-11	9.52667e-12	TRUE	up Oocyte
GB50976	56.0779	3.38314	4.051	4.02093	7.31442	2.585e-13	2.71985e-12	2.53494e-12	TRUE	up Oocyte
GB48815	85.6566	33.3088	1.36266	1.33259	4.77378	1.80802e-06	9.97089e-06	9.29303e-06	TRUE	up Oocyte
GB53525	77.0157	24.9907	1.62376	1.59369	5.17401	2.29124e-07	1.39987e-06	1.30446e-06	TRUE	up Oocyte
GB52955	51.8175	0	9.78682	9.75675	6.31444	2.71149e-10	2.22584e-09	2.07452e-09	TRUE	up Oocyte
GB41818	152.26	100.491	0.599467	0.569397	3.10417	0.00190812	0.00676904	0.00630885	TRUE	up Oocyte
GB44648	74.6096	22.8583	1.70664	1.67657	5.28098	1.28495e-07	8.1056e-07	7.55455e-07	TRUE	up Oocyte
GB55639	247.819	196.07	0.337919	0.307849	2.24053	0.0250568	0.0698138	0.0650676	TRUE	up Oocyte
GB45145	82.5354	30.9476	1.41519	1.38512	4.82656	1.38915e-06	7.76163e-06	7.23397e-06	TRUE	up Oocyte
GB44180	209.455	158.098	0.405828	0.375757	2.48473	0.0129651	0.0386424	0.0360154	TRUE	up Oocyte
GB53220	66.7654	16.1344	2.04896	2.01889	5.66916	1.43498e-08	1.00501e-07	9.36682e-08	TRUE	up Oocyte
GB47711	110.04	59.4217	0.888959	0.858889	3.78575	0.000153243	0.000654883	0.000610361	TRUE	up Oocyte
GB46711	88.0681	37.5184	1.23102	1.20095	4.463	8.08199e-06	4.10256e-05	3.82286e-05	TRUE	up Oocyte
GB42351	56.5435	6.19919	3.18921	3.15914	6.7	2.0842e-11	1.88006e-10	1.75225e-10	TRUE	up Oocyte
GB41811	150.122	99.787	0.58921	0.559139	3.03216	0.00242814	0.00843981	0.00786604	TRUE	up Oocyte
GB54076	50.1579	0	6.92658	6.89651	7.20851	5.65693e-13	5.81697e-12	5.42151e-12	TRUE	up Oocyte
GB43572	57.8403	8.01808	2.85075	2.82068	6.41587	1.40019e-10	1.17785e-09	1.09778e-09	TRUE	up Oocyte
GB49076	129.961	80.1627	0.69708	0.66701	3.30313	0.00095612	0.00358551	0.00334176	TRUE	up Oocyte
GB54984	141.961	92.5164	0.617718	0.587648	3.08365	0.0020448	0.00723316	0.00674013	TRUE	up Oocyte
GB40076	49.4268	0	7.94696	7.91689	6.8832	5.85211e-12	5.51307e-11	5.13827e-11	TRUE	up Oocyte
GB53126	124.777	75.3612	0.727456	0.697386	3.36619	0.000762129	0.00291104	0.00271313	TRUE	up Oocyte
GB49839	157.761	108.538	0.539533	0.509463	2.85668	0.00428093	0.0142008	0.0132354	TRUE	up Oocyte
GB45324	85.7747	36.6206	1.2279	1.19783	4.39542	1.10557e-05	5.53559e-05	5.15926e-05	TRUE	up Oocyte
GB43004	63.9217	14.967	2.09452	2.06445	5.62769	1.82635e-08	1.26542e-07	1.17939e-07	TRUE	up Oocyte
GB52324	57.6724	8.76511	2.71804	2.68797	6.24716	4.17971e-10	3.37806e-09	3.1484e-09	TRUE	up Oocyte
GB52424	108.954	60.0606	0.859225	0.829154	3.6554	0.000256778	0.00106228	0.000990058	TRUE	up Oocyte
GB53929	69.4188	20.6418	1.74976	1.71969	5.18606	2.14793e-07	1.31586e-06	1.2264e-06	TRUE	up Oocyte
GB48917	102.182	53.6233	0.930211	0.900141	3.79606	0.000147015	0.000629061	0.000586295	TRUE	up Oocyte
GB52610	52.3075	3.99273	3.71157	3.6815	6.85976	6.89746e-12	6.47542e-11	6.03519e-11	TRUE	up Oocyte
GB51301	89.8914	41.6586	1.10957	1.0795	4.13919	3.48532e-05	0.000164056	0.000152903	TRUE	up Oocyte
GB46771	93.8303	46.2498	1.02061	0.990538	3.94069	8.12461e-05	0.00036117	0.000336616	TRUE	up Oocyte
GB44204	47.5151	0	8.04295	8.01288	6.71792	1.84331e-11	1.67164e-10	1.558e-10	TRUE	up Oocyte
GB42057	95.5333	48.4121	0.980636	0.950565	3.84236	0.000121857	0.000527218	0.000491376	TRUE	up Oocyte
GB42184	47.0734	0	8.56525	8.53518	6.50615	7.71015e-11	6.65049e-10	6.19836e-10	TRUE	up Oocyte
GB42177	46.874	0	7.55076	7.52069	6.82017	9.09297e-12	8.45484e-11	7.88005e-11	TRUE	up Oocyte
GB53396	126.488	79.6598	0.667076	0.637006	3.12833	0.00175805	0.00627599	0.00584932	TRUE	up Oocyte
GB44590	57.2096	10.5043	2.44527	2.4152	5.86126	4.59355e-09	3.38454e-08	3.15445e-08	TRUE	up Oocyte
GB48887	62.4203	15.7662	1.98518	1.95511	5.36741	7.98753e-08	5.17799e-07	4.82597e-07	TRUE	up Oocyte
GB40907	63.2504	16.599	1.92998	1.89991	5.30089	1.15237e-07	7.3032e-07	6.80669e-07	TRUE	up Oocyte
GB41893	117.674	71.1342	0.726181	0.696111	3.26372	0.0010996	0.00407411	0.00379713	TRUE	up Oocyte
GB42501	185.98	139.698	0.412835	0.382765	2.38208	0.017215	0.0498977	0.0465054	TRUE	up Oocyte
GB53550	56.2116	9.93175	2.50075	2.47068	5.8865	3.94457e-09	2.92062e-08	2.72206e-08	TRUE	up Oocyte
GB50261	100.229	54.116	0.889165	0.859095	3.61377	0.000301776	0.00123046	0.0011468	TRUE	up Oocyte
GB43225	47.3856	1.39234	5.08887	5.0588	7.06674	1.5861e-12	1.57383e-11	1.46683e-11	TRUE	up Oocyte
GB41602	201.386	155.505	0.372998	0.342927	2.2362	0.0253386	0.0704692	0.0656784	TRUE	up Oocyte
GB45970	46.8478	1.17631	5.31564	5.28557	7.0586	1.68185e-12	1.66156e-11	1.5486e-11	TRUE	up Oocyte
GB46014	129.786	84.1266	0.625499	0.595429	2.98344	0.00285024	0.00977946	0.00911461	TRUE	up Oocyte
GB54734	100.372	54.8233	0.872501	0.842431	3.55647	0.000375869	0.00150858	0.00140602	TRUE	up Oocyte
GB48560	95.1912	49.6567	0.938839	0.908769	3.69349	0.000221201	0.000926946	0.000863928	TRUE	up Oocyte
GB50184	54.5442	9.09756	2.58387	2.5538	5.9079	3.46489e-09	2.57527e-08	2.4002e-08	TRUE	up Oocyte
GB54777	70.0409	24.7483	1.50087	1.4708	4.65168	3.29249e-06	1.76005e-05	1.64039e-05	TRUE	up Oocyte
GB40648	121.24	76.3583	0.667012	0.636941	3.06246	0.00219524	0.00771113	0.00718689	TRUE	up Oocyte
GB55782	89.8089	44.9371	0.998951	0.96888	3.7852	0.000153584	0.000655929	0.000611336	TRUE	up Oocyte
GB42462	76.0681	31.3005	1.28111	1.25104	4.28344	1.84026e-05	8.96647e-05	8.35689e-05	TRUE	up Oocyte
GB49095	48.4138	3.75997	3.68662	3.65655	6.58318	4.60484e-11	4.04904e-10	3.77377e-10	TRUE	up Oocyte
GB45414	105.856	61.3676	0.786556	0.756485	3.32894	0.000871762	0.00329279	0.00306893	TRUE	up Oocyte
GB50867	79.3499	35.0231	1.17992	1.14985	4.09216	4.27374e-05	0.000198352	0.000184867	TRUE	up Oocyte
GB41214	70.709	26.4056	1.42105	1.39098	4.48174	7.40362e-06	3.77513e-05	3.51848e-05	TRUE	up Oocyte
GB42706	69.1234	24.8437	1.4763	1.44623	4.5633	5.03561e-06	2.62982e-05	2.45103e-05	TRUE	up Oocyte
GB43422	45.5765	1.37496	5.05083	5.02076	6.92391	4.39358e-12	4.19426e-11	3.90912e-11	TRUE	up Oocyte
GB40306	44.1557	0	7.3051	7.27502	6.68171	2.36166e-11	2.12051e-10	1.97634e-10	TRUE	up Oocyte
GB54164	44.1299	0	5.69726	5.66719	6.87538	6.18261e-12	5.81636e-11	5.42094e-11	TRUE	up Oocyte
GB55394	44.0601	0	6.01246	5.98239	6.86654	6.57755e-12	6.17935e-11	5.75925e-11	TRUE	up Oocyte
GB50219	65.0596	21.0025	1.6312	1.60113	4.77149	1.82869e-06	1.00767e-05	9.39166e-06	TRUE	up Oocyte
GB51195	64.0767	20.2423	1.66243	1.63236	4.8016	1.57402e-06	8.75145e-06	8.15648e-06	TRUE	up Oocyte
GB41413	111.05	67.2342	0.723947	0.693877	3.16157	0.00156918	0.00564624	0.00526239	TRUE	up Oocyte
GB54145	84.2099	40.4868	1.05654	1.02647	3.8446	0.000120751	0.000522767	0.000487227	TRUE	up Oocyte
GB50772	44.8956	1.24963	5.167	5.13693	6.89087	5.54532e-12	5.24222e-11	4.88583e-11	TRUE	up Oocyte
GB48109	58.9211	15.4202	1.93396	1.90389	5.12345	2.99999e-07	1.80931e-06	1.6863e-06	TRUE	up Oocyte
GB52093	59.1439	15.669	1.91632	1.88625	5.10113	3.37636e-07	2.0291e-06	1.89115e-06	TRUE	up Oocyte
GB55680	60.2913	16.8317	1.84077	1.8107	5.00924	5.46456e-07	3.19507e-06	2.97785e-06	TRUE	up Oocyte
GB41670	49.7026	6.38936	2.95958	2.92951	6.06151	1.34851e-09	1.04513e-08	9.7408e-09	TRUE	up Oocyte
GB44567	44.5949	1.43562	4.95713	4.92706	6.83114	8.42424e-12	7.86532e-11	7.3306e-11	TRUE	up Oocyte
GB48764	181.898	138.874	0.389355	0.359285	2.2203	0.0263983	0.0731616	0.0681878	TRUE	up Oocyte
GB54204	102.932	59.9177	0.78064	0.750569	3.26031	0.00111291	0.00411448	0.00383476	TRUE	up Oocyte
GB43617	48.9532	6.04028	3.01871	2.98864	6.0745	1.24378e-09	9.66164e-09	9.0048e-09	TRUE	up Oocyte
GB55375	117.929	75.2529	0.648098	0.618027	2.94028	0.00327914	0.0111275	0.010371	TRUE	up Oocyte
GB52464	50.483	7.9208	2.67208	2.64201	5.79082	7.00455e-09	5.06758e-08	4.72306e-08	TRUE	up Oocyte
GB50554	86.4844	43.9777	0.975667	0.945596	3.63987	0.000272776	0.00112163	0.00104538	TRUE	up Oocyte
GB40644	54.8482	12.4389	2.14059	2.11052	5.28692	1.2439e-07	7.85399e-07	7.32004e-07	TRUE	up Oocyte
GB53397	125.047	82.7235	0.596097	0.566027	2.79808	0.00514081	0.0167267	0.0155896	TRUE	up Oocyte
GB49805	47.812	6.13033	2.96334	2.93327	5.94885	2.7003e-09	2.0303e-08	1.89227e-08	TRUE	up Oocyte
GB54689	80.3037	38.7313	1.05197	1.0219	3.74061	0.000183573	0.000777171	0.000724335	TRUE	up Oocyte
GB54607	60.2545	19.013	1.66408	1.63401	4.65957	3.16875e-06	1.69992e-05	1.58435e-05	TRUE	up Oocyte
GB52258	167.254	126.325	0.404899	0.374829	2.21517	0.0267483	0.0740562	0.0690136	TRUE	up Oocyte
GB45148	41.626	1.01732	5.35464	5.32457	6.65754	2.78445e-11	2.49353e-10	2.32401e-10	TRUE	up Oocyte
GB43087	66.1375	25.5838	1.37024	1.34017	4.21304	2.51961e-05	0.000120562	0.000112366	TRUE	up Oocyte
GB53524	50.5129	9.98504	2.33881	2.30874	5.36279	8.19461e-08	5.30465e-07	4.94401e-07	TRUE	up Oocyte
GB49320	53.1288	12.6378	2.07175	2.04168	5.09409	3.50427e-07	2.09855e-06	1.95588e-06	TRUE	up Oocyte
GB51188	110.984	70.7382	0.649784	0.619714	2.85932	0.00424548	0.0141039	0.013145	TRUE	up Oocyte
GB41708	42.9438	2.78695	3.94569	3.91562	6.34794	2.18211e-10	1.80765e-09	1.68476e-09	TRUE	up Oocyte
GB49957	46.4164	6.4498	2.84731	2.81724	5.74387	9.2536e-09	6.61027e-08	6.16087e-08	TRUE	up Oocyte
GB44179	95.2986	55.5132	0.779625	0.749554	3.13338	0.00172803	0.00617206	0.00575245	TRUE	up Oocyte
GB55890	40.7999	1.07497	5.2462	5.21613	6.57939	4.72378e-11	4.14826e-10	3.86624e-10	TRUE	up Oocyte
GB49606	155.359	115.652	0.425825	0.395755	2.24597	0.0247062	0.0689219	0.0642363	TRUE	up Oocyte
GB55895	58.9109	19.2122	1.61651	1.58644	4.51022	6.4759e-06	3.32327e-05	3.09734e-05	TRUE	up Oocyte
GB55797	60.7866	21.2784	1.51436	1.48429	4.36302	1.28281e-05	6.37607e-05	5.9426e-05	TRUE	up Oocyte
GB41815	83.3333	43.8586	0.926034	0.895963	3.41465	0.000638649	0.00247909	0.00231056	TRUE	up Oocyte
GB41673	62.1431	22.8775	1.44167	1.4116	4.24856	2.15145e-05	0.000103896	9.68328e-05	TRUE	up Oocyte
GB51666	56.1618	16.8977	1.73276	1.70269	4.63215	3.61891e-06	1.92772e-05	1.79666e-05	TRUE	up Oocyte
GB40134	114.013	74.9219	0.605744	0.575674	2.71277	0.00667243	0.0211384	0.0197	TRUE	up Oocyte
GB44163	64.0363	25.0388	1.35472	1.32465	4.1086	3.98063e-05	0.000185699	0.000173074	TRUE	up Oocyte
GB44271	103.2	64.3249	0.681994	0.651924	2.88439	0.00392177	0.0131021	0.0122114	TRUE	up Oocyte
GB49053	51.1451	12.447	2.0388	2.00873	4.94558	7.59172e-07	4.36371e-06	4.06705e-06	TRUE	up Oocyte
GB47712	42.125	3.43989	3.61424	3.58417	6.09516	1.09329e-09	8.52676e-09	7.94707e-09	TRUE	up Oocyte
GB48163	130.667	92.0711	0.505077	0.475006	2.43849	0.0147488	0.0434161	0.0404645	TRUE	up Oocyte
GB53442	47.4255	8.88639	2.41599	2.38592	5.29868	1.1664e-07	7.38523e-07	6.88315e-07	TRUE	up Oocyte
GB49799	38.3506	0	7.56628	7.53621	6.16514	7.04209e-10	5.60481e-09	5.22377e-09	TRUE	up Oocyte
GB53415	138.068	99.8443	0.467629	0.437559	2.32403	0.0201239	0.0574595	0.0535515	TRUE	up Oocyte
GB44560	71.5507	33.8561	1.07955	1.04948	3.60887	0.000307535	0.00125169	0.00116659	TRUE	up Oocyte
GB47009	106.641	69.0584	0.626875	0.596805	2.70995	0.00672936	0.0213039	0.0198556	TRUE	up Oocyte
GB42048	40.0037	2.43389	4.0388	4.00873	6.17208	6.7396e-10	5.37665e-09	5.01112e-09	TRUE	up Oocyte
GB55600	84.6695	47.1519	0.844526	0.814456	3.1733	0.00150715	0.00543453	0.00506507	TRUE	up Oocyte
GB41441	54.0265	16.6544	1.69776	1.66769	4.47693	7.57247e-06	3.85399e-05	3.59179e-05	TRUE	up Oocyte
GB42540	37.2322	0	5.81463	5.78456	6.31624	2.68001e-10	2.20266e-09	2.05292e-09	TRUE	up Oocyte
GB44885	37.153	0	5.89322	5.86315	6.30874	2.81323e-10	2.30658e-09	2.14977e-09	TRUE	up Oocyte
GB53775	41.7617	4.67659	3.15865	3.12858	5.73258	9.89136e-09	7.03259e-08	6.55449e-08	TRUE	up Oocyte
GB42196	42.7478	5.71275	2.90359	2.87352	5.56776	2.58037e-08	1.75125e-07	1.63219e-07	TRUE	up Oocyte
GB49496	55.2135	18.1917	1.60174	1.57167	4.33681	1.44565e-05	7.12809e-05	6.64349e-05	TRUE	up Oocyte
GB55189	133.834	97.0982	0.462931	0.432861	2.26539	0.0234888	0.0659724	0.0614873	TRUE	up Oocyte
GB53549	45.816	9.26125	2.30657	2.2765	5.06428	4.09956e-07	2.43148e-06	2.26617e-06	TRUE	up Oocyte
GB42761	46.2245	9.73633	2.24721	2.21714	5.00537	5.57535e-07	3.25704e-06	3.03561e-06	TRUE	up Oocyte
GB47975	97.601	61.2343	0.672556	0.642485	2.76896	0.00562355	0.0181024	0.0168718	TRUE	up Oocyte
GB55382	51.5364	15.1843	1.76301	1.73294	4.49252	7.03864e-06	3.59576e-05	3.35131e-05	TRUE	up Oocyte
GB55378	51.069	14.9199	1.77521	1.74514	4.49408	6.98727e-06	3.57086e-05	3.3281e-05	TRUE	up Oocyte
GB53785	49.3052	13.2215	1.89885	1.86878	4.6284	3.68505e-06	1.96142e-05	1.82807e-05	TRUE	up Oocyte
GB48808	62.8474	26.8138	1.22888	1.19881	3.76481	0.000166673	0.000708936	0.000660739	TRUE	up Oocyte
GB41727	46.0485	10.1984	2.17481	2.14474	4.89372	9.89463e-07	5.59748e-06	5.21694e-06	TRUE	up Oocyte
GB53574	87.1412	51.5202	0.758216	0.728146	2.92151	0.0034834	0.0117531	0.0109541	TRUE	up Oocyte
GB45853	35.5397	0	8.99193	8.96186	5.51274	3.53292e-08	2.35886e-07	2.1985e-07	TRUE	up Oocyte
GB40253	35.5057	0	5.3207	5.29062	6.1455	7.97102e-10	6.29623e-09	5.86818e-09	TRUE	up Oocyte
GB51063	35.042	0	5.26245	5.23238	6.09928	1.0655e-09	8.32438e-09	7.75846e-09	TRUE	up Oocyte
GB43309	78.6142	43.9416	0.839203	0.809133	3.04054	0.00236155	0.00823572	0.00767582	TRUE	up Oocyte
GB55561	39.1338	4.47902	3.12716	3.09709	5.52348	3.32352e-08	2.23e-07	2.0784e-07	TRUE	up Oocyte
GB47505	42.6398	8.0404	2.40686	2.37679	5.01293	5.36081e-07	3.1371e-06	2.92383e-06	TRUE	up Oocyte
GB43234	48.3848	13.847	1.80498	1.77491	4.4261	9.59523e-06	4.83102e-05	4.50259e-05	TRUE	up Oocyte
GB50063	41.031	6.51976	2.65382	2.62375	5.20098	1.98245e-07	1.21778e-06	1.13499e-06	TRUE	up Oocyte
GB44976	34.4228	0	5.35648	5.32641	6.05432	1.41009e-09	1.09223e-08	1.01798e-08	TRUE	up Oocyte
GB41590	54.5353	20.1291	1.43791	1.40784	3.97199	7.12749e-05	0.00031914	0.000297444	TRUE	up Oocyte
GB51550	67.1018	32.7762	1.0337	1.00363	3.36885	0.000754818	0.00288554	0.00268904	TRUE	up Oocyte
GB48262	123.792	89.4863	0.468176	0.438106	2.20312	0.0275861	0.0760659	0.0708946	TRUE	up Oocyte
GB44796	65.1625	31.003	1.07163	1.04156	3.4227	0.000620015	0.00241089	0.00224699	TRUE	up Oocyte
GB53211	53.1444	19.0627	1.47916	1.44909	4.00716	6.1452e-05	0.000278738	0.000259788	TRUE	up Oocyte
GB44798	55.5554	21.5173	1.36843	1.33836	3.85729	0.000114653	0.000498111	0.000464248	TRUE	up Oocyte
GB55888	82.6041	48.6219	0.764608	0.734538	2.86622	0.004154	0.0138236	0.0128838	TRUE	up Oocyte
GB53451	74.9741	41.1452	0.865667	0.835596	3.05239	0.00227027	0.00795003	0.00740955	TRUE	up Oocyte
GB41439	36.0103	2.19381	4.0369	4.00683	5.85507	4.76812e-09	3.50556e-08	3.26724e-08	TRUE	up Oocyte
GB45250	40.6463	6.85414	2.56808	2.53801	5.08233	3.72842e-07	2.22396e-06	2.07277e-06	TRUE	up Oocyte
GB55287	53.1913	19.5141	1.44667	1.4166	3.94117	8.10848e-05	0.000360572	0.000336058	TRUE	up Oocyte
GB50301	65.9315	32.314	1.02881	0.99874	3.32588	0.000881397	0.00332733	0.00310112	TRUE	up Oocyte
GB40795	34.33	1.04366	5.03975	5.00968	6.00747	1.88443e-09	1.44158e-08	1.34358e-08	TRUE	up Oocyte
GB48605	124.701	91.4438	0.447518	0.417447	2.11449	0.0344732	0.0924318	0.0861479	TRUE	up Oocyte
GB43876	33.2535	0	7.7958	7.76573	5.68501	1.30803e-08	9.21793e-08	8.59125e-08	TRUE	up Oocyte
GB55259	60.5364	27.3002	1.14889	1.11882	3.49654	0.000471339	0.00186641	0.00173952	TRUE	up Oocyte
GB44939	43.3296	10.1726	2.09066	2.06059	4.62779	3.69593e-06	1.96644e-05	1.83275e-05	TRUE	up Oocyte
GB53801	54.2672	21.1895	1.35673	1.32666	3.78664	0.000152698	0.000652761	0.000608383	TRUE	up Oocyte
GB46489	132.686	99.618	0.413535	0.383464	2.01542	0.0438607	0.114223	0.106457	TRUE	up Oocyte
GB40603	36.3534	3.46248	3.39221	3.36214	5.51981	3.39372e-08	2.27374e-07	2.11916e-07	TRUE	up Oocyte
GB54731	39.0329	6.33954	2.62224	2.59217	5.0392	4.6748e-07	2.75344e-06	2.56624e-06	TRUE	up Oocyte
GB48794	54.7566	22.0993	1.30903	1.27896	3.69737	0.000217847	0.000914299	0.000852141	TRUE	up Oocyte
GB50457	32.647	0	7.22837	7.1983	5.76083	8.37006e-09	5.99487e-08	5.58731e-08	TRUE	up Oocyte
GB54743	33.3762	1.07712	4.95357	4.9235	5.90912	3.43945e-09	2.55777e-08	2.38388e-08	TRUE	up Oocyte
GB41549	49.629	17.3864	1.51322	1.48315	3.94005	8.14655e-05	0.000361791	0.000337195	TRUE	up Oocyte
GB55383	51.8716	19.6331	1.40166	1.37159	3.79782	0.000145977	0.000625011	0.00058252	TRUE	up Oocyte
GB55239	59.3563	27.2092	1.12531	1.09524	3.40318	0.000666057	0.00257519	0.00240012	TRUE	up Oocyte
GB51805	33.7459	1.65054	4.3537	4.32363	5.78941	7.06325e-09	5.10733e-08	4.76011e-08	TRUE	up Oocyte
GB52224	39.6353	7.65533	2.37225	2.34218	4.79136	1.65657e-06	9.17288e-06	8.54927e-06	TRUE	up Oocyte
GB47036	46.9797	15.0096	1.64615	1.61608	4.08189	4.46706e-05	0.000207042	0.000192936	TRUE	up Oocyte
GB48477	40.5085	8.54083	2.24578	2.21571	4.68382	2.81575e-06	1.51834e-05	1.41512e-05	TRUE	up Oocyte
GB55165	81.4617	49.6839	0.713343	0.683272	2.67131	0.00755562	0.023688	0.0220776	TRUE	up Oocyte
GB55736	31.6747	0	6.36087	6.3308	5.80009	6.62777e-09	4.8001e-08	4.47377e-08	TRUE	up Oocyte
GB41628	76.1515	44.8293	0.764431	0.73436	2.75141	0.00593389	0.018989	0.0176981	TRUE	up Oocyte
GB52239	45.5913	14.4361	1.65908	1.62901	4.04422	5.24981e-05	0.000240451	0.000224104	TRUE	up Oocyte
GB44090	44.9887	13.968	1.68744	1.65736	4.0673	4.75613e-05	0.000219392	0.000204477	TRUE	up Oocyte
GB41352	58.2625	27.7102	1.07215	1.04208	3.23773	0.00120486	0.00441838	0.004118	TRUE	up Oocyte
GB50477	36.6032	6.07912	2.59004	2.55997	4.84619	1.25856e-06	7.05521e-06	6.57556e-06	TRUE	up Oocyte
GB55615	30.4566	0	6.66031	6.63024	5.65528	1.5559e-08	1.08466e-07	1.01092e-07	TRUE	up Oocyte
GB50763	33.2622	2.92594	3.50691	3.47684	5.35259	8.67059e-08	5.58881e-07	5.20886e-07	TRUE	up Oocyte
GB55429	54.3527	24.0847	1.17424	1.14417	3.37335	0.000742606	0.00284206	0.00264884	TRUE	up Oocyte
GB47957	34.9685	4.70298	2.89441	2.86434	5.02762	4.96595e-07	2.9186e-06	2.72018e-06	TRUE	up Oocyte
GB50260	49.3728	19.1578	1.36578	1.33571	3.63079	0.000282555	0.00115729	0.00107861	TRUE	up Oocyte
GB49544	30.1827	0	9.694	9.66393	4.85075	1.22994e-06	6.90899e-06	6.43929e-06	TRUE	up Oocyte
GB52974	69.2361	39.0897	0.824738	0.794667	2.80944	0.00496285	0.0162059	0.0151041	TRUE	up Oocyte
GB41694	81.7431	51.8355	0.657157	0.627087	2.47991	0.0131417	0.0391086	0.0364499	TRUE	up Oocyte
GB47629	72.451	42.7457	0.761227	0.731157	2.6735	0.00750638	0.0235445	0.0219438	TRUE	up Oocyte
GB45715	40.9217	11.3972	1.84418	1.81411	4.13219	3.59327e-05	0.000168728	0.000157258	TRUE	up Oocyte
GB46712	61.1172	31.6832	0.94786	0.91779	2.98418	0.00284343	0.00976102	0.00909743	TRUE	up Oocyte
GB44548	29.3887	0	7.17889	7.14882	5.47497	4.37574e-08	2.90165e-07	2.70438e-07	TRUE	up Oocyte
GB52238	54.2925	24.985	1.11969	1.08962	3.24124	0.0011901	0.00437251	0.00407524	TRUE	up Oocyte
GB40769	40.9942	11.7344	1.80468	1.77461	4.07358	4.62966e-05	0.000213994	0.000199446	TRUE	up Oocyte
GB52819	30.7395	1.48271	4.37379	4.34372	5.53189	3.16792e-08	2.12875e-07	1.98403e-07	TRUE	up Oocyte
GB45732	38.1328	8.87849	2.10264	2.07257	4.35759	1.31503e-05	6.52191e-05	6.07695e-05	TRUE	up Oocyte
GB55411	33.7059	4.54673	2.8901	2.86003	4.93227	8.1278e-07	4.65218e-06	4.33591e-06	TRUE	up Oocyte
GB48807	58.2694	29.1281	1.00033	0.970257	3.05251	0.00226934	0.00794883	0.00740843	TRUE	up Oocyte
GB41505	39.2847	10.2162	1.94311	1.91304	4.19691	2.7058e-05	0.000129017	0.000120246	TRUE	up Oocyte
GB47498	29.023	0	5.75724	5.72717	5.57646	2.45458e-08	1.66921e-07	1.55573e-07	TRUE	up Oocyte
GB50271	77.4543	48.458	0.67661	0.64654	2.48048	0.0131207	0.0390546	0.0363995	TRUE	up Oocyte
GB42266	64.7079	35.7727	0.855083	0.825012	2.80493	0.00503276	0.0164144	0.0152985	TRUE	up Oocyte
GB48789	50.6541	22.0956	1.19692	1.16685	3.30808	0.000939367	0.00352853	0.00328865	TRUE	up Oocyte
GB53416	44.3712	15.9392	1.47705	1.44698	3.65748	0.000254703	0.00105433	0.000982655	TRUE	up Oocyte
GB51277	36.7121	8.36085	2.13454	2.10447	4.31751	1.578e-05	7.75254e-05	7.22549e-05	TRUE	up Oocyte
GB51622	84.0815	55.8218	0.590958	0.560888	2.27557	0.0228715	0.064425	0.0600451	TRUE	up Oocyte
GB40979	41.2411	13.0532	1.65968	1.62961	3.84746	0.000119349	0.000517028	0.000481879	TRUE	up Oocyte
GB45704	31.5407	3.3693	3.22669	3.19662	5.03059	4.88981e-07	2.87509e-06	2.67963e-06	TRUE	up Oocyte
GB52975	55.8568	27.6876	1.01249	0.982424	3.01975	0.00252983	0.0087798	0.00818291	TRUE	up Oocyte
GB48672	49.431	21.3012	1.21448	1.18441	3.307	0.000943009	0.00354026	0.00329957	TRUE	up Oocyte
GB51993	39.2866	11.44	1.77995	1.74988	3.94915	7.84296e-05	0.00034945	0.000325693	TRUE	up Oocyte
GB49580	30.4193	2.59144	3.55316	3.52309	5.14542	2.66919e-07	1.61986e-06	1.50974e-06	TRUE	up Oocyte
GB45713	27.8105	0	7.28423	7.25416	5.30666	1.1165e-07	7.07914e-07	6.59787e-07	TRUE	up Oocyte
GB49227	36.7965	9.04656	2.02413	1.99405	4.1748	2.98242e-05	0.000141858	0.000132214	TRUE	up Oocyte
GB49728	47.8712	20.2272	1.24286	1.21279	3.31603	0.000913055	0.00344015	0.00320627	TRUE	up Oocyte
GB42802	47.2643	19.7006	1.26251	1.23244	3.33695	0.000847028	0.00320917	0.00299099	TRUE	up Oocyte
GB49979	33.1463	5.61829	2.56065	2.53058	4.582	4.60558e-06	2.4173e-05	2.25297e-05	TRUE	up Oocyte
GB53450	62.544	35.0231	0.836566	0.806496	2.7044	0.00684278	0.0216478	0.0201761	TRUE	up Oocyte
GB41646	93.661	66.1985	0.50065	0.47058	2.04681	0.0406771	0.107101	0.0998202	TRUE	up Oocyte
GB47274	27.3656	0	7.48762	7.45755	5.22422	1.74886e-07	1.08162e-06	1.00809e-06	TRUE	up Oocyte
GB45705	53.6028	26.4134	1.02103	0.990964	2.97949	0.00288726	0.0098865	0.00921437	TRUE	up Oocyte
GB49234	43.3452	16.2752	1.4132	1.38313	3.49388	0.000476063	0.00188237	0.0017544	TRUE	up Oocyte
GB43573	26.9754	0	5.06986	5.03979	5.32936	9.85589e-08	6.31688e-07	5.88743e-07	TRUE	up Oocyte
GB50037	35.759	8.83008	2.01781	1.98774	4.10699	4.00848e-05	0.000186806	0.000174106	TRUE	up Oocyte
GB51187	54.6698	27.7411	0.978721	0.948651	2.90172	0.00371118	0.0124537	0.011607	TRUE	up Oocyte
GB54163	26.9132	0	5.35082	5.32075	5.35291	8.6552e-08	5.58154e-07	5.20208e-07	TRUE	up Oocyte
GB50889	65.7829	38.9291	0.756863	0.726793	2.53421	0.0112702	0.0340686	0.0317525	TRUE	up Oocyte
GB42149	33.2622	6.43142	2.37068	2.3406	4.38751	1.14654e-05	5.7344e-05	5.34455e-05	TRUE	up Oocyte
GB47030	69.5362	42.7148	0.703028	0.672957	2.43512	0.0148869	0.0437466	0.0407725	TRUE	up Oocyte
GB45057	32.3609	5.67582	2.51135	2.48128	4.47728	7.56012e-06	3.84915e-05	3.58747e-05	TRUE	up Oocyte
GB40980	52.9124	26.2709	1.01014	0.980073	2.93324	0.00335442	0.0113631	0.0105906	TRUE	up Oocyte
GB50434	34.8106	8.18574	2.08834	2.05827	4.14497	3.39851e-05	0.000160414	0.000149509	TRUE	up Oocyte
GB52266	57.3253	30.7195	0.900017	0.869947	2.76227	0.00574019	0.0184255	0.0171729	TRUE	up Oocyte
GB55784	35.6704	9.07749	1.97436	1.94429	4.04257	5.28695e-05	0.000241826	0.000225386	TRUE	up Oocyte
GB47081	43.2924	16.7331	1.37141	1.34134	3.41087	0.000647564	0.00251155	0.0023408	TRUE	up Oocyte
GB53053	27.6309	1.1112	4.63609	4.60602	5.3143	1.07065e-07	6.8107e-07	6.34767e-07	TRUE	up Oocyte
GB43222	34.9947	8.49356	2.04269	2.01262	4.09602	4.20313e-05	0.000195475	0.000182186	TRUE	up Oocyte
GB53460	30.1471	3.69881	3.02689	2.99682	4.77323	1.81297e-06	9.99411e-06	9.31467e-06	TRUE	up Oocyte
GB48608	52.8433	26.3983	1.00128	0.971208	2.90928	0.00362267	0.0121777	0.0113498	TRUE	up Oocyte
GB51833	26.442	0	8.58163	8.55156	4.87173	1.10625e-06	6.24258e-06	5.81818e-06	TRUE	up Oocyte
GB40941	72.8744	46.5666	0.646116	0.616046	2.30469	0.0211842	0.0601206	0.0560333	TRUE	up Oocyte
GB54973	37.1965	11.0964	1.74507	1.715	3.78889	0.000151319	0.000647069	0.000603078	TRUE	up Oocyte
GB41972	25.8942	0	6.61833	6.58826	5.21934	1.79558e-07	1.10799e-06	1.03267e-06	TRUE	up Oocyte
GB48474	25.8367	0	8.184	8.15393	4.91928	8.6865e-07	4.9532e-06	4.61646e-06	TRUE	up Oocyte
GB46130	65.4971	39.6847	0.72285	0.69278	2.4246	0.0153251	0.0449663	0.0419093	TRUE	up Oocyte
GB50066	25.6564	0	5.60375	5.57368	5.24009	1.60501e-07	1.00085e-06	9.3281e-07	TRUE	up Oocyte
GB40304	26.9605	1.32938	4.34202	4.31195	5.1712	2.3259e-07	1.41913e-06	1.32265e-06	TRUE	up Oocyte
GB47319	49.5089	23.93	1.04887	1.0188	2.92972	0.00339273	0.0114785	0.0106982	TRUE	up Oocyte
GB49756	34.6034	9.09587	1.92763	1.89756	3.91754	8.94574e-05	0.000394832	0.00036799	TRUE	up Oocyte
GB55300	32.3356	6.84069	2.24091	2.21084	4.17905	2.92728e-05	0.000139284	0.000129815	TRUE	up Oocyte
GB49908	33.0556	7.61917	2.11719	2.08712	4.07531	4.59528e-05	0.000212549	0.000198099	TRUE	up Oocyte
GB44214	35.5614	10.159	1.80755	1.77748	3.79831	0.000145688	0.00062397	0.00058155	TRUE	up Oocyte
GB41806	25.3227	0	4.80768	4.77761	5.12242	3.01639e-07	1.81839e-06	1.69477e-06	TRUE	up Oocyte
GB55577	35.7983	10.5241	1.76619	1.73612	3.74903	0.000177519	0.000752947	0.000701758	TRUE	up Oocyte
GB42495	73.9709	48.736	0.601972	0.571901	2.17213	0.0298459	0.081471	0.0759323	TRUE	up Oocyte
GB40703	50.5989	25.6172	0.981994	0.951924	2.79964	0.00511603	0.016658	0.0155256	TRUE	up Oocyte
GB44999	32.5648	7.74921	2.07119	2.04112	3.98746	6.67842e-05	0.000300717	0.000280273	TRUE	up Oocyte
GB50012	26.2388	1.44203	4.18553	4.15546	5.05152	4.38298e-07	2.58941e-06	2.41337e-06	TRUE	up Oocyte
GB52278	34.675	10.0055	1.79311	1.76304	3.72951	0.000191854	0.000809956	0.000754892	TRUE	up Oocyte
GB55966	34.5651	9.92276	1.8005	1.77043	3.73443	0.000188144	0.00079553	0.000741447	TRUE	up Oocyte
GB43788	24.4255	0	7.01065	6.98058	5.01802	5.22068e-07	3.05905e-06	2.85108e-06	TRUE	up Oocyte
GB41965	29.477	5.14514	2.51831	2.48824	4.27994	1.86947e-05	9.09904e-05	8.48045e-05	TRUE	up Oocyte
GB53318	33.6318	9.31637	1.85199	1.82192	3.75711	0.000171886	0.000730652	0.000680979	TRUE	up Oocyte
GB46760	76.8422	52.5965	0.546931	0.516861	2.02	0.0433836	0.113132	0.105429	TRUE	up Oocyte
GB52177	25.3005	1.3723	4.2045	4.17443	4.96667	6.81118e-07	3.94509e-06	3.67688e-06	TRUE	up Oocyte
GB52441	23.8847	0	5.34162	5.31155	5.04205	4.60562e-07	2.71386e-06	2.52936e-06	TRUE	up Oocyte
GB45496	26.5345	2.7183	3.28709	3.25702	4.65235	3.28172e-06	1.75498e-05	1.63567e-05	TRUE	up Oocyte
GB55886	50.1616	26.4607	0.922731	0.892661	2.64095	0.00826731	0.0257117	0.0239637	TRUE	up Oocyte
GB42529	32.7776	9.13584	1.8431	1.81303	3.69669	0.000218429	0.000916176	0.00085389	TRUE	up Oocyte
GB49194	33.1736	9.53448	1.79881	1.76874	3.65605	0.000256129	0.00105991	0.000987855	TRUE	up Oocyte
GB44064	25.7805	2.15576	3.58001	3.54994	4.75081	2.026e-06	1.1092e-05	1.03379e-05	TRUE	up Oocyte
GB49276	40.5991	16.9798	1.25763	1.22756	3.08307	0.00204879	0.00724161	0.0067493	TRUE	up Oocyte
GB52028	23.5857	0	5.07535	5.04528	4.98396	6.22966e-07	3.62371e-06	3.37735e-06	TRUE	up Oocyte
GB44764	55.1485	31.7338	0.7973	0.76723	2.43233	0.0150021	0.0440568	0.0410616	TRUE	up Oocyte
GB43537	61.9604	38.6365	0.681384	0.651313	2.23307	0.0255444	0.0709979	0.0661712	TRUE	up Oocyte
GB54356	29.9072	6.83106	2.13031	2.10024	3.89189	9.94663e-05	0.000437021	0.000407311	TRUE	up Oocyte
GB45883	70.5102	47.5037	0.569794	0.539723	2.01258	0.0441592	0.114868	0.107059	TRUE	up Oocyte
GB41698	32.6721	9.67469	1.75577	1.7257	3.56653	0.000361745	0.0014549	0.00135599	TRUE	up Oocyte
GB54664	23.8774	1.01946	4.54976	4.51969	4.92064	8.62608e-07	4.92288e-06	4.5882e-06	TRUE	up Oocyte
GB55831	22.8114	0	8.1992	8.16913	4.61873	3.86095e-06	2.04862e-05	1.90935e-05	TRUE	up Oocyte
GB49282	22.7866	0	5.4473	5.41723	4.93162	8.15491e-07	4.66377e-06	4.34671e-06	TRUE	up Oocyte
GB51210	49.8342	27.1489	0.876242	0.846172	2.51542	0.0118892	0.0357571	0.0333262	TRUE	up Oocyte
GB44129	44.3476	21.677	1.03269	1.00262	2.73642	0.00621114	0.0198249	0.0184765	TRUE	up Oocyte
GB52094	32.4902	9.9631	1.70534	1.67527	3.48295	0.000495916	0.00195462	0.00182174	TRUE	up Oocyte
GB53341	24.6094	2.16691	3.5055	3.47543	4.60328	4.15879e-06	2.19467e-05	2.0451e-05	TRUE	up Oocyte
GB54841	42.6909	20.2681	1.07472	1.04465	2.77707	0.00548511	0.0177324	0.0165268	TRUE	up Oocyte
GB41675	56.5162	34.1024	0.728792	0.698721	2.26922	0.023255	0.0653564	0.0609132	TRUE	up Oocyte
GB46296	30.031	7.62038	1.97852	1.94845	3.71451	0.0002036	0.000856618	0.000798382	TRUE	up Oocyte
GB45149	22.4031	0	7.34018	7.31011	4.75332	2.00104e-06	1.09642e-05	1.02188e-05	TRUE	up Oocyte
GB49865	50.8007	28.4003	0.838941	0.808871	2.44348	0.0145464	0.0428758	0.0399609	TRUE	up Oocyte
GB44566	23.463	1.19441	4.29602	4.26595	4.81087	1.50273e-06	8.37218e-06	7.803e-06	TRUE	up Oocyte
GB44709	53.1671	30.959	0.780173	0.750103	2.34186	0.0191881	0.0550534	0.0513107	TRUE	up Oocyte
GB46150	30.5236	8.41744	1.85847	1.8284	3.58799	0.000333234	0.00134621	0.00125469	TRUE	up Oocyte
GB51298	27.5063	5.42506	2.34205	2.31198	3.96066	7.47416e-05	0.000334003	0.000311296	TRUE	up Oocyte
GB40944	44.7649	22.7046	0.979381	0.94931	2.62725	0.00860784	0.0266671	0.0248541	TRUE	up Oocyte
GB55910	40.198	18.1667	1.14583	1.11576	2.84294	0.00446989	0.0147556	0.0137496	TRUE	up Oocyte
GB48791	32.5695	10.6453	1.6133	1.58323	3.34861	0.000812192	0.00308751	0.00287761	TRUE	up Oocyte
GB49452	37.4951	15.5821	1.26681	1.23674	2.98028	0.00287984	0.00986357	0.009193	TRUE	up Oocyte
GB54143	26.8226	4.91946	2.44688	2.41681	4.01487	5.94788e-05	0.000270329	0.000251951	TRUE	up Oocyte
GB55800	41.9144	20.1293	1.05815	1.02808	2.71584	0.00661076	0.0209724	0.0195466	TRUE	up Oocyte
GB46601	22.7584	1.13154	4.33003	4.29996	4.74779	2.05655e-06	1.12547e-05	1.04896e-05	TRUE	up Oocyte
GB45640	37.5531	15.9888	1.23187	1.2018	2.91592	0.00354646	0.0119392	0.0111275	TRUE	up Oocyte
GB54868	55.8949	34.3495	0.702428	0.672358	2.18151	0.029146	0.079833	0.0744056	TRUE	up Oocyte
GB55481	36.4994	15.0359	1.27946	1.24939	2.96401	0.00303659	0.0103561	0.00965204	TRUE	up Oocyte
GB54496	21.4532	0	6.17382	6.14375	4.78494	1.71042e-06	9.46337e-06	8.81685e-06	TRUE	up Oocyte
GB54395	30.7346	9.32786	1.72025	1.69018	3.40887	0.000652325	0.00252785	0.002356	TRUE	up Oocyte
GB45852	21.4005	0	5.02224	4.99217	4.74093	2.1274e-06	1.16284e-05	1.08379e-05	TRUE	up Oocyte
GB49563	40.895	19.5448	1.06514	1.03507	2.69757	0.00698479	0.022056	0.0205566	TRUE	up Oocyte
GB49283	21.346	0	5.65196	5.62189	4.78092	1.74498e-06	9.62715e-06	8.97266e-06	TRUE	up Oocyte
GB42607	26.1925	4.93688	2.40748	2.37741	3.9295	8.51239e-05	0.000377053	0.000351419	TRUE	up Oocyte
GB52724	22.4755	1.23268	4.18849	4.15842	4.67618	2.92273e-06	1.57353e-05	1.46656e-05	TRUE	up Oocyte
GB43953	24.2646	3.12018	2.95915	2.92908	4.23491	2.28646e-05	0.000109909	0.000102437	TRUE	up Oocyte
GB41243	23.824	2.68741	3.14812	3.11805	4.3231	1.53855e-05	7.56695e-05	7.05251e-05	TRUE	up Oocyte
GB40504	31.3249	10.1982	1.619	1.58893	3.29256	0.000992809	0.00370878	0.00345664	TRUE	up Oocyte
GB45653	38.7825	17.6817	1.13315	1.10308	2.76679	0.00566116	0.018202	0.0169645	TRUE	up Oocyte
GB50602	61.2446	40.254	0.60545	0.57538	1.98728	0.0468917	0.121072	0.112841	TRUE	up Oocyte
GB50223	23.1448	2.19755	3.39672	3.36665	4.40677	1.04924e-05	5.26711e-05	4.90903e-05	TRUE	up Oocyte
GB55654	36.8507	15.9132	1.21147	1.1814	2.84955	0.00437812	0.0144738	0.0134898	TRUE	up Oocyte
GB44127	28.0838	7.2668	1.95035	1.92028	3.55745	0.000374468	0.0015034	0.00140119	TRUE	up Oocyte
GB52109	31.1344	10.4023	1.5816	1.55153	3.22612	0.00125481	0.00458299	0.00427076	TRUE	up Oocyte
GB48833	20.6647	0	6.1128	6.08273	4.69896	2.61488e-06	1.41508e-05	1.31887e-05	TRUE	up Oocyte
GB42567	21.6541	1.07318	4.33468	4.30461	4.63244	3.61377e-06	1.92574e-05	1.79482e-05	TRUE	up Oocyte
GB45968	20.4241	0	5.28503	5.25496	4.65828	3.18866e-06	1.70925e-05	1.59305e-05	TRUE	up Oocyte
GB42224	47.9972	27.6108	0.797719	0.767648	2.27022	0.0231945	0.0651997	0.0607671	TRUE	up Oocyte
GB43304	31.0757	10.7093	1.53693	1.50685	3.15459	0.00160723	0.00577396	0.00538142	TRUE	up Oocyte
GB55021	26.474	6.14266	2.10764	2.07757	3.63643	0.000276443	0.00113465	0.00105751	TRUE	up Oocyte
GB45151	21.3556	1.05072	4.34517	4.3151	4.60324	4.15966e-06	2.19428e-05	2.0451e-05	TRUE	up Oocyte
GB55596	30.9768	10.7166	1.53134	1.50127	3.14094	0.00168408	0.00602618	0.00561649	TRUE	up Oocyte
GB47915	41.4639	21.2048	0.967463	0.937393	2.50194	0.0123515	0.0370162	0.0344997	TRUE	up Oocyte
GB45943	20.2381	0	5.29334	5.26327	4.63768	3.52349e-06	1.87984e-05	1.75204e-05	TRUE	up Oocyte
GB54152	20.0793	0	7.44058	7.41051	4.48318	7.35396e-06	3.75121e-05	3.49619e-05	TRUE	up Oocyte
GB54439	38.622	18.5584	1.05735	1.02728	2.60533	0.00917858	0.0282998	0.0263758	TRUE	up Oocyte
GB49852	22.23	2.26843	3.29274	3.26267	4.26151	2.0305e-05	9.84399e-05	9.17476e-05	TRUE	up Oocyte
GB55408	21.5152	1.6902	3.67009	3.64002	4.38125	1.18e-05	5.88444e-05	5.48439e-05	TRUE	up Oocyte
GB52469	36.2062	16.4061	1.142	1.11193	2.69063	0.00713169	0.0224833	0.0209548	TRUE	up Oocyte
GB41942	30.1322	10.3339	1.54392	1.51385	3.11697	0.00182719	0.00650913	0.00606661	TRUE	up Oocyte
GB55318	51.3298	31.5457	0.702352	0.672282	2.09031	0.0365899	0.0975681	0.090935	TRUE	up Oocyte
GB49784	28.2135	8.46574	1.73668	1.70661	3.28844	0.00100745	0.00376142	0.0035057	TRUE	up Oocyte
GB45017	40.0992	20.4143	0.973992	0.943922	2.47476	0.0133327	0.0396076	0.0369149	TRUE	up Oocyte
GB47845	35.3257	15.6677	1.17293	1.14286	2.71702	0.00658717	0.0209073	0.0194859	TRUE	up Oocyte
GB40670	19.6231	0	5.86073	5.83066	4.58522	4.53507e-06	2.38214e-05	2.22019e-05	TRUE	up Oocyte
GB53014	30.9578	11.3886	1.44271	1.41264	3.00032	0.00269696	0.00929811	0.00866414	TRUE	up Oocyte
GB50877	25.0849	5.52062	2.18392	2.15385	3.62151	0.000292885	0.00119636	0.00111502	TRUE	up Oocyte
GB53264	19.5565	0	5.89678	5.86671	4.57706	4.71559e-06	2.47314e-05	2.305e-05	TRUE	up Oocyte
GB44259	41.3576	21.8145	0.922867	0.892797	2.39832	0.0164704	0.0479956	0.0447326	TRUE	up Oocyte
GB53576	19.4924	0	5.14402	5.11395	4.53822	5.67303e-06	2.93788e-05	2.73815e-05	TRUE	up Oocyte
GB54303	23.1723	3.6913	2.6502	2.62013	3.90557	9.40047e-05	0.00041423	0.000386069	TRUE	up Oocyte
GB50101	19.474	0	7.17738	7.14731	4.45699	8.31197e-06	4.21144e-05	3.92513e-05	TRUE	up Oocyte
GB50930	19.4183	0	5.35638	5.32631	4.54723	5.43554e-06	2.82241e-05	2.63053e-05	TRUE	up Oocyte
GB48229	40.6458	21.2371	0.936518	0.906448	2.40824	0.0160295	0.0468614	0.0436756	TRUE	up Oocyte
GB51611	25.3601	6.07248	2.0622	2.03213	3.50878	0.000450169	0.00178779	0.00166625	TRUE	up Oocyte
GB51621	48.1229	28.8449	0.738407	0.708336	2.11922	0.0340718	0.0914636	0.0852455	TRUE	up Oocyte
GB43138	38.6479	19.401	0.994257	0.964187	2.47302	0.0133977	0.0397921	0.0370826	TRUE	up Oocyte
GB49977	22.5133	3.30863	2.76647	2.7364	3.94027	8.13913e-05	0.00036158	0.000336998	TRUE	up Oocyte
GB47475	27.5767	8.40203	1.71464	1.68457	3.22141	0.00127561	0.00464896	0.0043329	TRUE	up Oocyte
GB49552	19.1646	0	4.97575	4.94568	4.4806	7.44323e-06	3.7939e-05	3.53597e-05	TRUE	up Oocyte
GB40282	50.9831	31.9119	0.675926	0.645856	2.01054	0.0443743	0.115339	0.107498	TRUE	up Oocyte
GB43227	21.0963	2.13658	3.30361	3.27354	4.15741	3.2187e-05	0.000152403	0.000142042	TRUE	up Oocyte
GB53926	35.6234	16.736	1.08987	1.0598	2.56684	0.0102629	0.0312953	0.0291677	TRUE	up Oocyte
GB55389	18.8132	0	6.3716	6.34153	4.46928	7.84838e-06	3.98696e-05	3.7159e-05	TRUE	up Oocyte
GB43602	23.2194	4.62104	2.32904	2.29897	3.62666	0.000287115	0.00117455	0.0010947	TRUE	up Oocyte
GB53043	24.3631	5.89779	2.04645	2.01638	3.42178	0.000622118	0.00241769	0.00225332	TRUE	up Oocyte
GB45157	20.3972	1.96224	3.3778	3.34773	4.12719	3.67229e-05	0.000172201	0.000160494	TRUE	up Oocyte
GB47040	24.9712	6.54327	1.93218	1.90211	3.33326	0.000858352	0.00324484	0.00302424	TRUE	up Oocyte
GB47799	18.4061	0	5.69476	5.66469	4.44024	8.98585e-06	4.53766e-05	4.22917e-05	TRUE	up Oocyte
GB49804	33.736	15.4037	1.13101	1.10094	2.57645	0.00998215	0.030535	0.0284591	TRUE	up Oocyte
GB47059	21.8381	3.50698	2.63854	2.60847	3.78223	0.00015543	0.000662979	0.000617907	TRUE	up Oocyte
GB51336	26.8557	8.65557	1.63353	1.60346	3.06879	0.0021493	0.00756539	0.00705106	TRUE	up Oocyte
GB55591	19.469	1.31853	3.88418	3.85411	4.25213	2.11751e-05	0.000102366	9.5407e-05	TRUE	up Oocyte
GB41945	34.6239	16.4792	1.07112	1.04105	2.4939	0.012635	0.0377659	0.0351985	TRUE	up Oocyte
GB50222	20.1763	2.16374	3.22106	3.19099	4.02032	5.81183e-05	0.000264677	0.000246656	TRUE	up Oocyte
GB49685	20.5708	2.60598	2.9807	2.95063	3.91331	9.10408e-05	0.0004013	0.000374018	TRUE	up Oocyte
GB44417	24.8622	6.96737	1.83527	1.8052	3.20998	0.00132744	0.00482878	0.0045005	TRUE	up Oocyte
GB42692	24.4347	6.54546	1.90036	1.87029	3.26003	0.001114	0.00411738	0.00383747	TRUE	up Oocyte
GB54507	19.1107	1.23207	3.95522	3.92515	4.23797	2.25548e-05	0.000108535	0.000101156	TRUE	up Oocyte
GB43221	22.0464	4.18443	2.39744	2.36737	3.59612	0.000323001	0.00130915	0.00122014	TRUE	up Oocyte
GB46673	19.6114	1.79696	3.44807	3.41799	4.08185	4.46791e-05	0.00020701	0.000192936	TRUE	up Oocyte
GB52844	24.5176	6.71026	1.86938	1.83931	3.22874	0.00124335	0.00454358	0.00423469	TRUE	up Oocyte
GB48382	44.4915	26.7259	0.735291	0.705221	2.02982	0.0423747	0.110905	0.103365	TRUE	up Oocyte
GB43935	21.8678	4.12316	2.40699	2.37692	3.59002	0.000330652	0.00133776	0.00124682	TRUE	up Oocyte
GB55796	25.4796	7.73975	1.71898	1.68891	3.10215	0.00192123	0.006812	0.00634889	TRUE	up Oocyte
GB55998	44.1943	26.5068	0.737501	0.707431	2.0286	0.0424995	0.111082	0.103517	TRUE	up Oocyte
GB45639	17.6296	0	4.77672	4.74665	4.26921	1.9617e-05	9.52748e-05	8.87976e-05	TRUE	up Oocyte
GB54977	24.6943	7.16644	1.78485	1.75478	3.13706	0.00170649	0.00610154	0.00568673	TRUE	up Oocyte
GB43201	27.2076	9.68651	1.48996	1.45989	2.88311	0.00393776	0.0131491	0.0122552	TRUE	up Oocyte
GB50406	24.0608	6.55748	1.87547	1.8454	3.20574	0.00134716	0.00489398	0.00456126	TRUE	up Oocyte
GB40997	28.4221	10.9838	1.37164	1.34157	2.76402	0.0057094	0.018331	0.0170848	TRUE	up Oocyte
GB42148	27.6573	10.2501	1.43202	1.40195	2.81964	0.00480782	0.0157564	0.0146852	TRUE	up Oocyte
GB49268	23.639	6.40109	1.88478	1.85471	3.18839	0.00143066	0.00517243	0.00482078	TRUE	up Oocyte
GB40109	18.4862	1.25197	3.88418	3.85411	4.14341	3.42186e-05	0.000161348	0.000150379	TRUE	up Oocyte
GB48913	40.7224	23.5298	0.791332	0.761262	2.076	0.0378943	0.10073	0.0938823	TRUE	up Oocyte
GB53923	32.2248	15.1531	1.08855	1.05848	2.43885	0.014734	0.0433914	0.0404414	TRUE	up Oocyte
GB50262	21.3147	4.25962	2.32305	2.29298	3.46927	0.000521878	0.002051	0.00191156	TRUE	up Oocyte
GB46684	22.7846	5.73854	1.9893	1.95923	3.24729	0.00116509	0.00428986	0.00399822	TRUE	up Oocyte
GB44116	26.6601	9.619	1.47072	1.44065	2.82575	0.00471697	0.0154848	0.0144321	TRUE	up Oocyte
GB54168	39.8383	22.8023	0.804974	0.774904	2.0852	0.0370513	0.0986632	0.0919556	TRUE	up Oocyte
GB54410	28.905	11.935	1.27612	1.24605	2.63216	0.00848434	0.0263204	0.0245311	TRUE	up Oocyte
GB54255	20.625	3.6751	2.48854	2.45847	3.55553	0.00037722	0.00151356	0.00141066	TRUE	up Oocyte
GB47351	27.0356	10.089	1.42208	1.39201	2.77277	0.00555812	0.0179258	0.0167071	TRUE	up Oocyte
GB54142	19.2857	2.35968	3.03087	3.0008	3.82018	0.000133356	0.000573867	0.000534853	TRUE	up Oocyte
GB55376	24.5227	7.62879	1.68459	1.65452	2.99918	0.00270703	0.00932574	0.00869174	TRUE	up Oocyte
GB42434	25.6262	8.76511	1.54778	1.51771	2.87988	0.00397829	0.0132649	0.0123631	TRUE	up Oocyte
GB46488	30.7691	13.9113	1.14522	1.11515	2.48618	0.0129122	0.03851	0.0358919	TRUE	up Oocyte
GB49373	27.5753	10.7565	1.35817	1.3281	2.70151	0.00690263	0.0218219	0.0203384	TRUE	up Oocyte
GB47900	22.1684	5.37483	2.04422	2.01414	3.26167	0.00110757	0.00409917	0.00382049	TRUE	up Oocyte
GB42150	21.457	4.71756	2.18534	2.15527	3.35079	0.000805804	0.00306666	0.00285817	TRUE	up Oocyte
GB44149	37.478	20.8298	0.847396	0.817326	2.11758	0.0342108	0.0918006	0.0855596	TRUE	up Oocyte
GB52756	16.6301	0	5.57333	5.54326	4.21795	2.46537e-05	0.000118049	0.000110024	TRUE	up Oocyte
GB48364	18.1215	1.63057	3.47426	3.44419	3.9359	8.28864e-05	0.000367861	0.000342852	TRUE	up Oocyte
GB50890	27.5166	11.0894	1.31111	1.28104	2.62432	0.00868234	0.0268795	0.0250521	TRUE	up Oocyte
GB41520	19.013	2.67391	2.82996	2.79989	3.66449	0.000247829	0.00102838	0.00095847	TRUE	up Oocyte
GB49545	16.217	0	4.95779	4.92772	4.11949	3.79709e-05	0.000177624	0.000165549	TRUE	up Oocyte
GB50116	18.4615	2.2764	3.01969	2.98962	3.73095	0.000190763	0.000805851	0.000750995	TRUE	up Oocyte
GB55388	16.1329	0	7.09351	7.06344	4.06776	4.74664e-05	0.000219103	0.000204208	TRUE	up Oocyte
GB50112	17.2307	1.12415	3.93808	3.90801	4.01847	5.85778e-05	0.000266591	0.000248467	TRUE	up Oocyte
GB45399	20.7672	4.68421	2.14843	2.11836	3.26082	0.0011109	0.00410928	0.00382992	TRUE	up Oocyte
GB45437	29.617	13.6457	1.11798	1.08791	2.39087	0.0168087	0.0488346	0.0455146	TRUE	up Oocyte
GB41311	19.1982	3.23646	2.56848	2.53841	3.49316	0.000477338	0.00188687	0.00175859	TRUE	up Oocyte
GB55619	15.8938	0	7.41384	7.38377	3.99271	6.53223e-05	0.000294524	0.000274501	TRUE	up Oocyte
GB48134	15.8617	0	4.1682	4.13813	3.92296	8.74672e-05	0.000386676	0.000360388	TRUE	up Oocyte
GB53708	19.1701	3.43074	2.48227	2.4522	3.42281	0.000619766	0.00241061	0.00224673	TRUE	up Oocyte
GB50792	17.3822	1.65379	3.39376	3.36369	3.81756	0.000134778	0.000579437	0.000540044	TRUE	up Oocyte
GB49906	15.6722	0	4.4019	4.37183	3.95617	7.61594e-05	0.000340004	0.000316889	TRUE	up Oocyte
GB42900	23.509	7.97166	1.56026	1.53019	2.77503	0.00551975	0.0178231	0.0166114	TRUE	up Oocyte
GB40678	26.3744	10.9751	1.26491	1.23484	2.49651	0.0125422	0.0375051	0.0349554	TRUE	up Oocyte
GB44074	16.996	1.59792	3.41093	3.38086	3.78291	0.000155005	0.000661583	0.000616606	TRUE	up Oocyte
GB53452	34.7573	19.3846	0.842405	0.812334	2.02857	0.0425024	0.111068	0.103517	TRUE	up Oocyte
GB49121	23.364	8.06224	1.53504	1.50496	2.73277	0.00628044	0.0200226	0.0186614	TRUE	up Oocyte
GB44836	23.8731	8.58107	1.47616	1.44609	2.68153	0.00732866	0.0230455	0.0214788	TRUE	up Oocyte
GB53210	23.0968	7.81793	1.56284	1.53276	2.75399	0.00588738	0.0188446	0.0175635	TRUE	up Oocyte
GB53844	15.249	0	4.97203	4.94196	3.99632	6.43359e-05	0.000290655	0.000270895	TRUE	up Oocyte
GB47875	28.1627	12.9697	1.11864	1.08857	2.33257	0.019671	0.05632	0.0524911	TRUE	up Oocyte
GB48816	28.6256	13.4695	1.08761	1.05754	2.29695	0.0216217	0.0612598	0.0570889	TRUE	up Oocyte
GB43188	28.1047	12.9577	1.117	1.08693	2.32732	0.0199484	0.0570182	0.0531418	TRUE	up Oocyte
GB43077	24.1251	9.06287	1.4125	1.38242	2.60556	0.00917242	0.0282936	0.0263679	TRUE	up Oocyte
GB40157	15.0618	0	4.13406	4.10399	3.81372	0.000136892	0.00058815	0.000548165	TRUE	up Oocyte
GB51722	24.5268	9.51085	1.36672	1.33665	2.5604	0.0104553	0.0318104	0.0296478	TRUE	up Oocyte
GB55425	16.6025	1.63613	3.34304	3.31297	3.70713	0.000209619	0.000880851	0.000820967	TRUE	up Oocyte
GB40311	30.363	15.4187	0.977634	0.947563	2.1604	0.0307418	0.0835474	0.0778674	TRUE	up Oocyte
GB47614	24.2123	9.32606	1.3764	1.34633	2.55806	0.0105259	0.032011	0.0298347	TRUE	up Oocyte
GB49286	14.8454	0	5.01004	4.97997	3.94732	7.90317e-05	0.000352017	0.000328086	TRUE	up Oocyte
GB43111	30.611	15.8313	0.951269	0.921198	2.1185	0.0341324	0.0916082	0.0853803	TRUE	up Oocyte
GB43284	17.3647	2.63257	2.72161	2.69154	3.43034	0.000602836	0.00234678	0.00218724	TRUE	up Oocyte
GB52722	23.416	8.71174	1.42646	1.39639	2.58665	0.00969141	0.0297259	0.027705	TRUE	up Oocyte
GB43096	16.3919	1.7802	3.20287	3.1728	3.61444	0.000300995	0.00122764	0.00114418	TRUE	up Oocyte
GB50693	18.4357	3.90897	2.23764	2.20757	3.1526	0.00161824	0.00580584	0.00541113	TRUE	up Oocyte
GB51668	32.6547	18.2246	0.841403	0.811333	1.96417	0.0495109	0.126943	0.118313	TRUE	up Oocyte
GB45655	26.9049	12.4917	1.1069	1.07683	2.25989	0.0238279	0.0667869	0.0622464	TRUE	up Oocyte
GB43983	17.4055	3.01198	2.53076	2.50069	3.29814	0.00097329	0.00364488	0.00339708	TRUE	up Oocyte
GB42300	16.6119	2.24443	2.8878	2.85773	3.4612	0.000537778	0.00210922	0.00196583	TRUE	up Oocyte
GB53605	25.7348	11.3806	1.17714	1.14707	2.32589	0.0200246	0.0572	0.0533113	TRUE	up Oocyte
GB48813	15.2971	1.02215	3.90357	3.8735	3.77536	0.000159774	0.000680443	0.000634184	TRUE	up Oocyte
GB55520	23.1688	8.96225	1.37025	1.34018	2.49356	0.0126468	0.0377848	0.035216	TRUE	up Oocyte
GB49405	19.1124	4.96138	1.94569	1.91562	2.92997	0.00338991	0.0114719	0.0106919	TRUE	up Oocyte
GB41831	23.0629	8.91733	1.37089	1.34082	2.48876	0.0128191	0.0382574	0.0356565	TRUE	up Oocyte
GB41343	14.0906	0	4.42387	4.3938	3.75577	0.000172808	0.000734109	0.000684201	TRUE	up Oocyte
GB49525	23.0717	8.99715	1.35859	1.32852	2.47166	0.0134488	0.0399177	0.0372039	TRUE	up Oocyte
GB50120	15.6372	1.58416	3.30319	3.27312	3.57911	0.000344766	0.0013899	0.00129541	TRUE	up Oocyte
GB47538	20.8157	6.78055	1.6182	1.58813	2.68302	0.00729598	0.022964	0.0213995	TRUE	up Oocyte
GB50011	20.4117	6.39287	1.67486	1.64479	2.72476	0.00643485	0.0204669	0.0190754	TRUE	up Oocyte
GB48148	15.1684	1.15691	3.71272	3.68264	3.69439	0.000220411	0.000923919	0.000861107	TRUE	up Oocyte
GB50212	23.7617	9.77242	1.28185	1.25178	2.39511	0.0166155	0.0483458	0.045059	TRUE	up Oocyte
GB48426	16.2098	2.2252	2.86486	2.83479	3.4051	0.000661387	0.00256078	0.00238648	TRUE	up Oocyte
GB44387	19.6742	5.71378	1.78379	1.75372	2.79892	0.00512743	0.0166912	0.0155564	TRUE	up Oocyte
GB42737	13.9451	0	6.84307	6.813	3.8096	0.000139193	0.00059728	0.000556674	TRUE	up Oocyte
GB44029	29.5617	15.6359	0.918869	0.888798	2.01996	0.0433872	0.11312	0.105429	TRUE	up Oocyte
GB51236	13.7632	0	4.74119	4.71112	3.76701	0.000165217	0.00070318	0.000655375	TRUE	up Oocyte
GB44011	27.2276	13.5261	1.00933	0.979259	2.10266	0.0354952	0.0950034	0.0885446	TRUE	up Oocyte
GB49958	14.8875	1.24035	3.58529	3.55522	3.61228	0.00030352	0.00123609	0.00115205	TRUE	up Oocyte
GB48342	15.8103	2.22702	2.82768	2.79761	3.34024	0.000837063	0.00317495	0.00295911	TRUE	up Oocyte
GB48062	20.7153	7.13594	1.53752	1.50745	2.57634	0.0099853	0.0305377	0.0284616	TRUE	up Oocyte
GB48362	16.0979	2.53315	2.66786	2.63779	3.26717	0.00108628	0.00403136	0.00375729	TRUE	up Oocyte
GB48155	16.0621	2.52454	2.66957	2.6395	3.26469	0.00109586	0.00406358	0.00378732	TRUE	up Oocyte
GB53557	18.8322	5.29595	1.83024	1.80017	2.78836	0.0052976	0.0171875	0.016019	TRUE	up Oocyte
GB45075	27.9858	14.4541	0.953218	0.923148	2.02923	0.0424352	0.110978	0.103433	TRUE	up Oocyte
GB52230	14.9479	1.44586	3.36994	3.33987	3.52964	0.000416128	0.00166085	0.00154793	TRUE	up Oocyte
GB47052	20.698	7.21267	1.52089	1.49082	2.55421	0.010643	0.0323238	0.0301263	TRUE	up Oocyte
GB55096	21.232	7.82412	1.44024	1.41017	2.48144	0.0130854	0.0389581	0.0363096	TRUE	up Oocyte
GB41061	16.5783	3.17203	2.38582	2.35575	3.10937	0.00187484	0.00666317	0.00621018	TRUE	up Oocyte
GB42433	16.3461	3.02334	2.43473	2.40466	3.12502	0.00177792	0.00634358	0.00591232	TRUE	up Oocyte
GB41724	14.9982	1.72203	3.12261	3.09254	3.41711	0.000632908	0.00245822	0.0022911	TRUE	up Oocyte
GB51041	25.964	12.8179	1.01834	0.988274	2.06896	0.0385501	0.102294	0.0953392	TRUE	up Oocyte
GB41225	14.8205	1.71017	3.11538	3.08531	3.3931	0.000691054	0.00266351	0.00248243	TRUE	up Oocyte
GB46360	17.5793	4.47672	1.97336	1.94329	2.83695	0.00455461	0.0150171	0.0139962	TRUE	up Oocyte
GB48664	13.0641	0	6.37584	6.34577	3.72407	0.00019604	0.000826348	0.000770169	TRUE	up Oocyte
GB48624	15.0746	2.0246	2.89641	2.86634	3.30215	0.00095946	0.00359705	0.00335251	TRUE	up Oocyte
GB51235	15.4743	2.46346	2.65111	2.62104	3.19218	0.00141203	0.00511188	0.00476436	TRUE	up Oocyte
GB49495	17.1993	4.28105	2.00631	1.97624	2.83746	0.00454739	0.0149969	0.0139773	TRUE	up Oocyte
GB45521	14.2455	1.3723	3.37584	3.34577	3.44826	0.00056421	0.00220652	0.00205604	TRUE	up Oocyte
GB42303	15.2471	2.40152	2.66651	2.63644	3.17878	0.00147896	0.00533573	0.00497298	TRUE	up Oocyte
GB41282	19.8649	7.03651	1.49729	1.46722	2.47275	0.0134078	0.0398046	0.0370985	TRUE	up Oocyte
GB48061	23.03	10.2981	1.16113	1.13106	2.17557	0.0295872	0.0808134	0.0753194	TRUE	up Oocyte
GB48005	14.3304	1.65791	3.11164	3.08157	3.33464	0.000854086	0.00323141	0.00301172	TRUE	up Oocyte
GB43475	24.3756	11.7075	1.058	1.02793	2.07084	0.038374	0.101886	0.0949594	TRUE	up Oocyte
GB54302	12.6395	0	3.72797	3.69789	3.37742	0.00073169	0.00280739	0.00261653	TRUE	up Oocyte
GB40856	21.6487	9.07197	1.25479	1.22472	2.24722	0.024626	0.0687403	0.0640553	TRUE	up Oocyte
GB46852	15.1511	2.59475	2.54576	2.51569	3.08757	0.00201803	0.00714033	0.0066549	TRUE	up Oocyte
GB42565	15.0658	2.51291	2.58385	2.55377	3.10491	0.0019034	0.00675406	0.00629489	TRUE	up Oocyte
GB48915	18.7507	6.34406	1.56346	1.53339	2.48213	0.01306	0.0388994	0.0362486	TRUE	up Oocyte
GB54394	17.3209	4.96138	1.8037	1.77363	2.64686	0.00812442	0.0253252	0.0236035	TRUE	up Oocyte
GB55636	14.1343	1.79842	2.9744	2.94433	3.24042	0.00119355	0.00438398	0.00408594	TRUE	up Oocyte
GB46300	12.3308	0	5.99239	5.96232	3.63296	0.000280191	0.00114865	0.00107056	TRUE	up Oocyte
GB50687	15.1794	3.0352	2.32226	2.29219	2.92708	0.00342163	0.0115677	0.0107813	TRUE	up Oocyte
GB48788	15.3742	3.2541	2.24018	2.21011	2.88101	0.00396408	0.0132272	0.012328	TRUE	up Oocyte
GB50986	17.6734	5.55787	1.66897	1.6389	2.52892	0.0114416	0.034533	0.0321853	TRUE	up Oocyte
GB40085	12.1141	0	7.13239	7.10232	3.52048	0.00043077	0.00171626	0.00159958	TRUE	up Oocyte
GB49973	12.0888	0	6.2462	6.21613	3.5889	0.000332072	0.00134231	0.00125105	TRUE	up Oocyte
GB41773	13.6949	1.6091	3.08932	3.05925	3.2488	0.00115891	0.00426944	0.00397918	TRUE	up Oocyte
GB46795	12.0413	0	3.68078	3.65071	3.28118	0.00103372	0.00384997	0.00358823	TRUE	up Oocyte
GB52195	13.4754	1.54156	3.12786	3.09779	3.24154	0.00118887	0.00436917	0.00407214	TRUE	up Oocyte
GB51667	20.6926	8.76074	1.23999	1.20992	2.17606	0.0295509	0.0807304	0.075242	TRUE	up Oocyte
GB42884	14.7781	2.90989	2.34442	2.31435	2.90487	0.00367407	0.0123444	0.0115051	TRUE	up Oocyte
GB43015	21.8932	10.0319	1.12589	1.09582	2.0677	0.0386678	0.102546	0.0955744	TRUE	up Oocyte
GB52906	14.8864	3.07133	2.27706	2.24699	2.86387	0.00418496	0.0139198	0.0129735	TRUE	up Oocyte
GB53401	17.1636	5.35485	1.68043	1.65036	2.50463	0.012258	0.0367848	0.0342712	TRUE	up Oocyte
GB55175	11.7268	0	4.94569	4.91562	3.50179	0.000462148	0.00183161	0.00170709	TRUE	up Oocyte
GB53668	12.9698	1.25727	3.36679	3.33672	3.2865	0.0010144	0.00378425	0.00352698	TRUE	up Oocyte
GB44370	14.875	3.19131	2.22067	2.1906	2.81833	0.00482738	0.0158167	0.0147414	TRUE	up Oocyte
GB48154	13.4858	1.90259	2.8254	2.79533	3.08363	0.00204494	0.00723178	0.00674013	TRUE	up Oocyte
GB50627	13.2396	1.66908	2.98774	2.95767	3.14312	0.00167156	0.00598609	0.00557913	TRUE	up Oocyte
GB53546	14.9285	3.37593	2.14472	2.11465	2.76162	0.00575148	0.0184531	0.0171985	TRUE	up Oocyte
GB46453	15.9102	4.36705	1.86522	1.83515	2.59694	0.0094058	0.0289282	0.0269615	TRUE	up Oocyte
GB49993	12.6475	1.1231	3.49329	3.46322	3.29541	0.000982785	0.00367537	0.00342551	TRUE	up Oocyte
GB47551	11.4464	0	5.81463	5.78456	3.50213	0.000461548	0.00182977	0.00170537	TRUE	up Oocyte
GB41726	14.0662	2.65722	2.40425	2.37417	2.87732	0.00401073	0.0133698	0.0124608	TRUE	up Oocyte
GB41468	21.4396	10.0861	1.08791	1.05784	1.9883	0.0467788	0.120827	0.112612	TRUE	up Oocyte
GB49394	13.9974	2.66396	2.39351	2.36344	2.86261	0.00420174	0.0139654	0.013016	TRUE	up Oocyte
GB54851	11.3314	0	5.3397	5.30963	3.47277	0.000515112	0.00202734	0.00188951	TRUE	up Oocyte
GB49727	11.3215	0	4.28032	4.25025	3.33859	0.000842054	0.0031921	0.00297509	TRUE	up Oocyte
GB51612	13.6243	2.31243	2.5587	2.52863	2.93633	0.00332124	0.0112535	0.0104884	TRUE	up Oocyte
GB42603	18.3995	7.11316	1.3711	1.34103	2.22321	0.0262016	0.0726462	0.0677074	TRUE	up Oocyte
GB44490	18.087	6.86908	1.39676	1.36669	2.23646	0.0253214	0.0704358	0.0656473	TRUE	up Oocyte
GB40853	11.1429	0	3.90982	3.87974	3.22391	0.00126455	0.0046136	0.00429994	TRUE	up Oocyte
GB45503	14.7152	3.62893	2.01969	1.98962	2.63622	0.00838359	0.0260495	0.0242785	TRUE	up Oocyte
GB41967	12.2337	1.18951	3.36242	3.33235	3.1901	0.00142222	0.00514742	0.00479748	TRUE	up Oocyte
GB55605	13.9798	2.97535	2.23221	2.20214	2.74113	0.0061229	0.0195662	0.018236	TRUE	up Oocyte
GB51758	18.5982	7.6442	1.28273	1.25266	2.12011	0.0339968	0.0913165	0.085101	TRUE	up Oocyte
GB56001	19.6029	8.75329	1.16317	1.1331	2.01009	0.0444219	0.115419	0.107572	TRUE	up Oocyte
GB44503	12.249	1.44533	3.0832	3.05313	3.06963	0.00214327	0.00754614	0.00703312	TRUE	up Oocyte
GB46524	19.6635	8.8663	1.14912	1.11905	1.99308	0.0462531	0.119628	0.111474	TRUE	up Oocyte
GB53930	15.5278	4.73255	1.71416	1.68409	2.4168	0.0156577	0.0458729	0.0427543	TRUE	up Oocyte
GB48759	10.7859	0	4.43112	4.40105	3.28725	0.00101173	0.00377634	0.00351961	TRUE	up Oocyte
GB47956	13.039	2.33688	2.48017	2.4501	2.82149	0.00478016	0.0156771	0.0146113	TRUE	up Oocyte
GB45458	17.9673	7.27117	1.30511	1.27504	2.11286	0.0346124	0.0927866	0.0864786	TRUE	up Oocyte
GB48999	19.4294	8.76788	1.14794	1.11787	1.97951	0.047759	0.122938	0.114569	TRUE	up Oocyte
GB43137	17.3204	6.69184	1.37199	1.34192	2.15813	0.0309173	0.0839741	0.0782652	TRUE	up Oocyte
GB52095	13.2287	2.6354	2.32758	2.29751	2.73636	0.00621238	0.0198242	0.0184765	TRUE	up Oocyte
GB45910	10.5449	0	5.09465	5.06458	3.33409	0.000855789	0.00323695	0.00301689	TRUE	up Oocyte
GB43314	10.5369	0	6.57256	6.54249	3.33264	0.000860272	0.00325119	0.00303016	TRUE	up Oocyte
GB51337	16.6264	6.09402	1.44801	1.41794	2.205	0.0274541	0.0757634	0.0706127	TRUE	up Oocyte
GB46325	14.9324	4.40134	1.76243	1.73236	2.41764	0.0156214	0.0457865	0.0426737	TRUE	up Oocyte
GB55765	10.5146	0	5.46595	5.43588	3.35069	0.000806104	0.00306694	0.00285844	TRUE	up Oocyte
GB55330	10.4223	0	3.76815	3.73808	3.07874	0.00207881	0.00734582	0.00684642	TRUE	up Oocyte
GB45177	15.6013	5.18531	1.58916	1.55909	2.29181	0.0219163	0.0620172	0.0577924	TRUE	up Oocyte
GB55238	18.2506	7.8362	1.21972	1.18965	2.01646	0.0437522	0.114006	0.106245	TRUE	up Oocyte
GB49261	11.5189	1.10964	3.37584	3.34577	3.10075	0.00193029	0.00684233	0.00637716	TRUE	up Oocyte
GB49526	16.5922	6.24174	1.41048	1.38041	2.15842	0.0308952	0.0839309	0.0782249	TRUE	up Oocyte
GB55668	12.8388	2.49206	2.3651	2.33503	2.72199	0.00648899	0.0206197	0.0192179	TRUE	up Oocyte
GB48598	12.4588	2.1241	2.55225	2.52218	2.80389	0.00504894	0.0164632	0.015344	TRUE	up Oocyte
GB45658	12.0083	1.67483	2.84194	2.81187	2.91865	0.00351551	0.0118497	0.0110441	TRUE	up Oocyte
GB41344	10.3304	0	3.67596	3.64589	3.03768	0.00238409	0.00830157	0.00773719	TRUE	up Oocyte
GB49466	17.5243	7.20282	1.28273	1.25266	2.05799	0.0395911	0.104647	0.097533	TRUE	up Oocyte
GB50806	10.3142	0	6.57551	6.54544	3.29702	0.00097716	0.00365635	0.00340777	TRUE	up Oocyte
GB54477	10.3118	0	5.26593	5.23586	3.30885	0.000936809	0.00352087	0.00328151	TRUE	up Oocyte
GB50933	14.7655	4.45481	1.72879	1.69872	2.37119	0.0177311	0.0513062	0.0478181	TRUE	up Oocyte
GB40010	11.6255	1.37868	3.07593	3.04586	2.98711	0.00281629	0.00967272	0.00901513	TRUE	up Oocyte
GB52243	13.6697	3.43989	1.99055	1.96048	2.51629	0.0118596	0.0356759	0.0332505	TRUE	up Oocyte
GB49907	12.3321	2.13569	2.52964	2.49957	2.77545	0.00551256	0.0178042	0.0165938	TRUE	up Oocyte
GB45612	10.1836	0	7.89351	7.86344	3.13214	0.00173539	0.0061967	0.00577543	TRUE	up Oocyte
GB50275	17.3849	7.21875	1.26802	1.23795	2.03089	0.0422666	0.110686	0.103161	TRUE	up Oocyte
GB53045	12.1728	2.01843	2.59236	2.56229	2.7961	0.00517227	0.016817	0.0156737	TRUE	up Oocyte
GB42378	13.1028	2.97331	2.13974	2.10967	2.58339	0.00978356	0.0299815	0.0279423	TRUE	up Oocyte
GB41188	10.124	0	6.60466	6.57459	3.26451	0.00109654	0.00406501	0.00378772	TRUE	up Oocyte
GB44089	12.5083	2.45373	2.34984	2.31977	2.67624	0.00744533	0.0233746	0.0217855	TRUE	up Oocyte
GB55527	13.0265	2.99011	2.12318	2.09311	2.56297	0.010378	0.0316177	0.0294682	TRUE	up Oocyte
GB41126	14.2808	4.25261	1.74765	1.71758	2.35014	0.0187663	0.0539571	0.0502888	TRUE	up Oocyte
GB44091	15.1809	5.16883	1.55435	1.52428	2.22363	0.0261735	0.0725833	0.0676487	TRUE	up Oocyte
GB47976	10.0091	0	5.56236	5.53229	3.27203	0.0010678	0.00396711	0.00369741	TRUE	up Oocyte
GB49195	16.8779	6.87978	1.2947	1.26463	2.03475	0.0418758	0.109769	0.102306	TRUE	up Oocyte
GB48243	13.4908	3.57538	1.91581	1.88574	2.43583	0.0148578	0.0436802	0.0407106	TRUE	up Oocyte
GB51920	9.9109	0	3.45265	3.42258	2.90332	0.00369225	0.0123963	0.0115535	TRUE	up Oocyte
GB44626	13.2593	3.37489	1.9741	1.94403	2.46446	0.0137221	0.0406843	0.0379184	TRUE	up Oocyte
GB41900	11.0139	1.21524	3.18001	3.14994	2.95309	0.00314613	0.0107055	0.00997771	TRUE	up Oocyte
GB44551	12.3504	2.55568	2.27278	2.24271	2.60551	0.00917373	0.0282912	0.0263679	TRUE	up Oocyte
GB42282	14.3177	4.55012	1.65382	1.62375	2.26109	0.0237538	0.0666203	0.0620866	TRUE	up Oocyte
GB40857	15.3324	5.60103	1.45282	1.42275	2.12286	0.0337657	0.0907674	0.0845966	TRUE	up Oocyte
GB55358	15.0014	5.27342	1.50829	1.47822	2.16082	0.0307093	0.0834924	0.0778162	TRUE	up Oocyte
GB41577	9.71193	0	4.59501	4.56493	3.14486	0.00166166	0.0059522	0.00554755	TRUE	up Oocyte
GB42735	9.62224	0	8.25695	8.22688	2.99087	0.0027818	0.00956878	0.00891789	TRUE	up Oocyte
GB44374	9.5623	0	4.55906	4.52899	3.11531	0.0018375	0.0065407	0.00609604	TRUE	up Oocyte
GB53531	15.7278	6.17923	1.34782	1.31775	2.02796	0.0425645	0.111209	0.103649	TRUE	up Oocyte
GB51109	10.597	1.06357	3.31667	3.2866	2.95161	0.00316127	0.0107516	0.0100207	TRUE	up Oocyte
GB40169	12.0114	2.48069	2.27559	2.24551	2.57147	0.0101269	0.0309499	0.0288458	TRUE	up Oocyte
GB47694	11.1956	1.69731	2.72161	2.69154	2.7544	0.00587996	0.0188253	0.0175455	TRUE	up Oocyte
GB48658	13.0217	3.57177	1.86621	1.83614	2.35027	0.0187598	0.0539499	0.0502822	TRUE	up Oocyte
GB55219	9.39656	0	4.18962	4.15955	3.0238	0.00249621	0.00866533	0.00807623	TRUE	up Oocyte
GB52907	13.9661	4.60828	1.59963	1.56956	2.17899	0.0293321	0.0802455	0.0747901	TRUE	up Oocyte
GB50505	14.2839	4.92776	1.53538	1.50531	2.1371	0.03259	0.0879548	0.0819753	TRUE	up Oocyte
GB53627	13.748	4.40813	1.64098	1.61091	2.20302	0.0275934	0.0760706	0.070899	TRUE	up Oocyte
GB51572	11.2662	1.98455	2.50512	2.47505	2.63796	0.00834073	0.0259282	0.0241655	TRUE	up Oocyte
GB46537	11.1031	1.89194	2.55303	2.52296	2.64741	0.00811098	0.0252892	0.0235699	TRUE	up Oocyte
GB46696	12.6327	3.45694	1.86959	1.83952	2.3178	0.0204604	0.0583221	0.0543571	TRUE	up Oocyte
GB46593	14.8318	5.67378	1.38631	1.35624	2.01339	0.0440735	0.114667	0.106871	TRUE	up Oocyte
GB52467	9.10476	0	5.04117	5.0111	3.09388	0.00197554	0.00699363	0.00651817	TRUE	up Oocyte
GB50771	9.09154	0	3.56566	3.53559	2.81683	0.00484998	0.0158831	0.0148033	TRUE	up Oocyte
GB49755	12.6704	3.581	1.82303	1.79296	2.28083	0.0225586	0.0636228	0.0592975	TRUE	up Oocyte
GB40700	10.1473	1.06528	3.2518	3.22173	2.86329	0.00419263	0.0139419	0.0129941	TRUE	up Oocyte
GB46140	14.246	5.1706	1.46215	1.43208	2.05637	0.0397468	0.105018	0.0978786	TRUE	up Oocyte
GB46921	11.0769	2.02347	2.45265	2.42258	2.58363	0.00977667	0.0299739	0.0279361	TRUE	up Oocyte
GB43546	14.9092	5.8576	1.34782	1.31775	1.97448	0.0483277	0.12419	0.115747	TRUE	up Oocyte
GB53124	12.3249	3.28234	1.90878	1.87871	2.32233	0.0202151	0.0576713	0.0537506	TRUE	up Oocyte
GB50506	14.7186	5.72384	1.36258	1.33251	1.97872	0.047848	0.123097	0.114729	TRUE	up Oocyte
GB47065	12.7657	3.86443	1.72394	1.69387	2.20032	0.0277838	0.0765337	0.0713306	TRUE	up Oocyte
GB43184	12.4837	3.58322	1.80072	1.77065	2.24446	0.0248029	0.0691774	0.0644644	TRUE	up Oocyte
GB44073	8.80701	0	4.43195	4.40188	2.97056	0.00297262	0.0101507	0.00946057	TRUE	up Oocyte
GB41310	11.0008	2.21642	2.3113	2.28123	2.48462	0.0129688	0.038645	0.0360177	TRUE	up Oocyte
GB55377	12.071	3.30759	1.86769	1.83762	2.26408	0.0235689	0.0661427	0.0616461	TRUE	up Oocyte
GB55295	14.0971	5.33671	1.40137	1.3713	1.97951	0.0477585	0.12296	0.114569	TRUE	up Oocyte
GB46526	11.2765	2.51875	2.16254	2.13247	2.41294	0.0158245	0.0463518	0.0431939	TRUE	up Oocyte
GB40132	8.68134	0	3.85157	3.8215	2.83133	0.00463548	0.0152504	0.0142136	TRUE	up Oocyte
GB44876	10.3693	1.7063	2.60337	2.5733	2.58681	0.00968691	0.0297188	0.0276984	TRUE	up Oocyte
GB52919	8.63319	0	3.70974	3.67967	2.78632	0.00533096	0.0172916	0.0161161	TRUE	up Oocyte
GB45906	8.6331	0	3.21504	3.18497	2.62758	0.0085995	0.0266473	0.0248357	TRUE	up Oocyte
GB47248	8.60895	0	4.67962	4.64955	2.97188	0.00295978	0.0101093	0.00942207	TRUE	up Oocyte
GB50324	10.8222	2.22407	2.28273	2.25266	2.4456	0.0144613	0.0426527	0.039753	TRUE	up Oocyte
GB49664	12.7394	4.16116	1.61424	1.58417	2.09516	0.0361568	0.0965082	0.0899471	TRUE	up Oocyte
GB55483	13.2222	4.64416	1.50947	1.4794	2.02984	0.0423726	0.110921	0.103365	TRUE	up Oocyte
GB41270	8.57545	0	4.67962	4.64955	2.9661	0.00301605	0.0102912	0.00959157	TRUE	up Oocyte
GB53609	11.5557	3.0263	1.93298	1.90291	2.26814	0.0233209	0.0655279	0.061073	TRUE	up Oocyte
GB43963	8.51441	0	4.38706	4.35699	2.91358	0.00357306	0.0120199	0.0112027	TRUE	up Oocyte
GB51809	11.9809	3.48928	1.77973	1.74966	2.18064	0.0292099	0.0799757	0.0745386	TRUE	up Oocyte
GB49577	8.41023	0	3.14843	3.11836	2.56868	0.0102087	0.0311578	0.0290368	TRUE	up Oocyte
GB49505	8.40327	0	5.58529	5.55522	2.99856	0.00271257	0.00934246	0.008707	TRUE	up Oocyte
GB53815	9.42047	1.05217	3.16243	3.13236	2.72417	0.00644628	0.0204984	0.0191048	TRUE	up Oocyte
GB54020	8.35743	0	5.52558	5.49551	2.989	0.00279894	0.00961799	0.00896412	TRUE	up Oocyte
GB48931	8.34429	0	3.44193	3.41186	2.66059	0.00780044	0.0244217	0.0227614	TRUE	up Oocyte
GB40643	9.51046	1.17269	3.01969	2.98962	2.67785	0.00740973	0.0232789	0.0216947	TRUE	up Oocyte
GB44837	12.8757	4.57974	1.49131	1.46124	1.98472	0.0471755	0.121666	0.113395	TRUE	up Oocyte
GB43325	8.25761	0	4.00033	3.97026	2.79585	0.00517633	0.0168262	0.0156822	TRUE	up Oocyte
GB46113	11.5964	3.34999	1.79144	1.76137	2.15535	0.0311347	0.0844296	0.0786897	TRUE	up Oocyte
GB48539	8.2442	0	7.07454	7.04447	2.9096	0.00361895	0.0121682	0.011341	TRUE	up Oocyte
GB43503	11.527	3.28462	1.81122	1.78115	2.16559	0.0303428	0.0826449	0.0770263	TRUE	up Oocyte
GB44589	12.8278	4.607	1.47737	1.4473	1.96687	0.0491978	0.126235	0.117653	TRUE	up Oocyte
GB46952	9.73712	1.55792	2.64387	2.6138	2.52837	0.0114595	0.0345795	0.0322286	TRUE	up Oocyte
GB49872	12.0668	3.94821	1.61177	1.5817	2.03678	0.0416716	0.109318	0.101881	TRUE	up Oocyte
GB52431	9.80634	1.69389	2.53338	2.50331	2.47705	0.0132472	0.0393882	0.0367104	TRUE	up Oocyte
GB51737	10.3413	2.43588	2.08589	2.05582	2.25744	0.0239804	0.0671589	0.0625931	TRUE	up Oocyte
GB43870	7.86049	0	3.60946	3.57939	2.63159	0.00849874	0.0263591	0.0245671	TRUE	up Oocyte
GB41767	8.8686	1.06169	3.06234	3.03227	2.60348	0.00922829	0.0284337	0.0265006	TRUE	up Oocyte
GB45502	10.4615	2.68741	1.9608	1.93073	2.1791	0.0293243	0.0802404	0.0747853	TRUE	up Oocyte
GB52933	11.1697	3.50953	1.67024	1.64017	2.01157	0.0442653	0.115078	0.107254	TRUE	up Oocyte
GB55070	7.64534	0	4.12307	4.093	2.71501	0.00662746	0.0210058	0.0195777	TRUE	up Oocyte
GB55511	7.63134	0	6.1992	6.16913	2.85306	0.00433009	0.0143499	0.0133743	TRUE	up Oocyte
GB44839	10.82	3.21485	1.75088	1.72081	2.04834	0.0405265	0.106767	0.0994901	TRUE	up Oocyte
GB53978	10.0625	2.46012	2.03218	2.00211	2.18891	0.0286035	0.078537	0.0731977	TRUE	up Oocyte
GB43586	7.5591	0	6.42569	6.39561	2.83047	0.00464795	0.0152841	0.014245	TRUE	up Oocyte
GB40794	10.7189	3.1744	1.75561	1.72554	2.04269	0.0410835	0.107942	0.100603	TRUE	up Oocyte
GB43713	7.53502	0	4.15982	4.12975	2.70228	0.00688651	0.0217811	0.0202992	TRUE	up Oocyte
GB42793	7.44213	0	3.24209	3.21202	2.44882	0.0143323	0.0423367	0.0394585	TRUE	up Oocyte
GB45652	10.0456	2.76138	1.8631	1.83303	2.06191	0.0392165	0.103839	0.0967796	TRUE	up Oocyte
GB52025	7.22631	0	4.21774	4.18767	2.65667	0.00789178	0.0246793	0.022997	TRUE	up Oocyte
GB45005	8.62713	1.41653	2.60652	2.57645	2.36112	0.01822	0.0525309	0.0489596	TRUE	up Oocyte
GB49260	8.74637	1.55356	2.4931	2.46303	2.31784	0.0204583	0.0583284	0.0543571	TRUE	up Oocyte
GB41734	8.16994	1.00103	3.02884	2.99877	2.48561	0.012933	0.0385636	0.0359418	TRUE	up Oocyte
GB49689	7.15291	0	4.06234	4.03227	2.61452	0.00893529	0.0276248	0.0257468	TRUE	up Oocyte
GB46554	7.09669	0	3.23382	3.20375	2.38858	0.0169136	0.0490869	0.0457497	TRUE	up Oocyte
GB52741	9.01334	1.95232	2.20687	2.1768	2.18525	0.0288703	0.0791895	0.0738059	TRUE	up Oocyte
GB52106	8.59694	1.57954	2.44432	2.41425	2.27156	0.0231134	0.0650254	0.0606047	TRUE	up Oocyte
GB41619	7.01104	0	2.95327	2.9232	2.27414	0.0229578	0.0646412	0.0602466	TRUE	up Oocyte
GB49056	8.21305	1.20341	2.77079	2.74072	2.38187	0.0172251	0.0499165	0.046523	TRUE	up Oocyte
GB47615	6.95412	0	3.34267	3.3126	2.39912	0.0164346	0.0479218	0.0446593	TRUE	up Oocyte
GB54404	9.69869	2.7546	1.81595	1.78588	1.99007	0.0465836	0.120391	0.112197	TRUE	up Oocyte
GB48961	6.92905	0	2.82587	2.7958	2.21054	0.0270679	0.0748041	0.0697186	TRUE	up Oocyte
GB44930	6.91188	0	2.84399	2.81392	2.21514	0.0267506	0.0740476	0.0690136	TRUE	up Oocyte
GB54294	6.88902	0	5.71123	5.68116	2.7166	0.00659566	0.0209294	0.0195065	TRUE	up Oocyte
GB53373	6.87384	0	5.20873	5.17866	2.69863	0.00696252	0.022001	0.0205053	TRUE	up Oocyte
GB55498	6.87215	0	4.86234	4.83227	2.67357	0.00750475	0.0235448	0.0219438	TRUE	up Oocyte
GB49767	8.32432	1.52198	2.45138	2.42131	2.23905	0.0251529	0.0700242	0.0652636	TRUE	up Oocyte
GB52021	6.64891	0	4.70054	4.67047	2.61401	0.00894862	0.0276597	0.0257793	TRUE	up Oocyte
GB54359	6.63853	0	3.57411	3.54404	2.40923	0.0159861	0.0467546	0.043576	TRUE	up Oocyte
GB50435	8.83114	2.2337	1.98317	1.9531	2.01747	0.0436464	0.113752	0.106018	TRUE	up Oocyte
GB45371	6.59218	0	2.8994	2.86933	2.18482	0.0289019	0.07926	0.0738716	TRUE	up Oocyte
GB48790	8.69571	2.15678	2.01143	1.98135	2.02099	0.0432812	0.112908	0.105232	TRUE	up Oocyte
GB52776	6.53186	0	3.067	3.03693	2.23594	0.0253554	0.0705015	0.0656961	TRUE	up Oocyte
GB46635	8.28511	1.82973	2.17889	2.14882	2.07824	0.0376876	0.10022	0.0934068	TRUE	up Oocyte
GB44751	6.38452	0	6.06	6.02993	2.61299	0.00897531	0.0277359	0.0258503	TRUE	up Oocyte
GB45028	6.38344	0	4.53167	4.5016	2.54199	0.0110222	0.0333709	0.0311022	TRUE	up Oocyte
GB51941	6.36535	0	5.56895	5.53888	2.60946	0.00906858	0.0279923	0.0260893	TRUE	up Oocyte
GB43446	6.33229	0	3.21937	3.1893	2.25173	0.0243392	0.0680096	0.063386	TRUE	up Oocyte
GB50529	6.26748	0	3.84616	3.81609	2.40456	0.0161921	0.0472857	0.044071	TRUE	up Oocyte
GB54226	6.25495	0	4.5713	4.54123	2.52106	0.0117001	0.0352352	0.0328398	TRUE	up Oocyte
GB50179	7.58321	1.36504	2.47387	2.4438	2.14851	0.0316731	0.0857699	0.0799258	TRUE	up Oocyte
GB40967	6.21463	0	6.33873	6.30866	2.56998	0.0101704	0.0310548	0.0289435	TRUE	up Oocyte
GB45002	6.18292	0	4.34162	4.31155	2.47636	0.013273	0.0394391	0.0367578	TRUE	up Oocyte
GB53886	6.16481	0	3.68327	3.65319	2.34835	0.018857	0.0541719	0.0504891	TRUE	up Oocyte
GB44479	6.07674	0	5.77885	5.74878	2.55171	0.0107195	0.0325343	0.0303225	TRUE	up Oocyte
GB55675	7.29872	1.22218	2.57818	2.54811	2.15843	0.0308946	0.0839459	0.0782249	TRUE	up Oocyte
GB50876	6.05244	0	4.61424	4.58417	2.48481	0.0129622	0.0386422	0.0360152	TRUE	up Oocyte
GB54835	7.264	1.23638	2.55464	2.52457	2.14211	0.0321843	0.0869635	0.0810514	TRUE	up Oocyte
GB54850	6.01456	0	3.34546	3.31539	2.23197	0.0256169	0.0711556	0.0663181	TRUE	up Oocyte
GB48343	6.00866	0	3.86126	3.83119	2.35753	0.0183972	0.0530304	0.0494252	TRUE	up Oocyte
GB40830	5.98257	0	2.6008	2.57073	1.96378	0.0495551	0.127032	0.118396	TRUE	up Oocyte
GB49920	5.92819	0	4.78523	4.75516	2.47642	0.0132708	0.039441	0.0367578	TRUE	up Oocyte
GB42558	5.85844	0	3.25358	3.22351	2.17614	0.0295449	0.0807304	0.075242	TRUE	up Oocyte
GB55757	7.47195	1.65379	2.1757	2.14563	1.97178	0.0486351	0.124862	0.116374	TRUE	up Oocyte
GB43199	5.81195	0	3.01969	2.98962	2.09337	0.0363164	0.096896	0.0903086	TRUE	up Oocyte
GB49921	5.77612	0	5.09351	5.06344	2.46752	0.0136051	0.0403727	0.037628	TRUE	up Oocyte
GB47718	5.77186	0	3.76815	3.73808	2.29112	0.0219565	0.0620791	0.0578587	TRUE	up Oocyte
GB41695	5.77134	0	3.24145	3.21138	2.1563	0.0310602	0.0842779	0.0785465	TRUE	up Oocyte
GB46686	5.75643	0	3.39951	3.36944	2.19846	0.0279164	0.0768522	0.0716274	TRUE	up Oocyte
GB51732	6.76677	1.02378	2.72456	2.69449	2.14263	0.032143	0.0868863	0.0809794	TRUE	up Oocyte
GB41766	7.31455	1.57312	2.21714	2.18707	1.97434	0.0483426	0.124205	0.115761	TRUE	up Oocyte
GB46514	6.91128	1.24408	2.47387	2.4438	2.05112	0.0402556	0.106136	0.09892	TRUE	up Oocyte
GB51646	5.66717	0	3.30872	3.27865	2.15623	0.0310657	0.084276	0.0785465	TRUE	up Oocyte
GB46922	6.97434	1.3768	2.34073	2.31066	1.99367	0.0461881	0.119483	0.11136	TRUE	up Oocyte
GB54732	5.58813	0	3.06514	3.03507	2.06752	0.0386852	0.102572	0.0955987	TRUE	up Oocyte
GB53572	6.7806	1.19441	2.50512	2.47505	2.0465	0.0407071	0.10716	0.0998745	TRUE	up Oocyte
GB43869	5.58557	0	5.30657	5.2765	2.43693	0.0148125	0.0435848	0.0406217	TRUE	up Oocyte
GB53970	5.54679	0	3.04624	3.01617	2.05375	0.0400001	0.105523	0.0983493	TRUE	up Oocyte
GB53017	5.51059	0	3.79087	3.7608	2.24342	0.0248698	0.0693212	0.0646085	TRUE	up Oocyte
GB52448	5.46637	0	5.23382	5.20375	2.40771	0.0160529	0.0469197	0.0437299	TRUE	up Oocyte
GB44126	6.53292	1.08857	2.58529	2.55522	2.04523	0.0408321	0.107364	0.100065	TRUE	up Oocyte
GB49983	5.43061	0	3.67596	3.64589	2.20245	0.0276332	0.0761651	0.0709871	TRUE	up Oocyte
GB49270	5.3506	0	4.00311	3.97304	2.25104	0.0243832	0.0681046	0.0634746	TRUE	up Oocyte
GB55490	5.20556	0	3.1863	3.15623	2.03204	0.0421497	0.110423	0.102916	TRUE	up Oocyte
GB55392	6.2452	1.07497	2.53846	2.50839	1.97903	0.0478125	0.123029	0.114665	TRUE	up Oocyte
GB42215	5.14944	0	3.13834	3.10827	2.00696	0.0447544	0.116172	0.108274	TRUE	up Oocyte
GB40838	6.19781	1.06388	2.54242	2.51235	1.97327	0.0484652	0.124497	0.116015	TRUE	up Oocyte
GB41625	5.04039	0	5.6008	5.57073	2.32255	0.0202035	0.0576505	0.0537312	TRUE	up Oocyte
GB46640	5.039	0	4.05851	4.02844	2.19381	0.0282493	0.0776584	0.0723788	TRUE	up Oocyte
GB43778	5.02017	0	4.59501	4.56493	2.26104	0.0237569	0.0666154	0.0620866	TRUE	up Oocyte
GB52101	4.99804	0	3.36349	3.33342	2.03932	0.0414186	0.108717	0.101326	TRUE	up Oocyte
GB47315	4.96894	0	3.85481	3.82474	2.14266	0.0321406	0.0868973	0.0809794	TRUE	up Oocyte
GB51058	4.8435	0	5.70002	5.66995	2.27778	0.0227396	0.0640801	0.0597237	TRUE	up Oocyte
GB50875	4.83783	0	3.19053	3.16046	1.96014	0.0499794	0.127975	0.119275	TRUE	up Oocyte
GB50423	4.81076	0	3.93808	3.90801	2.12332	0.0337272	0.0906997	0.0845336	TRUE	up Oocyte
GB46661	4.70978	0	4.98686	4.95679	2.2219	0.0262899	0.0728763	0.0679219	TRUE	up Oocyte
GB43205	4.69812	0	4.38706	4.35699	2.16427	0.0304435	0.0828858	0.0772508	TRUE	up Oocyte
GB48355	4.68068	0	7.28633	7.25626	2.1769	0.0294879	0.0806232	0.0751421	TRUE	up Oocyte
GB49021	4.5918	0	3.78183	3.75176	2.04615	0.0407414	0.107188	0.0999006	TRUE	up Oocyte
GB45510	4.57056	0	4.45265	4.42258	2.14234	0.0321664	0.0869325	0.0810225	TRUE	up Oocyte
GB49262	4.44356	0	3.80689	3.77682	2.01752	0.0436415	0.113761	0.106018	TRUE	up Oocyte
GB48419	4.40811	0	4.11055	4.08048	2.05973	0.0394244	0.104247	0.0971601	TRUE	up Oocyte
GB50047	4.38131	0	3.99055	3.96048	2.03495	0.041856	0.109738	0.102277	TRUE	up Oocyte
GB50051	4.20295	0	4.63008	4.60001	2.0721	0.0382563	0.101613	0.0947051	TRUE	up Oocyte
GB48344	4.17362	0	4.62376	4.59369	2.06428	0.0389915	0.103324	0.0962992	TRUE	up Oocyte
GB51573	3.89742	0	4.62376	4.59369	1.9948	0.0460642	0.119207	0.111103	TRUE	up Oocyte
GB40629	3.88025	0	6.95829	6.92822	2.00314	0.0451626	0.117142	0.109178	TRUE	up Oocyte
GB52496	0	3.59216	-5.36832	-5.39839	-1.97814	0.0479125	0.123193	0.114818	TRUE	up 0-2h
GB51107	0	3.75801	-5.46547	-5.49554	-2.02532	0.0428343	0.111871	0.104266	TRUE	up 0-2h
GB51345	0	3.8445	-5.98874	-6.01881	-2.04906	0.040456	0.106602	0.0993546	TRUE	up 0-2h
GB49060	0	4.13448	-3.94609	-3.97616	-1.99997	0.0455031	0.117913	0.109896	TRUE	up 0-2h
GB47145	0	4.20102	-4.71163	-4.7417	-2.10547	0.0352508	0.0944049	0.087972	TRUE	up 0-2h
GB52571	0	4.25584	-3.89718	-3.92725	-2.02121	0.0432579	0.112869	0.105196	TRUE	up 0-2h
GB55174	0	4.39759	-3.79409	-3.82416	-2.03672	0.0416777	0.109313	0.101881	TRUE	up 0-2h
GB45243	0	4.77763	-3.36113	-3.3912	-2.02923	0.0424346	0.110998	0.103433	TRUE	up 0-2h
GB52666	0	4.77989	-5.50068	-5.53075	-2.2848	0.0223247	0.0630153	0.0587312	TRUE	up 0-2h
GB41576	0	4.85468	-3.43152	-3.46159	-2.06268	0.0391434	0.103666	0.0966179	TRUE	up 0-2h
GB48947	0	5.11889	-3.36113	-3.3912	-2.10046	0.0356888	0.095465	0.0889749	TRUE	up 0-2h
GB46316	0	5.15984	-3.20913	-3.2392	-2.06808	0.0386326	0.102493	0.0955246	TRUE	up 0-2h
GB54815	1.22051	6.4498	-2.40177	-2.43184	-1.99655	0.0458743	0.118784	0.110708	TRUE	up 0-2h
GB52005	0	5.24374	-3.62416	-3.65423	-2.18874	0.0286158	0.0785549	0.0732144	TRUE	up 0-2h
GB53762	0	5.28053	-3.26159	-3.29166	-2.10677	0.0351373	0.094138	0.0877381	TRUE	up 0-2h
GB40353	1.2518	6.61518	-2.40177	-2.43184	-2.02198	0.0431781	0.112704	0.105042	TRUE	up 0-2h
GB44602	1.4839	6.86148	-2.20913	-2.2392	-1.96052	0.0499352	0.127886	0.119192	TRUE	up 0-2h
GB51679	0	5.43959	-3.43152	-3.46159	-2.1834	0.0290063	0.0794982	0.0740936	TRUE	up 0-2h
GB48706	1.41748	6.91624	-2.28666	-2.31673	-2.0093	0.044505	0.115613	0.107753	TRUE	up 0-2h
GB44942	0	5.49983	-3.08359	-3.11367	-2.09752	0.0359478	0.0959692	0.0894448	TRUE	up 0-2h
GB49436	1.42486	6.93526	-2.28313	-2.3132	-2.01023	0.0444074	0.115403	0.107558	TRUE	up 0-2h
GB46258	0	5.51265	-3.36113	-3.3912	-2.17975	0.0292763	0.0801414	0.074693	TRUE	up 0-2h
GB45677	1.34122	6.89081	-2.36113	-2.3912	-2.04353	0.0409999	0.107764	0.100437	TRUE	up 0-2h
GB40292	0	5.5739	-3.43152	-3.46159	-2.21019	0.0270918	0.0748549	0.0697659	TRUE	up 0-2h
GB42176	1.6472	7.23846	-2.13566	-2.16573	-1.97254	0.0485475	0.124661	0.116186	TRUE	up 0-2h
GB46444	0	5.68622	-5.75345	-5.78352	-2.49423	0.0126231	0.0377389	0.0351733	TRUE	up 0-2h
GB42370	0	5.691	-5.47216	-5.50223	-2.4925	0.0126849	0.0378903	0.0353143	TRUE	up 0-2h
GB45102	1.56975	7.27469	-2.21235	-2.24242	-2.02047	0.0433351	0.113027	0.105343	TRUE	up 0-2h
GB51760	1.078	6.79721	-2.65658	-2.68666	-2.16657	0.0302679	0.0824902	0.0768812	TRUE	up 0-2h
GB53391	1.23077	6.95566	-2.49863	-2.5287	-2.12006	0.0340006	0.0913085	0.085101	TRUE	up 0-2h
GB54105	1.90209	7.81793	-2.0392	-2.06927	-1.99169	0.0464052	0.119953	0.111798	TRUE	up 0-2h
GB49457	2.07225	8.10517	-1.96765	-1.99772	-1.98225	0.0474513	0.122308	0.113978	TRUE	up 0-2h
GB47388	2.24729	8.36085	-1.89547	-1.92554	-1.96495	0.0494198	0.126781	0.118162	TRUE	up 0-2h
GB49716	0	6.1892	-2.70217	-2.73224	-2.08593	0.0369848	0.0985248	0.0918113	TRUE	up 0-2h
GB44625	1.19871	7.39039	-2.62416	-2.65423	-2.24444	0.0248042	0.0691667	0.0644644	TRUE	up 0-2h
GB45278	1.56458	7.76591	-2.31138	-2.34145	-2.14267	0.0321396	0.0869119	0.0809794	TRUE	up 0-2h
GB47623	1.37816	7.59557	-2.46241	-2.49248	-2.19746	0.0279879	0.0770176	0.0717816	TRUE	up 0-2h
GB43508	0	6.22349	-2.83567	-2.86574	-2.14373	0.0320542	0.0867154	0.0808201	TRUE	up 0-2h
GB46941	2.32478	8.59973	-1.8872	-1.91727	-1.98711	0.0469098	0.121096	0.112863	TRUE	up 0-2h
GB48509	0	6.31027	-3.05133	-3.0814	-2.23594	0.0253558	0.0704881	0.0656961	TRUE	up 0-2h
GB48048	1.16239	7.49976	-2.68975	-2.71982	-2.29067	0.0219823	0.0621263	0.0579026	TRUE	up 0-2h
GB46498	0	6.38261	-3.55016	-3.58023	-2.39639	0.0165576	0.0482083	0.0449309	TRUE	up 0-2h
GB47423	1.85488	8.29096	-2.16022	-2.19029	-2.12596	0.033507	0.0902147	0.0840815	TRUE	up 0-2h
GB51957	1.60372	8.04787	-2.32718	-2.35725	-2.18994	0.0285287	0.0783474	0.073021	TRUE	up 0-2h
GB53620	1.75885	8.2458	-2.22903	-2.2591	-2.16084	0.0307074	0.0835041	0.0778162	TRUE	up 0-2h
GB42126	1.07297	7.5602	-2.81681	-2.84688	-2.3549	0.0185277	0.0533612	0.0497335	TRUE	up 0-2h
GB43420	2.21028	8.70101	-1.97695	-2.00702	-2.06006	0.0393928	0.104224	0.0971159	TRUE	up 0-2h
GB44086	0	6.51392	-2.96869	-2.99876	-2.24269	0.0249166	0.0694375	0.0647169	TRUE	up 0-2h
GB41689	2.11185	8.6801	-2.0392	-2.06927	-2.09864	0.0358487	0.095742	0.0892331	TRUE	up 0-2h
GB47185	1.27243	7.84485	-2.62416	-2.65423	-2.31242	0.0207546	0.059099	0.0550812	TRUE	up 0-2h
GB48698	0	6.60145	-6.83362	-6.86369	-2.64496	0.00817012	0.0254444	0.0237145	TRUE	up 0-2h
GB48642	0	6.66382	-2.83955	-2.86962	-2.21979	0.0264331	0.0732434	0.0682613	TRUE	up 0-2h
GB49558	0	6.6722	-2.97695	-3.00702	-2.27277	0.0230398	0.064832	0.0604245	TRUE	up 0-2h
GB46174	0	6.67583	-2.85796	-2.88803	-2.22892	0.0258193	0.0716886	0.0668149	TRUE	up 0-2h
GB43028	2.06647	8.75898	-2.08359	-2.11367	-2.13688	0.0326077	0.0879852	0.0819896	TRUE	up 0-2h
GB40756	0	6.75693	-3.49863	-3.5287	-2.45196	0.0142079	0.042033	0.0391754	TRUE	up 0-2h
GB44670	2.07801	8.84795	-2.09014	-2.12021	-2.15191	0.0314043	0.0850926	0.0793076	TRUE	up 0-2h
GB52494	2.12632	8.91435	-2.06777	-2.09784	-2.14548	0.0319141	0.086388	0.080515	TRUE	up 0-2h
GB55685	0	6.82518	-3.28313	-3.3132	-2.40186	0.0163121	0.0476055	0.044369	TRUE	up 0-2h
GB50714	0	6.8268	-3.16669	-3.19676	-2.36496	0.0180319	0.0520547	0.0485158	TRUE	up 0-2h
GB50216	1.58425	8.4201	-2.41004	-2.44011	-2.28569	0.0222724	0.0628937	0.0586179	TRUE	up 0-2h
GB53731	0	6.89408	-3.05712	-3.08719	-2.33912	0.019329	0.0554225	0.0516546	TRUE	up 0-2h
GB50298	2.74614	9.67469	-1.81681	-1.84688	-2.05519	0.0398606	0.105298	0.0981349	TRUE	up 0-2h
GB47600	1.6947	8.63991	-2.34999	-2.38006	-2.28198	0.0224907	0.0634575	0.0591434	TRUE	up 0-2h
GB44872	1.92395	8.89627	-2.20913	-2.2392	-2.23237	0.0255905	0.0710971	0.0662636	TRUE	up 0-2h
GB49509	0	6.9803	-3.68306	-3.71313	-2.53993	0.0110874	0.0335536	0.031272	TRUE	up 0-2h
GB40446	1.01735	8.01029	-2.97704	-3.00711	-2.4903	0.0127634	0.0381081	0.0355173	TRUE	up 0-2h
GB46577	3.25884	10.3018	-1.66046	-1.69053	-1.99453	0.0460944	0.119263	0.111155	TRUE	up 0-2h
GB48894	3.46244	10.5209	-1.6034	-1.63348	-1.96696	0.0491879	0.126234	0.117652	TRUE	up 0-2h
GB46869	2.00347	9.08914	-2.18165	-2.21172	-2.23939	0.0251308	0.0700059	0.0652466	TRUE	up 0-2h
GB49048	2.40426	9.494	-1.98142	-2.01149	-2.15501	0.0311608	0.0844834	0.0787399	TRUE	up 0-2h
GB41962	2.51076	9.60303	-1.93536	-1.96544	-2.13469	0.032786	0.0884137	0.0824029	TRUE	up 0-2h
GB55304	1.59009	8.73561	-2.4578	-2.48788	-2.35413	0.0185662	0.0534608	0.0498263	TRUE	up 0-2h
GB45231	0	7.16644	-3.73964	-3.76971	-2.5873	0.00967318	0.0296833	0.0276653	TRUE	up 0-2h
GB46650	3.04395	10.2599	-1.75299	-1.78306	-2.06602	0.0388262	0.102926	0.0959284	TRUE	up 0-2h
GB51077	2.88214	10.1393	-1.81474	-1.84481	-2.10236	0.0355222	0.0950567	0.0885944	TRUE	up 0-2h
GB48405	3.32111	10.579	-1.67147	-1.70154	-2.03048	0.0423081	0.110774	0.103243	TRUE	up 0-2h
GB49894	3.70123	10.9838	-1.5693	-1.59937	-1.97947	0.0477636	0.122927	0.114569	TRUE	up 0-2h
GB53706	3.41268	10.7288	-1.65251	-1.68258	-2.02867	0.0424923	0.111085	0.103517	TRUE	up 0-2h
GB50215	2.60236	9.94745	-1.9345	-1.96457	-2.17201	0.0298549	0.0814792	0.0759399	TRUE	up 0-2h
GB52750	2.22585	9.60608	-2.10959	-2.13966	-2.25517	0.0241228	0.0675022	0.0629131	TRUE	up 0-2h
GB40543	3.70653	11.1227	-1.58537	-1.61544	-2.00637	0.0448173	0.116313	0.108405	TRUE	up 0-2h
GB53300	1.66318	9.0926	-2.45075	-2.48082	-2.39787	0.0164909	0.0480449	0.0447786	TRUE	up 0-2h
GB52693	2.55495	10.0046	-1.9693	-1.99937	-2.2035	0.0275597	0.0760087	0.0708413	TRUE	up 0-2h
GB42623	1.41508	8.88015	-2.6497	-2.67977	-2.47298	0.0133991	0.0397875	0.0370826	TRUE	up 0-2h
GB41071	3.59614	11.0856	-1.62416	-1.65423	-2.03737	0.0416132	0.109185	0.101762	TRUE	up 0-2h
GB49081	3.44885	10.9465	-1.66629	-1.69636	-2.06101	0.0393025	0.104026	0.0969539	TRUE	up 0-2h
GB47333	3.22034	10.778	-1.74281	-1.77288	-2.10918	0.0349294	0.093618	0.0872534	TRUE	up 0-2h
GB47273	2.30875	9.88474	-2.09809	-2.12816	-2.27989	0.0226142	0.0637398	0.0594065	TRUE	up 0-2h
GB47350	1.9234	9.54141	-2.31055	-2.34062	-2.37451	0.0175723	0.0508791	0.0474201	TRUE	up 0-2h
GB45180	3.51456	11.1478	-1.66534	-1.69541	-2.07905	0.0376132	0.100042	0.0932406	TRUE	up 0-2h
GB40477	4.40484	12.0698	-1.45424	-1.48431	-1.96452	0.0494702	0.126862	0.118238	TRUE	up 0-2h
GB52012	3.22766	10.8997	-1.75572	-1.78579	-2.13172	0.03303	0.0890361	0.0829831	TRUE	up 0-2h
GB43969	2.36744	10.0593	-2.08714	-2.11721	-2.29244	0.0218802	0.0619408	0.0577298	TRUE	up 0-2h
GB52264	0	7.69729	-3.67479	-3.70486	-2.66507	0.00769733	0.0241156	0.0224761	TRUE	up 0-2h
GB50034	3.53246	11.2802	-1.67504	-1.70511	-2.09979	0.0357475	0.0956033	0.0891038	TRUE	up 0-2h
GB48872	2.32478	10.0796	-2.11628	-2.14635	-2.31462	0.0206337	0.0587668	0.0547716	TRUE	up 0-2h
GB40363	4.41349	12.1731	-1.4637	-1.49377	-1.98222	0.0474541	0.122292	0.113978	TRUE	up 0-2h
GB47856	0	7.76364	-3.3246	-3.35467	-2.57516	0.0100193	0.030628	0.0285457	TRUE	up 0-2h
GB53379	3.93994	11.7046	-1.57083	-1.6009	-2.0448	0.0408744	0.107454	0.100149	TRUE	up 0-2h
GB54390	2.11581	9.90418	-2.22683	-2.2569	-2.36679	0.0179433	0.0518649	0.0483389	TRUE	up 0-2h
GB40058	2.32478	10.1525	-2.12666	-2.15673	-2.33001	0.0198055	0.0566574	0.0528056	TRUE	up 0-2h
GB55627	0	7.83368	-3.08359	-3.11367	-2.50331	0.0123039	0.0368899	0.034382	TRUE	up 0-2h
GB43368	3.04009	10.915	-1.84413	-1.8742	-2.20479	0.0274687	0.0757885	0.0706361	TRUE	up 0-2h
GB46751	3.81791	11.7027	-1.61599	-1.64606	-2.08592	0.0369859	0.0985083	0.0918113	TRUE	up 0-2h
GB51695	2.86127	10.7497	-1.90957	-1.93964	-2.23889	0.0251633	0.0700389	0.0652774	TRUE	up 0-2h
GB51260	2.6437	10.5556	-1.99738	-2.02745	-2.28401	0.022371	0.0631328	0.0588408	TRUE	up 0-2h
GB54101	3.33364	11.2567	-1.75561	-1.78568	-2.16626	0.0302911	0.0825204	0.0769103	TRUE	up 0-2h
GB51680	2.5282	10.4809	-2.05158	-2.08165	-2.31491	0.0206177	0.0587336	0.0547406	TRUE	up 0-2h
GB55682	1.68346	9.63763	-2.51725	-2.54732	-2.50582	0.0122168	0.0366693	0.0341764	TRUE	up 0-2h
GB41864	3.32386	11.2827	-1.76318	-1.79325	-2.1751	0.0296227	0.0808941	0.0753946	TRUE	up 0-2h
GB46060	4.02366	11.99	-1.57525	-1.60532	-2.0737	0.0381068	0.101256	0.094372	TRUE	up 0-2h
GB46122	4.00215	11.9743	-1.58109	-1.61116	-2.07778	0.0377295	0.100312	0.0934923	TRUE	up 0-2h
GB50594	2.88161	10.8569	-1.91367	-1.94374	-2.25319	0.0242472	0.0678224	0.0632116	TRUE	up 0-2h
GB48482	2.02373	10.0536	-2.31263	-2.3427	-2.4387	0.0147401	0.0433997	0.0404492	TRUE	up 0-2h
GB49887	1.64924	9.69408	-2.5553	-2.58537	-2.53393	0.0112792	0.0340809	0.031764	TRUE	up 0-2h
GB44774	2.2396	10.2863	-2.19941	-2.22948	-2.39406	0.0166631	0.0484633	0.0451686	TRUE	up 0-2h
GB44323	0	8.06224	-4.20913	-4.2392	-2.84489	0.00444264	0.0146764	0.0136786	TRUE	up 0-2h
GB42419	5.08521	13.1853	-1.37455	-1.40462	-1.97007	0.04883	0.125339	0.116818	TRUE	up 0-2h
GB47574	4.42602	12.5413	-1.5026	-1.53267	-2.05051	0.0403147	0.10625	0.0990267	TRUE	up 0-2h
GB48751	4.7824	12.8996	-1.43152	-1.46159	-2.00773	0.0446722	0.116003	0.108116	TRUE	up 0-2h
GB47972	0	8.12573	-4.40177	-4.43184	-2.88783	0.00387909	0.0129691	0.0120874	TRUE	up 0-2h
GB55664	2.71713	10.8514	-1.99772	-2.02779	-2.31604	0.020556	0.0585823	0.0545996	TRUE	up 0-2h
GB42002	0	8.13488	-3.10959	-3.13966	-2.56071	0.0104457	0.0317956	0.029634	TRUE	up 0-2h
GB48620	3.66692	11.8025	-1.68645	-1.71652	-2.15795	0.030932	0.0839971	0.0782866	TRUE	up 0-2h
GB50368	4.58313	12.7241	-1.47316	-1.50323	-2.03608	0.0417419	0.10946	0.102018	TRUE	up 0-2h
GB46646	5.12354	13.2892	-1.37504	-1.40511	-1.97835	0.0478892	0.12318	0.114792	TRUE	up 0-2h
GB46459	3.94146	12.1106	-1.61947	-1.64954	-2.12517	0.0335726	0.0903377	0.0841962	TRUE	up 0-2h
GB47562	1.08222	9.26695	-3.09809	-3.12816	-2.72851	0.00636204	0.0202637	0.0188861	TRUE	up 0-2h
GB44330	2.90132	11.128	-1.93942	-1.96949	-2.30107	0.0213874	0.0606468	0.0565237	TRUE	up 0-2h
GB53238	3.99035	12.2286	-1.61568	-1.64575	-2.13199	0.033008	0.0889946	0.0829444	TRUE	up 0-2h
GB43427	1.66376	9.94667	-2.57977	-2.60984	-2.58006	0.00987845	0.0302382	0.0281824	TRUE	up 0-2h
GB53601	2.76715	11.0543	-1.99814	-2.02821	-2.33791	0.0193921	0.0555918	0.0518046	TRUE	up 0-2h
GB46590	4.66356	12.9514	-1.4736	-1.50367	-2.05464	0.0399135	0.105356	0.0981935	TRUE	up 0-2h
GB51806	4.30972	12.6067	-1.54853	-1.5786	-2.10068	0.0356695	0.0954321	0.0889442	TRUE	up 0-2h
GB47731	4.73258	13.0532	-1.4637	-1.49377	-2.05263	0.0401083	0.105788	0.0985962	TRUE	up 0-2h
GB48857	4.98683	13.3675	-1.42253	-1.4526	-2.03441	0.0419103	0.109838	0.10237	TRUE	up 0-2h
GB54758	2.49689	10.8803	-2.12352	-2.15359	-2.40988	0.0159576	0.0466912	0.0435169	TRUE	up 0-2h
GB46267	3.74528	12.1299	-1.69542	-1.72549	-2.1957	0.0281137	0.0773168	0.0720605	TRUE	up 0-2h
GB52118	4.24779	12.6976	-1.57977	-1.60984	-2.13834	0.0324888	0.0877339	0.0817694	TRUE	up 0-2h
GB55788	2.60171	11.0529	-2.0869	-2.11697	-2.40282	0.016269	0.0474899	0.0442614	TRUE	up 0-2h
GB41431	4.52389	12.9771	-1.52033	-1.5504	-2.10349	0.0354234	0.0948297	0.0883828	TRUE	up 0-2h
GB52018	3.63247	12.0934	-1.73519	-1.76526	-2.22752	0.0259128	0.0719188	0.0670294	TRUE	up 0-2h
GB47817	4.00694	12.4684	-1.63771	-1.66778	-2.1733	0.029758	0.0812474	0.0757239	TRUE	up 0-2h
GB53917	4.01553	12.5087	-1.63927	-1.66934	-2.17825	0.0293875	0.080381	0.0749121	TRUE	up 0-2h
GB53742	3.93424	12.4428	-1.66116	-1.69123	-2.19266	0.028332	0.0778699	0.072576	TRUE	up 0-2h
GB48222	4.6074	13.2004	-1.51855	-1.54862	-2.11973	0.0340289	0.0913666	0.0851551	TRUE	up 0-2h
GB41121	3.18292	11.8318	-1.89425	-1.92432	-2.33653	0.0194637	0.0557735	0.0519818	TRUE	up 0-2h
GB41384	3.82464	12.4835	-1.70663	-1.7367	-2.23758	0.0252483	0.070261	0.0654844	TRUE	up 0-2h
GB55563	4.05969	12.7285	-1.64862	-1.67869	-2.20603	0.0273822	0.0755956	0.0704563	TRUE	up 0-2h
GB46758	2.78973	11.4663	-2.0392	-2.06927	-2.41206	0.0158628	0.0464339	0.0432771	TRUE	up 0-2h
GB50165	3.42376	12.1178	-1.82347	-1.85354	-2.30573	0.0211258	0.0599799	0.0558971	TRUE	up 0-2h
GB43770	4.31941	13.0183	-1.59164	-1.62171	-2.17666	0.0295056	0.0806553	0.0751682	TRUE	up 0-2h
GB52284	3.2075	11.9081	-1.89243	-1.9225	-2.34257	0.0191514	0.0549598	0.0512234	TRUE	up 0-2h
GB51964	4.76869	13.4725	-1.49835	-1.52842	-2.12094	0.0339265	0.0911637	0.084966	TRUE	up 0-2h
GB47307	4.07429	12.7789	-1.64915	-1.67922	-2.21089	0.0270434	0.0747515	0.0696696	TRUE	up 0-2h
GB40936	1.78413	10.4997	-2.55705	-2.58712	-2.6381	0.00833732	0.0259235	0.0241611	TRUE	up 0-2h
GB44677	6.39083	15.1609	-1.24628	-1.27635	-1.96275	0.0496755	0.127293	0.118629	TRUE	up 0-2h
GB43675	1.96153	10.7497	-2.45424	-2.48431	-2.60931	0.00907238	0.0279977	0.0260943	TRUE	up 0-2h
GB42562	1.95435	10.7497	-2.45953	-2.4896	-2.61248	0.00898886	0.0277652	0.0258776	TRUE	up 0-2h
GB54830	6.28021	15.0801	-1.26376	-1.29383	-1.97832	0.0478925	0.123165	0.114792	TRUE	up 0-2h
GB49350	4.01814	12.8288	-1.67479	-1.70486	-2.23906	0.0251521	0.0700365	0.0652636	TRUE	up 0-2h
GB43946	3.76774	12.603	-1.742	-1.77207	-2.28005	0.0226048	0.0637266	0.0593942	TRUE	up 0-2h
GB43107	1.59	10.4712	-2.71932	-2.74939	-2.72213	0.00648636	0.0206162	0.0192146	TRUE	up 0-2h
GB55562	0	8.88196	-3.27817	-3.30824	-2.73821	0.00617739	0.0197218	0.018381	TRUE	up 0-2h
GB49657	2.43763	11.3609	-2.22053	-2.2506	-2.53057	0.0113879	0.0343938	0.0320556	TRUE	up 0-2h
GB55955	2.59953	11.5315	-2.14925	-2.17932	-2.49942	0.0124395	0.0372473	0.0347151	TRUE	up 0-2h
GB40167	5.8938	14.8376	-1.33198	-1.36205	-2.04154	0.0411971	0.108219	0.100862	TRUE	up 0-2h
GB45378	2.94446	11.8887	-2.01351	-2.04358	-2.43642	0.0148336	0.043628	0.0406619	TRUE	up 0-2h
GB46180	2.97809	11.9266	-2.00173	-2.0318	-2.43118	0.0150496	0.0441866	0.0411826	TRUE	up 0-2h
GB44467	3.77101	12.7496	-1.75743	-1.7875	-2.30706	0.0210516	0.0598068	0.0557409	TRUE	up 0-2h
GB52989	4.56929	13.5498	-1.56823	-1.5983	-2.1975	0.0279846	0.0770243	0.0717816	TRUE	up 0-2h
GB51614	3.53366	12.5174	-1.8247	-1.85477	-2.34449	0.0190533	0.0547012	0.0509824	TRUE	up 0-2h
GB43164	2.36864	11.3581	-2.26159	-2.29166	-2.55815	0.0105231	0.0320096	0.0298334	TRUE	up 0-2h
GB48569	4.74255	13.7596	-1.5367	-1.56677	-2.18265	0.0290617	0.0796181	0.0742053	TRUE	up 0-2h
GB51000	5.22484	14.2479	-1.44729	-1.47736	-2.12699	0.0334211	0.0900011	0.0838825	TRUE	up 0-2h
GB53948	3.77405	12.8131	-1.76344	-1.79351	-2.31816	0.0204408	0.0582907	0.0543279	TRUE	up 0-2h
GB47337	1.26443	10.3394	-3.03159	-3.06166	-2.85349	0.00432412	0.0143336	0.0133592	TRUE	up 0-2h
GB45343	4.60106	13.6788	-1.57191	-1.60198	-2.2116	0.026994	0.0746454	0.0695707	TRUE	up 0-2h
GB46651	4.41296	13.5084	-1.61404	-1.64411	-2.23918	0.0251443	0.0700291	0.0652636	TRUE	up 0-2h
GB55620	0	9.10332	-6.17875	-6.20882	-3.14727	0.00164802	0.00590646	0.00550492	TRUE	up 0-2h
GB43692	6.6671	15.8167	-1.24632	-1.27639	-2.0048	0.0449849	0.116703	0.108769	TRUE	up 0-2h
GB50802	5.7457	14.927	-1.37737	-1.40744	-2.09934	0.0357868	0.0956708	0.0891524	TRUE	up 0-2h
GB50237	1.48244	10.6683	-2.84729	-2.87736	-2.81246	0.00491645	0.0160775	0.0149845	TRUE	up 0-2h
GB50064	6.97434	16.1626	-1.21253	-1.2426	-1.98454	0.0471952	0.121694	0.113421	TRUE	up 0-2h
GB54540	5.51871	14.7101	-1.4144	-1.44447	-2.12518	0.0335715	0.0903525	0.0841962	TRUE	up 0-2h
GB41255	4.1846	13.3774	-1.67663	-1.7067	-2.28817	0.0221278	0.0625116	0.0582618	TRUE	up 0-2h
GB43456	6.21581	15.4262	-1.31136	-1.34143	-2.05747	0.0396414	0.10476	0.0976379	TRUE	up 0-2h
GB45444	2.94408	12.1595	-2.04619	-2.07626	-2.48926	0.0128008	0.0382112	0.0356134	TRUE	up 0-2h
GB54845	5.18943	14.4178	-1.4742	-1.50427	-2.16848	0.0301223	0.0821429	0.0765585	TRUE	up 0-2h
GB50369	4.46609	13.6946	-1.61652	-1.64659	-2.25699	0.0240086	0.0672103	0.0626411	TRUE	up 0-2h
GB52744	4.07885	13.311	-1.70638	-1.73645	-2.31032	0.0208703	0.0594034	0.0553609	TRUE	up 0-2h
GB52658	4.0995	13.3411	-1.70236	-1.73243	-2.30919	0.020933	0.0595445	0.0554964	TRUE	up 0-2h
GB40917	1.12088	10.3657	-3.20913	-3.2392	-2.93123	0.00337624	0.0114313	0.0106541	TRUE	up 0-2h
GB54975	2.88888	12.1461	-2.07191	-2.10198	-2.50751	0.0121585	0.0365265	0.0340432	TRUE	up 0-2h
GB55994	5.10513	14.3742	-1.49346	-1.52353	-2.18561	0.0288441	0.0791334	0.0737536	TRUE	up 0-2h
GB50272	5.92081	15.1989	-1.3601	-1.39017	-2.09866	0.0358471	0.0957567	0.0892331	TRUE	up 0-2h
GB41444	6.44699	15.7295	-1.28678	-1.31685	-2.04823	0.0405374	0.106754	0.0994967	TRUE	up 0-2h
GB45824	5.94226	15.2327	-1.35809	-1.38816	-2.09868	0.0358453	0.0957706	0.0892331	TRUE	up 0-2h
GB47748	5.70961	15.0015	-1.39364	-1.42371	-2.12291	0.0337611	0.0907731	0.0845966	TRUE	up 0-2h
GB51383	0	9.29353	-8.38571	-8.41578	-2.94049	0.00327695	0.0111228	0.0103666	TRUE	up 0-2h
GB42058	7.23623	16.5325	-1.192	-1.22207	-1.981	0.0475918	0.122577	0.114244	TRUE	up 0-2h
GB43902	5.12102	14.4331	-1.49488	-1.52495	-2.19159	0.0284092	0.0780506	0.0727444	TRUE	up 0-2h
GB50511	2.52829	11.8475	-2.22835	-2.25842	-2.58966	0.00960707	0.0295004	0.0274949	TRUE	up 0-2h
GB41804	4.8487	14.1713	-1.5473	-1.57737	-2.22596	0.0260166	0.0721775	0.0672706	TRUE	up 0-2h
GB46321	4.8599	14.2048	-1.54738	-1.57745	-2.22866	0.0258363	0.0717212	0.0668453	TRUE	up 0-2h
GB41975	7.11709	16.4702	-1.2105	-1.24057	-2.00077	0.0454168	0.117756	0.109751	TRUE	up 0-2h
GB52183	2.60624	11.9635	-2.1986	-2.22867	-2.5813	0.00984297	0.0301363	0.0280875	TRUE	up 0-2h
GB52439	5.63882	15.0038	-1.41186	-1.44193	-2.14346	0.0320759	0.0867569	0.0808588	TRUE	up 0-2h
GB46998	1.23886	10.6082	-3.09809	-3.12816	-2.9193	0.00350816	0.0118278	0.0110237	TRUE	up 0-2h
GB50738	2.46153	11.8419	-2.26627	-2.29634	-2.61527	0.00891576	0.0275707	0.0256963	TRUE	up 0-2h
GB54971	5.49356	14.8788	-1.43744	-1.46751	-2.16278	0.0305583	0.0831484	0.0774956	TRUE	up 0-2h
GB45682	3.77399	13.1695	-1.80304	-1.83311	-2.38564	0.0170496	0.0494604	0.0460979	TRUE	up 0-2h
GB44344	6.28628	15.6826	-1.31889	-1.34896	-2.08342	0.0372134	0.0990366	0.0923037	TRUE	up 0-2h
GB43955	2.52294	11.9341	-2.24192	-2.27199	-2.60858	0.00909194	0.0280517	0.0261446	TRUE	up 0-2h
GB42880	6.27914	15.6924	-1.32143	-1.3515	-2.08708	0.0368813	0.0982876	0.0916056	TRUE	up 0-2h
GB45041	5.68144	15.1	-1.41022	-1.44029	-2.1485	0.0316743	0.0857558	0.0799258	TRUE	up 0-2h
GB47720	5.3839	14.8171	-1.46054	-1.49061	-2.1835	0.028999	0.0794944	0.07409	TRUE	up 0-2h
GB45186	1.82734	11.266	-2.62416	-2.65423	-2.77115	0.0055859	0.0180068	0.0167826	TRUE	up 0-2h
GB48837	5.83694	15.2961	-1.38988	-1.41995	-2.13939	0.0324044	0.0875234	0.0815731	TRUE	up 0-2h
GB51717	6.01103	15.4811	-1.36482	-1.39489	-2.12351	0.0337115	0.0906756	0.0845111	TRUE	up 0-2h
GB44144	4.13059	13.6146	-1.72074	-1.75081	-2.34999	0.0187738	0.0539672	0.0502983	TRUE	up 0-2h
GB44697	3.72674	13.2114	-1.8258	-1.85587	-2.40958	0.0159711	0.0467206	0.0435443	TRUE	up 0-2h
GB43954	3.04391	12.5556	-2.04433	-2.0744	-2.52804	0.01147	0.0346036	0.0322505	TRUE	up 0-2h
GB46643	6.36787	15.8908	-1.31931	-1.34938	-2.0977	0.0359315	0.0959444	0.0894217	TRUE	up 0-2h
GB45337	4.19447	13.7413	-1.71196	-1.74203	-2.35264	0.0186406	0.0536523	0.0500048	TRUE	up 0-2h
GB45170	5.38926	14.9378	-1.47081	-1.50088	-2.20356	0.0275551	0.0760114	0.0708413	TRUE	up 0-2h
GB46216	3.62615	13.2423	-1.86865	-1.89872	-2.44984	0.0142922	0.0422364	0.039365	TRUE	up 0-2h
GB49593	6.56502	16.2049	-1.30356	-1.33363	-2.09933	0.0357881	0.0956555	0.0891524	TRUE	up 0-2h
GB47452	4.68407	14.3499	-1.61521	-1.64528	-2.30904	0.0209414	0.059556	0.0555071	TRUE	up 0-2h
GB49139	7.36911	17.0372	-1.20913	-1.2392	-2.03314	0.0420379	0.110151	0.102662	TRUE	up 0-2h
GB53439	7.51433	17.1854	-1.19347	-1.22354	-2.02164	0.0432134	0.112775	0.105108	TRUE	up 0-2h
GB48105	1.51259	11.1892	-2.88702	-2.91709	-2.90003	0.00373125	0.0125118	0.0116612	TRUE	up 0-2h
GB47489	4.72156	14.4122	-1.60995	-1.64002	-2.30875	0.0209574	0.059589	0.0555379	TRUE	up 0-2h
GB49491	5.66177	15.3535	-1.43925	-1.46932	-2.19902	0.0278763	0.0767727	0.0715533	TRUE	up 0-2h
GB49340	4.91957	14.6171	-1.57105	-1.60112	-2.28531	0.0222944	0.0629429	0.0586637	TRUE	up 0-2h
GB47603	1.708	11.4078	-2.73964	-2.76971	-2.8522	0.00434175	0.0143815	0.0134038	TRUE	up 0-2h
GB49010	5.01959	14.7296	-1.55308	-1.58315	-2.27542	0.0228807	0.0644376	0.0600569	TRUE	up 0-2h
GB41360	2.59893	12.3215	-2.2452	-2.27527	-2.6529	0.00798041	0.024922	0.0232271	TRUE	up 0-2h
GB45817	5.15885	14.9055	-1.53072	-1.56079	-2.26539	0.0234887	0.0659858	0.0614873	TRUE	up 0-2h
GB49196	1.70484	11.4663	-2.74969	-2.77976	-2.86489	0.00417154	0.0138786	0.0129351	TRUE	up 0-2h
GB51902	3.7904	13.5539	-1.83829	-1.86836	-2.45172	0.0142173	0.0420519	0.039193	TRUE	up 0-2h
GB48551	4.62041	14.4003	-1.64	-1.67008	-2.33788	0.0193933	0.0555834	0.0518046	TRUE	up 0-2h
GB53861	4.04335	13.8249	-1.77364	-1.80371	-2.41737	0.0156333	0.0458113	0.0426968	TRUE	up 0-2h
GB49406	4.4932	14.3265	-1.67287	-1.70295	-2.36428	0.0180651	0.0521395	0.0485948	TRUE	up 0-2h
GB51233	0	9.85385	-5.08359	-5.11367	-3.26046	0.0011123	0.00411334	0.00383369	TRUE	up 0-2h
GB51030	4.82176	14.6868	-1.60689	-1.63696	-2.32752	0.0199374	0.0570106	0.0531348	TRUE	up 0-2h
GB47567	2.22536	12.0934	-2.4421	-2.47217	-2.75988	0.00578234	0.0185477	0.0172867	TRUE	up 0-2h
GB44294	2.87385	12.7483	-2.14925	-2.17932	-2.628	0.00858891	0.0266205	0.0248108	TRUE	up 0-2h
GB50921	2.23605	12.1118	-2.43739	-2.46747	-2.75897	0.00579836	0.0185947	0.0173306	TRUE	up 0-2h
GB54661	7.75477	17.6424	-1.18589	-1.21596	-2.03834	0.0415155	0.10895	0.101543	TRUE	up 0-2h
GB54388	6.64222	16.5511	-1.31719	-1.34726	-2.13826	0.032496	0.0877358	0.0817712	TRUE	up 0-2h
GB44400	2.15193	12.0684	-2.48753	-2.5176	-2.78567	0.00534174	0.0173224	0.0161419	TRUE	up 0-2h
GB46254	5.19176	15.1113	-1.54134	-1.57141	-2.29228	0.0218895	0.0619543	0.0577424	TRUE	up 0-2h
GB52064	2.83332	12.7652	-2.17165	-2.20172	-2.64647	0.00813364	0.0253482	0.0236249	TRUE	up 0-2h
GB41713	6.45394	16.3879	-1.34438	-1.37445	-2.16044	0.0307389	0.0835563	0.0778674	TRUE	up 0-2h
GB45045	3.68502	13.6467	-1.88881	-1.91888	-2.5046	0.0122588	0.0367711	0.0342712	TRUE	up 0-2h
GB43544	6.17727	16.1757	-1.38879	-1.41886	-2.19876	0.0278951	0.0768089	0.0715871	TRUE	up 0-2h
GB55780	0	10.0083	-3.79409	-3.82416	-3.0726	0.00212206	0.00748501	0.00697615	TRUE	up 0-2h
GB41292	5.62702	15.6359	-1.47442	-1.50449	-2.25846	0.0239168	0.0670223	0.0624658	TRUE	up 0-2h
GB45304	6.17727	16.1903	-1.39009	-1.42016	-2.20128	0.0277164	0.0763634	0.0711719	TRUE	up 0-2h
GB48076	2.28044	12.3021	-2.43152	-2.46159	-2.77676	0.00549041	0.0177453	0.0165367	TRUE	up 0-2h
GB50128	7.39702	17.4275	-1.23635	-1.26642	-2.09158	0.036476	0.0972835	0.0906698	TRUE	up 0-2h
GB50086	4.51281	14.5437	-1.68829	-1.71836	-2.39728	0.0165171	0.048111	0.0448402	TRUE	up 0-2h
GB41799	7.95984	17.994	-1.1767	-1.20677	-2.04625	0.0407315	0.107182	0.0998956	TRUE	up 0-2h
GB43063	6.55307	16.5934	-1.34037	-1.37044	-2.1691	0.0300748	0.0820464	0.0764686	TRUE	up 0-2h
GB45648	8.4765	18.5225	-1.12774	-1.15781	-2.00882	0.0445564	0.115724	0.107857	TRUE	up 0-2h
GB41641	5.32973	15.3969	-1.5305	-1.56057	-2.3022	0.0213237	0.0604914	0.0563789	TRUE	up 0-2h
GB50947	6.09897	16.173	-1.40695	-1.43702	-2.21972	0.0264375	0.0732405	0.0682613	TRUE	up 0-2h
GB42287	0	10.0778	-5.11602	-5.14609	-3.29962	0.000968152	0.00362863	0.00338194	TRUE	up 0-2h
GB53666	2.86504	12.945	-2.17577	-2.20584	-2.66812	0.00762765	0.0239028	0.0222778	TRUE	up 0-2h
GB54649	5.08564	15.1669	-1.57643	-1.6065	-2.33354	0.0196197	0.0561967	0.0523762	TRUE	up 0-2h
GB42372	3.05487	13.1483	-2.1057	-2.13577	-2.63538	0.00840425	0.0261077	0.0243328	TRUE	up 0-2h
GB47199	4.27593	14.3969	-1.75144	-1.78151	-2.4459	0.0144492	0.0426265	0.0397285	TRUE	up 0-2h
GB55455	4.95869	15.0816	-1.60476	-1.63483	-2.35641	0.0184525	0.0531674	0.0495529	TRUE	up 0-2h
GB48084	4.86582	14.9995	-1.62416	-1.65423	-2.3699	0.017793	0.0514745	0.047975	TRUE	up 0-2h
GB45933	6.52758	16.6792	-1.35343	-1.3835	-2.19046	0.0284909	0.0782592	0.0729388	TRUE	up 0-2h
GB49811	2.14425	12.2999	-2.52011	-2.55018	-2.83262	0.00461685	0.0152075	0.0141736	TRUE	up 0-2h
GB45158	3.70908	13.8768	-1.90355	-1.93362	-2.53854	0.0111317	0.0336726	0.0313834	TRUE	up 0-2h
GB47208	4.00824	14.1808	-1.8229	-1.85297	-2.49377	0.0126395	0.0377713	0.0352035	TRUE	up 0-2h
GB54187	2.63416	12.8069	-2.28151	-2.31158	-2.73058	0.0063223	0.0201419	0.0187725	TRUE	up 0-2h
GB55767	8.19148	18.3688	-1.16506	-1.19513	-2.05164	0.0402045	0.106021	0.0988136	TRUE	up 0-2h
GB49089	6.35761	16.5704	-1.38206	-1.41213	-2.21746	0.0265919	0.0736384	0.0686321	TRUE	up 0-2h
GB40480	9.1351	19.389	-1.08574	-1.11581	-1.99519	0.0460223	0.119144	0.111044	TRUE	up 0-2h
GB45498	7.93857	18.2095	-1.19774	-1.22781	-2.08673	0.0369126	0.0983516	0.0916652	TRUE	up 0-2h
GB52443	7.60124	17.8758	-1.2337	-1.26377	-2.11486	0.0344416	0.0923834	0.0861028	TRUE	up 0-2h
GB52805	5.49695	15.7963	-1.52288	-1.55295	-2.32354	0.0201499	0.0575095	0.0535998	TRUE	up 0-2h
GB49494	6.81167	17.143	-1.33154	-1.36161	-2.19389	0.0282436	0.0776585	0.0723788	TRUE	up 0-2h
GB45449	2.54273	12.8772	-2.34037	-2.37044	-2.77928	0.00544788	0.0176204	0.0164225	TRUE	up 0-2h
GB51690	2.32478	12.663	-2.44546	-2.47553	-2.82632	0.00470864	0.0154612	0.01441	TRUE	up 0-2h
GB52426	8.71049	19.0523	-1.12914	-1.15921	-2.03933	0.0414176	0.108735	0.101326	TRUE	up 0-2h
GB43100	6.11784	16.4613	-1.42798	-1.45805	-2.26393	0.0235785	0.0661561	0.0616585	TRUE	up 0-2h
GB43160	5.54351	15.8878	-1.51905	-1.54912	-2.32606	0.0200154	0.0571856	0.0532979	TRUE	up 0-2h
GB47686	2.47976	12.8996	-2.37905	-2.40912	-2.80821	0.00498185	0.016264	0.0151583	TRUE	up 0-2h
GB40768	0	10.4282	-3.49206	-3.52213	-3.0439	0.00233533	0.00815268	0.00759843	TRUE	up 0-2h
GB55207	0	10.4299	-4.4941	-4.52417	-3.2869	0.00101296	0.00377992	0.00352294	TRUE	up 0-2h
GB51162	1.96712	12.4035	-2.65658	-2.68666	-2.9267	0.00342575	0.0115787	0.0107916	TRUE	up 0-2h
GB51910	3.97776	14.4283	-1.85887	-1.88894	-2.54833	0.0108241	0.0328371	0.0306047	TRUE	up 0-2h
GB49458	2.43849	12.8918	-2.40239	-2.43246	-2.82312	0.00475594	0.0156052	0.0145443	TRUE	up 0-2h
GB40146	7.97067	18.428	-1.20913	-1.2392	-2.1145	0.0344723	0.0924475	0.0861479	TRUE	up 0-2h
GB54920	5.70944	16.1692	-1.50183	-1.5319	-2.32742	0.0199429	0.0570143	0.0531383	TRUE	up 0-2h
GB55243	4.33959	14.8106	-1.771	-1.80107	-2.49955	0.0124352	0.0372425	0.0347106	TRUE	up 0-2h
GB41835	10.1555	20.6346	-1.02281	-1.05288	-1.96349	0.0495897	0.127097	0.118456	TRUE	up 0-2h
GB54978	4.49711	14.979	-1.73587	-1.76594	-2.47974	0.0131479	0.0391187	0.0364592	TRUE	up 0-2h
GB53071	6.56408	17.073	-1.37905	-1.40912	-2.24721	0.0246265	0.0687277	0.0640553	TRUE	up 0-2h
GB53079	4.97373	15.5035	-1.64019	-1.67026	-2.42598	0.0152671	0.0448058	0.0417597	TRUE	up 0-2h
GB42830	7.62412	18.1609	-1.25219	-1.28226	-2.15593	0.0310891	0.0843227	0.0785901	TRUE	up 0-2h
GB55454	1.94854	12.4894	-2.68024	-2.71031	-2.95056	0.00317196	0.0107853	0.0100521	TRUE	up 0-2h
GB40545	3.84791	14.389	-1.90282	-1.93289	-2.58432	0.00975711	0.0299206	0.0278865	TRUE	up 0-2h
GB55369	7.86562	18.4084	-1.22673	-1.2568	-2.13687	0.0326086	0.0879702	0.0819896	TRUE	up 0-2h
GB50581	4.86888	15.4146	-1.66264	-1.69271	-2.44201	0.0146059	0.043042	0.0401159	TRUE	up 0-2h
GB45674	7.52318	18.0743	-1.26452	-1.29459	-2.16683	0.030248	0.0824526	0.0768471	TRUE	up 0-2h
GB49864	5.0699	15.6287	-1.62416	-1.65423	-2.41909	0.0155595	0.0456246	0.0425228	TRUE	up 0-2h
GB48075	5.68466	16.2577	-1.51598	-1.54605	-2.34958	0.0187947	0.0540159	0.0503436	TRUE	up 0-2h
GB44432	3.31898	13.8951	-2.06576	-2.09583	-2.67699	0.00742872	0.0233278	0.0217419	TRUE	up 0-2h
GB52659	7.54686	18.13	-1.26443	-1.2945	-2.17005	0.0300032	0.0818674	0.0763017	TRUE	up 0-2h
GB45695	5.91158	16.4974	-1.48063	-1.5107	-2.32692	0.0199694	0.0570662	0.0531866	TRUE	up 0-2h
GB40802	4.91648	15.5273	-1.65911	-1.68918	-2.4473	0.014393	0.0424883	0.0395975	TRUE	up 0-2h
GB55345	7.20036	17.8166	-1.30708	-1.33715	-2.20572	0.0274039	0.0756404	0.0704981	TRUE	up 0-2h
GB42069	1.715	12.3357	-2.84656	-2.87663	-3.02387	0.00249561	0.00866547	0.00807623	TRUE	up 0-2h
GB42759	5.27352	15.9151	-1.59356	-1.62363	-2.40873	0.0160082	0.0468091	0.0436268	TRUE	up 0-2h
GB52008	6.95982	17.6066	-1.339	-1.36907	-2.23264	0.0255729	0.0710626	0.0662315	TRUE	up 0-2h
GB52560	9.04165	19.7135	-1.12453	-1.1546	-2.06781	0.0386581	0.10254	0.095569	TRUE	up 0-2h
GB55023	10.2871	20.9618	-1.02692	-1.05699	-1.98531	0.0471097	0.121543	0.11328	TRUE	up 0-2h
GB45265	4.63999	15.3356	-1.72469	-1.75476	-2.49802	0.0124888	0.0373701	0.0348255	TRUE	up 0-2h
GB49348	7.78351	18.5298	-1.25135	-1.28142	-2.17661	0.02951	0.0806512	0.0751682	TRUE	up 0-2h
GB44267	0	10.7497	-5.08359	-5.11367	-3.40544	0.000660566	0.00255833	0.0023844	TRUE	up 0-2h
GB47477	5.46067	16.2131	-1.57001	-1.60008	-2.40571	0.016141	0.0471669	0.0439603	TRUE	up 0-2h
GB45886	9.55028	20.3109	-1.08864	-1.11871	-2.04635	0.0407221	0.107178	0.0998919	TRUE	up 0-2h
GB51093	6.45497	17.2554	-1.41856	-1.44863	-2.30668	0.0210725	0.0598538	0.0557847	TRUE	up 0-2h
GB46972	10.519	21.3382	-1.02044	-1.05051	-1.993	0.0462613	0.119626	0.111474	TRUE	up 0-2h
GB49481	6.88511	17.7404	-1.36548	-1.39555	-2.274	0.022966	0.0646511	0.0602558	TRUE	up 0-2h
GB40712	6.73133	17.604	-1.38694	-1.41701	-2.29153	0.0219329	0.0620382	0.0578206	TRUE	up 0-2h
GB55316	2.64412	13.5257	-2.35484	-2.38491	-2.85862	0.00425491	0.0141249	0.0131646	TRUE	up 0-2h
GB49660	5.41537	16.3142	-1.591	-1.62107	-2.43598	0.0148515	0.043671	0.0407021	TRUE	up 0-2h
GB50337	2.91146	13.8174	-2.24667	-2.27674	-2.81042	0.00494769	0.0161602	0.0150616	TRUE	up 0-2h
GB54335	9.89906	20.8058	-1.07162	-1.10169	-2.04565	0.0407911	0.107298	0.100003	TRUE	up 0-2h
GB55640	3.14841	14.0667	-2.15959	-2.18966	-2.76867	0.00562859	0.0181144	0.0168829	TRUE	up 0-2h
GB46677	1.09994	12.0351	-3.45176	-3.48183	-3.25526	0.00113289	0.00417924	0.00389512	TRUE	up 0-2h
GB55576	10.6852	21.621	-1.01682	-1.04689	-2.00051	0.0454448	0.117806	0.109797	TRUE	up 0-2h
GB40872	3.85814	14.8208	-1.94165	-1.97172	-2.65755	0.00787116	0.0246205	0.0229467	TRUE	up 0-2h
GB42237	7.12486	18.0965	-1.34478	-1.37485	-2.27077	0.0231607	0.0651182	0.0606912	TRUE	up 0-2h
GB52360	5.80061	16.78	-1.53246	-1.56253	-2.40558	0.0161467	0.0471736	0.0439665	TRUE	up 0-2h
GB47667	10.4144	21.3938	-1.03861	-1.06868	-2.02374	0.0429973	0.112275	0.104642	TRUE	up 0-2h
GB54583	10.8921	21.8732	-1.00588	-1.03595	-1.99491	0.0460529	0.119201	0.111097	TRUE	up 0-2h
GB44010	10.8587	21.8576	-1.00929	-1.03936	-1.99958	0.045546	0.118001	0.109979	TRUE	up 0-2h
GB51918	6.59113	17.6011	-1.41707	-1.44714	-2.32787	0.0199188	0.0569695	0.0530964	TRUE	up 0-2h
GB47467	2.77603	13.787	-2.31222	-2.34229	-2.85554	0.0042964	0.0142452	0.0132767	TRUE	up 0-2h
GB50472	7.02717	18.079	-1.3633	-1.39337	-2.29287	0.0218556	0.061884	0.0576768	TRUE	up 0-2h
GB40590	11.2586	22.3183	-0.987206	-1.01728	-1.98519	0.0471237	0.121556	0.113292	TRUE	up 0-2h
GB40896	8.8051	19.8869	-1.17541	-1.20548	-2.14936	0.0316059	0.0856049	0.0797851	TRUE	up 0-2h
GB42038	7.52134	18.6087	-1.30691	-1.33698	-2.254	0.0241964	0.0676941	0.0630919	TRUE	up 0-2h
GB44695	7.15707	18.3073	-1.35498	-1.38505	-2.29683	0.0216283	0.0612532	0.057089	TRUE	up 0-2h
GB51719	3.81307	14.9692	-1.97297	-2.00304	-2.69855	0.00696413	0.022001	0.0205053	TRUE	up 0-2h
GB53135	6.20247	17.3779	-1.48634	-1.51641	-2.39487	0.0166263	0.0483667	0.0450785	TRUE	up 0-2h
GB40705	9.4202	20.6035	-1.12906	-1.15913	-2.1206	0.0339555	0.0912235	0.0850217	TRUE	up 0-2h
GB51433	4.68277	15.8685	-1.76074	-1.79081	-2.57711	0.00996302	0.0304902	0.0284173	TRUE	up 0-2h
GB44763	2.97202	14.17	-2.25333	-2.2834	-2.85109	0.00435701	0.0144215	0.0134411	TRUE	up 0-2h
GB54297	7.65728	18.8837	-1.30224	-1.33231	-2.26448	0.0235443	0.0660875	0.0615946	TRUE	up 0-2h
GB53129	2.27071	13.4996	-2.5717	-2.60177	-3.00063	0.00269422	0.00929101	0.00865937	TRUE	up 0-2h
GB50804	5.65427	16.8875	-1.57854	-1.60861	-2.46468	0.0137135	0.0406677	0.0379029	TRUE	up 0-2h
GB43759	3.55645	14.8075	-2.05782	-2.08789	-2.7568	0.00583699	0.0187009	0.0174296	TRUE	up 0-2h
GB53916	11.4125	22.672	-0.990291	-1.02036	-2.00585	0.0448723	0.116433	0.108518	TRUE	up 0-2h
GB52423	6.63053	17.8959	-1.43243	-1.4625	-2.36591	0.017986	0.0519553	0.0484221	TRUE	up 0-2h
GB46883	2.73091	14.0199	-2.36002	-2.39009	-2.91408	0.00356742	0.0120038	0.0111878	TRUE	up 0-2h
GB54510	7.99888	19.2923	-1.27016	-1.30023	-2.24619	0.0246915	0.0688951	0.0642113	TRUE	up 0-2h
GB47847	6.37068	17.678	-1.47243	-1.5025	-2.39908	0.0164364	0.0479169	0.0446593	TRUE	up 0-2h
GB55281	11.4224	22.7415	-0.99346	-1.02353	-2.01405	0.0440038	0.114551	0.106764	TRUE	up 0-2h
GB50662	0	11.3274	-3.94428	-3.97435	-3.30993	0.000933206	0.00350927	0.00326995	TRUE	up 0-2h
GB51074	6.43785	17.7895	-1.46637	-1.49644	-2.39944	0.01642	0.0478998	0.0446434	TRUE	up 0-2h
GB50900	9.19124	20.5516	-1.16092	-1.19099	-2.16415	0.0304529	0.0828947	0.0772592	TRUE	up 0-2h
GB53039	11.2776	22.6429	-1.00559	-1.03566	-2.02923	0.0424345	0.111019	0.103433	TRUE	up 0-2h
GB51672	3.51379	14.8799	-2.08227	-2.11234	-2.78408	0.00536795	0.017395	0.0162124	TRUE	up 0-2h
GB52092	3.94202	15.3299	-1.95935	-1.98942	-2.71872	0.00655345	0.0208051	0.0193907	TRUE	up 0-2h
GB54378	9.44361	20.8735	-1.14426	-1.17433	-2.15674	0.0310256	0.0842009	0.0784766	TRUE	up 0-2h
GB55939	3.67811	15.1177	-2.0392	-2.06927	-2.76961	0.00561232	0.0180748	0.016846	TRUE	up 0-2h
GB51763	8.6573	20.1144	-1.21624	-1.24631	-2.21908	0.0264811	0.0733463	0.0683599	TRUE	up 0-2h
GB52834	2.62967	14.0979	-2.42253	-2.4526	-2.9663	0.00301411	0.0102872	0.00958781	TRUE	up 0-2h
GB42977	11.2536	22.7834	-1.0176	-1.04767	-2.05484	0.0398946	0.105327	0.0981662	TRUE	up 0-2h
GB49895	8.31392	19.8607	-1.25631	-1.28638	-2.26019	0.0238093	0.0667486	0.0622107	TRUE	up 0-2h
GB45194	8.22283	19.8072	-1.26832	-1.29839	-2.27349	0.0229969	0.0647245	0.0603242	TRUE	up 0-2h
GB42553	7.94977	19.5448	-1.2978	-1.32787	-2.29789	0.0215683	0.0611213	0.056966	TRUE	up 0-2h
GB43472	10.9543	22.5509	-1.04169	-1.07176	-2.08263	0.0372848	0.0992073	0.0924628	TRUE	up 0-2h
GB45291	0	11.6028	-4.12666	-4.15673	-3.39464	0.000687177	0.00265082	0.00247061	TRUE	up 0-2h
GB53387	5.62034	17.2467	-1.61759	-1.64766	-2.53402	0.0112763	0.0340795	0.0317627	TRUE	up 0-2h
GB53854	6.76615	18.3974	-1.4431	-1.47317	-2.41186	0.0158714	0.0464491	0.0432913	TRUE	up 0-2h
GB54420	4.28118	15.9742	-1.89966	-1.92973	-2.71999	0.00652843	0.0207354	0.0193251	TRUE	up 0-2h
GB44028	10.5005	22.1937	-1.07969	-1.10976	-2.12528	0.0335631	0.0903478	0.0841962	TRUE	up 0-2h
GB45340	5.69307	17.3868	-1.61071	-1.64078	-2.53669	0.0111907	0.033836	0.0315357	TRUE	up 0-2h
GB50497	5.85844	17.5536	-1.58317	-1.61325	-2.51804	0.0118011	0.0355236	0.0331085	TRUE	up 0-2h
GB48779	7.73865	19.4377	-1.32871	-1.35878	-2.33239	0.0196801	0.0563343	0.0525045	TRUE	up 0-2h
GB45249	4.07243	15.7862	-1.9547	-1.98477	-2.75466	0.00587529	0.0188192	0.0175398	TRUE	up 0-2h
GB55525	11.9653	23.6793	-0.984772	-1.01484	-2.04079	0.0412718	0.108373	0.101006	TRUE	up 0-2h
GB41416	12.923	24.661	-0.932286	-0.962356	-1.99299	0.0462621	0.119606	0.111474	TRUE	up 0-2h
GB50761	1.98888	13.7334	-2.78766	-2.81773	-3.15733	0.00159221	0.00572304	0.00533396	TRUE	up 0-2h
GB47905	12.5666	24.3178	-0.952424	-0.982495	-2.01346	0.0440667	0.114671	0.106871	TRUE	up 0-2h
GB45854	11.0696	22.8282	-1.04421	-1.07428	-2.0994	0.035782	0.0956767	0.0891524	TRUE	up 0-2h
GB44176	11.6122	23.4084	-1.01139	-1.04146	-2.07272	0.0381981	0.101478	0.0945793	TRUE	up 0-2h
GB52314	3.98069	15.7818	-1.98717	-2.01724	-2.78362	0.00537556	0.0174155	0.0162315	TRUE	up 0-2h
GB50351	3.7751	15.5821	-2.0453	-2.07537	-2.81714	0.00484535	0.0158717	0.0147927	TRUE	up 0-2h
GB44542	5.76141	17.5734	-1.6089	-1.63897	-2.54824	0.0108267	0.0328377	0.0306052	TRUE	up 0-2h
GB43200	9.93352	21.7643	-1.13159	-1.16166	-2.18331	0.0290131	0.0795009	0.0740961	TRUE	up 0-2h
GB52048	3.80418	15.6359	-2.0392	-2.06927	-2.81668	0.0048523	0.0158868	0.0148068	TRUE	up 0-2h
GB44355	7.77189	19.6162	-1.33571	-1.36578	-2.35229	0.0186584	0.0536924	0.0500421	TRUE	up 0-2h
GB47632	7.97877	19.8263	-1.31318	-1.34325	-2.33494	0.0195464	0.0559987	0.0521916	TRUE	up 0-2h
GB49487	4.27178	16.1245	-1.91634	-1.94641	-2.74842	0.0059883	0.0191586	0.0178561	TRUE	up 0-2h
GB41146	7.61565	19.4812	-1.35504	-1.38511	-2.36941	0.0178164	0.051531	0.0480277	TRUE	up 0-2h
GB45866	11.3576	23.2299	-1.03233	-1.0624	-2.09868	0.0358449	0.0957883	0.0892331	TRUE	up 0-2h
GB49426	4.25347	16.1505	-1.92487	-1.95494	-2.75861	0.00580485	0.0186067	0.0173418	TRUE	up 0-2h
GB50951	11.7415	23.7052	-1.01359	-1.04366	-2.08942	0.0366697	0.0977619	0.0911157	TRUE	up 0-2h
GB55371	5.58608	17.5765	-1.65374	-1.68381	-2.59792	0.00937891	0.0288585	0.0268966	TRUE	up 0-2h
GB46206	7.83587	19.8553	-1.34136	-1.37143	-2.37404	0.0175946	0.0509329	0.0474703	TRUE	up 0-2h
GB41043	10.0338	22.0804	-1.1379	-1.16797	-2.20865	0.0271993	0.0751212	0.0700142	TRUE	up 0-2h
GB51205	2.98347	15.0495	-2.33466	-2.36473	-3.00031	0.00269707	0.00929613	0.00866414	TRUE	up 0-2h
GB46532	3.01164	15.0984	-2.32577	-2.35584	-2.9985	0.00271316	0.00934212	0.008707	TRUE	up 0-2h
GB44027	5.09906	17.2124	-1.75515	-1.78522	-2.67824	0.00740105	0.023257	0.0216759	TRUE	up 0-2h
GB48708	13.5551	25.673	-0.921418	-0.951488	-2.0143	0.0439777	0.114505	0.106721	TRUE	up 0-2h
GB47459	5.56269	17.7259	-1.67201	-1.70208	-2.62892	0.00856572	0.0265547	0.0247494	TRUE	up 0-2h
GB55456	8.42222	20.5878	-1.28952	-1.31959	-2.34705	0.0189227	0.0543377	0.0506436	TRUE	up 0-2h
GB48645	4.54528	16.7343	-1.88037	-1.91044	-2.76534	0.00568627	0.0182697	0.0170277	TRUE	up 0-2h
GB46249	11.6882	23.8787	-1.03067	-1.06074	-2.12508	0.0335802	0.0903401	0.0841984	TRUE	up 0-2h
GB41202	9.19918	21.402	-1.21817	-1.24824	-2.29179	0.0219176	0.062008	0.0577924	TRUE	up 0-2h
GB47076	6.15772	18.3697	-1.57686	-1.60693	-2.56863	0.0102101	0.0311552	0.0290368	TRUE	up 0-2h
GB47826	2.86617	15.0937	-2.39675	-2.42682	-3.05061	0.0022838	0.00798917	0.00744603	TRUE	up 0-2h
GB44575	7.6806	19.9209	-1.37499	-1.40506	-2.42213	0.01543	0.0452547	0.0421781	TRUE	up 0-2h
GB51332	3.27863	15.5352	-2.24438	-2.27445	-2.97819	0.00289956	0.00992613	0.00925131	TRUE	up 0-2h
GB40361	13.0553	25.3194	-0.955614	-0.985684	-2.06003	0.0393952	0.104211	0.0971159	TRUE	up 0-2h
GB54625	6.16674	18.466	-1.58229	-1.61236	-2.58163	0.00983355	0.0301143	0.028067	TRUE	up 0-2h
GB54634	4.66951	16.978	-1.86232	-1.89239	-2.76774	0.00564464	0.0181574	0.016923	TRUE	up 0-2h
GB49302	5.91045	18.2198	-1.62416	-1.65423	-2.61194	0.00900311	0.0277966	0.0259068	TRUE	up 0-2h
GB50352	4.11109	16.4301	-1.99875	-2.02882	-2.85081	0.00436084	0.0144307	0.0134489	TRUE	up 0-2h
GB48636	13.3232	25.6449	-0.944736	-0.974806	-2.05422	0.0399542	0.105443	0.0982746	TRUE	up 0-2h
GB48433	11.3481	23.6857	-1.06157	-1.09164	-2.16649	0.0302735	0.0824892	0.0768812	TRUE	up 0-2h
GB51331	4.73897	17.0892	-1.85044	-1.88051	-2.76504	0.00569158	0.0182824	0.0170395	TRUE	up 0-2h
GB52798	5.92008	18.2994	-1.62811	-1.65818	-2.62209	0.0087392	0.0270493	0.0252104	TRUE	up 0-2h
GB55557	5.79638	18.1781	-1.64898	-1.67905	-2.63672	0.00837118	0.0260169	0.0242481	TRUE	up 0-2h
GB46979	11.8564	24.2512	-1.0324	-1.06247	-2.14443	0.0319981	0.0865808	0.0806947	TRUE	up 0-2h
GB50103	3.45644	15.864	-2.1984	-2.22847	-2.97229	0.00295585	0.0100985	0.00941193	TRUE	up 0-2h
GB50920	7.66146	20.0696	-1.38932	-1.41939	-2.44985	0.0142917	0.0422444	0.039365	TRUE	up 0-2h
GB50162	3.45446	15.8926	-2.20182	-2.23189	-2.97776	0.00290359	0.0099374	0.00926181	TRUE	up 0-2h
GB51071	4.21317	16.6565	-1.98311	-2.01318	-2.85597	0.00429052	0.0142292	0.0132618	TRUE	up 0-2h
GB48674	8.01463	20.4605	-1.35213	-1.3822	-2.42436	0.0153354	0.0449868	0.0419284	TRUE	up 0-2h
GB40816	10.9282	23.3846	-1.0975	-1.12757	-2.20973	0.0271237	0.0749277	0.0698338	TRUE	up 0-2h
GB44302	2.05828	14.5251	-2.81904	-2.84911	-3.26542	0.00109301	0.00405412	0.0037785	TRUE	up 0-2h
GB41133	3.36692	15.8465	-2.23466	-2.26473	-3.00008	0.00269913	0.00930088	0.00866857	TRUE	up 0-2h
GB48596	5.89543	18.3813	-1.64057	-1.67064	-2.64199	0.00824205	0.0256449	0.0239014	TRUE	up 0-2h
GB51822	11.506	23.992	-1.06017	-1.09024	-2.17819	0.0293917	0.0803765	0.0749121	TRUE	up 0-2h
GB45514	6.25577	18.763	-1.58463	-1.61471	-2.60504	0.0091864	0.0283174	0.0263923	TRUE	up 0-2h
GB50872	7.36037	19.9127	-1.43584	-1.46591	-2.49999	0.0124196	0.0372042	0.0346749	TRUE	up 0-2h
GB49622	7.93446	20.5049	-1.36976	-1.39983	-2.45044	0.014268	0.0421925	0.0393241	TRUE	up 0-2h
GB46124	14.5622	27.1421	-0.898299	-0.92837	-2.02893	0.0424659	0.111037	0.103488	TRUE	up 0-2h
GB42018	11.9298	24.5168	-1.0392	-1.06927	-2.1674	0.0302047	0.0823511	0.0767525	TRUE	up 0-2h
GB55968	13.9487	26.5405	-0.92807	-0.95814	-2.06	0.0393988	0.1042	0.0971159	TRUE	up 0-2h
GB45670	8.97139	21.594	-1.26723	-1.2973	-2.37227	0.0176792	0.0511668	0.0476883	TRUE	up 0-2h
GB42832	6.06103	18.6839	-1.62416	-1.65423	-2.645	0.00816914	0.0254471	0.0237145	TRUE	up 0-2h
GB48982	6.94756	19.5805	-1.49484	-1.52491	-2.5526	0.0106923	0.0324589	0.0302522	TRUE	up 0-2h
GB45423	2.24461	14.9095	-2.73169	-2.76176	-3.25582	0.00113064	0.00417206	0.00388842	TRUE	up 0-2h
GB40814	11.3792	24.0453	-1.07936	-1.10943	-2.21162	0.0269929	0.0746573	0.0695707	TRUE	up 0-2h
GB41970	6.55377	19.2305	-1.553	-1.58307	-2.59984	0.00932673	0.0287175	0.0267651	TRUE	up 0-2h
GB48188	4.92562	17.6026	-1.83741	-1.86748	-2.79312	0.00522027	0.0169528	0.0158002	TRUE	up 0-2h
GB54102	3.81044	16.4955	-2.11405	-2.14412	-2.95909	0.0030855	0.0105123	0.00979767	TRUE	up 0-2h
GB51246	9.42029	22.1076	-1.2307	-1.26077	-2.34755	0.0188975	0.054277	0.050587	TRUE	up 0-2h
GB40890	14.3456	27.0926	-0.917294	-0.947364	-2.06175	0.0392313	0.103858	0.0967972	TRUE	up 0-2h
GB51535	8.99426	21.7588	-1.27452	-1.30459	-2.39166	0.0167722	0.0487392	0.0454257	TRUE	up 0-2h
GB47184	8.73236	21.4993	-1.29985	-1.32992	-2.4129	0.0158262	0.0463466	0.0431939	TRUE	up 0-2h
GB50181	8.85437	21.624	-1.28817	-1.31824	-2.40349	0.0162393	0.0474134	0.04419	TRUE	up 0-2h
GB52783	14.8167	27.5893	-0.89688	-0.926951	-2.04295	0.0410578	0.107895	0.10056	TRUE	up 0-2h
GB50233	5.04123	17.8479	-1.82391	-1.85398	-2.79873	0.00513043	0.0166969	0.0155618	TRUE	up 0-2h
GB55560	14.0988	26.9097	-0.932558	-0.962629	-2.08237	0.0373084	0.0992506	0.0925031	TRUE	up 0-2h
GB50355	10.6906	23.5394	-1.13874	-1.16881	-2.28175	0.0225041	0.0634822	0.0591664	TRUE	up 0-2h
GB52180	0	12.8529	-4.59817	-4.62824	-3.66599	0.00024638	0.00102299	0.000953447	TRUE	up 0-2h
GB51080	4.6588	17.5243	-1.91133	-1.9414	-2.86034	0.0042319	0.0140622	0.0131062	TRUE	up 0-2h
GB41366	11.4726	24.3579	-1.0862	-1.11627	-2.23703	0.0252845	0.0703474	0.0655649	TRUE	up 0-2h
GB52800	9.16702	22.0694	-1.26752	-1.29759	-2.39866	0.0164553	0.0479618	0.0447011	TRUE	up 0-2h
GB54311	8.72989	21.6469	-1.31013	-1.3402	-2.43554	0.0148696	0.0437054	0.0407341	TRUE	up 0-2h
GB46794	4.83554	17.7728	-1.87792	-1.90799	-2.84741	0.0044076	0.0145677	0.0135773	TRUE	up 0-2h
GB45535	14.2048	27.1474	-0.934439	-0.964509	-2.09495	0.0361751	0.0965381	0.089975	TRUE	up 0-2h
GB40339	7.30645	20.2562	-1.47112	-1.50119	-2.56641	0.0102756	0.031327	0.0291973	TRUE	up 0-2h
GB46594	9.95723	22.9484	-1.20458	-1.23465	-2.35284	0.0186308	0.0536354	0.049989	TRUE	up 0-2h
GB41690	6.23876	19.2318	-1.62416	-1.65423	-2.6835	0.00728562	0.022942	0.0213823	TRUE	up 0-2h
GB46610	16.8484	29.8423	-0.824745	-0.854815	-1.98403	0.0472525	0.121819	0.113537	TRUE	up 0-2h
GB45818	2.77114	15.7662	-2.50828	-2.53835	-3.19869	0.00138055	0.00500324	0.00466209	TRUE	up 0-2h
GB46568	0	13.0299	-3.8872	-3.91727	-3.53375	0.000409707	0.00163618	0.00152494	TRUE	up 0-2h
GB48659	8.59338	21.6273	-1.33156	-1.36163	-2.46419	0.0137322	0.0407054	0.0379381	TRUE	up 0-2h
GB48040	5.06981	18.109	-1.83671	-1.86678	-2.8323	0.00462147	0.0152191	0.0141844	TRUE	up 0-2h
GB47204	11.5819	24.6233	-1.08815	-1.11822	-2.25235	0.0243003	0.0679149	0.0632978	TRUE	up 0-2h
GB50199	3.14417	16.2126	-2.36637	-2.39644	-3.13855	0.00169784	0.00607222	0.0056594	TRUE	up 0-2h
GB42927	4.82392	17.9161	-1.89298	-1.92305	-2.87393	0.00405401	0.0135107	0.0125922	TRUE	up 0-2h
GB43826	7.70347	20.8152	-1.43406	-1.46413	-2.55371	0.0106581	0.0323623	0.0301622	TRUE	up 0-2h
GB52766	4.7824	17.9015	-1.90427	-1.93434	-2.88397	0.00392691	0.0131161	0.0122244	TRUE	up 0-2h
GB42751	4.7156	17.8652	-1.92164	-1.95171	-2.89818	0.00375332	0.0125795	0.0117243	TRUE	up 0-2h
GB47282	12.9523	26.1063	-1.01119	-1.04126	-2.18856	0.028629	0.0785751	0.0732333	TRUE	up 0-2h
GB50024	4.14599	17.3081	-2.06166	-2.09173	-2.984	0.00284503	0.00976405	0.00910025	TRUE	up 0-2h
GB53514	4.44176	17.6559	-1.99095	-2.02102	-2.94785	0.00319994	0.010875	0.0101357	TRUE	up 0-2h
GB41852	5.75439	18.9692	-1.72092	-1.75099	-2.77409	0.00553558	0.01787	0.0166551	TRUE	up 0-2h
GB51490	8.43089	21.6578	-1.36113	-1.3912	-2.50661	0.0121895	0.0366116	0.0341226	TRUE	up 0-2h
GB54569	7.80887	21.0399	-1.42994	-1.46001	-2.56207	0.0104051	0.0316932	0.0295386	TRUE	up 0-2h
GB53700	9.35455	22.5887	-1.27186	-1.30193	-2.433	0.0149742	0.0439843	0.040994	TRUE	up 0-2h
GB45067	17.5318	30.7697	-0.811533	-0.841604	-1.98803	0.0468083	0.12088	0.112662	TRUE	up 0-2h
GB51792	8.25908	21.4993	-1.38024	-1.41031	-2.52336	0.0116241	0.0350371	0.0326551	TRUE	up 0-2h
GB52076	9.04081	22.2956	-1.30224	-1.33231	-2.46057	0.0138716	0.0410828	0.0382898	TRUE	up 0-2h
GB53461	10.3339	23.5968	-1.1912	-1.22127	-2.36548	0.0180068	0.0519933	0.0484586	TRUE	up 0-2h
GB45443	15.3376	28.605	-0.899193	-0.929264	-2.08457	0.0371084	0.0987764	0.0920612	TRUE	up 0-2h
GB41837	7.01359	20.2892	-1.53249	-1.56256	-2.64523	0.0081636	0.0254357	0.0237065	TRUE	up 0-2h
GB51540	2.99195	16.2835	-2.44425	-2.47432	-3.2041	0.00135485	0.00491667	0.00458241	TRUE	up 0-2h
GB45307	10.2485	23.5508	-1.20036	-1.23043	-2.37711	0.0174491	0.0505333	0.0470978	TRUE	up 0-2h
GB55038	17.9723	31.2843	-0.79966	-0.82973	-1.98038	0.0476613	0.122733	0.114389	TRUE	up 0-2h
GB52010	6.40144	19.7141	-1.62276	-1.65283	-2.71529	0.0066217	0.0209973	0.0195698	TRUE	up 0-2h
GB46320	3.82992	17.1811	-2.16543	-2.1955	-3.06492	0.00217731	0.00765608	0.00713559	TRUE	up 0-2h
GB47280	11.5141	24.8939	-1.11239	-1.14246	-2.30409	0.0212179	0.0602036	0.0561107	TRUE	up 0-2h
GB51422	1.65679	15.0401	-3.18236	-3.21243	-3.51792	0.000434936	0.00173032	0.00161269	TRUE	up 0-2h
GB54109	6.5891	19.9902	-1.60114	-1.63121	-2.7086	0.0067568	0.0213808	0.0199272	TRUE	up 0-2h
GB47249	17.4166	30.8355	-0.824131	-0.854201	-2.01554	0.0438481	0.114212	0.106447	TRUE	up 0-2h
GB51398	8.90608	22.35	-1.32741	-1.35748	-2.4992	0.0124473	0.0372624	0.0347292	TRUE	up 0-2h
GB40888	10.1459	23.5909	-1.21733	-1.2474	-2.40486	0.0161785	0.0472562	0.0440435	TRUE	up 0-2h
GB41356	8.5859	22.0326	-1.3596	-1.38967	-2.52609	0.0115338	0.0347729	0.0324089	TRUE	up 0-2h
GB41692	12.2273	25.6843	-1.07078	-1.10085	-2.27146	0.0231189	0.0650275	0.0606067	TRUE	up 0-2h
GB53683	12.6472	26.1284	-1.04679	-1.07686	-2.25043	0.024422	0.0681989	0.0635564	TRUE	up 0-2h
GB40732	6.77384	20.3074	-1.58396	-1.61403	-2.70931	0.0067424	0.0213402	0.0198894	TRUE	up 0-2h
GB40421	13.6833	27.2247	-0.992494	-1.02256	-2.20195	0.0276692	0.0762487	0.071065	TRUE	up 0-2h
GB47271	9.25594	22.8046	-1.30088	-1.33095	-2.48655	0.0128989	0.0384786	0.0358627	TRUE	up 0-2h
GB55710	5.05471	18.6149	-1.88076	-1.91083	-2.917	0.00353421	0.0119068	0.0110953	TRUE	up 0-2h
GB42312	6.3419	19.9288	-1.65187	-1.68194	-2.76415	0.00570719	0.0183283	0.0170822	TRUE	up 0-2h
GB41491	6.22441	19.8233	-1.67119	-1.70126	-2.77916	0.00544994	0.0176228	0.0164248	TRUE	up 0-2h
GB42264	13.4519	27.0732	-1.00905	-1.03912	-2.22498	0.0260828	0.0723464	0.067428	TRUE	up 0-2h
GB41137	8.04508	21.6777	-1.43003	-1.46011	-2.60073	0.00930249	0.0286493	0.0267016	TRUE	up 0-2h
GB42146	1.50525	15.1578	-3.33198	-3.36205	-3.60155	0.000316327	0.00128401	0.00119672	TRUE	up 0-2h
GB47627	11.4186	25.0894	-1.13569	-1.16576	-2.35078	0.0187343	0.0538878	0.0502242	TRUE	up 0-2h
GB54266	7.15502	20.8309	-1.5417	-1.57177	-2.69181	0.00710652	0.0224144	0.0208906	TRUE	up 0-2h
GB41083	16.034	29.7133	-0.889975	-0.920045	-2.10686	0.0351299	0.0941368	0.087737	TRUE	up 0-2h
GB45259	10.1162	23.7973	-1.23413	-1.2642	-2.44077	0.0146559	0.04318	0.0402444	TRUE	up 0-2h
GB43860	9.57769	23.2679	-1.28059	-1.31066	-2.48211	0.0130606	0.0388927	0.0362486	TRUE	up 0-2h
GB51589	13.1341	26.8312	-1.03059	-1.06067	-2.2525	0.0242907	0.067902	0.0632857	TRUE	up 0-2h
GB40061	11.639	25.3385	-1.12236	-1.15243	-2.34081	0.0192418	0.0551958	0.0514433	TRUE	up 0-2h
GB45188	8.69833	22.4656	-1.36891	-1.39898	-2.56374	0.010355	0.0315549	0.0294096	TRUE	up 0-2h
GB48683	7.4824	21.3213	-1.51073	-1.5408	-2.68401	0.00727447	0.0229175	0.0213595	TRUE	up 0-2h
GB54999	17.5296	31.3816	-0.840126	-0.870196	-2.06565	0.0388613	0.102999	0.0959965	TRUE	up 0-2h
GB52344	2.5441	16.4062	-2.68901	-2.71908	-3.38752	0.000705275	0.00271447	0.0025295	TRUE	up 0-2h
GB45727	4.00215	17.8707	-2.15875	-2.18882	-3.11992	0.00180898	0.00644934	0.00601088	TRUE	up 0-2h
GB46167	11.6446	25.5304	-1.13255	-1.16262	-2.36625	0.0179692	0.0519289	0.0483985	TRUE	up 0-2h
GB49781	3.68245	17.5778	-2.25502	-2.28509	-3.1769	0.00148859	0.00536905	0.00500404	TRUE	up 0-2h
GB55920	7.46092	21.3743	-1.51845	-1.54852	-2.69721	0.00699235	0.0220748	0.0205741	TRUE	up 0-2h
GB48963	3.34768	17.2732	-2.3673	-2.39737	-3.24032	0.00119395	0.00438428	0.00408622	TRUE	up 0-2h
GB45492	6.21793	20.1556	-1.69668	-1.72675	-2.83181	0.00462856	0.015235	0.0141979	TRUE	up 0-2h
GB54108	7.86679	21.805	-1.47081	-1.50088	-2.66232	0.00776036	0.0243019	0.0226497	TRUE	up 0-2h
GB50471	6.68252	20.6298	-1.62626	-1.65633	-2.78183	0.00540528	0.0174992	0.0163096	TRUE	up 0-2h
GB42731	14.5573	28.5051	-0.969475	-0.999546	-2.21121	0.027021	0.0747048	0.069626	TRUE	up 0-2h
GB46024	9.86151	23.8356	-1.27324	-1.30331	-2.5013	0.0123739	0.0370755	0.0345549	TRUE	up 0-2h
GB46915	10.6882	24.6943	-1.20815	-1.23822	-2.44625	0.0144351	0.0425939	0.0396982	TRUE	up 0-2h
GB45360	12.4918	26.5017	-1.08511	-1.11518	-2.33156	0.019724	0.0564481	0.0526105	TRUE	up 0-2h
GB51706	6.89429	20.9133	-1.60094	-1.63101	-2.7702	0.00560222	0.0180551	0.0168277	TRUE	up 0-2h
GB42779	6.34031	20.39	-1.68524	-1.71531	-2.83498	0.00458291	0.0151067	0.0140797	TRUE	up 0-2h
GB40733	14.527	28.5784	-0.976183	-1.00625	-2.22632	0.0259925	0.0721254	0.067222	TRUE	up 0-2h
GB55893	8.2558	22.3383	-1.43604	-1.46611	-2.64816	0.00809303	0.025239	0.0235231	TRUE	up 0-2h
GB52528	1.64748	15.7436	-3.25643	-3.2865	-3.63528	0.000277674	0.00113936	0.0010619	TRUE	up 0-2h
GB40561	5.59116	19.6977	-1.81681	-1.84688	-2.93253	0.00336212	0.0113863	0.0106122	TRUE	up 0-2h
GB48128	12.8836	27.0065	-1.06777	-1.09784	-2.32404	0.0201236	0.0574707	0.0535515	TRUE	up 0-2h
GB45831	11.9041	26.0348	-1.12898	-1.15905	-2.38364	0.0171423	0.0497083	0.0463289	TRUE	up 0-2h
GB40270	3.21583	17.3482	-2.43152	-2.46159	-3.29743	0.000975724	0.00365198	0.0034037	TRUE	up 0-2h
GB55142	2.74089	16.8844	-2.62297	-2.65304	-3.39166	0.000694711	0.00267684	0.00249486	TRUE	up 0-2h
GB52770	12.0573	26.2365	-1.12166	-1.15173	-2.38077	0.0172765	0.0500546	0.0466517	TRUE	up 0-2h
GB47011	3.42477	17.6525	-2.36579	-2.39586	-3.27451	0.00105846	0.00393565	0.00366809	TRUE	up 0-2h
GB44730	1.78068	16.0101	-3.16848	-3.19855	-3.62262	0.000291636	0.00119197	0.00111094	TRUE	up 0-2h
GB49485	5.26699	19.5132	-1.8894	-1.91947	-2.99557	0.00273932	0.00942741	0.0087865	TRUE	up 0-2h
GB47996	14.4373	28.6886	-0.990674	-1.02074	-2.25706	0.0240044	0.0672122	0.0626411	TRUE	up 0-2h
GB51394	9.15257	23.409	-1.35482	-1.38489	-2.59699	0.00940433	0.0289302	0.0269615	TRUE	up 0-2h
GB41848	6.47938	20.7364	-1.67824	-1.70831	-2.85075	0.00436166	0.0144299	0.0134489	TRUE	up 0-2h
GB55826	3.66394	17.9574	-2.29311	-2.32318	-3.24306	0.00118253	0.00434939	0.0040537	TRUE	up 0-2h
GB43560	4.51747	18.8119	-2.05806	-2.08813	-3.10752	0.00188664	0.00669808	0.00624272	TRUE	up 0-2h
GB47564	1.35424	15.6548	-3.53105	-3.56112	-3.74539	0.000180117	0.000763488	0.000711582	TRUE	up 0-2h
GB40578	13.6812	27.9999	-1.03322	-1.06329	-2.30569	0.0211282	0.0599744	0.0558971	TRUE	up 0-2h
GB44759	13.0101	27.3356	-1.07114	-1.10121	-2.34396	0.01908	0.0547664	0.0510431	TRUE	up 0-2h
GB49956	7.67739	22.0195	-1.52009	-1.55016	-2.73973	0.00614901	0.0196358	0.0183009	TRUE	up 0-2h
GB54988	21.0636	35.4132	-0.749534	-0.779604	-1.997	0.0458255	0.11868	0.110612	TRUE	up 0-2h
GB46930	3.15581	17.5108	-2.47216	-2.50223	-3.34392	0.00082605	0.00313581	0.00292262	TRUE	up 0-2h
GB42997	14.8507	29.2104	-0.975953	-1.00602	-2.25038	0.0244246	0.0681924	0.0635564	TRUE	up 0-2h
GB47420	7.44736	21.8384	-1.55207	-1.58214	-2.76934	0.00561706	0.0180858	0.0168563	TRUE	up 0-2h
GB41258	21.2251	35.6252	-0.747125	-0.777195	-1.99761	0.0457588	0.11853	0.110472	TRUE	up 0-2h
GB48619	5.32049	19.7209	-1.89009	-1.92016	-3.01219	0.00259371	0.00898316	0.00837244	TRUE	up 0-2h
GB44992	8.05773	22.4595	-1.47888	-1.50895	-2.71271	0.00667353	0.021137	0.0197	TRUE	up 0-2h
GB51401	5.71793	20.1217	-1.81519	-1.84526	-2.96216	0.00305488	0.0104133	0.00970533	TRUE	up 0-2h
GB43114	8.40322	22.8103	-1.44067	-1.47074	-2.68229	0.00731211	0.0230041	0.0214402	TRUE	up 0-2h
GB43895	3.05127	17.4682	-2.51725	-2.54732	-3.37357	0.000742006	0.00284056	0.00264745	TRUE	up 0-2h
GB40901	6.64313	21.0617	-1.66469	-1.69476	-2.85694	0.00427753	0.014193	0.0132281	TRUE	up 0-2h
GB51064	11.2848	25.7084	-1.18786	-1.21793	-2.46372	0.0137503	0.0407413	0.0379715	TRUE	up 0-2h
GB40392	16.9143	31.3386	-0.889696	-0.919767	-2.16316	0.0305286	0.0830842	0.0774358	TRUE	up 0-2h
GB44164	3.48717	17.9161	-2.36113	-2.3912	-3.2951	0.000983856	0.00367735	0.00342735	TRUE	up 0-2h
GB44103	6.06015	20.4994	-1.75815	-1.78822	-2.92619	0.00343142	0.011595	0.0108041	TRUE	up 0-2h
GB44301	1.68346	16.1245	-3.25975	-3.28982	-3.6806	0.000232689	0.000971194	0.000905168	TRUE	up 0-2h
GB51508	8.94892	23.4112	-1.38742	-1.41749	-2.64328	0.00821069	0.0255532	0.0238159	TRUE	up 0-2h
GB45313	3.05035	17.5281	-2.52263	-2.5527	-3.38333	0.00071613	0.00275235	0.00256493	TRUE	up 0-2h
GB48334	11.6239	26.1063	-1.16731	-1.19738	-2.44952	0.0143046	0.042264	0.0393907	TRUE	up 0-2h
GB50161	3.86897	18.3607	-2.2466	-2.27667	-3.23963	0.00119683	0.00439366	0.00409487	TRUE	up 0-2h
GB50869	10.8336	25.3404	-1.22593	-1.256	-2.50589	0.0122144	0.0366702	0.0341764	TRUE	up 0-2h
GB46439	6.49335	21.0051	-1.6937	-1.72377	-2.88738	0.00388466	0.0129845	0.0121018	TRUE	up 0-2h
GB52282	12.5948	27.1109	-1.10605	-1.13612	-2.39378	0.0166758	0.0484901	0.0451935	TRUE	up 0-2h
GB54170	11.8071	26.3358	-1.15737	-1.18744	-2.44405	0.0145235	0.0428177	0.0399068	TRUE	up 0-2h
GB42230	14.1608	28.693	-1.01879	-1.04886	-2.30814	0.0209912	0.0596475	0.0555924	TRUE	up 0-2h
GB44900	17.8665	32.4051	-0.858969	-0.88904	-2.13753	0.0325548	0.0878774	0.0819031	TRUE	up 0-2h
GB53284	1.4889	16.0362	-3.42901	-3.45908	-3.7478	0.000178391	0.00075641	0.000704986	TRUE	up 0-2h
GB40107	3.7542	18.3035	-2.28554	-2.31561	-3.26778	0.00108396	0.00402495	0.00375131	TRUE	up 0-2h
GB40638	20.3494	34.9015	-0.778305	-0.808376	-2.04546	0.0408097	0.107326	0.100029	TRUE	up 0-2h
GB50969	9.76009	24.3132	-1.31678	-1.34685	-2.59101	0.0095696	0.029392	0.0273938	TRUE	up 0-2h
GB51700	18.1381	32.6969	-0.850128	-0.880199	-2.12904	0.0332511	0.0895966	0.0835054	TRUE	up 0-2h
GB54702	6.91086	21.4749	-1.63571	-1.66578	-2.84976	0.00437516	0.0144675	0.013484	TRUE	up 0-2h
GB48369	9.09429	23.6777	-1.38049	-1.41056	-2.64847	0.00808561	0.0252274	0.0235085	TRUE	up 0-2h
GB54098	7.61043	22.1996	-1.54449	-1.57456	-2.78242	0.00539558	0.017472	0.0162842	TRUE	up 0-2h
GB47628	5.87466	20.4739	-1.80121	-1.83128	-2.97253	0.00295356	0.0100957	0.00940936	TRUE	up 0-2h
GB55718	9.77845	24.3807	-1.31806	-1.34813	-2.59649	0.00941813	0.0289595	0.0269907	TRUE	up 0-2h
GB55366	3.7888	18.3923	-2.27929	-2.30936	-3.2704	0.00107394	0.00398885	0.00371767	TRUE	up 0-2h
GB48384	4.79389	19.4018	-2.01692	-2.04699	-3.11583	0.00183428	0.00653265	0.00608779	TRUE	up 0-2h
GB52643	17.687	32.303	-0.868978	-0.899048	-2.15444	0.0312053	0.0845872	0.0788366	TRUE	up 0-2h
GB45362	7.45297	22.079	-1.56679	-1.59686	-2.80329	0.00505842	0.0164784	0.0153581	TRUE	up 0-2h
GB53195	6.87252	21.4993	-1.64538	-1.67545	-2.86314	0.00419471	0.0139454	0.0129974	TRUE	up 0-2h
GB45154	15.5169	30.1499	-0.958318	-0.988388	-2.25308	0.0242538	0.0678268	0.0632156	TRUE	up 0-2h
GB41672	20.4317	35.0889	-0.780208	-0.810279	-2.05509	0.03987	0.105303	0.0981349	TRUE	up 0-2h
GB52581	11.9959	26.6592	-1.15209	-1.18217	-2.45033	0.0142726	0.042197	0.0393283	TRUE	up 0-2h
GB54957	10.6386	25.3022	-1.24995	-1.28002	-2.54129	0.0110444	0.0334307	0.031158	TRUE	up 0-2h
GB53027	7.16579	21.8366	-1.60755	-1.63762	-2.8389	0.00452692	0.014933	0.0139178	TRUE	up 0-2h
GB40863	12.3738	27.0475	-1.12821	-1.15828	-2.42827	0.0151711	0.0445338	0.0415062	TRUE	up 0-2h
GB50002	4.56939	19.2753	-2.07668	-2.10675	-3.16338	0.00155949	0.00561432	0.00523227	TRUE	up 0-2h
GB51054	8.88886	23.6071	-1.40915	-1.43922	-2.68488	0.00725552	0.0228631	0.0213088	TRUE	up 0-2h
GB41263	7.29135	22.0205	-1.59459	-1.62466	-2.83463	0.00458784	0.0151193	0.0140914	TRUE	up 0-2h
GB44558	5.76141	20.5126	-1.83202	-1.86209	-3.00928	0.00261865	0.0090603	0.00844434	TRUE	up 0-2h
GB55479	8.25013	23.0069	-1.47958	-1.50965	-2.74651	0.00602333	0.0192616	0.0179521	TRUE	up 0-2h
GB51483	11.0026	25.7621	-1.2274	-1.25747	-2.52898	0.0114395	0.0345345	0.0321853	TRUE	up 0-2h
GB46740	10.7541	25.521	-1.2468	-1.27687	-2.54736	0.0108542	0.0329135	0.0306759	TRUE	up 0-2h
GB45400	9.77774	24.5556	-1.32848	-1.35855	-2.62119	0.00876235	0.0271148	0.0252714	TRUE	up 0-2h
GB41080	17.94	32.7239	-0.867163	-0.897233	-2.16474	0.0304078	0.0828053	0.0771758	TRUE	up 0-2h
GB40019	12.1422	26.927	-1.14902	-1.17909	-2.45752	0.0139901	0.0414158	0.0386002	TRUE	up 0-2h
GB42855	10.7521	25.5484	-1.24861	-1.27868	-2.55154	0.0107247	0.0325427	0.0303303	TRUE	up 0-2h
GB44383	9.19134	24.0147	-1.38557	-1.41564	-2.6745	0.00748406	0.0234853	0.0218887	TRUE	up 0-2h
GB48083	5.978	20.8168	-1.80001	-1.83008	-2.99598	0.00273568	0.00941727	0.00877704	TRUE	up 0-2h
GB47082	4.82599	19.6757	-2.02752	-2.05759	-3.1482	0.00164278	0.00589079	0.0054903	TRUE	up 0-2h
GB55662	10.529	25.3831	-1.2695	-1.29957	-2.57548	0.0100101	0.0306067	0.0285259	TRUE	up 0-2h
GB43441	6.12611	20.9828	-1.77617	-1.80624	-2.981	0.0028731	0.00984546	0.00917611	TRUE	up 0-2h
GB41206	11.0519	25.9157	-1.22953	-1.2596	-2.53986	0.0110897	0.0335531	0.031272	TRUE	up 0-2h
GB55679	17.4662	32.3425	-0.888867	-0.918937	-2.19587	0.0281014	0.0773143	0.0720581	TRUE	up 0-2h
GB41365	9.09696	23.992	-1.3991	-1.42917	-2.69246	0.00709267	0.0223759	0.0208547	TRUE	up 0-2h
GB49555	3.63334	18.5383	-2.35114	-2.38122	-3.34362	0.000826928	0.00313826	0.00292491	TRUE	up 0-2h
GB44598	5.24565	20.1518	-1.94171	-1.97178	-3.09893	0.00194219	0.00688092	0.00641313	TRUE	up 0-2h
GB43379	16.2734	31.1849	-0.938326	-0.968396	-2.25287	0.0242671	0.0678501	0.0632373	TRUE	up 0-2h
GB48846	7.62479	22.539	-1.56365	-1.59372	-2.82833	0.00467922	0.0153794	0.0143332	TRUE	up 0-2h
GB45071	10.7324	25.657	-1.25738	-1.28745	-2.57059	0.0101525	0.0310142	0.0289046	TRUE	up 0-2h
GB42071	11.1058	26.0388	-1.22935	-1.25942	-2.5456	0.010909	0.0330577	0.0308103	TRUE	up 0-2h
GB46309	23.8931	38.8296	-0.700564	-0.730634	-1.97646	0.0481026	0.123635	0.11523	TRUE	up 0-2h
GB43265	8.35198	23.313	-1.48095	-1.51102	-2.76657	0.00566487	0.0182096	0.0169716	TRUE	up 0-2h
GB48753	3.75541	18.743	-2.31931	-2.34938	-3.33543	0.000851683	0.00322411	0.00300492	TRUE	up 0-2h
GB44912	13.3679	28.3674	-1.08546	-1.11553	-2.41284	0.0158289	0.0463446	0.0431939	TRUE	up 0-2h
GB52697	6.11234	21.1128	-1.78832	-1.81839	-3.00401	0.00266448	0.00919547	0.00857032	TRUE	up 0-2h
GB46050	6.89031	21.9138	-1.6692	-1.69927	-2.91962	0.00350462	0.0118189	0.0110154	TRUE	up 0-2h
GB46165	5.78511	20.812	-1.847	-1.87707	-3.04762	0.00230661	0.00806485	0.00751656	TRUE	up 0-2h
GB46974	14.3968	29.4428	-1.03217	-1.06224	-2.36244	0.0181552	0.0523662	0.0488061	TRUE	up 0-2h
GB54578	10.1008	25.1531	-1.31627	-1.34634	-2.63463	0.00842299	0.026154	0.0243759	TRUE	up 0-2h
GB46586	13.7172	28.7698	-1.06858	-1.09865	-2.40013	0.0163892	0.0478202	0.0445692	TRUE	up 0-2h
GB44684	6.57956	21.6345	-1.71727	-1.74734	-2.95828	0.0030936	0.0105373	0.00982093	TRUE	up 0-2h
GB46500	7.81721	22.8749	-1.54904	-1.57911	-2.83035	0.00464971	0.0152861	0.0142469	TRUE	up 0-2h
GB42086	10.1749	25.2543	-1.31152	-1.34159	-2.63276	0.00846931	0.0262798	0.0244932	TRUE	up 0-2h
GB53038	20.8278	35.916	-0.786114	-0.816184	-2.09219	0.0364219	0.0971583	0.0905531	TRUE	up 0-2h
GB41911	11.1808	26.2707	-1.23243	-1.2625	-2.5618	0.0104132	0.0317107	0.0295548	TRUE	up 0-2h
GB44768	6.40267	21.4993	-1.74755	-1.77762	-2.98442	0.00284119	0.00975579	0.00909255	TRUE	up 0-2h
GB55979	4.9368	20.0346	-2.02084	-2.05092	-3.17014	0.00152364	0.00548963	0.00511642	TRUE	up 0-2h
GB55962	9.03343	24.1611	-1.41934	-1.44941	-2.73062	0.0063216	0.0201444	0.0187725	TRUE	up 0-2h
GB54504	3.14179	18.271	-2.53989	-2.56996	-3.46726	0.000525797	0.00206521	0.00192481	TRUE	up 0-2h
GB49230	8.30209	23.4334	-1.49702	-1.52709	-2.79541	0.00518342	0.0168412	0.0156962	TRUE	up 0-2h
GB53859	20.0742	35.2429	-0.811991	-0.842062	-2.12863	0.0332851	0.0896705	0.0835743	TRUE	up 0-2h
GB55963	6.31011	21.4993	-1.76855	-1.79862	-3.00871	0.00262356	0.009075	0.00845804	TRUE	up 0-2h
GB54184	9.62249	24.8131	-1.36662	-1.39669	-2.69103	0.00712313	0.0224616	0.0209345	TRUE	up 0-2h
GB51752	6.64222	21.8406	-1.71727	-1.74734	-2.97234	0.00295544	0.0100996	0.00941193	TRUE	up 0-2h
GB51037	14.3926	29.6021	-1.04037	-1.07044	-2.38372	0.0171385	0.049708	0.0463286	TRUE	up 0-2h
GB50059	14.7157	29.9258	-1.02404	-1.05411	-2.36684	0.0179405	0.0518791	0.0483389	TRUE	up 0-2h
GB44061	6.33955	21.5508	-1.76529	-1.79536	-3.00855	0.00262496	0.00907753	0.0084604	TRUE	up 0-2h
GB45457	8.68029	23.8967	-1.461	-1.49107	-2.77358	0.00554424	0.0178895	0.0166733	TRUE	up 0-2h
GB41843	15.0573	30.2819	-1.00799	-1.03806	-2.35115	0.0187153	0.0538446	0.050184	TRUE	up 0-2h
GB46303	4.05346	19.2943	-2.25095	-2.28102	-3.32481	0.000884801	0.00333925	0.00311223	TRUE	up 0-2h
GB54656	8.59302	23.8402	-1.47216	-1.50223	-2.78565	0.00534207	0.0173194	0.0161419	TRUE	up 0-2h
GB41132	6.04806	21.3314	-1.81843	-1.8485	-3.05354	0.00226159	0.00792575	0.00738532	TRUE	up 0-2h
GB53269	10.3021	25.5968	-1.31302	-1.34309	-2.65283	0.00798203	0.0249214	0.0232271	TRUE	up 0-2h
GB55297	9.71227	25.035	-1.36607	-1.39614	-2.70222	0.00688774	0.0217799	0.0202992	TRUE	up 0-2h
GB53024	13.4414	28.7961	-1.09918	-1.12925	-2.45507	0.0140859	0.0416812	0.0388475	TRUE	up 0-2h
GB40459	10.3136	25.6689	-1.31548	-1.34555	-2.66029	0.00780728	0.0244375	0.0227762	TRUE	up 0-2h
GB49096	12.5132	27.8817	-1.15586	-1.18593	-2.51222	0.0119973	0.0360661	0.0336142	TRUE	up 0-2h
GB54718	6.75312	22.1623	-1.71448	-1.74455	-2.99081	0.00278239	0.00956839	0.00891789	TRUE	up 0-2h
GB44436	6.41259	21.8457	-1.76837	-1.79844	-3.03264	0.00242428	0.00843072	0.0078572	TRUE	up 0-2h
GB53776	0	15.4486	-4.62416	-4.65423	-4.02358	5.73194e-05	0.000261126	0.000243373	TRUE	up 0-2h
GB54729	7.79816	23.2735	-1.57748	-1.60755	-2.89204	0.00382745	0.0128185	0.0119471	TRUE	up 0-2h
GB42376	11.4671	26.9491	-1.23274	-1.26281	-2.59516	0.00945475	0.0290655	0.0270895	TRUE	up 0-2h
GB42653	8.24955	23.7318	-1.52443	-1.5545	-2.85008	0.00437085	0.0144568	0.0134739	TRUE	up 0-2h
GB51263	7.26283	22.7666	-1.64832	-1.67839	-2.94997	0.00317801	0.0108032	0.0100687	TRUE	up 0-2h
GB44252	21.8752	37.3855	-0.773184	-0.803254	-2.10545	0.0352518	0.094389	0.087972	TRUE	up 0-2h
GB46790	9.35261	24.8726	-1.41112	-1.44119	-2.75874	0.00580249	0.0186036	0.0173388	TRUE	up 0-2h
GB52743	24.3408	39.8873	-0.712557	-0.742627	-2.03186	0.0421683	0.11045	0.102941	TRUE	up 0-2h
GB43408	1.37373	16.9389	-3.62416	-3.65423	-3.93384	8.36006e-05	0.000370667	0.000345468	TRUE	up 0-2h
GB52982	8.89895	24.4951	-1.46079	-1.49086	-2.8078	0.00498805	0.0162764	0.0151699	TRUE	up 0-2h
GB41583	12.9723	28.5941	-1.14029	-1.17036	-2.51749	0.0118193	0.0355625	0.0331449	TRUE	up 0-2h
GB51003	14.4206	30.0667	-1.06003	-1.0901	-2.43816	0.0147621	0.0434456	0.040492	TRUE	up 0-2h
GB44444	11.2975	26.9478	-1.25417	-1.28424	-2.62935	0.00855493	0.0265273	0.0247239	TRUE	up 0-2h
GB46455	2.61538	18.2744	-2.80474	-2.83481	-3.65335	0.000258838	0.00106917	0.000996483	TRUE	up 0-2h
GB42964	3.86294	19.5533	-2.33964	-2.36971	-3.42416	0.000616712	0.00239942	0.0022363	TRUE	up 0-2h
GB45411	4.88203	20.5779	-2.07554	-2.10561	-3.26741	0.00108536	0.00402904	0.00375513	TRUE	up 0-2h
GB46457	3.21125	18.9169	-2.55847	-2.58854	-3.5421	0.000396958	0.0015876	0.00147967	TRUE	up 0-2h
GB44435	5.23075	20.9368	-2.00095	-2.03102	-3.22039	0.00128016	0.0046643	0.0043472	TRUE	up 0-2h
GB50105	7.40475	23.121	-1.64268	-1.67275	-2.96576	0.00301939	0.0103	0.00959977	TRUE	up 0-2h
GB46743	10.0822	25.7992	-1.35552	-1.38559	-2.72741	0.00638344	0.0203224	0.0189408	TRUE	up 0-2h
GB42752	5.40646	21.1327	-1.96672	-1.99679	-3.19981	0.0013752	0.00498651	0.00464751	TRUE	up 0-2h
GB46450	4.3292	20.0588	-2.21206	-2.24213	-3.35478	0.000794289	0.00302707	0.00282128	TRUE	up 0-2h
GB41425	18.0805	33.8294	-0.903842	-0.933913	-2.27646	0.0228184	0.0642887	0.059918	TRUE	up 0-2h
GB54287	5.49891	21.2972	-1.95345	-1.98352	-3.19823	0.00138272	0.00500845	0.00466795	TRUE	up 0-2h
GB54379	27.3375	43.1466	-0.658366	-0.688436	-1.97752	0.0479831	0.123351	0.114965	TRUE	up 0-2h
GB49948	9.09429	24.9089	-1.45363	-1.4837	-2.82132	0.00478262	0.0156814	0.0146153	TRUE	up 0-2h
GB50133	15.5908	31.4086	-1.01046	-1.04053	-2.39918	0.016432	0.0479246	0.0446593	TRUE	up 0-2h
GB52588	9.74314	25.5763	-1.39235	-1.42242	-2.77005	0.0056048	0.0180592	0.0168314	TRUE	up 0-2h
GB44925	5.18604	21.0216	-2.01916	-2.04923	-3.24557	0.00117214	0.00431351	0.00402026	TRUE	up 0-2h
GB44773	9.81573	25.6797	-1.38746	-1.41753	-2.76846	0.00563225	0.0181218	0.0168898	TRUE	up 0-2h
GB50214	12.6747	28.5483	-1.17146	-1.20153	-2.56856	0.0102123	0.0311549	0.0290368	TRUE	up 0-2h
GB55507	15.9386	31.8214	-0.99747	-1.02754	-2.39011	0.0168431	0.0489137	0.0455884	TRUE	up 0-2h
GB40358	11.3908	27.2854	-1.26026	-1.29033	-2.65552	0.00791872	0.0247464	0.0230641	TRUE	up 0-2h
GB48400	3.34034	19.2362	-2.52576	-2.55583	-3.54678	0.000389975	0.00156105	0.00145492	TRUE	up 0-2h
GB45085	11.5363	27.5368	-1.25518	-1.28525	-2.65955	0.0078244	0.0244855	0.0228209	TRUE	up 0-2h
GB40884	7.87508	23.8793	-1.6004	-1.63047	-2.95942	0.0030822	0.0105037	0.00978965	TRUE	up 0-2h
GB53944	5.69963	21.7246	-1.93039	-1.96046	-3.2054	0.00134876	0.00489718	0.00456425	TRUE	up 0-2h
GB53020	18.054	34.0825	-0.916717	-0.946787	-2.3113	0.0208162	0.0592618	0.0552329	TRUE	up 0-2h
GB42677	7.45904	23.4915	-1.65508	-1.68515	-3.00512	0.00265472	0.0091641	0.00854109	TRUE	up 0-2h
GB47016	21.4947	37.5357	-0.804284	-0.834354	-2.17958	0.0292883	0.0801582	0.0747087	TRUE	up 0-2h
GB51124	3.97417	20.0537	-2.33514	-2.36521	-3.46381	0.000532575	0.00208941	0.00194737	TRUE	up 0-2h
GB51510	1.4794	17.5904	-3.5717	-3.60177	-3.9873	6.68283e-05	0.000300816	0.000280365	TRUE	up 0-2h
GB42925	4.99546	21.1088	-2.07915	-2.10922	-3.31289	0.000923378	0.00347616	0.00323983	TRUE	up 0-2h
GB54968	17.1236	33.2651	-0.958028	-0.988098	-2.36605	0.017979	0.0519462	0.0484147	TRUE	up 0-2h
GB40938	9.82406	25.9687	-1.40238	-1.43245	-2.80603	0.00501564	0.0163625	0.0152501	TRUE	up 0-2h
GB48152	5.53421	21.6896	-1.97055	-2.00062	-3.24576	0.00117136	0.00431179	0.00401865	TRUE	up 0-2h
GB45098	27.3896	43.5511	-0.669082	-0.699152	-2.01395	0.0440149	0.114558	0.10677	TRUE	up 0-2h
GB51912	14.6806	30.8592	-1.07179	-1.10186	-2.49164	0.0127156	0.0379737	0.0353921	TRUE	up 0-2h
GB50695	13.3108	29.4937	-1.1478	-1.17787	-2.56986	0.0101739	0.0310588	0.0289472	TRUE	up 0-2h
GB42744	4.6585	20.8654	-2.16317	-2.19324	-3.37543	0.000736996	0.00282456	0.00263219	TRUE	up 0-2h
GB48326	5.93078	22.1587	-1.90158	-1.93165	-3.20566	0.00134754	0.00489405	0.00456133	TRUE	up 0-2h
GB50716	2.06647	18.3142	-3.14773	-3.1778	-3.86326	0.000111883	0.000487011	0.000453902	TRUE	up 0-2h
GB43471	17.192	33.4517	-0.960345	-0.990416	-2.37729	0.0174405	0.050519	0.0470845	TRUE	up 0-2h
GB53236	13.3629	29.625	-1.14858	-1.17865	-2.57694	0.00996805	0.0304987	0.0284253	TRUE	up 0-2h
GB41261	13.063	29.3483	-1.16778	-1.19786	-2.59799	0.00937702	0.0288592	0.0268966	TRUE	up 0-2h
GB51917	3.48717	19.7731	-2.50341	-2.53348	-3.57832	0.000345813	0.00139371	0.00129896	TRUE	up 0-2h
GB50803	7.98918	24.2949	-1.60453	-1.6346	-2.99049	0.00278528	0.0095759	0.00892489	TRUE	up 0-2h
GB49605	3.25688	19.5725	-2.58726	-2.61733	-3.6249	0.000289079	0.00118188	0.00110153	TRUE	up 0-2h
GB55823	13.039	29.3597	-1.17101	-1.20108	-2.60404	0.00921321	0.0283937	0.0264633	TRUE	up 0-2h
GB45827	12.9395	29.2769	-1.17798	-1.20805	-2.6123	0.00899353	0.0277733	0.0258851	TRUE	up 0-2h
GB41076	12.5493	28.9441	-1.20566	-1.23573	-2.64421	0.00818818	0.0254948	0.023758	TRUE	up 0-2h
GB51261	15.5246	31.9389	-1.04076	-1.07083	-2.47675	0.0132584	0.0394127	0.0367333	TRUE	up 0-2h
GB42682	2.29388	18.7137	-3.02823	-3.0583	-3.83695	0.000124569	0.000537927	0.000501357	TRUE	up 0-2h
GB44335	19.5585	35.988	-0.879723	-0.909793	-2.29691	0.0216238	0.0612532	0.0570889	TRUE	up 0-2h
GB45856	29.8883	46.3835	-0.634031	-0.664101	-1.98624	0.0470067	0.121323	0.113075	TRUE	up 0-2h
GB50496	30.9174	47.4191	-0.617049	-0.647119	-1.9627	0.0496806	0.127282	0.118629	TRUE	up 0-2h
GB48829	25.4358	41.9447	-0.721629	-0.751699	-2.10574	0.0352267	0.0943591	0.0879441	TRUE	up 0-2h
GB46284	7.47972	23.992	-1.6815	-1.71157	-3.07049	0.0021371	0.0075283	0.00701649	TRUE	up 0-2h
GB49829	11.2747	27.7877	-1.30135	-1.33142	-2.74557	0.00604063	0.0193124	0.0179995	TRUE	up 0-2h
GB50993	5.1865	21.7176	-2.06603	-2.0961	-3.34702	0.000816847	0.00310347	0.00289248	TRUE	up 0-2h
GB43186	22.1677	38.7067	-0.804121	-0.834192	-2.21295	0.0269009	0.0744334	0.0693731	TRUE	up 0-2h
GB45146	9.08667	25.6532	-1.49732	-1.52739	-2.92524	0.00344187	0.0116216	0.0108316	TRUE	up 0-2h
GB50334	7.27599	23.8427	-1.71233	-1.7424	-3.09945	0.00193878	0.00687064	0.00640355	TRUE	up 0-2h
GB47469	9.37928	25.9475	-1.46804	-1.49811	-2.90026	0.00372852	0.0125057	0.0116555	TRUE	up 0-2h
GB49357	11.8604	28.4366	-1.26159	-1.29166	-2.71313	0.00666509	0.0211201	0.0196843	TRUE	up 0-2h
GB51600	17.6323	34.2172	-0.956502	-0.986573	-2.3966	0.0165479	0.0481904	0.0449142	TRUE	up 0-2h
GB47773	6.38496	23.0134	-1.84972	-1.87979	-3.20789	0.00133712	0.0048601	0.00452969	TRUE	up 0-2h
GB49787	14.7315	31.3715	-1.09055	-1.12062	-2.54672	0.0108742	0.0329596	0.0307188	TRUE	up 0-2h
GB47007	14.642	31.3239	-1.09716	-1.12723	-2.55686	0.0105621	0.0321138	0.0299282	TRUE	up 0-2h
GB44413	20.0147	36.6988	-0.874673	-0.904743	-2.30863	0.020964	0.0595954	0.0555388	TRUE	up 0-2h
GB43419	14.4957	31.1951	-1.1057	-1.13577	-2.56713	0.0102544	0.0312764	0.0291501	TRUE	up 0-2h
GB55517	20.8698	37.591	-0.848968	-0.879039	-2.28028	0.0225911	0.0637013	0.0593706	TRUE	up 0-2h
GB52578	3.2212	19.9506	-2.63077	-2.66084	-3.69263	0.000221946	0.000929206	0.000866035	TRUE	up 0-2h
GB45863	3.32468	20.0737	-2.59402	-2.62409	-3.67619	0.000236745	0.000986909	0.000919815	TRUE	up 0-2h
GB41122	4.96542	21.7163	-2.12879	-2.15886	-3.40985	0.00064999	0.00251952	0.00234823	TRUE	up 0-2h
GB45306	5.65288	22.4046	-1.98673	-2.0168	-3.3162	0.000912518	0.00343908	0.00320528	TRUE	up 0-2h
GB50392	14.9372	31.7411	-1.08745	-1.11752	-2.55596	0.0105895	0.0321827	0.0299947	TRUE	up 0-2h
GB50145	10.6068	27.4116	-1.3698	-1.39987	-2.83331	0.00460692	0.0151785	0.0141466	TRUE	up 0-2h
GB43561	4.37761	21.1926	-2.27535	-2.30542	-3.50695	0.000453276	0.00179908	0.00167677	TRUE	up 0-2h
GB40810	10.88	27.7102	-1.34875	-1.37882	-2.81611	0.00486091	0.0159074	0.0148259	TRUE	up 0-2h
GB48346	7.58972	24.4502	-1.68773	-1.7178	-3.1076	0.00188614	0.00669982	0.00624272	TRUE	up 0-2h
GB52873	2.78973	19.6565	-2.81681	-2.84688	-3.79717	0.000146356	0.000626435	0.000583847	TRUE	up 0-2h
GB47349	6.77021	23.6493	-1.80452	-1.83459	-3.19867	0.00138062	0.00500216	0.00466209	TRUE	up 0-2h
GB46318	10.8748	27.7899	-1.35357	-1.38364	-2.82766	0.00468901	0.0154004	0.0143535	TRUE	up 0-2h
GB42602	8.22891	25.1588	-1.61229	-1.64236	-3.05353	0.00226168	0.00792403	0.00738532	TRUE	up 0-2h
GB48313	30.0158	46.961	-0.645739	-0.675809	-2.02968	0.0423892	0.110922	0.103381	TRUE	up 0-2h
GB50092	16.0128	32.972	-1.04202	-1.07209	-2.5189	0.0117722	0.0354443	0.0330347	TRUE	up 0-2h
GB44931	6.32275	23.2847	-1.88076	-1.91083	-3.26243	0.00110461	0.00409044	0.00381235	TRUE	up 0-2h
GB54056	13.1737	30.1485	-1.19442	-1.22449	-2.67933	0.00737701	0.0231868	0.0216105	TRUE	up 0-2h
GB51653	8.38551	25.3904	-1.59831	-1.62838	-3.04882	0.00229741	0.00803472	0.00748848	TRUE	up 0-2h
GB50078	11.7727	28.7919	-1.29022	-1.32029	-2.77672	0.005491	0.017743	0.0165367	TRUE	up 0-2h
GB50364	7.69228	24.7242	-1.68444	-1.71451	-3.12076	0.00180384	0.0064327	0.00599538	TRUE	up 0-2h
GB45295	4.85008	21.905	-2.17518	-2.20525	-3.47021	0.000520061	0.00204504	0.00190601	TRUE	up 0-2h
GB41223	11.3481	28.4228	-1.3246	-1.35467	-2.8139	0.00489446	0.0160133	0.0149246	TRUE	up 0-2h
GB49935	4.53332	21.6188	-2.25364	-2.28371	-3.52191	0.000428449	0.00170752	0.00159143	TRUE	up 0-2h
GB54201	7.26823	24.3566	-1.74464	-1.77471	-3.17295	0.00150897	0.00543966	0.00506985	TRUE	up 0-2h
GB44769	4.96844	22.0701	-2.15123	-2.1813	-3.45976	0.000540658	0.00211991	0.00197578	TRUE	up 0-2h
GB50194	18.056	35.1636	-0.961604	-0.991675	-2.43992	0.0146903	0.043272	0.0403302	TRUE	up 0-2h
GB51911	5.70998	22.8195	-1.99871	-2.02878	-3.35965	0.000780409	0.00297835	0.00277587	TRUE	up 0-2h
GB45426	3.06646	20.2313	-2.72194	-2.75201	-3.78564	0.000153314	0.000654982	0.000610453	TRUE	up 0-2h
GB55397	7.73173	24.9042	-1.68753	-1.7176	-3.13606	0.00171236	0.00611771	0.0057018	TRUE	up 0-2h
GB43081	5.93824	23.1201	-1.96104	-1.99111	-3.34066	0.000835786	0.003171	0.00295542	TRUE	up 0-2h
GB51696	2.64333	19.8383	-2.90786	-2.93793	-3.87507	0.000106595	0.000465935	0.000434259	TRUE	up 0-2h
GB52870	10.322	27.5191	-1.41471	-1.44478	-2.90722	0.00364656	0.012255	0.0114218	TRUE	up 0-2h
GB41470	9.07771	26.2769	-1.5334	-1.56347	-3.01164	0.00259842	0.00899718	0.00838551	TRUE	up 0-2h
GB40113	27.2816	44.4842	-0.705366	-0.735437	-2.12762	0.0333683	0.0898769	0.0837667	TRUE	up 0-2h
GB45872	6.76299	23.9967	-1.8271	-1.85717	-3.24901	0.00115809	0.00426757	0.00397744	TRUE	up 0-2h
GB42981	0	17.2495	-4.17197	-4.20204	-4.15144	3.30384e-05	0.000156217	0.000145597	TRUE	up 0-2h
GB55986	23.0359	40.2896	-0.806525	-0.836596	-2.26331	0.0236164	0.0662486	0.0617447	TRUE	up 0-2h
GB42265	21.734	38.9988	-0.843476	-0.873547	-2.31027	0.0208731	0.0593991	0.0553609	TRUE	up 0-2h
GB47461	4.48777	21.7986	-2.28016	-2.31023	-3.56119	0.000369179	0.00148348	0.00138263	TRUE	up 0-2h
GB54214	12.7806	30.0938	-1.23551	-1.26558	-2.7471	0.00601254	0.0192316	0.0179242	TRUE	up 0-2h
GB52780	12.6677	29.982	-1.24295	-1.27302	-2.75455	0.00587726	0.0188211	0.0175415	TRUE	up 0-2h
GB46178	3.87463	21.1944	-2.45155	-2.48162	-3.66161	0.000250632	0.00103875	0.000968129	TRUE	up 0-2h
GB44404	8.54088	25.8653	-1.59856	-1.62863	-3.07755	0.00208713	0.00737138	0.00687024	TRUE	up 0-2h
GB43104	2.44508	19.7749	-3.01572	-3.04579	-3.93664	8.26301e-05	0.000366843	0.000341903	TRUE	up 0-2h
GB52567	18.4539	35.7841	-0.955393	-0.985463	-2.44858	0.0143423	0.0423569	0.03947	TRUE	up 0-2h
GB41800	16.3646	33.7031	-1.04231	-1.07238	-2.54724	0.010858	0.0329179	0.03068	TRUE	up 0-2h
GB55976	6.57453	23.9186	-1.86317	-1.89324	-3.2861	0.00101584	0.00378856	0.003531	TRUE	up 0-2h
GB45826	17.8253	35.1807	-0.980857	-1.01093	-2.47961	0.0131526	0.0391238	0.036464	TRUE	up 0-2h
GB46012	10.8664	28.2242	-1.37706	-1.40713	-2.88627	0.00389834	0.0130271	0.0121414	TRUE	up 0-2h
GB47585	3.48717	20.867	-2.58109	-2.61116	-3.73802	0.000185474	0.000784974	0.000731608	TRUE	up 0-2h
GB55934	12.7416	30.1817	-1.24413	-1.2742	-2.76571	0.00567982	0.0182533	0.0170124	TRUE	up 0-2h
GB54364	7.1509	24.5949	-1.78217	-1.81224	-3.23476	0.00121746	0.00445855	0.00415544	TRUE	up 0-2h
GB42755	17.9665	35.4427	-0.98018	-1.01025	-2.48745	0.0128661	0.0383893	0.0357794	TRUE	up 0-2h
GB44466	13.5612	31.0546	-1.19532	-1.22539	-2.72087	0.00651105	0.020685	0.0192788	TRUE	up 0-2h
GB41014	1.06388	18.5842	-4.12666	-4.15673	-4.2962	1.7375e-05	8.4749e-05	7.89874e-05	TRUE	up 0-2h
GB42716	8.99705	26.5205	-1.55959	-1.58966	-3.06232	0.00219631	0.0077129	0.00718854	TRUE	up 0-2h
GB52648	16.9424	34.48	-1.02513	-1.0552	-2.54271	0.0109997	0.0333176	0.0310525	TRUE	up 0-2h
GB51224	22.7071	40.2487	-0.825797	-0.855867	-2.30656	0.0210794	0.0598606	0.055791	TRUE	up 0-2h
GB52155	4.52389	22.0804	-2.28713	-2.3172	-3.59061	0.000329911	0.00133516	0.00124439	TRUE	up 0-2h
[truncated: 3,311 more rows]

## Sheet: oocyte_X_6h_Diploid
DEGseq output. Differentially expressed genes between mature oocyte and 0-6h diploid embryo.
GeneNames	Mature Oocyte	0-6h_diploid	log2(Fold_change)	log2(Fold_change) normalized	z-score	p-value	q-value(Benjamini et al. 1995)	q-value(Storey et al. 2003)	Signature(p-value < 0.05)
GB46084	138385	0	19.8352	19.5043	114.737	0	0	0	TRUE	up oocyte
GB52832	97369.6	1.45949	16.0257	15.6949	149.883	0	0	0	TRUE	up oocyte
GB42182	19067.7	3.92505	12.2461	11.9153	96.928	0	0	0	TRUE	up oocyte
GB44133	20246.2	4821.05	2.07023	1.73939	85.5449	0	0	0	TRUE	up oocyte
GB55171	11000.4	0	16.0084	15.6775	50.4637	0	0	0	TRUE	up oocyte
GB44564	9947.21	610.695	4.02577	3.69493	90.3422	0	0	0	TRUE	up oocyte
GB55201	8827.28	0	14.8428	14.512	51.2099	0	0	0	TRUE	up oocyte
GB44994	8754.31	956.173	3.19465	2.86381	75.8845	0	0	0	TRUE	up oocyte
GB47483	8889.13	1815.97	2.2913	1.96046	61.2598	0	0	0	TRUE	up oocyte
GB47485	7540.81	3672.33	1.03802	0.707184	25.3097	2.49986e-141	5.40013e-139	3.91501e-139	TRUE	up oocyte
GB52107	4129.01	262.424	3.97582	3.64498	57.8662	0	0	0	TRUE	up oocyte
GB54810	3420.33	0	15.2541	14.9232	30.5249	1.21932e-204	4.54953e-202	3.29834e-202	TRUE	up oocyte
GB50917	3828.47	475.505	3.00924	2.6784	48.4195	0	0	0	TRUE	up oocyte
GB47943	3245.95	0	13.8452	13.5144	34.3757	5.81848e-259	2.86572e-256	2.0776e-256	TRUE	up oocyte
GB46757	3821.82	667.516	2.51739	2.18655	43.0139	0	0	0	TRUE	up oocyte
GB55119	3769.52	776.203	2.27987	1.94903	39.6811	0	0	0	TRUE	up oocyte
GB52831	2952.05	0	14.2741	13.9433	31.4003	2.00238e-216	8.21842e-214	5.95823e-214	TRUE	up oocyte
GB50356	3181.58	260.536	3.61019	3.27935	48.6852	0	0	0	TRUE	up oocyte
GB44311	5081.82	2370.83	1.09995	0.769114	22.3304	1.87112e-110	2.74275e-108	1.98845e-108	TRUE	up oocyte
GB55139	2987.01	276.902	3.43126	3.10042	46.0036	0	0	0	TRUE	up oocyte
GB43330	2924.44	298.332	3.29317	2.96233	44.5458	0	0	0	TRUE	up oocyte
GB41699	3236.97	1036.22	1.64331	1.31247	27.6515	2.677e-168	7.84806e-166	5.68972e-166	TRUE	up oocyte
GB46039	5230.69	3038.5	0.783642	0.452802	14.0938	4.14377e-45	2.20875e-43	1.60131e-43	TRUE	up oocyte
GB53077	3281.78	1256.6	1.38496	1.05412	23.3884	5.61325e-121	9.09421e-119	6.59316e-119	TRUE	up oocyte
GB47407	2867.54	905.909	1.66237	1.33153	26.3131	1.35837e-152	3.4134e-150	2.47466e-150	TRUE	up oocyte
GB50121	2100.47	373.511	2.49149	2.16065	31.6383	1.09761e-219	4.82676e-217	3.49932e-217	TRUE	up oocyte
GB46083	2754.72	1105.43	1.31729	0.986453	20.2856	1.72506e-91	2.00383e-89	1.45275e-89	TRUE	up oocyte
GB47617	3032.83	1443.98	1.07062	0.739776	16.6631	2.43222e-62	1.86012e-60	1.34856e-60	TRUE	up oocyte
GB47486	3633.06	2156.48	0.752512	0.421671	10.9894	4.29957e-28	1.10293e-26	7.99314e-27	TRUE	up oocyte
GB49705	1453.67	0	11.5055	11.1746	28.5322	4.67362e-179	1.51438e-176	1.0979e-176	TRUE	up oocyte
GB49854	1419.46	0	13.446	13.1151	23.6408	1.46777e-123	2.4757e-121	1.79484e-121	TRUE	up oocyte
GB41150	1509.1	115.507	3.70763	3.37679	33.9378	1.84683e-252	8.74615e-250	6.34082e-250	TRUE	up oocyte
GB41530	1326.69	0	11.794	11.4631	26.5977	7.22634e-156	1.85371e-153	1.34391e-153	TRUE	up oocyte
GB50117	1560.72	306.628	2.34765	2.01681	26.0958	4.06358e-150	9.81077e-148	7.11265e-148	TRUE	up oocyte
GB53219	1348.39	112.455	3.58382	3.25298	31.5733	8.59474e-219	3.64921e-216	2.64562e-216	TRUE	up oocyte
GB51359	1730.35	506.951	1.77114	1.4403	21.6879	2.66932e-104	3.69296e-102	2.67734e-102	TRUE	up oocyte
GB42422	2224.67	1022.41	1.12162	0.790779	15.1155	1.28069e-51	7.9642e-50	5.77392e-50	TRUE	up oocyte
GB54355	4011.37	2816.16	0.510367	0.179527	5.12878	2.9163e-07	1.46029e-06	1.05868e-06	TRUE	up oocyte
GB43618	1516.13	344.8	2.13656	1.80572	23.8868	4.20528e-126	7.39709e-124	5.36277e-124	TRUE	up oocyte
GB40759	1467.86	310.212	2.24238	1.91154	24.428	8.62967e-132	1.68662e-129	1.22277e-129	TRUE	up oocyte
GB40758	1500.85	345.829	2.11764	1.7868	23.5943	4.4139e-123	7.34437e-121	5.32456e-121	TRUE	up oocyte
GB42168	1587.17	437.576	1.85885	1.52801	21.7023	1.95073e-104	2.72947e-102	1.97883e-102	TRUE	up oocyte
GB51038	1263.1	202.406	2.64165	2.31081	25.5594	4.31339e-144	9.48406e-142	6.8758e-142	TRUE	up oocyte
GB42088	1235.33	181.262	2.76875	2.43791	26.0857	5.29883e-150	1.2547e-147	9.09639e-148	TRUE	up oocyte
GB45730	1668.19	617.816	1.43303	1.10219	17.28	6.65253e-67	5.53464e-65	4.01253e-65	TRUE	up oocyte
GB50455	2296.41	1247.88	0.879901	0.549061	11.1204	9.98581e-29	2.67294e-27	1.93784e-27	TRUE	up oocyte
GB53212	1598.57	558.036	1.51835	1.18751	17.9567	4.251e-72	3.93553e-70	2.8532e-70	TRUE	up oocyte
GB51065	1089.49	69.9021	3.96217	3.63133	29.669	1.92727e-193	6.78014e-191	4.9155e-191	TRUE	up oocyte
GB47932	1213.61	217.303	2.48152	2.15068	23.9738	5.22463e-127	9.46043e-125	6.85867e-125	TRUE	up oocyte
GB40492	1166.32	172.889	2.75405	2.42321	25.2577	9.32179e-141	1.97895e-138	1.43471e-138	TRUE	up oocyte
GB47382	1064.91	91.3808	3.54269	3.21185	27.9008	2.61033e-171	8.03526e-169	5.82544e-169	TRUE	up oocyte
GB42799	952.038	0	10.8949	10.564	24.2648	4.61592e-130	8.74398e-128	6.33925e-128	TRUE	up oocyte
GB49554	1213.53	297.502	2.02825	1.69741	20.4677	4.1811e-93	4.95018e-91	3.5888e-91	TRUE	up oocyte
GB46985	1010.77	96.1096	3.39463	3.06379	26.6032	6.23818e-156	1.63427e-153	1.18482e-153	TRUE	up oocyte
GB47650	965.193	54.7279	4.14047	3.80963	28.4044	1.78469e-177	5.63459e-175	4.08499e-175	TRUE	up oocyte
GB55030	907.229	0	10.8253	10.4945	23.8162	2.2669e-125	3.93131e-123	2.85014e-123	TRUE	up oocyte
GB43091	896.724	5.32153	7.39668	7.06584	28.8796	2.15447e-183	7.16973e-181	5.19794e-181	TRUE	up oocyte
GB43548	940.658	65.0845	3.85328	3.52244	27.2504	1.64291e-163	4.49537e-161	3.25907e-161	TRUE	up oocyte
GB43228	916.495	59.3109	3.94976	3.61892	27.1765	1.23288e-162	3.30011e-160	2.39253e-160	TRUE	up oocyte
GB55827	884.732	90.6297	3.28719	2.95635	24.4674	3.28876e-132	6.53137e-130	4.73514e-130	TRUE	up oocyte
GB52829	856.445	99.3773	3.10737	2.77653	23.3245	2.49884e-120	3.99587e-118	2.89694e-118	TRUE	up oocyte
GB41313	793.933	46.0825	4.10672	3.77588	25.6824	1.83906e-145	4.11715e-143	2.98487e-143	TRUE	up oocyte
GB41631	909.973	162.181	2.48822	2.15738	20.7981	4.50738e-96	5.606e-94	4.06426e-94	TRUE	up oocyte
GB45651	1635.32	909.397	0.846596	0.515755	8.86336	7.7639e-19	1.16298e-17	8.43142e-18	TRUE	up oocyte
GB50817	787.395	64.7117	3.60499	3.27415	24.1929	2.64132e-129	4.85412e-127	3.51916e-127	TRUE	up oocyte
GB40457	978.028	255.613	1.93591	1.60507	17.6542	9.44495e-70	8.42722e-68	6.1096e-68	TRUE	up oocyte
GB44549	700.121	0	14.0702	13.7393	15.61	6.22535e-55	4.09907e-53	2.97176e-53	TRUE	up oocyte
GB40576	818.417	119.556	2.77515	2.44431	21.2624	2.53067e-100	3.35055e-98	2.42909e-98	TRUE	up oocyte
GB50149	690.551	1.64687	8.71187	8.38103	23.9335	1.37383e-126	2.45159e-124	1.77736e-124	TRUE	up oocyte
GB48244	830.499	152.082	2.44913	2.11829	19.6413	6.86191e-86	7.28369e-84	5.28056e-84	TRUE	up oocyte
GB48904	894.442	226.299	1.98276	1.65192	17.2347	1.45777e-66	1.19664e-64	8.67544e-65	TRUE	up oocyte
GB50296	731.309	73.0991	3.32256	2.99172	22.3728	7.24008e-111	1.08716e-108	7.88174e-109	TRUE	up oocyte
GB54549	658.137	0	11.5745	11.2437	19.0869	3.24282e-81	3.29991e-79	2.39238e-79	TRUE	up oocyte
GB46845	755.882	108.565	2.7996	2.46876	20.5507	7.57984e-94	9.24065e-92	6.69933e-92	TRUE	up oocyte
GB49220	749.987	111.941	2.74413	2.41329	20.2038	9.06835e-91	1.00593e-88	7.29286e-89	TRUE	up oocyte
GB55448	623.061	0	11.9012	11.5703	18.0591	6.68813e-73	6.33469e-71	4.59255e-71	TRUE	up oocyte
GB55450	618.704	0	10.2731	9.94226	20.504	1.98422e-93	2.39527e-91	1.73653e-91	TRUE	up oocyte
GB49901	1117.15	507.68	1.13783	0.806994	10.8952	1.21516e-27	3.0411e-26	2.20475e-26	TRUE	up oocyte
GB45374	910.175	304.679	1.57886	1.24802	14.0877	4.52254e-45	2.40026e-43	1.74015e-43	TRUE	up oocyte
GB48814	660.803	55.6157	3.57066	3.23982	22.061	7.49692e-108	1.086e-105	7.8733e-106	TRUE	up oocyte
GB48512	696.411	91.7562	2.92406	2.59322	20.2777	2.02475e-91	2.32997e-89	1.68919e-89	TRUE	up oocyte
GB44348	818.43	216.269	1.92003	1.58919	16.0332	7.49779e-58	5.27545e-56	3.82462e-56	TRUE	up oocyte
GB55703	961.69	398.597	1.27064	0.939801	11.5035	1.26652e-30	3.66933e-29	2.66021e-29	TRUE	up oocyte
GB40567	576.021	14.839	5.27865	4.94781	23.3956	4.73933e-121	7.78071e-119	5.6409e-119	TRUE	up oocyte
GB49583	685.161	124.774	2.45712	2.12628	17.8819	1.63128e-71	1.48785e-69	1.07867e-69	TRUE	up oocyte
GB40882	703.346	151.521	2.21471	1.88387	16.7412	6.56953e-63	5.08746e-61	3.68833e-61	TRUE	up oocyte
GB53000	958.426	407.267	1.23469	0.903853	11.1138	1.07533e-28	2.87214e-27	2.08226e-27	TRUE	up oocyte
GB50115	542.867	0	10.0632	9.73238	19.4972	1.15937e-84	1.20978e-82	8.7707e-83	TRUE	up oocyte
GB52331	765.953	232.288	1.72134	1.3905	14.0468	8.05655e-45	4.25753e-43	3.08664e-43	TRUE	up oocyte
GB40875	785.457	268.899	1.54647	1.21563	12.8185	1.29183e-37	5.24961e-36	3.80588e-36	TRUE	up oocyte
GB55489	528.922	13.991	5.24049	4.90965	22.3933	4.57336e-111	6.95207e-109	5.04014e-109	TRUE	up oocyte
GB45433	727.774	216.871	1.74665	1.41581	13.8802	8.34679e-44	4.24686e-42	3.07891e-42	TRUE	up oocyte
GB45147	503.847	0	10.501	10.1702	18.1943	5.72647e-74	5.5086e-72	3.99365e-72	TRUE	up oocyte
GB53946	670.427	175.361	1.93475	1.60391	14.6076	2.51119e-48	1.44488e-46	1.04751e-46	TRUE	up oocyte
GB49739	505.764	21.2329	4.57409	4.24325	21.2423	3.88723e-100	5.09186e-98	3.69152e-98	TRUE	up oocyte
GB51201	539.764	59.6012	3.17892	2.84808	18.7586	1.64813e-78	1.63657e-76	1.18649e-76	TRUE	up oocyte
GB50009	656.349	184.483	1.83097	1.50013	13.7636	4.21944e-43	2.09492e-41	1.51878e-41	TRUE	up oocyte
GB50723	713.375	241.608	1.56199	1.23115	12.3386	5.61264e-35	1.9916e-33	1.44388e-33	TRUE	up oocyte
GB55423	469.931	1.92558	7.93102	7.60018	20.4982	2.23489e-93	2.67166e-91	1.93692e-91	TRUE	up oocyte
GB49024	569.655	116.083	2.29493	1.96409	15.4903	4.03206e-54	2.61298e-52	1.89437e-52	TRUE	up oocyte
GB51356	454.577	4.62654	6.61845	6.28761	20.9386	2.38123e-97	3.05417e-95	2.21423e-95	TRUE	up oocyte
GB53834	968.321	523.052	0.88853	0.55769	7.31917	2.49518e-13	2.33814e-12	1.69512e-12	TRUE	up oocyte
GB45500	667.043	222.267	1.58549	1.25465	12.1093	9.43289e-34	3.13911e-32	2.27581e-32	TRUE	up oocyte
GB50065	429.99	0	13.1846	12.8537	13.3431	1.29976e-40	5.88381e-39	4.26567e-39	TRUE	up oocyte
GB49708	496.815	71.1182	2.80442	2.47358	16.6784	1.88098e-62	1.44753e-60	1.04944e-60	TRUE	up oocyte
GB47610	558.404	138.089	2.01571	1.68487	13.8087	2.25807e-43	1.13023e-41	8.19399e-42	TRUE	up oocyte
GB50931	420.542	5.50165	6.25624	5.9254	20.2088	8.18579e-91	9.16288e-89	6.64294e-89	TRUE	up oocyte
GB47771	414.635	0	9.6957	9.36486	17.4743	2.25004e-68	1.92394e-66	1.39483e-66	TRUE	up oocyte
GB49963	530.939	125.52	2.08063	1.74979	13.827	1.75086e-43	8.79934e-42	6.37938e-42	TRUE	up oocyte
GB48068	432.035	29.2791	3.88321	3.55237	18.5269	1.25364e-76	1.23488e-74	8.9527e-75	TRUE	up oocyte
GB49177	802.621	412.196	0.96139	0.63055	7.43898	1.01462e-13	9.83705e-13	7.13171e-13	TRUE	up oocyte
GB44683	511.988	127.409	2.00664	1.6758	13.1717	1.27702e-39	5.51716e-38	3.99986e-38	TRUE	up oocyte
GB53358	513.332	134.182	1.9357	1.60486	12.787	1.93936e-37	7.75301e-36	5.62081e-36	TRUE	up oocyte
GB55355	436.922	58.4793	2.90138	2.57054	15.9828	1.68366e-57	1.16466e-55	8.4436e-56	TRUE	up oocyte
GB54908	514.997	139.184	1.88757	1.55673	12.5277	5.26968e-36	1.95438e-34	1.4169e-34	TRUE	up oocyte
GB50158	634.209	260.711	1.28251	0.951665	9.43903	3.76251e-21	6.55272e-20	4.75062e-20	TRUE	up oocyte
GB42537	464.149	94.5956	2.29474	1.9639	13.9812	2.03097e-44	1.05073e-42	7.61763e-43	TRUE	up oocyte
GB51354	489.545	122.866	1.99436	1.66352	12.8125	1.39512e-37	5.6507e-36	4.09667e-36	TRUE	up oocyte
GB53787	580.916	224.426	1.37209	1.04125	9.7316	2.21082e-22	4.12453e-21	2.99022e-21	TRUE	up oocyte
GB53568	485.314	129.633	1.90449	1.57365	12.2573	1.53508e-34	5.33938e-33	3.87097e-33	TRUE	up oocyte
GB42586	351.429	0	9.45709	9.12625	16.3393	5.1872e-60	3.89451e-58	2.82346e-58	TRUE	up oocyte
GB50873	390.012	48.1985	3.01646	2.68562	15.4648	5.99654e-54	3.86573e-52	2.80259e-52	TRUE	up oocyte
GB54854	442.945	104.568	2.08268	1.75184	12.6393	1.28109e-36	4.89878e-35	3.55154e-35	TRUE	up oocyte
GB40462	448.424	113.573	1.98124	1.6504	12.1934	3.36913e-34	1.14597e-32	8.30811e-33	TRUE	up oocyte
GB41674	660.448	332.123	0.991728	0.660888	7.03516	1.99033e-12	1.71979e-11	1.24682e-11	TRUE	up oocyte
GB51174	327.258	0	12.286	11.9551	12.651	1.10508e-36	4.23891e-35	3.07314e-35	TRUE	up oocyte
GB53194	530.747	204.825	1.37363	1.04279	9.31301	1.24258e-20	2.08162e-19	1.50914e-19	TRUE	up oocyte
GB42696	491.643	167.426	1.55409	1.22325	10.1905	2.18704e-24	4.60325e-23	3.33728e-23	TRUE	up oocyte
GB46899	352.562	29.8284	3.56312	3.23228	16.0967	2.68907e-58	1.94767e-56	1.41203e-56	TRUE	up oocyte
GB44147	341.024	19.2038	4.15041	3.81957	16.8972	4.71901e-64	3.70097e-62	2.68315e-62	TRUE	up oocyte
GB49501	447.369	127.772	1.8079	1.47706	11.2324	2.82746e-29	7.75379e-28	5.62138e-28	TRUE	up oocyte
GB52171	498.87	196.075	1.34726	1.01642	8.84086	9.49836e-19	1.41762e-17	1.02775e-17	TRUE	up oocyte
GB55515	300.18	0	9.22968	8.89884	15.3165	5.93223e-53	3.78464e-51	2.7438e-51	TRUE	up oocyte
GB49287	300.048	0	9.22905	8.89821	15.3137	6.19117e-53	3.92948e-51	2.84881e-51	TRUE	up oocyte
GB41358	4076.43	3782.08	0.108127	-0.222713	-6.87936	6.012e-12	4.9252e-11	3.57069e-11	TRUE	up oocyte
GB41084	487.088	193.585	1.33122	1.00038	8.62186	6.5875e-18	9.19635e-17	6.66721e-17	TRUE	up oocyte
GB41642	317.362	28.293	3.48761	3.15677	15.1116	1.35717e-51	8.39738e-50	6.08797e-50	TRUE	up oocyte
GB54979	402.231	113.355	1.82718	1.49634	10.7535	5.70362e-27	1.39067e-25	1.00821e-25	TRUE	up oocyte
GB43115	351.864	64.3534	2.45093	2.12009	12.7899	1.86745e-37	7.48988e-36	5.43005e-36	TRUE	up oocyte
GB54524	286.199	0	9.16088	8.83004	15.0179	5.60326e-51	3.382e-49	2.4519e-49	TRUE	up oocyte
GB42011	298.362	18.6909	3.99665	3.66581	15.5783	1.02298e-54	6.6645e-53	4.83166e-53	TRUE	up oocyte
GB41572	291.239	12.0847	4.59095	4.26011	16.1359	1.42745e-58	1.0462e-56	7.58481e-57	TRUE	up oocyte
GB44749	424.186	145.847	1.54024	1.2094	9.38072	6.55263e-21	1.12528e-19	8.1581e-20	TRUE	up oocyte
GB41303	395.987	122.381	1.69407	1.36323	9.94749	2.58627e-23	5.08702e-22	3.68801e-22	TRUE	up oocyte
GB47590	400.079	127.794	1.64646	1.31562	9.72951	2.25667e-22	4.19734e-21	3.043e-21	TRUE	up oocyte
GB47408	447.208	175.126	1.35256	1.02172	8.40631	4.23126e-17	5.54841e-16	4.02251e-16	TRUE	up oocyte
GB44153	373.086	101.013	1.88496	1.55412	10.6492	1.7578e-26	4.17833e-25	3.02923e-25	TRUE	up oocyte
GB52721	313.643	41.6643	2.91224	2.5814	13.5728	5.80354e-42	2.75904e-40	2.00026e-40	TRUE	up oocyte
GB53749	541.918	270.417	1.00289	0.67205	6.46743	9.96834e-11	7.31467e-10	5.30302e-10	TRUE	up oocyte
GB51206	424.04	154.033	1.46096	1.13012	8.88551	6.36262e-19	9.62443e-18	6.97757e-18	TRUE	up oocyte
GB48497	743.49	479.052	0.634131	0.303291	3.64477	0.000267628	0.000855923	0.000620531	TRUE	up oocyte
GB43223	316.08	52.9693	2.57706	2.24622	12.5654	3.27066e-36	1.21666e-34	8.82063e-35	TRUE	up oocyte
GB40057	609.48	346.903	0.813046	0.482206	5.08608	3.65532e-07	1.81337e-06	1.31467e-06	TRUE	up oocyte
GB53015	266.839	4.68875	5.83062	5.49978	16.0848	3.26033e-58	2.34763e-56	1.702e-56	TRUE	up oocyte
GB47227	438.342	177.843	1.30146	0.970615	7.97663	1.50377e-15	1.72884e-14	1.25338e-14	TRUE	up oocyte
GB52512	283.623	26.3023	3.43072	3.09988	14.1673	1.46078e-45	7.92361e-44	5.74449e-44	TRUE	up oocyte
GB49879	260.831	5.20611	5.64677	5.31593	15.8687	1.04348e-56	7.17786e-55	5.20383e-55	TRUE	up oocyte
GB54970	258.274	3.10403	6.37861	6.04777	15.8248	2.09718e-56	1.41882e-54	1.02862e-54	TRUE	up oocyte
GB49585	461.507	208.383	1.14711	0.816274	7.06993	1.55013e-12	1.35367e-11	9.81388e-12	TRUE	up oocyte
GB42736	359.253	109.484	1.71429	1.38345	9.58161	9.55433e-22	1.73258e-20	1.2561e-20	TRUE	up oocyte
GB55712	395.878	146.967	1.42956	1.09872	8.39235	4.76509e-17	6.22851e-16	4.51557e-16	TRUE	up oocyte
GB46662	409.812	162.211	1.33709	1.00625	7.94654	1.91789e-15	2.19266e-14	1.58965e-14	TRUE	up oocyte
GB54814	628.654	384.544	0.709118	0.378278	4.1259	3.6929e-05	0.00013541	9.81701e-05	TRUE	up oocyte
GB41735	545.818	302.237	0.852741	0.521901	5.17347	2.29787e-07	1.16627e-06	8.45527e-07	TRUE	up oocyte
GB45369	289.996	47.617	2.60648	2.27564	12.1314	7.20466e-34	2.40409e-32	1.74293e-32	TRUE	up oocyte
GB50527	301.92	63.6083	2.24688	1.91604	11.0924	1.36504e-28	3.63019e-27	2.63183e-27	TRUE	up oocyte
GB46750	528.966	291.679	0.858791	0.527951	5.14657	2.65291e-07	1.33491e-06	9.67792e-07	TRUE	up oocyte
GB49565	356.252	119.696	1.57353	1.24269	8.78238	1.60056e-18	2.33504e-17	1.69287e-17	TRUE	up oocyte
GB44442	583.594	347.308	0.748747	0.417907	4.36157	1.29132e-05	5.07826e-05	3.68166e-05	TRUE	up oocyte
GB55395	232.65	0	8.52147	8.19063	14.0314	1.00105e-44	5.24507e-43	3.8026e-43	TRUE	up oocyte
GB46589	263.335	30.7139	3.09993	2.76909	12.9139	3.75768e-38	1.54743e-36	1.12187e-36	TRUE	up oocyte
GB41227	394.771	162.452	1.281	0.950162	7.4365	1.03386e-13	1.00157e-12	7.2612e-13	TRUE	up oocyte
GB40539	270.789	48.5134	2.48071	2.14987	11.3188	1.05877e-29	2.94945e-28	2.13831e-28	TRUE	up oocyte
GB52116	424.949	205.375	1.04903	0.718188	6.0712	1.26962e-09	8.26257e-09	5.99023e-09	TRUE	up oocyte
GB42460	218.734	0	10.0885	9.75763	12.354	4.63655e-35	1.65478e-33	1.19969e-33	TRUE	up oocyte
GB52102	375.941	158.429	1.24667	0.915827	7.03644	1.97207e-12	1.70521e-11	1.23625e-11	TRUE	up oocyte
GB44146	216.268	0	9.56709	9.23625	12.7272	4.17488e-37	1.63191e-35	1.18311e-35	TRUE	up oocyte
GB49999	514.9	299.252	0.78293	0.452089	4.4056	1.0549e-05	4.20492e-05	3.0485e-05	TRUE	up oocyte
GB42152	599.375	384.871	0.639083	0.308243	3.32285	0.000891019	0.00259733	0.00188302	TRUE	up oocyte
GB40389	431.302	217.842	0.985413	0.654573	5.63647	1.73574e-08	9.9175e-08	7.19003e-08	TRUE	up oocyte
GB43559	234.302	22.0544	3.40923	3.07839	12.835	1.04409e-37	4.27107e-36	3.0892e-36	TRUE	up oocyte
GB53830	264.723	52.5459	2.33284	2.002	10.6921	1.10843e-26	2.64499e-25	1.91758e-25	TRUE	up oocyte
GB45023	261.766	50.1468	2.38405	2.05321	10.8078	3.16179e-27	7.77068e-26	5.63362e-26	TRUE	up oocyte
GB50251	223.793	12.2014	4.19705	3.86621	13.7435	5.57029e-43	2.7545e-41	1.99697e-41	TRUE	up oocyte
GB49170	382.194	173.783	1.13701	0.806174	6.36512	1.95143e-10	1.39373e-09	1.01043e-09	TRUE	up oocyte
GB55449	208.88	1.25791	7.37549	7.04465	13.9472	3.27412e-44	1.67976e-42	1.2178e-42	TRUE	up oocyte
GB54730	235.665	28.4644	3.04951	2.71867	12.0994	1.06437e-33	3.52302e-32	2.55414e-32	TRUE	up oocyte
GB52269	305.793	99.6167	1.61809	1.28725	8.36347	6.09026e-17	7.86052e-16	5.69875e-16	TRUE	up oocyte
GB43558	230.998	25.8859	3.15765	2.82681	12.2242	2.30903e-34	7.91954e-33	5.74154e-33	TRUE	up oocyte
GB47506	470.799	269.937	0.802485	0.471645	4.37997	1.18694e-05	4.69326e-05	3.40254e-05	TRUE	up oocyte
GB54301	260.01	59.2712	2.13317	1.80233	9.87552	5.31552e-23	1.02747e-21	7.44902e-22	TRUE	up oocyte
GB54986	216.385	17.5119	3.62719	3.29635	12.7182	4.68552e-37	1.81996e-35	1.31945e-35	TRUE	up oocyte
GB49982	234.603	39.23	2.58019	2.24935	10.8344	2.36424e-27	5.82217e-26	4.22098e-26	TRUE	up oocyte
GB47541	201.419	7.25942	4.7942	4.46336	13.5724	5.83569e-42	2.76365e-40	2.0036e-40	TRUE	up oocyte
GB42410	190.957	0	9.57523	9.24439	11.953	6.26608e-33	2.01974e-31	1.46428e-31	TRUE	up oocyte
GB49955	227.142	37.1824	2.6109	2.28006	10.7489	5.99502e-27	1.44739e-25	1.04933e-25	TRUE	up oocyte
GB41359	355.586	167.511	1.08595	0.755106	5.80171	6.56431e-09	3.94853e-08	2.86262e-08	TRUE	up oocyte
GB44019	243.621	56.5389	2.10732	1.77648	9.46439	2.95286e-21	5.17191e-20	3.74955e-20	TRUE	up oocyte
GB45115	186.823	0	8.13246	7.80162	12.8118	1.40874e-37	5.68713e-36	4.12308e-36	TRUE	up oocyte
GB42582	184.958	0	8.95857	8.62773	12.2172	2.51708e-34	8.6091e-33	6.24147e-33	TRUE	up oocyte
GB49029	282.913	97.9988	1.52952	1.19868	7.6068	2.80958e-14	2.86852e-13	2.07963e-13	TRUE	up oocyte
GB43247	186.022	1.20225	7.2736	6.94276	13.2026	8.47269e-40	3.69944e-38	2.68204e-38	TRUE	up oocyte
GB52468	230.239	45.7384	2.33166	2.00082	9.96746	2.11561e-23	4.18802e-22	3.03625e-22	TRUE	up oocyte
GB52789	405.615	221.511	0.872737	0.541897	4.61434	3.94349e-06	1.66974e-05	1.21054e-05	TRUE	up oocyte
GB42183	182.269	0	10.2565	9.92567	11.1422	7.81242e-29	2.10491e-27	1.52603e-27	TRUE	up oocyte
GB52330	229.281	47.8051	2.26188	1.93104	9.71663	2.56128e-22	4.75671e-21	3.44854e-21	TRUE	up oocyte
GB42663	405.724	225.973	0.844352	0.513512	4.3948	1.10877e-05	4.40395e-05	3.1928e-05	TRUE	up oocyte
GB55961	207.973	28.4153	2.87166	2.54082	10.9552	6.27529e-28	1.58661e-26	1.15026e-26	TRUE	up oocyte
GB41686	253.401	74.4021	1.76801	1.43717	8.28184	1.21282e-16	1.52538e-15	1.10588e-15	TRUE	up oocyte
GB54947	313.64	136.084	1.20462	0.873777	6.17662	6.54903e-10	4.37775e-09	3.17292e-09	TRUE	up oocyte
GB48574	459.443	283.344	0.69733	0.36649	3.42398	0.000617116	0.00185693	0.00134624	TRUE	up oocyte
GB44608	214.863	39.9557	2.42694	2.0961	9.9222	3.33325e-23	6.53539e-22	4.73806e-22	TRUE	up oocyte
GB40336	256.457	83.3254	1.62189	1.29105	7.67654	1.63439e-14	1.70545e-13	1.23642e-13	TRUE	up oocyte
GB42463	238.99	66.7015	1.84116	1.51032	8.34578	7.07472e-17	9.06462e-16	6.57171e-16	TRUE	up oocyte
GB47949	274.102	102.074	1.4251	1.09426	6.95996	3.4036e-12	2.85481e-11	2.06969e-11	TRUE	up oocyte
GB55356	171.68	0	10.6544	10.3235	10.4979	8.83132e-26	2.00627e-24	1.45452e-24	TRUE	up oocyte
GB51543	388.409	220.261	0.81836	0.48752	4.10075	4.11819e-05	0.000150022	0.000108763	TRUE	up oocyte
GB53370	166.251	0	8.37722	8.04638	11.9473	6.7042e-33	2.14971e-31	1.55851e-31	TRUE	up oocyte
GB55302	340.216	174.315	0.96476	0.633919	4.86527	1.14301e-06	5.26321e-06	3.81575e-06	TRUE	up oocyte
GB40681	167.118	1.38539	6.91443	6.58359	12.6285	1.47132e-36	5.6088e-35	4.06629e-35	TRUE	up oocyte
GB46515	164.151	0	8.35888	8.02804	11.8823	1.46314e-32	4.60759e-31	3.34043e-31	TRUE	up oocyte
GB44206	171.965	8.22146	4.38658	4.05574	12.2296	2.15996e-34	7.42894e-33	5.38587e-33	TRUE	up oocyte
GB41372	184.232	24.1305	2.93259	2.60175	10.4473	1.50832e-25	3.38286e-24	2.45252e-24	TRUE	up oocyte
GB47669	176.964	17.3364	3.35158	3.02074	11.0554	2.06463e-28	5.39741e-27	3.91304e-27	TRUE	up oocyte
GB48810	310.751	152.046	1.03126	0.700417	5.07863	3.8016e-07	1.88064e-06	1.36343e-06	TRUE	up oocyte
GB55451	164.789	6.11259	4.75269	4.42185	12.25	1.68007e-34	5.81087e-33	4.21279e-33	TRUE	up oocyte
GB53010	260.533	102.57	1.34486	1.01402	6.37598	1.81802e-10	1.30299e-09	9.44645e-10	TRUE	up oocyte
GB42459	197.083	41.095	2.26177	1.93093	9.00814	2.09586e-19	3.27076e-18	2.37125e-18	TRUE	up oocyte
GB43120	187.442	32.6153	2.52282	2.19198	9.53157	1.54926e-21	2.76866e-20	2.00724e-20	TRUE	up oocyte
GB55635	234.424	79.9487	1.55197	1.22113	7.02649	2.11788e-12	1.82232e-11	1.32116e-11	TRUE	up oocyte
GB43629	196.589	42.477	2.21043	1.87959	8.8359	9.92971e-19	1.47662e-17	1.07053e-17	TRUE	up oocyte
GB51059	154.083	0	8.91394	8.5831	11.1794	5.14618e-29	1.3957e-27	1.01186e-27	TRUE	up oocyte
GB44205	250.186	97.7776	1.35542	1.02458	6.30158	2.94617e-10	2.06702e-09	1.49856e-09	TRUE	up oocyte
GB55473	179.071	26.893	2.73523	2.40439	9.84972	6.87357e-23	1.32656e-21	9.61732e-22	TRUE	up oocyte
GB43789	213.184	61.1048	1.80274	1.4719	7.73306	1.04994e-14	1.11834e-13	8.10777e-14	TRUE	up oocyte
GB50883	152.779	1.21349	6.97614	6.6453	12.0581	1.75883e-33	5.7905e-32	4.19802e-32	TRUE	up oocyte
GB40448	345.088	193.747	0.832786	0.501946	3.96966	7.19747e-05	0.000252055	0.000182736	TRUE	up oocyte
GB49759	223.033	72.2292	1.62661	1.29577	7.17904	7.02018e-13	6.34651e-12	4.60112e-12	TRUE	up oocyte
GB40031	259.633	109.175	1.24983	0.918986	5.86422	4.51252e-09	2.76569e-08	2.00508e-08	TRUE	up oocyte
GB55510	149.308	0	8.82855	8.49771	11.0577	2.0118e-28	5.27049e-27	3.82103e-27	TRUE	up oocyte
GB40608	148.658	0	8.21586	7.88502	11.3849	4.97188e-30	1.40733e-28	1.02029e-28	TRUE	up oocyte
GB52694	262.465	114.381	1.19828	0.867441	5.61536	1.96155e-08	1.11405e-07	8.07667e-08	TRUE	up oocyte
GB54817	147.75	0	10.0848	9.754	10.156	3.11637e-24	6.52582e-23	4.73112e-23	TRUE	up oocyte
GB44914	185.119	37.9063	2.28794	1.9571	8.80868	1.26623e-18	1.85609e-17	1.34563e-17	TRUE	up oocyte
GB55639	247.819	101.009	1.2948	0.963962	5.96296	2.47711e-09	1.56815e-08	1.13689e-08	TRUE	up oocyte
GB47941	214.791	68.0219	1.65886	1.32802	7.18023	6.95937e-13	6.29616e-12	4.56462e-12	TRUE	up oocyte
GB51729	336.924	192.056	0.810899	0.480059	3.76563	0.000166128	0.000548252	0.000397474	TRUE	up oocyte
GB45731	261.065	116.253	1.16714	0.836305	5.42855	5.68126e-08	3.08165e-07	2.23415e-07	TRUE	up oocyte
GB40335	190.985	48.4511	1.97886	1.64802	7.94873	1.88429e-15	2.15625e-14	1.56325e-14	TRUE	up oocyte
GB40697	145.248	2.72092	5.73828	5.40744	11.856	2.00298e-32	6.2755e-31	4.54964e-31	TRUE	up oocyte
GB48256	182.527	41.6637	2.13125	1.80041	8.268	1.36228e-16	1.70986e-15	1.23962e-15	TRUE	up oocyte
GB41522	259.27	120.279	1.10807	0.777226	5.07944	3.78551e-07	1.87343e-06	1.35821e-06	TRUE	up oocyte
GB44202	138.712	0	8.05518	7.72434	11.0775	1.61282e-28	4.2524e-27	3.08292e-27	TRUE	up oocyte
GB41907	181.388	44.2042	2.03682	1.70598	7.93875	2.04232e-15	2.32628e-14	1.68652e-14	TRUE	up oocyte
GB54153	136.64	0	9.87057	9.53973	9.91349	3.63712e-23	7.09728e-22	5.14542e-22	TRUE	up oocyte
GB40939	156.028	19.9374	2.96825	2.63741	9.68602	3.45733e-22	6.37278e-21	4.62016e-21	TRUE	up oocyte
GB42178	195.336	60.0389	1.70199	1.37115	7.01701	2.26667e-12	1.93547e-11	1.40319e-11	TRUE	up oocyte
GB54949	278.671	143.395	0.958572	0.627732	4.36485	1.27208e-05	5.0058e-05	3.62913e-05	TRUE	up oocyte
GB50709	153.164	18.0429	3.08557	2.75473	9.82186	9.06569e-23	1.73602e-21	1.25858e-21	TRUE	up oocyte
GB51528	134.008	0	8.69471	8.36387	10.5528	4.931e-26	1.13913e-24	8.25849e-25	TRUE	up oocyte
GB43248	133.959	0	11.0346	10.7038	9.00163	2.22395e-19	3.46189e-18	2.50981e-18	TRUE	up oocyte
GB44160	185.318	52.8588	1.80979	1.47895	7.23558	4.63552e-13	4.26905e-12	3.095e-12	TRUE	up oocyte
GB47380	144	13.5286	3.41198	3.08114	10.0661	7.80037e-24	1.58754e-22	1.15094e-22	TRUE	up oocyte
GB45654	214.366	84.5338	1.34248	1.01164	5.77223	7.82299e-09	4.66462e-08	3.38178e-08	TRUE	up oocyte
GB50180	128.781	0	8.1306	7.79976	10.6379	1.98555e-26	4.70156e-25	3.40856e-25	TRUE	up oocyte
GB47504	141.025	12.8844	3.45226	3.12142	10.0216	1.22469e-23	2.45597e-22	1.78054e-22	TRUE	up oocyte
GB55016	139.313	11.9856	3.53895	3.20811	10.0846	6.46381e-24	1.32648e-22	9.61678e-23	TRUE	up oocyte
GB43090	268.383	141.155	0.927007	0.596167	4.09043	4.30582e-05	0.000156394	0.000113377	TRUE	up oocyte
GB42637	137.562	11.5384	3.57556	3.24472	10.0713	7.40289e-24	1.51415e-22	1.09774e-22	TRUE	up oocyte
GB49548	235.083	109.222	1.10591	0.775069	4.82505	1.3997e-06	6.35727e-06	4.60892e-06	TRUE	up oocyte
GB41152	280.903	159.187	0.819349	0.488508	3.49366	0.000476451	0.00146043	0.00105879	TRUE	up oocyte
GB50558	212.965	92.1357	1.20878	0.877942	5.11002	3.22131e-07	1.60844e-06	1.16609e-06	TRUE	up oocyte
GB54280	233.383	112.778	1.04922	0.718376	4.49991	6.7982e-06	2.79114e-05	2.02353e-05	TRUE	up oocyte
GB43877	257.113	137.131	0.906848	0.576008	3.88176	0.000103702	0.000353121	0.000256007	TRUE	up oocyte
GB41742	123.321	4.49073	4.77932	4.44848	10.6118	2.6251e-26	6.14503e-25	4.45505e-25	TRUE	up oocyte
GB52258	167.254	50.376	1.73123	1.40039	6.59796	4.16841e-11	3.1663e-10	2.29552e-10	TRUE	up oocyte
GB43187	120.725	4.58341	4.71916	4.38831	10.4661	1.23619e-25	2.78776e-24	2.02108e-24	TRUE	up oocyte
GB52332	192.111	76.2353	1.33341	1.00257	5.42387	5.83209e-08	3.15789e-07	2.28942e-07	TRUE	up oocyte
GB47507	162.153	47.3397	1.77624	1.4454	6.65324	2.86708e-11	2.21609e-10	1.60663e-10	TRUE	up oocyte
GB51304	219.985	105.394	1.06161	0.730774	4.43467	9.22145e-06	3.713e-05	2.69187e-05	TRUE	up oocyte
GB54722	203.004	88.424	1.199	0.86816	4.94185	7.7384e-07	3.66332e-06	2.65585e-06	TRUE	up oocyte
GB51108	166.669	52.8464	1.65711	1.32627	6.31842	2.64252e-10	1.86034e-09	1.34872e-09	TRUE	up oocyte
GB51613	113.363	0	10.263	9.93216	8.78309	1.59046e-18	2.32305e-17	1.68418e-17	TRUE	up oocyte
GB42385	253.912	140.705	0.851658	0.520818	3.52143	0.000429222	0.0013249	0.000960529	TRUE	up oocyte
GB46565	167.189	56.3128	1.56995	1.23911	6.00239	1.94438e-09	1.2437e-08	9.01662e-09	TRUE	up oocyte
GB51167	149.788	39.1563	1.93561	1.60477	6.90617	4.97907e-12	4.10907e-11	2.97901e-11	TRUE	up oocyte
GB44634	207.392	100.567	1.04421	0.713368	4.21598	2.48692e-05	9.32727e-05	6.76212e-05	TRUE	up oocyte
GB44913	133.694	27.2387	2.29521	1.96437	7.50411	6.18493e-14	6.15146e-13	4.45777e-13	TRUE	up oocyte
GB55298	151.752	45.3174	1.74358	1.41274	6.32657	2.50674e-10	1.77082e-09	1.28382e-09	TRUE	up oocyte
GB41818	152.26	46.5492	1.70971	1.37887	6.22164	4.91989e-10	3.36548e-09	2.43992e-09	TRUE	up oocyte
GB41240	105.421	0	8.46087	8.13003	9.47431	2.68518e-21	4.72999e-20	3.42917e-20	TRUE	up oocyte
GB53516	129.61	24.7913	2.38627	2.05543	7.61003	2.74029e-14	2.80475e-13	2.0334e-13	TRUE	up oocyte
GB55095	120.089	15.4106	2.96211	2.63127	8.48678	2.12436e-17	2.86498e-16	2.07707e-16	TRUE	up oocyte
GB50516	154.468	51.1138	1.59552	1.26468	5.86252	4.55906e-09	2.79004e-08	2.02274e-08	TRUE	up oocyte
GB50974	102.863	0	10.723	10.3922	8.08322	6.30809e-16	7.46841e-15	5.41003e-15	TRUE	up oocyte
GB45036	102.619	0	11.0943	10.7635	7.84099	4.47023e-15	4.94093e-14	3.5821e-14	TRUE	up oocyte
GB49606	155.359	53.5177	1.53752	1.20668	5.66644	1.45796e-08	8.4123e-08	6.09611e-08	TRUE	up oocyte
GB42049	127.375	25.7021	2.30912	1.97828	7.35871	1.85692e-13	1.75609e-12	1.27314e-12	TRUE	up oocyte
GB46297	101.445	0	8.17869	7.84785	9.42094	4.47061e-21	7.76397e-20	5.62876e-20	TRUE	up oocyte
GB48163	130.667	29.4104	2.1515	1.82066	7.04932	1.798e-12	1.56126e-11	1.13189e-11	TRUE	up oocyte
GB41938	102.301	1.62471	5.9765	5.64566	9.96821	2.09969e-23	4.16991e-22	3.01946e-22	TRUE	up oocyte
GB42164	206.275	107.453	0.940856	0.610016	3.66044	0.000251786	0.000808195	0.000585929	TRUE	up oocyte
GB48050	115.077	16.9491	2.76331	2.43247	7.94929	1.87586e-15	2.1486e-14	1.5577e-14	TRUE	up oocyte
GB51812	99.5589	1.61179	5.94881	5.61797	9.83253	8.15467e-23	1.56399e-21	1.13387e-21	TRUE	up oocyte
GB43095	96.4966	0	8.08509	7.75425	9.22717	2.77873e-20	4.55586e-19	3.30293e-19	TRUE	up oocyte
GB41604	99.9744	3.6586	4.7722	4.44136	9.55117	1.28243e-21	2.31194e-20	1.67612e-20	TRUE	up oocyte
GB45947	203.568	109.052	0.900487	0.569647	3.41953	0.000627289	0.00188432	0.0013661	TRUE	up oocyte
GB48505	106.201	11.7322	3.17825	2.84741	8.31901	8.87039e-17	1.12832e-15	8.18013e-16	TRUE	up oocyte
GB55140	171.676	77.4357	1.14862	0.817777	4.31831	1.57229e-05	6.09559e-05	4.41921e-05	TRUE	up oocyte
GB54774	110.602	16.601	2.73603	2.40519	7.7423	9.76353e-15	1.04175e-13	7.55255e-14	TRUE	up oocyte
GB47014	202.267	109.413	0.886481	0.555641	3.33287	0.000859562	0.00251396	0.00182258	TRUE	up oocyte
GB53754	101.782	9.38719	3.43864	3.1078	8.49665	1.95141e-17	2.64041e-16	1.91425e-16	TRUE	up oocyte
GB44213	161.736	69.3411	1.22185	0.891015	4.50918	6.50791e-06	2.67642e-05	1.94036e-05	TRUE	up oocyte
GB54211	168.921	76.7798	1.13755	0.806714	4.23368	2.29899e-05	8.67261e-05	6.28751e-05	TRUE	up oocyte
GB40696	91.5033	0	7.51575	7.18491	9.18882	3.97179e-20	6.43482e-19	4.66514e-19	TRUE	up oocyte
GB42624	92.9521	1.89321	5.61758	5.28674	9.46871	2.83322e-21	4.97653e-20	3.60791e-20	TRUE	up oocyte
GB52170	146.726	56.7192	1.37121	1.04037	4.88662	1.02583e-06	4.75926e-06	3.45039e-06	TRUE	up oocyte
GB44020	92.5046	2.6592	5.12046	4.78962	9.32758	1.08319e-20	1.83205e-19	1.32821e-19	TRUE	up oocyte
GB51330	129.679	40.0259	1.69594	1.3651	5.69798	1.21233e-08	7.06454e-08	5.12168e-08	TRUE	up oocyte
GB46541	94.5994	5.19501	4.18663	3.85579	8.92736	4.36302e-19	6.66524e-18	4.8322e-18	TRUE	up oocyte
GB54358	96.0372	8.18237	3.553	3.22216	8.38918	4.89552e-17	6.39221e-16	4.63425e-16	TRUE	up oocyte
GB53108	150.068	62.797	1.25685	0.926012	4.48678	7.23069e-06	2.95884e-05	2.14511e-05	TRUE	up oocyte
GB54611	86.9086	0	7.08912	6.75828	9.06974	1.19301e-19	1.88812e-18	1.36886e-18	TRUE	up oocyte
GB40278	136.509	50.3057	1.4402	1.10936	4.96622	6.8269e-07	3.25813e-06	2.36209e-06	TRUE	up oocyte
GB45174	138.557	52.7351	1.39364	1.0628	4.83217	1.35055e-06	6.14307e-06	4.45363e-06	TRUE	up oocyte
GB44339	179.972	94.228	0.933544	0.602704	3.38236	0.000718657	0.00213482	0.00154771	TRUE	up oocyte
GB49972	89.5436	5.07287	4.14172	3.81088	8.65142	5.08625e-18	7.14104e-17	5.17715e-17	TRUE	up oocyte
GB55889	83.8254	0	7.38932	7.05848	8.83149	1.03291e-18	1.53047e-17	1.10957e-17	TRUE	up oocyte
GB53574	87.1412	3.32249	4.71302	4.38218	8.88896	6.16828e-19	9.36499e-18	6.78947e-18	TRUE	up oocyte
GB54914	121.57	38.4119	1.66216	1.33132	5.41201	6.23214e-08	3.36121e-07	2.43682e-07	TRUE	up oocyte
GB41669	151.111	68.1718	1.14836	0.817517	4.05027	5.11582e-05	0.000184131	0.000133492	TRUE	up oocyte
GB50677	82.8959	0	8.91732	8.58648	8.19827	2.43875e-16	2.99087e-15	2.16833e-15	TRUE	up oocyte
GB53791	82.5177	0	9.59127	9.26043	7.8492	4.18698e-15	4.64872e-14	3.37025e-14	TRUE	up oocyte
GB50892	169.136	86.6889	0.964267	0.633427	3.42779	0.000608522	0.00183286	0.00132879	TRUE	up oocyte
GB45118	154.037	71.6447	1.10434	0.773501	3.89876	9.66882e-05	0.000330976	0.000239953	TRUE	up oocyte
GB48889	134.076	52.121	1.36312	1.03228	4.64135	3.46143e-06	1.47988e-05	1.07289e-05	TRUE	up oocyte
GB53798	85.5697	3.89492	4.45744	4.1266	8.67034	4.30822e-18	6.10438e-17	4.42558e-17	TRUE	up oocyte
GB50866	81.6195	0	8.49395	8.16311	8.32253	8.61064e-17	1.09641e-15	7.9488e-16	TRUE	up oocyte
GB48111	168.773	87.4016	0.949353	0.618513	3.35214	0.000801902	0.0023599	0.00171089	TRUE	up oocyte
GB48937	81.1512	0	9.44634	9.1155	7.85698	3.93515e-15	4.37306e-14	3.1704e-14	TRUE	up oocyte
GB54542	95.1499	14.3043	2.73375	2.40291	7.17714	7.11832e-13	6.4258e-12	4.6586e-12	TRUE	up oocyte
GB43786	123.954	44.2872	1.48484	1.154	4.88479	1.0354e-06	4.80001e-06	3.47994e-06	TRUE	up oocyte
GB44118	128.289	49.4917	1.37414	1.0433	4.57977	4.65485e-06	1.94751e-05	1.41191e-05	TRUE	up oocyte
GB41284	78.4296	0	8.42896	8.09812	8.18498	2.72346e-16	3.33009e-15	2.41426e-15	TRUE	up oocyte
GB54721	130.732	52.4617	1.31727	0.986432	4.41449	1.0125e-05	4.04902e-05	2.93548e-05	TRUE	up oocyte
GB54859	78.2486	0	8.00182	7.67098	8.33928	7.47454e-17	9.5372e-16	6.91432e-16	TRUE	up oocyte
GB51081	111.297	33.2767	1.74183	1.41099	5.41291	6.20075e-08	3.34574e-07	2.42561e-07	TRUE	up oocyte
GB46663	111.098	33.1636	1.74416	1.41332	5.41482	6.1349e-08	3.31748e-07	2.40512e-07	TRUE	up oocyte
GB43302	106.542	28.9438	1.8801	1.54926	5.67731	1.3683e-08	7.9284e-08	5.74797e-08	TRUE	up oocyte
GB46091	133.909	56.7909	1.23752	0.906683	4.16376	3.13044e-05	0.00011603	8.41199e-05	TRUE	up oocyte
GB51615	76.7725	0	8.8704	8.53956	7.91061	2.56128e-15	2.88801e-14	2.09376e-14	TRUE	up oocyte
GB53012	98.8155	22.1414	2.15799	1.82715	6.14511	7.99104e-10	5.29568e-09	3.83928e-09	TRUE	up oocyte
GB46129	122.186	45.5655	1.42307	1.09223	4.63963	3.49027e-06	1.49066e-05	1.0807e-05	TRUE	up oocyte
GB51813	75.8843	0	9.59095	9.26011	7.52725	5.18187e-14	5.18314e-13	3.75769e-13	TRUE	up oocyte
GB55667	87.017	13.0984	2.73191	2.40107	6.86047	6.86355e-12	5.60417e-11	4.06294e-11	TRUE	up oocyte
GB54984	141.961	68.3145	1.05524	0.724396	3.53515	0.000407539	0.00126176	0.000914757	TRUE	up oocyte
GB45152	73.4782	0	6.26186	5.93102	8.44683	2.99313e-17	3.99289e-16	2.89478e-16	TRUE	up oocyte
GB43401	104.371	31.3781	1.73389	1.40305	5.21946	1.79443e-07	9.22156e-07	6.68549e-07	TRUE	up oocyte
GB40514	119.311	46.7444	1.35186	1.02102	4.33903	1.43113e-05	5.59058e-05	4.05309e-05	TRUE	up oocyte
GB50742	132.381	59.8332	1.14567	0.814834	3.78025	0.000156673	0.000519418	0.00037657	TRUE	up oocyte
GB50303	72.1105	0	11.0042	10.6733	6.62046	3.58079e-11	2.74364e-10	1.98909e-10	TRUE	up oocyte
GB50526	112.557	40.5633	1.47241	1.14157	4.61456	3.93927e-06	1.66853e-05	1.20966e-05	TRUE	up oocyte
GB43054	101.224	29.4539	1.78102	1.45018	5.26961	1.36714e-07	7.12682e-07	5.16683e-07	TRUE	up oocyte
GB50525	71.2168	0	8.96302	8.63218	7.57902	3.48179e-14	3.51117e-13	2.54554e-13	TRUE	up oocyte
GB45107	94.4884	23.345	2.01702	1.68618	5.68257	1.32686e-08	7.70278e-08	5.58439e-08	TRUE	up oocyte
GB55782	89.8089	19.4925	2.20394	1.8731	5.95804	2.55285e-09	1.61196e-08	1.16865e-08	TRUE	up oocyte
GB42057	95.5333	26.7433	1.83682	1.50598	5.26516	1.40068e-07	7.29548e-07	5.28911e-07	TRUE	up oocyte
GB48815	85.6566	17.0997	2.3246	1.99376	6.06533	1.31683e-09	8.55173e-09	6.19987e-09	TRUE	up oocyte
GB55186	92.6077	24.3357	1.92806	1.59722	5.41171	6.24272e-08	3.36544e-07	2.43989e-07	TRUE	up oocyte
GB41774	103.048	35.158	1.55139	1.22055	4.65663	3.21428e-06	1.38237e-05	1.0022e-05	TRUE	up oocyte
GB41624	67.7185	0	8.38995	8.05911	7.62027	2.53154e-14	2.60191e-13	1.88634e-13	TRUE	up oocyte
GB41657	90.057	22.6022	1.99438	1.66354	5.49473	3.91311e-08	2.1587e-07	1.56502e-07	TRUE	up oocyte
GB51307	128.066	60.6256	1.07889	0.748052	3.45313	0.000554123	0.00168135	0.00121895	TRUE	up oocyte
GB47931	80.4615	13.5186	2.57335	2.24251	6.33298	2.4047e-10	1.70363e-09	1.23511e-09	TRUE	up oocyte
GB47652	116.989	50.1098	1.2232	0.892365	3.83986	0.000123107	0.000414384	0.000300422	TRUE	up oocyte
GB50232	74.5411	7.66515	3.28165	2.95081	7.09434	1.29974e-12	1.1464e-11	8.31121e-12	TRUE	up oocyte
GB43580	68.7583	1.97997	5.11798	4.78714	8.041	8.91064e-16	1.04393e-14	7.56831e-15	TRUE	up oocyte
GB42053	68.2825	2.36794	4.84981	4.51897	7.92406	2.29874e-15	2.6039e-14	1.88779e-14	TRUE	up oocyte
GB40056	108.272	42.5858	1.34622	1.01538	4.1146	3.87852e-05	0.00014171	0.000102737	TRUE	up oocyte
GB48425	102.774	38.43	1.41917	1.08833	4.24276	2.20785e-05	8.34159e-05	6.04752e-05	TRUE	up oocyte
GB42749	92.821	28.7975	1.68851	1.35767	4.80056	1.58221e-06	7.13615e-06	5.1736e-06	TRUE	up oocyte
GB44708	65.5236	1.61274	5.34443	5.01359	7.90454	2.68918e-15	3.02116e-14	2.19029e-14	TRUE	up oocyte
GB49757	75.9836	12.1398	2.64594	2.3151	6.27402	3.51849e-10	2.44212e-09	1.7705e-09	TRUE	up oocyte
GB49263	63.4578	0	6.98773	6.65689	7.76911	7.90395e-15	8.52201e-14	6.17323e-14	TRUE	up oocyte
GB44021	80.0233	16.737	2.25738	1.92654	5.73121	9.97138e-09	5.86891e-08	4.25487e-08	TRUE	up oocyte
GB44145	63.2672	0	6.72997	6.39913	7.79769	6.30514e-15	6.8401e-14	4.95897e-14	TRUE	up oocyte
GB51551	70.1143	6.85731	3.354	3.02316	6.96131	3.37112e-12	2.82949e-11	2.05133e-11	TRUE	up oocyte
GB46223	62.6617	0	6.96951	6.63867	7.72344	1.13234e-14	1.20091e-13	8.70639e-14	TRUE	up oocyte
GB41648	68.6167	6.16184	3.47713	3.14629	7.01574	2.28728e-12	1.94902e-11	1.41301e-11	TRUE	up oocyte
GB54175	61.531	0	6.37646	6.04562	7.7241	1.12646e-14	1.1957e-13	8.66867e-14	TRUE	up oocyte
GB47924	61.488	0	6.91121	6.58037	7.66058	1.85101e-14	1.91686e-13	1.38969e-13	TRUE	up oocyte
GB51697	74.0321	13.3226	2.47428	2.14344	5.90686	3.48697e-09	2.16734e-08	1.57129e-08	TRUE	up oocyte
GB51301	89.8914	29.2724	1.61864	1.2878	4.53567	5.74197e-06	2.3797e-05	1.72524e-05	TRUE	up oocyte
GB51710	1053.85	993.252	0.0854387	-0.245401	-3.86232	0.000112315	0.000380344	0.000275743	TRUE	up oocyte
GB51278	72.4732	12.0421	2.58936	2.25852	6.03651	1.57481e-09	1.01681e-08	7.37172e-09	TRUE	up oocyte
GB42616	60.3067	0	9.348	9.01716	6.81524	9.41089e-12	7.60842e-11	5.51599e-11	TRUE	up oocyte
GB52841	75.1058	14.8526	2.33821	2.00737	5.70479	1.16483e-08	6.81035e-08	4.9374e-08	TRUE	up oocyte
GB41214	70.709	10.4623	2.75669	2.42585	6.22132	4.92997e-10	3.3705e-09	2.44356e-09	TRUE	up oocyte
GB45034	60.0304	0	5.93243	5.60159	7.63438	2.26904e-14	2.33601e-13	1.69357e-13	TRUE	up oocyte
GB46038	64.5837	4.86525	3.73058	3.39974	7.0387	1.94038e-12	1.68016e-11	1.21809e-11	TRUE	up oocyte
GB46760	76.8422	17.2098	2.15867	1.82783	5.4203	5.9498e-08	3.22022e-07	2.33461e-07	TRUE	up oocyte
GB49688	60.6277	1.90334	4.99337	4.66253	7.51461	5.70807e-14	5.69559e-13	4.12921e-13	TRUE	up oocyte
GB48333	103.37	45.2224	1.1927	0.861863	3.50452	0.000457438	0.0014053	0.00101882	TRUE	up oocyte
GB52324	57.6724	0	6.84981	6.51897	7.42847	1.09858e-13	1.05843e-12	7.67347e-13	TRUE	up oocyte
GB42462	76.0681	18.529	2.03751	1.70667	5.14231	2.71386e-07	1.36502e-06	9.89619e-07	TRUE	up oocyte
GB55301	57.4597	0	7.4082	7.07736	7.30746	2.72241e-13	2.54719e-12	1.84668e-12	TRUE	up oocyte
GB53712	102.743	45.6245	1.17116	0.840323	3.4193	0.000627819	0.00188545	0.00136692	TRUE	up oocyte
GB43093	75.6455	18.6736	2.01826	1.68742	5.08709	3.63594e-07	1.80449e-06	1.30822e-06	TRUE	up oocyte
GB48560	95.1912	38.5665	1.30348	0.97264	3.7231	0.000196788	0.000642547	0.000465837	TRUE	up oocyte
GB53525	77.0157	20.4325	1.91429	1.58345	4.90427	9.37757e-07	4.37537e-06	3.17207e-06	TRUE	up oocyte
GB41673	62.1431	6.09766	3.34927	3.01843	6.54877	5.80127e-11	4.33178e-10	3.14047e-10	TRUE	up oocyte
GB41646	93.661	37.9023	1.30516	0.974323	3.69836	0.000216993	0.000704598	0.000510781	TRUE	up oocyte
GB52446	55.6744	0	6.79894	6.4681	7.30583	2.7556e-13	2.57238e-12	1.86493e-12	TRUE	up oocyte
GB49154	54.2227	0	7.60695	7.27611	7.05092	1.77742e-12	1.54667e-11	1.12074e-11	TRUE	up oocyte
GB54295	79.4062	25.194	1.65617	1.32533	4.35872	1.30824e-05	5.13987e-05	3.72633e-05	TRUE	up oocyte
GB41720	53.9528	0	7.69715	7.36631	7.01011	2.38138e-12	2.025e-11	1.46809e-11	TRUE	up oocyte
GB46771	93.8303	39.9299	1.23259	0.901745	3.46933	0.000521758	0.00159296	0.00115487	TRUE	up oocyte
GB42408	75.7623	21.8672	1.79271	1.46187	4.58635	4.51064e-06	1.89167e-05	1.37143e-05	TRUE	up oocyte
GB43087	66.1375	12.256	2.43198	2.10114	5.51312	3.52537e-08	1.95708e-07	1.41885e-07	TRUE	up oocyte
GB55895	58.9109	5.05976	3.54139	3.21055	6.55995	5.38252e-11	4.02887e-10	2.92087e-10	TRUE	up oocyte
GB48610	87.0796	33.2575	1.38866	1.05782	3.81602	0.000135621	0.000453037	0.000328445	TRUE	up oocyte
GB46597	60.7153	7.03454	3.10953	2.77869	6.21175	5.23969e-10	3.56444e-09	2.58416e-09	TRUE	up oocyte
GB54607	60.2545	6.81156	3.14501	2.81417	6.22873	4.70227e-10	3.22917e-09	2.3411e-09	TRUE	up oocyte
GB50976	56.0779	2.85904	4.29383	3.96299	6.93448	4.07708e-12	3.39656e-11	2.46245e-11	TRUE	up oocyte
GB45705	53.6028	1.43043	5.22779	4.89695	7.12567	1.03573e-12	9.21457e-12	6.68042e-12	TRUE	up oocyte
GB52955	51.8175	0	6.69537	6.36453	7.06096	1.65353e-12	1.44294e-11	1.04611e-11	TRUE	up oocyte
GB52038	80.0487	28.7687	1.47638	1.14554	3.90235	9.52635e-05	0.000326644	0.000236812	TRUE	up oocyte
GB55680	60.2913	9.14015	2.72166	2.39082	5.69626	1.22463e-08	7.13288e-08	5.17123e-08	TRUE	up oocyte
GB54131	81.8438	30.7482	1.41237	1.08153	3.76694	0.000165263	0.000545693	0.000395619	TRUE	up oocyte
GB52610	52.3075	1.43043	5.1925	4.86166	7.0312	2.04772e-12	1.76689e-11	1.28097e-11	TRUE	up oocyte
GB44424	50.8535	0	7.90519	7.57435	6.7502	1.47639e-11	1.17131e-10	8.49183e-11	TRUE	up oocyte
GB54868	55.8949	5.1072	3.45211	3.12127	6.30899	2.80869e-10	1.97168e-09	1.42944e-09	TRUE	up oocyte
GB43572	57.8403	7.54772	2.93796	2.60712	5.86021	4.62288e-09	2.82629e-08	2.04902e-08	TRUE	up oocyte
GB54076	50.1579	0	6.3445	6.01366	6.97547	3.04847e-12	2.56918e-11	1.86256e-11	TRUE	up oocyte
GB47918	83.8467	33.8771	1.30744	0.976602	3.50602	0.000454854	0.00139876	0.00101408	TRUE	up oocyte
GB48887	62.4203	12.7249	2.29437	1.96353	5.12594	2.96052e-07	1.48122e-06	1.07386e-06	TRUE	up oocyte
GB56012	76.646	26.963	1.50723	1.17639	3.90043	9.60235e-05	0.000329067	0.00023855	TRUE	up oocyte
GB46128	74.0442	24.4588	1.59803	1.26719	4.06509	4.80142e-05	0.00017327	0.000125618	TRUE	up oocyte
GB40076	49.4268	0	9.72745	9.39661	6.02039	1.74003e-09	1.11821e-08	8.10686e-09	TRUE	up oocyte
GB47629	72.451	23.1919	1.64339	1.31255	4.13243	3.58943e-05	0.000131812	9.55618e-05	TRUE	up oocyte
GB46734	79.9644	31.7222	1.33386	1.00302	3.50046	0.000464463	0.00142581	0.00103369	TRUE	up oocyte
GB53550	56.2116	8.29882	2.75989	2.42905	5.55121	2.83695e-08	1.58779e-07	1.15112e-07	TRUE	up oocyte
GB46718	72.8229	25.0325	1.54059	1.20975	3.88719	0.000101413	0.000345997	0.000250842	TRUE	up oocyte
GB44163	64.0363	16.2559	1.97793	1.64709	4.60066	4.21158e-06	1.77715e-05	1.28841e-05	TRUE	up oocyte
GB44204	47.5151	0	6.57031	6.23947	6.77383	1.25415e-11	1.0021e-10	7.26505e-11	TRUE	up oocyte
GB44648	74.6096	27.1523	1.45828	1.12744	3.71957	0.000199565	0.000651444	0.000472287	TRUE	up oocyte
GB52093	59.1439	11.7384	2.33299	2.00215	5.05381	4.33073e-07	2.12447e-06	1.54021e-06	TRUE	up oocyte
GB42595	64.7361	17.6511	1.87481	1.54397	4.41431	1.01332e-05	4.05097e-05	2.93689e-05	TRUE	up oocyte
GB42184	47.0734	0	9.9307	9.59986	5.79466	6.84584e-09	4.10984e-08	2.97957e-08	TRUE	up oocyte
GB40644	54.8482	7.77795	2.81798	2.48714	5.55837	2.72303e-08	1.5275e-07	1.10741e-07	TRUE	up oocyte
GB52464	50.483	3.44875	3.87165	3.54081	6.32474	2.53658e-10	1.78985e-09	1.29761e-09	TRUE	up oocyte
GB55242	46.9742	0	7.58049	7.24965	6.56892	5.0683e-11	3.80989e-10	2.76211e-10	TRUE	up oocyte
GB42177	46.874	0	6.33125	6.00041	6.74387	1.54223e-11	1.2204e-10	8.84773e-11	TRUE	up oocyte
GB45970	46.8478	0	6.98922	6.65838	6.6751	2.4706e-11	1.91685e-10	1.38969e-10	TRUE	up oocyte
GB48794	54.7566	8.99423	2.60596	2.27512	5.27043	1.36108e-07	7.10127e-07	5.14831e-07	TRUE	up oocyte
GB48109	58.9211	13.2931	2.14811	1.81727	4.72754	2.27258e-06	1.0008e-05	7.25563e-06	TRUE	up oocyte
GB43422	45.5765	0	5.83132	5.50048	6.64748	2.98162e-11	2.30173e-10	1.66872e-10	TRUE	up oocyte
GB53451	74.9741	29.5642	1.34254	1.0117	3.41365	0.000640999	0.00191895	0.00139121	TRUE	up oocyte
GB43225	47.3856	2.14564	4.46497	4.13413	6.45539	1.07941e-10	7.89711e-10	5.72528e-10	TRUE	up oocyte
GB49095	48.4138	3.25535	3.89453	3.56369	6.20912	5.32816e-10	3.62262e-09	2.62635e-09	TRUE	up oocyte
GB50184	54.5442	9.43848	2.5308	2.19996	5.15309	2.56226e-07	1.29141e-06	9.36251e-07	TRUE	up oocyte
GB41471	44.7809	0	9.38855	9.05771	5.85789	4.68772e-09	2.86025e-08	2.07364e-08	TRUE	up oocyte
GB40306	44.1557	0	7.50062	7.16978	6.38641	1.69823e-10	1.22211e-09	8.86013e-10	TRUE	up oocyte
GB54164	44.1299	0	6.39975	6.06891	6.5401	6.14793e-11	4.58785e-10	3.32612e-10	TRUE	up oocyte
GB55394	44.0601	0	6.4614	6.13056	6.53116	6.5264e-11	4.85263e-10	3.51808e-10	TRUE	up oocyte
GB43711	44.0498	0	9.83493	9.50409	5.64243	1.67672e-08	9.58913e-08	6.95197e-08	TRUE	up oocyte
GB49053	51.1451	7.13646	2.84132	2.51048	5.39595	6.81621e-08	3.66498e-07	2.65705e-07	TRUE	up oocyte
GB41670	49.7026	6.05706	3.03663	2.70579	5.54236	2.9843e-08	1.66647e-07	1.20817e-07	TRUE	up oocyte
GB51666	56.1618	12.6041	2.1557	1.82486	4.6287	3.67973e-06	1.56452e-05	1.13425e-05	TRUE	up oocyte
GB49805	47.812	4.62448	3.37001	3.03917	5.76294	8.2663e-09	4.90994e-08	3.55963e-08	TRUE	up oocyte
GB41708	42.9438	0	6.94857	6.61773	6.39681	1.58661e-10	1.14446e-09	8.29714e-10	TRUE	up oocyte
GB52822	58.846	16.0364	1.87559	1.54475	4.21024	2.55096e-05	9.5529e-05	6.92571e-05	TRUE	up oocyte
GB45909	62.9847	20.1937	1.64109	1.31025	3.8478	0.000119182	0.000401721	0.000291242	TRUE	up oocyte
GB50772	44.8956	2.13289	4.39569	4.06485	6.25281	4.03139e-10	2.78399e-09	2.01835e-09	TRUE	up oocyte
GB43004	63.9217	21.1878	1.59307	1.26223	3.76546	0.000166243	0.000548486	0.000397644	TRUE	up oocyte
GB53801	54.2672	11.7948	2.20192	1.87108	4.62798	3.69241e-06	1.56937e-05	1.13777e-05	TRUE	up oocyte
GB45148	41.626	0	7.23467	6.90383	6.25237	4.04258e-10	2.79015e-09	2.02282e-09	TRUE	up oocyte
GB51195	64.0767	22.4586	1.51253	1.18169	3.57907	0.000344819	0.0010831	0.000785231	TRUE	up oocyte
GB47915	41.4639	0	6.91788	6.58704	6.28983	3.17822e-10	2.21971e-09	1.60925e-09	TRUE	up oocyte
GB51736	63.5399	22.3316	1.50857	1.17773	3.55454	0.000378636	0.00118029	0.000855692	TRUE	up oocyte
GB53524	50.5129	9.58357	2.39802	2.06718	4.76816	1.8592e-06	8.30636e-06	6.02198e-06	TRUE	up oocyte
GB42351	56.5435	16.1252	1.81004	1.4792	3.99707	6.41305e-05	0.000226582	0.000164269	TRUE	up oocyte
GB53442	47.4255	7.0091	2.75836	2.42752	5.09708	3.44936e-07	1.71743e-06	1.24511e-06	TRUE	up oocyte
GB47505	42.6398	2.23868	4.25148	3.92064	6.02624	1.67817e-09	1.08015e-08	7.83093e-09	TRUE	up oocyte
GB55890	40.7999	1.04302	5.28972	4.95888	6.22814	4.72002e-10	3.23956e-09	2.34863e-09	TRUE	up oocyte
GB40769	40.9942	1.24207	5.0446	4.71376	6.19186	5.94573e-10	4.00272e-09	2.90191e-09	TRUE	up oocyte
GB50008	61.7614	22.0187	1.48798	1.15714	3.45547	0.000549337	0.00167094	0.00121141	TRUE	up oocyte
GB40431	60.5838	20.9802	1.5299	1.19906	3.52069	0.000430424	0.00132794	0.000962735	TRUE	up oocyte
GB53775	41.7617	2.19318	4.25109	3.92025	5.96367	2.4663e-09	1.56292e-08	1.1331e-08	TRUE	up oocyte
GB49496	55.2135	15.6453	1.81929	1.48845	3.96812	7.24428e-05	0.000253478	0.000183767	TRUE	up oocyte
GB48477	40.5085	1.02873	5.29928	4.96844	6.20753	5.38232e-10	3.65339e-09	2.64865e-09	TRUE	up oocyte
GB43617	48.9532	9.56599	2.35542	2.02458	4.6313	3.63383e-06	1.54714e-05	1.12165e-05	TRUE	up oocyte
GB55797	60.7866	22.1178	1.45855	1.12771	3.35798	0.000785132	0.00231553	0.00167872	TRUE	up oocyte
GB49799	38.3506	0	7.76181	7.43097	5.89567	3.73171e-09	2.30897e-08	1.67397e-08	TRUE	up oocyte
GB45250	40.6463	2.58363	3.97565	3.64481	5.73754	9.60626e-09	5.66484e-08	4.10583e-08	TRUE	up oocyte
GB55561	39.1338	1.39069	4.81454	4.4837	5.98851	2.11771e-09	1.35175e-08	9.80001e-09	TRUE	up oocyte
GB54497	57.6028	19.9333	1.53096	1.20012	3.43538	0.000591728	0.00178665	0.00129529	TRUE	up oocyte
GB44112	37.6614	0	6.71857	6.38773	6.01739	1.77257e-09	1.13794e-08	8.24985e-09	TRUE	up oocyte
GB40713	51.5584	13.9997	1.88082	1.54998	3.95068	7.79306e-05	0.000271215	0.000196627	TRUE	up oocyte
GB53549	45.816	8.47254	2.43499	2.10415	4.59276	4.37423e-06	1.83948e-05	1.33359e-05	TRUE	up oocyte
GB46257	726.491	689.25	0.0759184	-0.254922	-3.33607	0.000849718	0.00248813	0.00180385	TRUE	up oocyte
GB42540	37.2322	0	6.21848	5.88764	6.01381	1.81218e-09	1.16215e-08	8.42542e-09	TRUE	up oocyte
GB47381	50.339	13.5256	1.89598	1.56514	3.93152	8.44107e-05	0.000292445	0.000212018	TRUE	up oocyte
GB46647	46.3588	9.57125	2.27606	1.94522	4.39021	1.1324e-05	4.49203e-05	3.25665e-05	TRUE	up oocyte
GB50477	36.6032	0	6.1939	5.86306	5.96324	2.47279e-09	1.56623e-08	1.13549e-08	TRUE	up oocyte
GB47712	42.125	6.0078	2.80977	2.47893	4.86202	1.16194e-06	5.3444e-06	3.87461e-06	TRUE	up oocyte
GB41441	54.0265	17.9811	1.58719	1.25635	3.44912	0.000562406	0.00170396	0.00123535	TRUE	up oocyte
GB48136	35.9564	0	9.62223	9.29139	5.17081	2.33078e-07	1.182e-06	8.56931e-07	TRUE	up oocyte
GB45853	35.5397	0	6.68495	6.35411	5.84864	4.95623e-09	3.0181e-08	2.18808e-08	TRUE	up oocyte
GB49234	43.3452	7.83728	2.46745	2.13661	4.51067	6.46239e-06	2.65947e-05	1.92808e-05	TRUE	up oocyte
GB40253	35.5057	0	6.14998	5.81914	5.8737	4.26177e-09	2.61983e-08	1.89934e-08	TRUE	up oocyte
GB55318	51.3298	16.1424	1.66894	1.3381	3.53033	0.000415046	0.00128339	0.000930438	TRUE	up oocyte
GB51063	35.042	0	5.19494	4.8641	5.75539	8.64414e-09	5.11954e-08	3.71159e-08	TRUE	up oocyte
GB50220	41.7936	6.86982	2.60494	2.2741	4.60322	4.16002e-06	1.75599e-05	1.27307e-05	TRUE	up oocyte
GB40795	34.33	0	5.82024	5.4894	5.76874	7.98665e-09	4.753e-08	3.44585e-08	TRUE	up oocyte
GB51993	39.2866	5.39691	2.86383	2.53299	4.75302	2.00397e-06	8.91432e-06	6.46275e-06	TRUE	up oocyte
GB51805	33.7459	0	5.83463	5.50379	5.72017	1.0642e-08	6.23974e-08	4.52372e-08	TRUE	up oocyte
GB49865	50.8007	17.1519	1.56648	1.23564	3.30127	0.000962497	0.00279049	0.00202306	TRUE	up oocyte
GB44885	37.153	3.6262	3.35695	3.02611	5.06972	3.98407e-07	1.96302e-06	1.42316e-06	TRUE	up oocyte
GB54731	39.0329	5.67798	2.78124	2.4504	4.64924	3.3316e-06	1.42884e-05	1.03589e-05	TRUE	up oocyte
GB42761	46.2245	12.9055	1.84067	1.50983	3.66929	0.000243228	0.000782767	0.00056742	TRUE	up oocyte
GB43876	33.2535	0	7.57629	7.24545	5.52773	3.24399e-08	1.80412e-07	1.30796e-07	TRUE	up oocyte
GB55998	44.1943	10.9953	2.00698	1.67614	3.86984	0.000108906	0.000369205	0.000267668	TRUE	up oocyte
GB55800	41.9144	8.77364	2.2562	1.92536	4.14607	3.38224e-05	0.000124724	9.04233e-05	TRUE	up oocyte
GB49728	47.8712	14.8121	1.69238	1.36154	3.45497	0.000550346	0.00167278	0.00121274	TRUE	up oocyte
GB54973	37.1965	4.23937	3.13324	2.8024	4.88337	1.04289e-06	4.82749e-06	3.49986e-06	TRUE	up oocyte
GB44976	34.4228	1.46742	4.55201	4.22117	5.53375	3.1346e-08	1.74565e-07	1.26557e-07	TRUE	up oocyte
GB50457	32.647	0	5.83893	5.50809	5.62646	1.83949e-08	1.04811e-07	7.59861e-08	TRUE	up oocyte
GB50037	35.759	3.26875	3.4515	3.12066	5.04575	4.51751e-07	2.20731e-06	1.60026e-06	TRUE	up oocyte
GB43222	34.9947	2.62687	3.73572	3.40488	5.18441	2.16701e-07	1.1044e-06	8.00674e-07	TRUE	up oocyte
GB45653	38.7825	6.55056	2.56572	2.23488	4.38754	1.14639e-05	4.54022e-05	3.29159e-05	TRUE	up oocyte
GB41439	36.0103	4.01396	3.16531	2.83447	4.83293	1.34538e-06	6.12635e-06	4.43915e-06	TRUE	up oocyte
GB54743	33.3762	1.58021	4.40063	4.06979	5.3932	6.9213e-08	3.71986e-07	2.69684e-07	TRUE	up oocyte
GB49756	34.6034	2.88836	3.58259	3.25175	5.05589	4.28392e-07	2.10319e-06	1.52478e-06	TRUE	up oocyte
GB41505	39.2847	7.67125	2.35643	2.02559	4.15016	3.32248e-05	0.000122594	8.88789e-05	TRUE	up oocyte
GB49957	46.4164	14.8331	1.64582	1.31498	3.31235	0.000925169	0.00268987	0.00194996	TRUE	up oocyte
GB55300	32.3356	1.13784	4.82875	4.49791	5.44738	5.11171e-08	2.78621e-07	2.01996e-07	TRUE	up oocyte
GB52819	30.7395	0	5.44378	5.11294	5.42713	5.72675e-08	3.10359e-07	2.25005e-07	TRUE	up oocyte
GB55615	30.4566	0	8.76273	8.43189	5.01233	5.3776e-07	2.5997e-06	1.88474e-06	TRUE	up oocyte
GB51277	36.7121	6.25812	2.55245	2.22161	4.25325	2.10689e-05	7.99204e-05	5.79411e-05	TRUE	up oocyte
GB49580	30.4193	0	5.92692	5.59608	5.43437	5.49903e-08	2.98674e-07	2.16534e-07	TRUE	up oocyte
GB49544	30.1827	0	8.60002	8.26918	5.03339	4.81877e-07	2.34242e-06	1.69822e-06	TRUE	up oocyte
GB44939	43.3296	13.1632	1.71884	1.388	3.33555	0.000851295	0.00249215	0.00180677	TRUE	up oocyte
GB45732	38.1328	8.05886	2.24238	1.91154	3.93565	8.29714e-05	0.000287782	0.000208638	TRUE	up oocyte
GB55736	31.6747	1.81093	4.12853	3.79769	5.13937	2.75659e-07	1.38595e-06	1.00479e-06	TRUE	up oocyte
GB43204	29.701	0	5.51973	5.18889	5.34312	9.13583e-08	4.83202e-07	3.50314e-07	TRUE	up oocyte
GB55111	42.3237	12.6877	1.73804	1.4072	3.33109	0.000865051	0.00252762	0.00183248	TRUE	up oocyte
GB49276	40.5991	11.1146	1.86899	1.53815	3.48612	0.000490087	0.00150111	0.00108828	TRUE	up oocyte
GB41965	29.477	0	7.10615	6.77531	5.27977	1.29345e-07	6.757e-07	4.89872e-07	TRUE	up oocyte
GB45704	31.5407	2.14831	3.87594	3.5451	5.00158	5.68626e-07	2.74353e-06	1.98902e-06	TRUE	up oocyte
GB44548	29.3887	0	7.95938	7.62854	5.11993	3.05651e-07	1.52801e-06	1.10778e-06	TRUE	up oocyte
GB47498	29.023	0	5.98518	5.65434	5.30957	1.09887e-07	5.77726e-07	4.18842e-07	TRUE	up oocyte
GB48791	32.5695	4.01006	3.02182	2.69098	4.47342	7.69793e-06	3.13234e-05	2.2709e-05	TRUE	up oocyte
GB49979	33.1463	4.84078	2.77554	2.4447	4.27859	1.88078e-05	7.20538e-05	5.22233e-05	TRUE	up oocyte
GB41698	32.6721	4.5251	2.85204	2.5212	4.32311	1.53848e-05	5.97204e-05	4.32963e-05	TRUE	up oocyte
GB47957	34.9685	6.82309	2.35756	2.02672	3.91694	8.96786e-05	0.00030913	0.000224114	TRUE	up oocyte
GB55966	34.5651	6.46444	2.41872	2.08788	3.96951	7.20215e-05	0.000252147	0.000182803	TRUE	up oocyte
GB50434	34.8106	6.92913	2.32878	1.99794	3.87186	0.000108008	0.000366365	0.000265609	TRUE	up oocyte
GB45713	27.8105	0	5.79756	5.46672	5.19108	2.09083e-07	1.06735e-06	7.7381e-07	TRUE	up oocyte
GB55411	33.7059	5.97614	2.49571	2.16487	4.01054	6.05794e-05	0.000215209	0.000156023	TRUE	up oocyte
GB47274	27.3656	0	7.26811	6.93727	5.06462	4.0922e-07	2.01307e-06	1.45945e-06	TRUE	up oocyte
GB43573	26.9754	0	8.55079	8.21995	4.77065	1.83632e-06	8.21904e-06	5.95868e-06	TRUE	up oocyte
GB40304	26.9605	0	4.77104	4.4402	4.95959	7.06414e-07	3.36353e-06	2.4385e-06	TRUE	up oocyte
GB44101	26.514	0	7.00182	6.67098	5.02023	5.16107e-07	2.50092e-06	1.81313e-06	TRUE	up oocyte
GB51833	26.442	0	9.36212	9.03128	4.50881	6.51921e-06	2.68017e-05	1.94308e-05	TRUE	up oocyte
GB50012	26.2388	0	6.42545	6.09461	5.04185	4.61044e-07	2.24914e-06	1.63059e-06	TRUE	up oocyte
GB56028	26.1051	0	6.95938	6.62854	4.9862	6.15771e-07	2.9571e-06	2.14385e-06	TRUE	up oocyte
GB41972	25.8942	0	6.11871	5.78787	5.01622	5.26971e-07	2.55055e-06	1.84911e-06	TRUE	up oocyte
GB48474	25.8367	0	9.37952	9.04868	4.45205	8.50551e-06	3.4371e-05	2.49184e-05	TRUE	up oocyte
GB53053	27.6309	1.88447	3.87405	3.54321	4.68037	2.8636e-06	1.24022e-05	8.99143e-06	TRUE	up oocyte
GB50066	25.6564	0	6.09884	5.768	4.99315	5.94014e-07	2.85819e-06	2.07214e-06	TRUE	up oocyte
GB52094	32.4902	7.02131	2.21019	1.87935	3.59161	0.000328636	0.0010357	0.00075074	TRUE	up oocyte
GB54163	26.9132	1.53574	4.13131	3.80047	4.73854	2.1526e-06	9.52732e-06	6.90716e-06	TRUE	up oocyte
GB41806	25.3227	0	7.7581	7.42726	4.79141	1.6561e-06	7.44759e-06	5.39939e-06	TRUE	up oocyte
GB40311	30.363	5.05707	2.58594	2.2551	3.9036	9.47729e-05	0.000325234	0.000235789	TRUE	up oocyte
GB47040	24.9712	0	6.52002	6.18918	4.91369	8.93795e-07	4.18612e-06	3.03487e-06	TRUE	up oocyte
GB45057	32.3609	7.60988	2.08831	1.75747	3.42354	0.000618104	0.00185945	0.00134807	TRUE	up oocyte
GB53037	30.809	6.19737	2.31362	1.98278	3.62439	0.000289646	0.000919179	0.000666391	TRUE	up oocyte
GB43788	24.4255	0	7.79114	7.4603	4.69972	2.6052e-06	1.13751e-05	8.24677e-06	TRUE	up oocyte
GB52177	25.3005	1.06521	4.56995	4.23911	4.74955	2.03868e-06	9.05892e-06	6.56758e-06	TRUE	up oocyte
GB53460	30.1471	5.92167	2.34795	2.01711	3.62568	0.000288202	0.000914832	0.000663239	TRUE	up oocyte
GB40606	23.9706	0	5.5832	5.25235	4.80565	1.5425e-06	6.98009e-06	5.06046e-06	TRUE	up oocyte
GB48816	28.6256	4.69988	2.60661	2.27577	3.81133	0.000138221	0.000461349	0.000334471	TRUE	up oocyte
GB52441	23.8847	0	5.12211	4.79127	4.7399	2.13822e-06	9.48071e-06	6.87335e-06	TRUE	up oocyte
GB45496	26.5345	2.73343	3.27909	2.94825	4.23088	2.32779e-05	8.77589e-05	6.36238e-05	TRUE	up oocyte
GB42434	25.6262	1.8293	3.80826	3.47742	4.47441	7.66226e-06	3.12299e-05	2.26412e-05	TRUE	up oocyte
GB44064	25.7805	2.17084	3.56995	3.23911	4.35655	1.32129e-05	5.18288e-05	3.75751e-05	TRUE	up oocyte
GB52028	23.5857	0	8.17777	7.84693	4.54277	5.55207e-06	2.30565e-05	1.67156e-05	TRUE	up oocyte
GB42900	23.509	0	5.38514	5.0543	4.7396	2.14141e-06	9.488e-06	6.87865e-06	TRUE	up oocyte
GB49321	29.4036	6.22109	2.24075	1.90991	3.45398	0.000552388	0.00167774	0.00121633	TRUE	up oocyte
GB45545	25.4924	2.33061	3.45129	3.12045	4.26014	2.043e-05	7.78084e-05	5.64099e-05	TRUE	up oocyte
GB55831	22.8114	0	8.97969	8.64885	4.28529	1.82503e-05	7.00487e-05	5.07842e-05	TRUE	up oocyte
GB49282	22.7866	0	6.49082	6.15998	4.69539	2.66101e-06	1.15859e-05	8.39961e-06	TRUE	up oocyte
GB52724	22.4755	0	6.59701	6.26617	4.65712	3.20662e-06	1.37956e-05	1.00016e-05	TRUE	up oocyte
GB45149	22.4031	0	5.42023	5.08939	4.63065	3.64511e-06	1.55141e-05	1.12475e-05	TRUE	up oocyte
GB41243	23.824	1.6994	3.80931	3.47847	4.31472	1.59804e-05	6.18958e-05	4.48735e-05	TRUE	up oocyte
GB54303	23.1723	1.42296	4.02543	3.69459	4.35355	1.33953e-05	5.24774e-05	3.80453e-05	TRUE	up oocyte
GB46601	22.7584	1.054	4.43245	4.10161	4.46361	8.05919e-06	3.26746e-05	2.36886e-05	TRUE	up oocyte
GB54496	21.4532	0	5.49488	5.16404	4.53879	5.65775e-06	2.34638e-05	1.70109e-05	TRUE	up oocyte
GB45151	21.3556	0	8.24113	7.91029	4.30999	1.63259e-05	6.31147e-05	4.57572e-05	TRUE	up oocyte
GB49283	21.346	0	5.78037	5.44953	4.54712	5.43846e-06	2.26382e-05	1.64123e-05	TRUE	up oocyte
GB50262	21.3147	0	6.6328	6.30196	4.53297	5.81605e-06	2.40797e-05	1.74574e-05	TRUE	up oocyte
GB54688	26.2066	4.93064	2.41008	2.07924	3.44724	0.000566347	0.00171506	0.00124339	TRUE	up oocyte
GB43953	24.2646	2.99843	3.01658	2.68574	3.85715	0.000114716	0.000387834	0.000281174	TRUE	up oocyte
GB53341	24.6094	3.78452	2.70103	2.37019	3.62074	0.000293757	0.000931505	0.000675327	TRUE	up oocyte
GB48833	20.6647	0	7.47825	7.14741	4.37224	1.22978e-05	4.85176e-05	3.51745e-05	TRUE	up oocyte
GB54977	24.6943	4.07937	2.59776	2.26692	3.5316	0.000413056	0.00127756	0.00092621	TRUE	up oocyte
GB45968	20.4241	0	6.71321	6.38237	4.43169	9.34993e-06	3.75737e-05	2.72403e-05	TRUE	up oocyte
GB54664	23.8774	3.45549	2.78868	2.45784	3.64263	0.000269866	0.000862184	0.00062507	TRUE	up oocyte
GB45943	20.2381	0	6.40398	6.07314	4.4288	9.47578e-06	3.8067e-05	2.7598e-05	TRUE	up oocyte
GB50222	20.1763	0	5.60194	5.2711	4.41031	1.03221e-05	4.11714e-05	2.98486e-05	TRUE	up oocyte
GB54152	20.0793	0	7.63611	7.30527	4.28619	1.81762e-05	6.97859e-05	5.05937e-05	TRUE	up oocyte
GB45852	21.4005	1.71394	3.64226	3.31142	4.00733	6.14079e-05	0.000217775	0.000157884	TRUE	up oocyte
GB40670	19.6231	0	4.90425	4.57341	4.25871	2.05612e-05	7.82355e-05	5.67195e-05	TRUE	up oocyte
GB53264	19.5565	0	5.67727	5.34643	4.34699	1.38021e-05	5.39853e-05	3.91385e-05	TRUE	up oocyte
GB53576	19.4924	0	5.33955	5.00871	4.31075	1.62703e-05	6.29198e-05	4.56159e-05	TRUE	up oocyte
GB50101	19.474	0	8.2798	7.94896	4.10824	3.9868e-05	0.000145407	0.000105418	TRUE	up oocyte
GB50930	19.4183	0	6.4848	6.15396	4.33477	1.45914e-05	5.69097e-05	4.12484e-05	TRUE	up oocyte
GB55617	19.3656	0	6.73123	6.40039	4.31402	1.60314e-05	6.20542e-05	4.49883e-05	TRUE	up oocyte
GB49552	19.1646	0	8.07817	7.74733	4.11334	3.89981e-05	0.000142445	0.000103271	TRUE	up oocyte
GB54507	19.1107	0	6.90564	6.5748	4.27125	1.94382e-05	7.42837e-05	5.38545e-05	TRUE	up oocyte
GB50236	18.855	0	5.23688	4.90604	4.22733	2.36484e-05	8.90467e-05	6.45575e-05	TRUE	up oocyte
GB55389	18.8132	0	9.15209	8.82125	3.85241	0.000116959	0.000394985	0.000286358	TRUE	up oocyte
GB49685	20.5708	1.76997	3.5388	3.20796	3.87498	0.000106635	0.000362006	0.000262449	TRUE	up oocyte
GB40097	21.3034	2.50325	3.08921	2.75837	3.66545	0.000246899	0.000793339	0.000575158	TRUE	up oocyte
GB48062	20.7153	1.91738	3.43348	3.10264	3.83017	0.000128054	0.000429861	0.000311643	TRUE	up oocyte
GB50116	18.4615	0	5.20645	4.87561	4.17901	2.92782e-05	0.000108913	7.89604e-05	TRUE	up oocyte
GB55408	21.5152	3.07002	2.80903	2.47819	3.47411	0.00051255	0.00156718	0.00113618	TRUE	up oocyte
GB47799	18.4061	0	5.20211	4.87127	4.17216	3.01727e-05	0.000111936	8.1152e-05	TRUE	up oocyte
GB55591	19.469	1.16474	4.06311	3.73227	4.00499	6.20197e-05	0.000219755	0.000159319	TRUE	up oocyte
GB48364	18.1215	0	5.17963	4.84879	4.13676	3.52245e-05	0.00012943	9.38346e-05	TRUE	up oocyte
GB54357	20.2984	2.42853	3.06322	2.73238	3.56023	0.000370525	0.00115882	0.000840127	TRUE	up oocyte
GB54255	20.625	2.99534	2.7836	2.45276	3.38144	0.000721072	0.00213993	0.00155141	TRUE	up oocyte
GB45639	17.6296	0	5.55721	5.22636	4.11941	3.79849e-05	0.000138992	0.000100767	TRUE	up oocyte
GB50112	17.2307	0	5.10691	4.77607	4.02369	5.72932e-05	0.000204538	0.000148287	TRUE	up oocyte
GB40109	18.4862	1.53311	3.59191	3.26107	3.7	0.000215598	0.000700254	0.000507673	TRUE	up oocyte
GB50906	16.9311	0	5.6838	5.35296	4.04505	5.23125e-05	0.000187901	0.000136187	TRUE	up oocyte
GB50026	16.7222	0	4.11285	3.78201	3.72892	0.000192303	0.000628738	0.000455825	TRUE	up oocyte
GB52756	16.6301	0	8.52374	8.1929	3.75098	0.000176142	0.000578973	0.000419747	TRUE	up oocyte
GB43096	16.3919	0	4.51388	4.18304	3.80925	0.000139391	0.000465001	0.000337119	TRUE	up oocyte
GB51844	16.3699	0	8.73375	8.40291	3.6805	0.000232776	0.000751486	0.000544816	TRUE	up oocyte
GB42639	18.3628	2.13885	3.10188	2.77104	3.41121	0.000646745	0.00193521	0.00140299	TRUE	up oocyte
GB49545	16.217	0	5.06021	4.72937	3.89678	9.74812e-05	0.000333413	0.000241719	TRUE	up oocyte
GB55388	16.1329	0	5.01194	4.6811	3.87931	0.000104755	0.000356409	0.000258391	TRUE	up oocyte
GB55619	15.8938	0	4.99039	4.65955	3.84706	0.000119541	0.000402822	0.00029204	TRUE	up oocyte
GB48134	15.8617	0	4.98748	4.65664	3.84271	0.000121682	0.00040981	0.000297106	TRUE	up oocyte
GB48142	15.8429	0	5.09493	4.76408	3.85657	0.000114988	0.000388649	0.000281764	TRUE	up oocyte
GB49906	15.6722	0	5.44542	5.11458	3.87527	0.000106507	0.000361671	0.000262206	TRUE	up oocyte
GB50120	15.6372	0	4.89104	4.5602	3.79937	0.000145066	0.000482756	0.00034999	TRUE	up oocyte
GB51390	15.6225	0	4.96555	4.63471	3.81012	0.000138899	0.000463486	0.00033602	TRUE	up oocyte
GB48813	15.2971	0	4.59095	4.26011	3.69792	0.000217371	0.000705266	0.000511307	TRUE	up oocyte
GB53506	15.253	0	6.874	6.54316	3.81838	0.000134328	0.000449086	0.00032558	TRUE	up oocyte
GB53844	15.249	0	5.75252	5.42168	3.8421	0.000121984	0.000410716	0.000297762	TRUE	up oocyte
GB48624	15.0746	0	5.48425	5.15341	3.80383	0.000142473	0.000474898	0.000344294	TRUE	up oocyte
GB40157	15.0618	0	7.91455	7.58371	3.67219	0.000240476	0.000774721	0.000561661	TRUE	up oocyte
GB49958	14.8875	0	4.89603	4.56519	3.70802	0.000208882	0.000679874	0.000492898	TRUE	up oocyte
GB49286	14.8454	0	4.89194	4.5611	3.70208	0.000213841	0.000694914	0.000503802	TRUE	up oocyte
GB46222	14.794	0	4.88694	4.5561	3.69482	0.000220042	0.000712993	0.000516909	TRUE	up oocyte
GB48663	14.3532	0	4.8433	4.51246	3.63186	0.000281388	0.000894817	0.000648729	TRUE	up oocyte
GB54151	14.348	0	7.13074	6.7999	3.68122	0.000232119	0.000749564	0.000543422	TRUE	up oocyte
GB49904	14.3396	0	4.84193	4.51109	3.62989	0.000283543	0.000900971	0.00065319	TRUE	up oocyte
GB55636	14.1343	0	6.62935	6.29851	3.69149	0.000222944	0.000721826	0.000523313	TRUE	up oocyte
GB42737	13.9451	0	6.99553	6.66469	3.64133	0.000271237	0.000865667	0.000627595	TRUE	up oocyte
GB53927	13.8515	0	4.79197	4.46113	3.55875	0.000372621	0.00116419	0.00084401	TRUE	up oocyte
GB52230	14.9479	1.13451	3.7198	3.38896	3.38181	0.000720088	0.00213804	0.00155004	TRUE	up oocyte
GB44370	14.875	1.1734	3.66412	3.33328	3.35029	0.000807258	0.00237339	0.00172067	TRUE	up oocyte
GB46587	13.5843	0	4.76387	4.43303	3.51916	0.000432922	0.00133464	0.000967596	TRUE	up oocyte
GB40897	13.4445	0	4.74894	4.4181	3.49824	0.000468332	0.00143626	0.00104126	TRUE	up oocyte
GB50627	13.2396	0	4.70111	4.37027	3.46249	0.000535209	0.00162999	0.00118171	TRUE	up oocyte
GB48664	13.0641	0	7.74129	7.41045	3.44373	0.00057374	0.00173574	0.00125838	TRUE	up oocyte
GB50118	13.0188	0	4.70252	4.37168	3.43375	0.000595292	0.00179653	0.00130245	TRUE	up oocyte
GB54525	12.8006	0	4.67814	4.3473	3.40021	0.000673341	0.00200942	0.0014568	TRUE	up oocyte
GB46769	12.7531	0	4.67277	4.34193	3.39285	0.000691694	0.00206019	0.00149361	TRUE	up oocyte
GB49993	12.6475	0	6.08114	5.7503	3.50571	0.000455385	0.00140004	0.00101501	TRUE	up oocyte
GB45788	12.3988	0	5.15633	4.82549	3.41912	0.00062824	0.00188625	0.0013675	TRUE	up oocyte
GB50265	12.2051	0	6.87057	6.53973	3.41589	0.000635748	0.00190601	0.00138182	TRUE	up oocyte
GB40085	12.1141	0	4.59861	4.26777	3.29231	0.000993663	0.00287408	0.00208367	TRUE	up oocyte
GB49973	12.0888	0	7.02669	6.69585	3.38783	0.000704469	0.00209571	0.00151935	TRUE	up oocyte
GB40640	11.9298	0	4.76366	4.43282	3.29785	0.000974291	0.00282203	0.00204593	TRUE	up oocyte
GB49261	11.5189	0	6.15633	5.82549	3.34552	0.000821295	0.00240949	0.00174684	TRUE	up oocyte
GB47551	11.4464	0	5.23255	4.90171	3.29328	0.000990261	0.00286559	0.00207751	TRUE	up oocyte
GB42787	3989.56	3983.07	0.0023481	-0.328492	-10.2242	1.54573e-24	3.28148e-23	2.37902e-23	TRUE	up oocyte
GB43161	623.573	624.304	-0.00169153	-0.332532	-4.08609	4.38709e-05	0.000159158	0.000115387	TRUE	up 0-6h
GB45334	332.712	342.142	-0.0403198	-0.37116	-3.35317	0.000798907	0.00235221	0.00170532	TRUE	up 0-6h
GB46046	0	9.72485	-4.79121	-5.12205	-3.4241	0.000616845	0.00185657	0.00134598	TRUE	up 0-6h
GB56021	1.24662	11.0651	-3.14992	-3.48076	-3.29862	0.000971615	0.0028156	0.00204127	TRUE	up 0-6h
GB49060	0	10.35	-5.26994	-5.60078	-3.55509	0.000377847	0.00117813	0.000854124	TRUE	up 0-6h
GB47623	1.37816	12.2165	-3.14801	-3.47885	-3.46524	0.000529767	0.00161541	0.00117115	TRUE	up 0-6h
GB43463	2.2132	13.6101	-2.62047	-2.95131	-3.39994	0.000674008	0.00201092	0.00145789	TRUE	up 0-6h
GB47330	0	11.5593	-4.91215	-5.24299	-3.74201	0.000182554	0.000599251	0.000434448	TRUE	up 0-6h
GB47232	2.90921	14.6603	-2.33322	-2.66406	-3.3478	0.00081456	0.00239315	0.0017348	TRUE	up 0-6h
GB55142	2.74089	14.5698	-2.41027	-2.74111	-3.38843	0.000702929	0.00209163	0.0015164	TRUE	up 0-6h
GB51357	0	11.848	-4.56301	-4.89385	-3.75672	0.000172157	0.000566632	0.000410799	TRUE	up 0-6h
GB51332	3.27863	15.1775	-2.21077	-2.54161	-3.31947	0.000901886	0.00262714	0.00190464	TRUE	up 0-6h
GB45863	3.32468	15.3425	-2.20624	-2.53708	-3.33414	0.00085565	0.00250371	0.00181515	TRUE	up 0-6h
GB43955	2.52294	14.5719	-2.53001	-2.86085	-3.46408	0.000532045	0.00162115	0.00117531	TRUE	up 0-6h
GB54504	3.14179	15.2354	-2.27777	-2.60861	-3.37407	0.000740658	0.00219224	0.00158934	TRUE	up 0-6h
GB43771	3.69827	15.8745	-2.10179	-2.43263	-3.31121	0.000928927	0.00269889	0.00195645	TRUE	up 0-6h
GB47011	3.42477	15.6018	-2.18763	-2.51847	-3.3483	0.000813082	0.00238937	0.00173226	TRUE	up 0-6h
GB46653	3.73008	15.9298	-2.09445	-2.42529	-3.31117	0.000929052	0.00269861	0.00195645	TRUE	up 0-6h
GB54200	3.39249	15.6028	-2.20139	-2.53223	-3.35869	0.000783115	0.00231069	0.00167521	TRUE	up 0-6h
GB52578	3.2212	15.6983	-2.28494	-2.61578	-3.4301	0.000603368	0.00181956	0.00131915	TRUE	up 0-6h
GB44593	0	12.5162	-4.97296	-5.3038	-3.89769	9.71156e-05	0.000332347	0.000240946	TRUE	up 0-6h
GB44262	3.07283	15.6453	-2.34809	-2.67893	-3.46879	0.000522799	0.00159535	0.0011566	TRUE	up 0-6h
GB52307	3.49513	16.1025	-2.20387	-2.53471	-3.41393	0.000640337	0.0019179	0.00139045	TRUE	up 0-6h
GB49426	4.25347	16.8782	-1.98845	-2.31929	-3.31977	0.000900907	0.00262491	0.00190302	TRUE	up 0-6h
GB55366	3.7888	16.4243	-2.11602	-2.44686	-3.37942	0.000726385	0.00215362	0.00156134	TRUE	up 0-6h
GB45180	3.51456	16.1545	-2.20052	-2.53136	-3.4169	0.000633384	0.00189938	0.00137702	TRUE	up 0-6h
GB50069	4.05419	16.7053	-2.04282	-2.37366	-3.34846	0.000812622	0.00238859	0.00173169	TRUE	up 0-6h
GB53601	2.76715	15.4553	-2.48163	-2.81247	-3.53673	0.000405116	0.00125521	0.000910006	TRUE	up 0-6h
GB43561	4.37761	17.0692	-1.96318	-2.29402	-3.31663	0.00091109	0.00265144	0.00192226	TRUE	up 0-6h
GB48795	3.9775	16.676	-2.06784	-2.39868	-3.36616	0.000762212	0.00225279	0.00163324	TRUE	up 0-6h
GB53011	3.62286	16.4124	-2.17958	-2.51042	-3.42799	0.000608072	0.00183195	0.00132814	TRUE	up 0-6h
GB51596	2.65758	15.4743	-2.54169	-2.87253	-3.57705	0.000347496	0.00109068	0.000790664	TRUE	up 0-6h
GB55633	0	12.8215	-3.77656	-4.1074	-3.75888	0.000170678	0.000561914	0.000407379	TRUE	up 0-6h
GB43436	3.33132	16.1872	-2.28069	-2.61153	-3.48	0.00050142	0.00153429	0.00111234	TRUE	up 0-6h
GB52658	4.0995	16.9677	-2.04927	-2.38011	-3.38005	0.000724728	0.00214922	0.00155815	TRUE	up 0-6h
GB41989	3.6386	16.7168	-2.19984	-2.53069	-3.47534	0.000510215	0.00156043	0.00113129	TRUE	up 0-6h
GB46122	4.00215	17.0844	-2.09383	-2.42467	-3.42857	0.000606759	0.00182889	0.0013256	TRUE	up 0-6h
GB52417	2.5184	15.6436	-2.63499	-2.96583	-3.65382	0.000258363	0.000827797	0.00060014	TRUE	up 0-6h
GB42242	2.85833	16.0044	-2.48522	-2.81606	-3.60136	0.000316557	0.000999682	0.000724754	TRUE	up 0-6h
GB54036	4.8609	18.0158	-1.88997	-2.22081	-3.34073	0.000835594	0.00244852	0.00177514	TRUE	up 0-6h
GB42380	3.87463	17.036	-2.13646	-2.4673	-3.45826	0.000543674	0.00165413	0.00119922	TRUE	up 0-6h
GB43782	4.3932	17.5643	-1.99931	-2.33015	-3.39604	0.000683672	0.00203778	0.00147736	TRUE	up 0-6h
GB46404	5.254	18.4406	-1.8114	-2.14224	-3.305	0.000949764	0.00275552	0.00199771	TRUE	up 0-6h
GB42031	3.85769	17.0455	-2.14358	-2.47442	-3.46493	0.000530362	0.00161682	0.00117217	TRUE	up 0-6h
GB48556	3.93633	17.1988	-2.12739	-2.45823	-3.46742	0.000525474	0.00160271	0.00116194	TRUE	up 0-6h
GB40802	4.91648	18.2026	-1.88845	-2.21929	-3.35659	0.000789091	0.00232498	0.00168557	TRUE	up 0-6h
GB50162	3.45446	16.7431	-2.27704	-2.60788	-3.53654	0.00040541	0.0012558	0.000910436	TRUE	up 0-6h
GB51331	4.73897	18.0523	-1.92954	-2.26038	-3.38043	0.000723727	0.00214677	0.00155638	TRUE	up 0-6h
GB50005	1.75689	15.0959	-3.10306	-3.4339	-3.832	0.000127107	0.000426913	0.000309506	TRUE	up 0-6h
GB44279	5.63805	18.9879	-1.75181	-2.08265	-3.29425	0.000986861	0.00285709	0.00207135	TRUE	up 0-6h
GB51998	4.44513	17.8017	-2.00172	-2.33256	-3.42103	0.000623844	0.00187443	0.00135893	TRUE	up 0-6h
GB45662	5.04486	18.4281	-1.86902	-2.19986	-3.35904	0.00078214	0.00230836	0.00167353	TRUE	up 0-6h
GB50337	2.91146	16.2947	-2.48459	-2.81543	-3.63347	0.000279638	0.00088971	0.000645026	TRUE	up 0-6h
GB50161	3.86897	17.2669	-2.15799	-2.48883	-3.49893	0.000467134	0.00143294	0.00103886	TRUE	up 0-6h
GB40917	1.12088	14.5278	-3.69612	-4.02696	-3.97788	6.95314e-05	0.000244193	0.000177036	TRUE	up 0-6h
GB55417	3.39623	16.8097	-2.30729	-2.63813	-3.56592	0.000362581	0.00113513	0.000822951	TRUE	up 0-6h
GB50741	4.0773	17.5227	-2.10354	-2.43438	-3.48032	0.00050081	0.0015328	0.00111126	TRUE	up 0-6h
GB45265	4.63999	18.1134	-1.96486	-2.2957	-3.41807	0.000630658	0.00189213	0.00137176	TRUE	up 0-6h
GB46498	0	13.4941	-4.63027	-4.96111	-4.0172	5.88937e-05	0.000209826	0.000152121	TRUE	up 0-6h
GB54212	5.4758	19.0112	-1.79571	-2.12655	-3.34023	0.00083709	0.00245232	0.00177789	TRUE	up 0-6h
GB48948	3.04009	16.588	-2.44796	-2.7788	-3.64136	0.0002712	0.000865773	0.000627595	TRUE	up 0-6h
GB40543	3.70653	17.2947	-2.22219	-2.55303	-3.55232	0.000381847	0.0011897	0.000862512	TRUE	up 0-6h
GB50168	5.41243	19.0372	-1.81447	-2.14531	-3.36106	0.000776445	0.0022932	0.00166254	TRUE	up 0-6h
GB45343	4.60106	18.2603	-1.98868	-2.31952	-3.45324	0.000553905	0.0016811	0.00121877	TRUE	up 0-6h
GB44959	4.50565	18.2069	-2.01468	-2.34552	-3.47116	0.000518207	0.0015829	0.00114758	TRUE	up 0-6h
GB51124	3.97417	17.7062	-2.15553	-2.48637	-3.54116	0.000398377	0.00123588	0.000895996	TRUE	up 0-6h
GB41744	3.34108	17.1443	-2.35934	-2.69018	-3.63932	0.000273358	0.000871759	0.000632011	TRUE	up 0-6h
GB48620	3.66692	17.484	-2.2534	-2.58424	-3.59588	0.000323297	0.0010194	0.000739048	TRUE	up 0-6h
GB46483	5.16617	19.0062	-1.8793	-2.21014	-3.42115	0.000623558	0.00187402	0.00135864	TRUE	up 0-6h
GB55436	3.72842	17.633	-2.24164	-2.57248	-3.60206	0.000315704	0.000998012	0.000723527	TRUE	up 0-6h
GB44659	5.2957	19.2227	-1.85992	-2.19076	-3.42189	0.000621884	0.00186945	0.00135532	TRUE	up 0-6h
GB48619	5.32049	19.3266	-1.86095	-2.19179	-3.43213	0.000598863	0.00180686	0.00130995	TRUE	up 0-6h
GB48993	6.74799	20.7673	-1.62179	-1.95263	-3.30366	0.000954304	0.00276804	0.00200679	TRUE	up 0-6h
GB54845	5.18943	19.2489	-1.89113	-2.22197	-3.45428	0.000551774	0.0016767	0.00121533	TRUE	up 0-6h
GB52697	6.11234	20.1948	-1.72418	-2.05502	-3.36834	0.000756216	0.00223668	0.00162156	TRUE	up 0-6h
GB40356	3.98315	18.0897	-2.18318	-2.51402	-3.60181	0.000316009	0.000998465	0.000723872	TRUE	up 0-6h
GB42958	2.53612	16.6509	-2.71491	-3.04575	-3.81797	0.000134554	0.000449718	0.000326039	TRUE	up 0-6h
GB48115	7.00974	21.1357	-1.59225	-1.92309	-3.29927	0.00096937	0.00280976	0.00203703	TRUE	up 0-6h
GB45100	4.49194	18.6683	-2.05518	-2.38602	-3.55055	0.000384424	0.00119682	0.000867675	TRUE	up 0-6h
GB51865	0	14.1851	-4.19417	-4.52501	-4.05162	5.08648e-05	0.000183182	0.000132804	TRUE	up 0-6h
GB45568	5.34385	19.5355	-1.87015	-2.20099	-3.45959	0.000540999	0.0016468	0.00119391	TRUE	up 0-6h
GB47571	4.18882	18.4241	-2.13698	-2.46782	-3.59682	0.000322127	0.00101623	0.000736751	TRUE	up 0-6h
GB51984	4.47607	18.7308	-2.06511	-2.39595	-3.56515	0.000363649	0.00113818	0.000825165	TRUE	up 0-6h
GB40672	4.38944	18.7306	-2.09329	-2.42413	-3.58949	0.000331322	0.00104283	0.000756038	TRUE	up 0-6h
GB40774	3.31789	17.674	-2.41329	-2.74413	-3.73414	0.00018836	0.0006165	0.000446953	TRUE	up 0-6h
GB55963	6.31011	20.6816	-1.71261	-2.04345	-3.39631	0.000683008	0.00203629	0.00147628	TRUE	up 0-6h
GB48530	4.08771	18.4755	-2.17625	-2.50709	-3.63434	0.000278689	0.00088715	0.00064317	TRUE	up 0-6h
GB42981	0	14.4082	-3.91232	-4.24316	-4.02068	5.80313e-05	0.000206993	0.000150067	TRUE	up 0-6h
GB55316	2.64412	17.0895	-2.69225	-3.02309	-3.85425	0.000116083	0.000392134	0.000284291	TRUE	up 0-6h
GB55997	4.26955	18.7343	-2.13352	-2.46436	-3.62407	0.000290003	0.000920073	0.000667015	TRUE	up 0-6h
GB43729	3.58365	18.057	-2.33306	-2.6639	-3.71533	0.000202936	0.00066157	0.000479628	TRUE	up 0-6h
GB46050	6.89031	21.3832	-1.63384	-1.96468	-3.36594	0.000762825	0.00225406	0.00163416	TRUE	up 0-6h
GB44677	6.39083	20.8937	-1.70899	-2.03983	-3.40977	0.00065018	0.0019436	0.00140908	TRUE	up 0-6h
GB46758	2.78973	17.3559	-2.63722	-2.96806	-3.85001	0.000118112	0.000398442	0.000288864	TRUE	up 0-6h
GB50094	5.0221	19.6144	-1.96555	-2.29639	-3.55753	0.000374355	0.00116842	0.00084709	TRUE	up 0-6h
GB40691	6.82689	21.4867	-1.65414	-1.98498	-3.39698	0.000681348	0.00203183	0.00147305	TRUE	up 0-6h
GB46500	7.81721	22.5411	-1.52783	-1.85867	-3.33003	0.000868364	0.00253609	0.00183863	TRUE	up 0-6h
GB42016	6.3746	21.1092	-1.72747	-2.05831	-3.4473	0.000566213	0.00171507	0.00124339	TRUE	up 0-6h
GB50375	6.35986	21.1177	-1.73139	-2.06223	-3.45222	0.000555999	0.00168579	0.00122217	TRUE	up 0-6h
GB52048	3.80418	18.5847	-2.28846	-2.6193	-3.73488	0.000187805	0.000614848	0.000445755	TRUE	up 0-6h
GB48837	5.83694	20.6361	-1.82189	-2.15273	-3.50695	0.000453272	0.00139424	0.0010108	TRUE	up 0-6h
GB50812	5.66971	20.4731	-1.85238	-2.18322	-3.52389	0.000425261	0.00131366	0.000952381	TRUE	up 0-6h
GB54661	7.75477	22.5648	-1.54092	-1.87176	-3.34764	0.000815032	0.00239339	0.00173517	TRUE	up 0-6h
GB45084	4.66428	19.5163	-2.06495	-2.39579	-3.639	0.000273701	0.000872626	0.00063264	TRUE	up 0-6h
GB43164	2.36864	17.2394	-2.86357	-3.19441	-3.97084	7.16184e-05	0.00025095	0.000181917	TRUE	up 0-6h
GB42677	7.45904	22.3746	-1.5848	-1.91564	-3.3858	0.000709699	0.00211025	0.0015299	TRUE	up 0-6h
GB51280	6.70261	21.619	-1.6895	-2.02034	-3.44693	0.000566987	0.00171658	0.00124449	TRUE	up 0-6h
GB41419	7.09322	22.0101	-1.63365	-1.96449	-3.41472	0.000638473	0.00191278	0.00138673	TRUE	up 0-6h
GB47058	4.68015	19.5978	-2.06607	-2.39691	-3.64758	0.000264718	0.000847057	0.000614103	TRUE	up 0-6h
GB47285	8.82534	23.7571	-1.42864	-1.75948	-3.29233	0.000993599	0.00287457	0.00208367	TRUE	up 0-6h
GB40238	5.3482	20.2984	-1.92424	-2.25508	-3.57945	0.000344314	0.00108179	0.000784283	TRUE	up 0-6h
GB42842	3.06871	18.0234	-2.55417	-2.88501	-3.86885	0.00010935	0.000370611	0.000268687	TRUE	up 0-6h
GB49651	3.36596	18.3226	-2.44453	-2.77537	-3.82457	0.000131002	0.000438919	0.00031821	TRUE	up 0-6h
GB52191	5.62914	20.6128	-1.87256	-2.2034	-3.55611	0.00037639	0.00117418	0.000851262	TRUE	up 0-6h
GB50779	5.63526	20.6268	-1.87196	-2.2028	-3.55672	0.000375512	0.00117174	0.000849493	TRUE	up 0-6h
GB55240	7.08469	22.1015	-1.64137	-1.97221	-3.43065	0.000602144	0.00181632	0.0013168	TRUE	up 0-6h
GB45239	3.22456	18.2812	-2.50318	-2.83402	-3.86153	0.000112681	0.000381374	0.00027649	TRUE	up 0-6h
GB47963	6.41949	21.5358	-1.74621	-2.07705	-3.50227	0.000461306	0.00141683	0.00102718	TRUE	up 0-6h
GB45628	5.44788	20.5692	-1.91672	-2.24756	-3.59591	0.000323256	0.00101953	0.000739048	TRUE	up 0-6h
GB52284	3.2075	18.3666	-2.51756	-2.8484	-3.88049	0.000104245	0.000354871	0.000257276	TRUE	up 0-6h
GB50849	5.81195	20.9831	-1.85214	-2.18298	-3.56726	0.000360735	0.00112992	0.000819085	TRUE	up 0-6h
GB54580	5.96693	21.1386	-1.82482	-2.15566	-3.55242	0.000381712	0.00118958	0.000862425	TRUE	up 0-6h
GB53634	8.15857	23.3441	-1.51667	-1.84751	-3.37499	0.000738186	0.00218598	0.0015848	TRUE	up 0-6h
GB52241	2.24175	17.4333	-2.95915	-3.28999	-4.04504	5.23133e-05	0.000187849	0.000136187	TRUE	up 0-6h
GB49489	6.04327	21.2575	-1.81457	-2.14541	-3.55177	0.000382655	0.00119191	0.000863967	TRUE	up 0-6h
GB42744	4.6585	19.8816	-2.0935	-2.42434	-3.69832	0.000217033	0.000704541	0.000510781	TRUE	up 0-6h
GB47307	4.07429	19.3012	-2.24407	-2.57491	-3.77058	0.000162868	0.00053865	0.000390513	TRUE	up 0-6h
GB46060	4.02366	19.3039	-2.26231	-2.59315	-3.78558	0.000153353	0.000509233	0.000369186	TRUE	up 0-6h
GB41249	8.15125	23.468	-1.5256	-1.85644	-3.39503	0.000686201	0.00204433	0.0014821	TRUE	up 0-6h
GB47686	2.47976	17.8009	-2.84367	-3.17451	-4.02371	5.7288e-05	0.000204579	0.000148287	TRUE	up 0-6h
GB50233	5.04123	20.3729	-2.0148	-2.34564	-3.67195	0.000240704	0.000775252	0.000562046	TRUE	up 0-6h
GB53391	1.23077	16.5656	-3.75056	-4.08141	-4.26473	2.00145e-05	7.63205e-05	5.53312e-05	TRUE	up 0-6h
GB49039	7.46664	22.8237	-1.612	-1.94284	-3.45187	0.000556717	0.00168756	0.00122345	TRUE	up 0-6h
GB43692	6.6671	22.0551	-1.72598	-2.05682	-3.52205	0.000428224	0.00132215	0.000958536	TRUE	up 0-6h
GB50448	4.50715	19.8957	-2.14217	-2.47301	-3.74221	0.000182412	0.000598945	0.000434226	TRUE	up 0-6h
GB54287	5.49891	20.9473	-1.92955	-2.26039	-3.64142	0.000271134	0.000865787	0.000627595	TRUE	up 0-6h
GB40433	1.02063	16.4848	-4.0136	-4.34444	-4.32671	1.5135e-05	5.88621e-05	4.26741e-05	TRUE	up 0-6h
GB51956	5.39575	20.8604	-1.95087	-2.28171	-3.65462	0.000257563	0.000825665	0.000598594	TRUE	up 0-6h
GB47465	8.30766	23.8054	-1.51877	-1.84961	-3.41082	0.000647683	0.00193707	0.00140435	TRUE	up 0-6h
GB44516	7.20681	22.7469	-1.65824	-1.98908	-3.49991	0.000465421	0.0014284	0.00103557	TRUE	up 0-6h
GB48601	8.22485	23.7673	-1.53092	-1.86176	-3.42325	0.000618768	0.00186099	0.00134919	TRUE	up 0-6h
GB47682	6.00323	21.547	-1.84367	-2.17451	-3.60614	0.000310783	0.000983216	0.000712816	TRUE	up 0-6h
GB53035	7.09162	22.6471	-1.67514	-2.00598	-3.5116	0.000445426	0.00137182	0.000994547	TRUE	up 0-6h
GB42010	7.44093	23.0052	-1.62841	-1.95925	-3.4849	0.000492315	0.00150755	0.00109295	TRUE	up 0-6h
GB44404	8.54088	24.1082	-1.49707	-1.82791	-3.40494	0.000661774	0.00197633	0.00143281	TRUE	up 0-6h
GB45366	6.49057	22.1386	-1.77015	-2.10099	-3.577	0.000347559	0.00109059	0.000790664	TRUE	up 0-6h
GB49582	4.87871	20.5354	-2.07354	-2.40438	-3.74061	0.000183571	0.000602106	0.000436518	TRUE	up 0-6h
GB53461	10.3339	26.0246	-1.33249	-1.66333	-3.3123	0.000925312	0.00268965	0.00194996	TRUE	up 0-6h
GB55459	9.02196	24.7207	-1.45421	-1.78505	-3.39218	0.000693389	0.00206474	0.0014969	TRUE	up 0-6h
GB42742	5.64497	21.4021	-1.92271	-2.25355	-3.67397	0.000238815	0.000770175	0.000558227	TRUE	up 0-6h
GB47543	6.99168	22.7596	-1.70277	-2.03361	-3.55175	0.000382685	0.0011917	0.000863967	TRUE	up 0-6h
GB51556	4.33084	20.101	-2.21455	-2.54539	-3.8233	0.000131677	0.00044094	0.000319674	TRUE	up 0-6h
GB52439	5.63882	21.4108	-1.92487	-2.25571	-3.67685	0.000236128	0.00076191	0.000552373	TRUE	up 0-6h
GB43178	8.93561	24.7258	-1.46838	-1.79922	-3.41108	0.000647072	0.00193571	0.00140336	TRUE	up 0-6h
GB42499	9.46517	25.2879	-1.41775	-1.74859	-3.3821	0.000719328	0.0021363	0.00154878	TRUE	up 0-6h
GB46598	5.53797	21.3664	-1.94791	-2.27875	-3.69578	0.000219215	0.0007105	0.000515102	TRUE	up 0-6h
GB42945	9.01486	24.8867	-1.465	-1.79584	-3.41773	0.000631446	0.00189403	0.00137314	TRUE	up 0-6h
GB54050	7.32556	23.2016	-1.66321	-1.99405	-3.5405	0.000399372	0.00123866	0.000898007	TRUE	up 0-6h
GB44606	7.86721	23.7506	-1.59404	-1.92488	-3.49958	0.00046599	0.00142979	0.00103657	TRUE	up 0-6h
GB45342	10.5051	26.4015	-1.32953	-1.66037	-3.33197	0.000862342	0.0025209	0.00182761	TRUE	up 0-6h
GB52603	4.88662	20.7918	-2.0891	-2.41994	-3.77805	0.000158059	0.000523448	0.000379492	TRUE	up 0-6h
GB40546	11.3679	27.2931	-1.26358	-1.59442	-3.2906	0.00099975	0.00289033	0.00209545	TRUE	up 0-6h
GB40452	9.39501	25.3275	-1.43074	-1.76158	-3.40223	0.000668386	0.00199511	0.00144643	TRUE	up 0-6h
GB40459	10.3136	26.2462	-1.34757	-1.67841	-3.34776	0.000814664	0.00239288	0.0017348	TRUE	up 0-6h
GB47888	11.183	27.15	-1.27965	-1.61049	-3.30582	0.000947003	0.00274816	0.00199237	TRUE	up 0-6h
GB49504	5.37699	21.3584	-1.98993	-2.32077	-3.73591	0.000187035	0.000612489	0.000444045	TRUE	up 0-6h
GB55476	9.99852	26.0048	-1.37899	-1.70983	-3.37629	0.000734702	0.0021767	0.00157808	TRUE	up 0-6h
GB50587	10.0478	26.0696	-1.37549	-1.70633	-3.37563	0.000736479	0.00218144	0.00158151	TRUE	up 0-6h
GB42192	11.0097	27.0418	-1.29642	-1.62726	-3.32391	0.000887651	0.00258812	0.00187635	TRUE	up 0-6h
GB51672	3.51379	19.5546	-2.47641	-2.80725	-3.97443	7.05479e-05	0.000247481	0.000179418	TRUE	up 0-6h
GB48933	6.08895	22.1334	-1.86196	-2.1928	-3.67396	0.000238819	0.000769985	0.000558227	TRUE	up 0-6h
GB53934	5.43394	21.4902	-1.9836	-2.31444	-3.74131	0.000183067	0.000600773	0.000435551	TRUE	up 0-6h
GB40859	4.40464	20.4697	-2.2164	-2.54724	-3.85977	0.000113492	0.000383907	0.000278327	TRUE	up 0-6h
GB40355	9.61219	25.678	-1.4176	-1.74844	-3.40789	0.000654681	0.00195658	0.00141849	TRUE	up 0-6h
GB50015	10.1728	26.2682	-1.36861	-1.69945	-3.37881	0.000728008	0.00215791	0.00156445	TRUE	up 0-6h
GB45410	6.07442	22.2062	-1.87015	-2.20099	-3.6885	0.000225576	0.000729965	0.000529213	TRUE	up 0-6h
GB47748	5.70961	21.8418	-1.93563	-2.26647	-3.72443	0.000195753	0.00063951	0.000463635	TRUE	up 0-6h
GB55414	3.64936	19.7931	-2.43928	-2.77012	-3.97118	7.15186e-05	0.000250671	0.000181733	TRUE	up 0-6h
GB42771	5.8397	22.0062	-1.91394	-2.24478	-3.7166	0.000201922	0.000658614	0.000477485	TRUE	up 0-6h
GB48372	4.84657	21.0284	-2.1173	-2.44814	-3.82502	0.000130762	0.000438352	0.000317799	TRUE	up 0-6h
GB45447	11.7917	28.0003	-1.24767	-1.57851	-3.30881	0.000936922	0.00272019	0.00197209	TRUE	up 0-6h
GB41864	3.32386	19.5329	-2.55498	-2.88582	-4.02818	5.62114e-05	0.000201025	0.00014574	TRUE	up 0-6h
GB42252	8.44182	24.6524	-1.5461	-1.87694	-3.50561	0.000455567	0.00140025	0.00101516	TRUE	up 0-6h
GB54235	6.28293	22.5148	-1.84136	-2.17221	-3.6838	0.000229779	0.00074298	0.000538457	TRUE	up 0-6h
GB41010	11.3207	27.572	-1.28425	-1.61509	-3.33826	0.000843038	0.00246916	0.0017901	TRUE	up 0-6h
GB54347	8.72287	24.9851	-1.5182	-1.84904	-3.49357	0.000476612	0.00146056	0.00105888	TRUE	up 0-6h
GB45194	8.22283	24.511	-1.57572	-1.90656	-3.53252	0.000411614	0.00127342	0.000923208	TRUE	up 0-6h
GB44188	11.7138	28.006	-1.25752	-1.58837	-3.32412	0.00088697	0.00258675	0.00187535	TRUE	up 0-6h
GB41775	7.72426	24.0231	-1.63695	-1.96779	-3.57141	0.000355064	0.00111329	0.00080712	TRUE	up 0-6h
GB45636	6.24882	22.5544	-1.85176	-2.1826	-3.69802	0.00021729	0.000705189	0.000511251	TRUE	up 0-6h
GB41417	11.137	27.4766	-1.30285	-1.63369	-3.36001	0.000779387	0.00230079	0.00166804	TRUE	up 0-6h
GB45282	8.20145	24.5586	-1.58228	-1.91312	-3.54408	0.000393979	0.0012244	0.00088767	TRUE	up 0-6h
GB53238	3.99035	20.3704	-2.35189	-2.68273	-3.96111	7.46036e-05	0.000260594	0.000188927	TRUE	up 0-6h
GB52503	7.74362	24.1729	-1.64231	-1.97315	-3.58895	0.000332017	0.00104449	0.000757238	TRUE	up 0-6h
GB53147	7.14548	23.5927	-1.72324	-2.05408	-3.63964	0.000273023	0.000871141	0.00063154	TRUE	up 0-6h
GB41333	3.55011	20.035	-2.49659	-2.82743	-4.03772	5.39722e-05	0.00019358	0.000140342	TRUE	up 0-6h
GB54197	8.05773	24.5464	-1.60707	-1.93791	-3.57373	0.000351929	0.00110374	0.000800198	TRUE	up 0-6h
GB50862	6.36059	22.8797	-1.84683	-2.17767	-3.71936	0.000199729	0.000651807	0.00047255	TRUE	up 0-6h
GB43080	7.10861	23.6505	-1.73423	-2.06507	-3.65661	0.00025557	0.000819701	0.000594271	TRUE	up 0-6h
GB50943	11.965	28.5077	-1.25253	-1.58337	-3.34611	0.000819531	0.00240545	0.00174392	TRUE	up 0-6h
GB45387	13.1693	29.7333	-1.1749	-1.50574	-3.29376	0.000988561	0.00286134	0.00207443	TRUE	up 0-6h
GB46267	3.74528	20.3247	-2.44009	-2.77093	-4.02476	5.70337e-05	0.000203729	0.000147701	TRUE	up 0-6h
GB55909	1.70125	18.2896	-3.42636	-3.7572	-4.36359	1.27947e-05	5.03325e-05	3.64903e-05	TRUE	up 0-6h
GB47481	6.36787	22.9646	-1.85053	-2.18137	-3.73018	0.00019134	0.000626088	0.000453872	TRUE	up 0-6h
GB45295	4.85008	21.4564	-2.14533	-2.47617	-3.88906	0.000100634	0.000343527	0.000249052	TRUE	up 0-6h
GB50368	4.58313	21.201	-2.20973	-2.54057	-3.92236	8.76858e-05	0.000302769	0.000219503	TRUE	up 0-6h
GB40500	12.9345	29.5527	-1.19206	-1.5229	-3.3113	0.000928634	0.00269867	0.00195645	TRUE	up 0-6h
GB44509	11.0728	27.7212	-1.32396	-1.6548	-3.40607	0.000659052	0.00196868	0.00142726	TRUE	up 0-6h
GB51885	5.29136	21.9536	-2.05275	-2.38359	-3.84802	0.000119075	0.000401471	0.00029106	TRUE	up 0-6h
GB42571	0	16.7124	-6.69542	-7.02626	-4.42689	9.5601e-06	3.83682e-05	2.78163e-05	TRUE	up 0-6h
GB49613	4.87526	21.5895	-2.14678	-2.47762	-3.9024	9.52419e-05	0.000326661	0.000236812	TRUE	up 0-6h
GB50853	10.6849	27.4011	-1.35866	-1.6895	-3.43663	0.000589003	0.00178017	0.00129059	TRUE	up 0-6h
GB46269	4.04511	20.777	-2.36073	-2.69157	-4.00748	6.13693e-05	0.000217701	0.00015783	TRUE	up 0-6h
GB54087	11.6982	28.4315	-1.28121	-1.61205	-3.3853	0.000711016	0.00211365	0.00153236	TRUE	up 0-6h
GB50127	10.7327	27.4662	-1.35564	-1.68648	-3.43636	0.000589596	0.00178108	0.00129126	TRUE	up 0-6h
GB53829	5.87422	22.6484	-1.94694	-2.27778	-3.80406	0.000142343	0.000474592	0.000344072	TRUE	up 0-6h
GB49302	5.91045	22.699	-1.94129	-2.27213	-3.80257	0.000143205	0.000476948	0.00034578	TRUE	up 0-6h
GB52581	11.9959	28.7874	-1.2629	-1.59374	-3.37843	0.000728998	0.00216032	0.0015662	TRUE	up 0-6h
GB54420	4.28118	21.0993	-2.30111	-2.63195	-3.99001	6.60719e-05	0.00023284	0.000168805	TRUE	up 0-6h
GB41305	7.59248	24.4296	-1.68599	-2.01683	-3.66001	0.000252209	0.000809341	0.00058676	TRUE	up 0-6h
GB52282	12.5948	29.4428	-1.22509	-1.55593	-3.35755	0.000786368	0.00231862	0.00168096	TRUE	up 0-6h
GB54119	6.1202	22.9695	-1.90807	-2.23891	-3.791	0.000150043	0.000498644	0.000361509	TRUE	up 0-6h
GB54385	12.423	29.2791	-1.23685	-1.56769	-3.36664	0.00076089	0.00224942	0.0016308	TRUE	up 0-6h
GB40400	8.61368	25.4917	-1.56532	-1.89616	-3.58931	0.000331553	0.0010433	0.000756373	TRUE	up 0-6h
GB45634	13.6504	30.5495	-1.1622	-1.49304	-3.3178	0.000907285	0.00264162	0.00191513	TRUE	up 0-6h
GB41454	11.4047	28.3231	-1.31235	-1.64319	-3.42557	0.000613501	0.0018474	0.00133934	TRUE	up 0-6h
GB54098	7.61043	24.5433	-1.68928	-2.02012	-3.6724	0.00024028	0.000774292	0.00056135	TRUE	up 0-6h
GB50743	3.09697	20.037	-2.69374	-3.02458	-4.1744	2.9877e-05	0.000110939	8.04294e-05	TRUE	up 0-6h
GB46439	6.49335	23.45	-1.85255	-2.18339	-3.77157	0.000162221	0.000536653	0.000389065	TRUE	up 0-6h
GB48659	8.59338	25.554	-1.57225	-1.90309	-3.6025	0.000315168	0.000996574	0.000722501	TRUE	up 0-6h
GB55971	7.98225	24.9493	-1.64413	-1.97497	-3.64834	0.000263935	0.000844772	0.000612446	TRUE	up 0-6h
GB45071	10.7324	27.7012	-1.36798	-1.69882	-3.46885	0.000522695	0.00159543	0.0011566	TRUE	up 0-6h
GB44216	6.29808	23.304	-1.88759	-2.21843	-3.79703	0.000146439	0.000487193	0.000353137	TRUE	up 0-6h
GB49459	4.98753	22.0034	-2.14133	-2.47217	-3.93467	8.33094e-05	0.000288873	0.000209378	TRUE	up 0-6h
GB52676	6.12063	23.1499	-1.91925	-2.25009	-3.81746	0.000134833	0.00045053	0.000326627	TRUE	up 0-6h
GB46650	3.04395	20.08	-2.72174	-3.05258	-4.19715	2.70291e-05	0.000100882	7.31377e-05	TRUE	up 0-6h
GB41003	7.83841	24.8848	-1.66663	-1.99747	-3.67079	0.000241799	0.000778372	0.000564308	TRUE	up 0-6h
GB47420	7.44736	24.539	-1.72027	-2.05111	-3.70845	0.000208531	0.00067891	0.000492199	TRUE	up 0-6h
GB48599	5.01478	22.1209	-2.14115	-2.47199	-3.94501	7.97979e-05	0.000277479	0.000201168	TRUE	up 0-6h
GB41780	4.70917	21.8232	-2.21232	-2.54316	-3.98177	6.84027e-05	0.000240434	0.000174311	TRUE	up 0-6h
GB44521	11.4025	28.5234	-1.3228	-1.65364	-3.45327	0.000553833	0.0016813	0.00121877	TRUE	up 0-6h
GB50921	2.23605	19.3572	-3.11385	-3.44469	-4.34477	1.39419e-05	5.45148e-05	3.95224e-05	TRUE	up 0-6h
GB40733	14.527	31.6569	-1.12378	-1.45462	-3.31247	0.000924751	0.00268929	0.0019497	TRUE	up 0-6h
GB48337	4.25414	21.4171	-2.33182	-2.66266	-4.04526	5.22644e-05	0.000187783	0.00013614	TRUE	up 0-6h
GB45831	11.9041	29.0788	-1.28851	-1.61935	-3.43478	0.000593044	0.00179018	0.00129785	TRUE	up 0-6h
GB42493	3.53239	20.7077	-2.55145	-2.88229	-4.145	3.39815e-05	0.000125274	9.0796e-05	TRUE	up 0-6h
GB47969	9.61845	26.8205	-1.47946	-1.8103	-3.56766	0.000360188	0.00112878	0.000818286	TRUE	up 0-6h
GB51254	13.2578	30.4601	-1.20008	-1.53092	-3.37477	0.000738773	0.00218719	0.00158568	TRUE	up 0-6h
GB40363	4.41349	21.6365	-2.29348	-2.62432	-4.0341	5.48128e-05	0.000196366	0.000142362	TRUE	up 0-6h
GB40397	5.59431	22.8222	-2.02841	-2.35925	-3.89975	9.62921e-05	0.000329712	0.000239036	TRUE	up 0-6h
GB40748	7.04683	24.2779	-1.7846	-2.11544	-3.76218	0.000168441	0.000554845	0.000402254	TRUE	up 0-6h
GB54729	7.79816	25.0325	-1.6826	-2.01344	-3.70084	0.000214886	0.000698125	0.00050613	TRUE	up 0-6h
GB48064	14.1778	31.4277	-1.14841	-1.47925	-3.34203	0.000831673	0.00243877	0.00176807	TRUE	up 0-6h
GB41039	451.522	468.784	-0.0541268	-0.384967	-4.06159	4.87401e-05	0.000175787	0.000127443	TRUE	up 0-6h
GB52703	13.8636	31.138	-1.16737	-1.49821	-3.35819	0.000784545	0.00231435	0.00167787	TRUE	up 0-6h
GB44251	8.12035	25.4047	-1.64548	-1.97632	-3.68313	0.000230383	0.000744348	0.00053964	TRUE	up 0-6h
GB43157	5.33159	22.6569	-2.08731	-2.41815	-3.94218	8.07459e-05	0.000280696	0.0002035	TRUE	up 0-6h
GB51508	8.94892	26.2818	-1.55428	-1.88512	-3.63024	0.000283162	0.000899994	0.000652482	TRUE	up 0-6h
GB54103	12.4638	29.7967	-1.25741	-1.58825	-3.42857	0.00060676	0.00182845	0.0013256	TRUE	up 0-6h
GB48018	10.9186	28.267	-1.37233	-1.70317	-3.51042	0.000447395	0.00137754	0.000998693	TRUE	up 0-6h
GB54091	6.9297	24.3316	-1.81197	-2.14281	-3.79701	0.000146449	0.000487096	0.000353137	TRUE	up 0-6h
GB42401	12.4711	29.8799	-1.26059	-1.59143	-3.43834	0.0005853	0.00177028	0.00128342	TRUE	up 0-6h
GB49954	5.11451	22.5292	-2.13913	-2.46997	-3.9794	6.90906e-05	0.000242714	0.000175964	TRUE	up 0-6h
GB50805	14.4102	31.845	-1.14398	-1.47482	-3.35666	0.000788911	0.002325	0.00168557	TRUE	up 0-6h
GB53781	5.17451	22.61	-2.12747	-2.45831	-3.97572	7.01654e-05	0.000246209	0.000178498	TRUE	up 0-6h
GB47383	10.7604	28.2271	-1.39135	-1.72219	-3.53545	0.000407087	0.00126068	0.000913973	TRUE	up 0-6h
GB48551	4.62041	22.1029	-2.25814	-2.58898	-4.04715	5.18457e-05	0.000186442	0.000135167	TRUE	up 0-6h
GB53972	5.28435	22.7692	-2.10728	-2.43812	-3.9708	7.16318e-05	0.000250925	0.000181917	TRUE	up 0-6h
GB43467	10.7086	28.2042	-1.39715	-1.72799	-3.54234	0.000396587	0.00123126	0.000892644	TRUE	up 0-6h
GB54697	7.49793	24.9949	-1.73707	-2.06791	-3.76243	0.000168272	0.000554436	0.000401957	TRUE	up 0-6h
GB47007	14.642	32.1448	-1.13448	-1.46532	-3.35622	0.000790161	0.00232757	0.00168745	TRUE	up 0-6h
GB49235	7.23666	24.7403	-1.77347	-2.10431	-3.78515	0.000153617	0.000509971	0.000369721	TRUE	up 0-6h
GB55002	7.30959	24.8228	-1.7638	-2.09464	-3.78038	0.000156592	0.000519289	0.000376476	TRUE	up 0-6h
GB46651	4.41296	21.9311	-2.31316	-2.644	-4.07799	4.54258e-05	0.000164363	0.000119161	TRUE	up 0-6h
GB49633	12.5379	30.0604	-1.26157	-1.59241	-3.45024	0.000560093	0.00169737	0.00123057	TRUE	up 0-6h
GB44662	7.70209	25.2284	-1.71173	-2.04257	-3.75007	0.000176785	0.000580933	0.000421168	TRUE	up 0-6h
GB43901	3.94698	21.4755	-2.44387	-2.77471	-4.14006	3.47219e-05	0.000127812	9.26617e-05	TRUE	up 0-6h
GB49614	10.8258	28.3951	-1.39116	-1.722	-3.54568	0.000391604	0.00121794	0.000882987	TRUE	up 0-6h
GB45676	2.03522	19.6429	-3.27076	-3.6016	-4.45334	8.45448e-06	3.41984e-05	2.47933e-05	TRUE	up 0-6h
GB45284	7.66631	25.2939	-1.72219	-2.05303	-3.76733	0.000165001	0.000545119	0.000395202	TRUE	up 0-6h
GB54649	5.08564	22.7172	-2.15929	-2.49013	-4.01453	5.95655e-05	0.000211974	0.000153678	TRUE	up 0-6h
GB41449	6.72602	24.3834	-1.85808	-2.18892	-3.85195	0.000117181	0.000395627	0.000286824	TRUE	up 0-6h
GB44312	13.2472	30.9154	-1.22264	-1.55348	-3.43653	0.00058922	0.00178039	0.00129075	TRUE	up 0-6h
GB47950	4.2658	21.9384	-2.36257	-2.69341	-4.11946	3.79755e-05	0.000138999	0.000100767	TRUE	up 0-6h
GB42472	13.4368	31.1184	-1.21158	-1.54242	-3.42981	0.000603996	0.00182101	0.0013202	TRUE	up 0-6h
GB48267	5.62217	23.3296	-2.05296	-2.3838	-3.96699	7.27861e-05	0.000254534	0.000184533	TRUE	up 0-6h
GB40348	7.99516	25.712	-1.68525	-2.01609	-3.75395	0.00017407	0.00057247	0.000415032	TRUE	up 0-6h
GB45680	6.97434	24.6942	-1.82405	-2.15489	-3.83873	0.000123674	0.00041618	0.000301724	TRUE	up 0-6h
GB42081	4.67503	22.4146	-2.26139	-2.59223	-4.0784	4.53473e-05	0.000164176	0.000119025	TRUE	up 0-6h
GB49494	6.81167	24.5946	-1.85226	-2.1831	-3.86221	0.000112367	0.000380416	0.000275796	TRUE	up 0-6h
GB48082	6.18479	23.9698	-1.95442	-2.28526	-3.92122	8.81016e-05	0.000304035	0.00022042	TRUE	up 0-6h
GB42112	6.34236	24.1414	-1.92842	-2.25926	-3.90802	9.30554e-05	0.000319875	0.000231904	TRUE	up 0-6h
GB45411	4.88203	22.708	-2.21765	-2.54849	-4.06645	4.77344e-05	0.000172311	0.000124923	TRUE	up 0-6h
GB41457	4.84101	22.6765	-2.22782	-2.55866	-4.07266	4.64799e-05	0.00016793	0.000121747	TRUE	up 0-6h
GB51144	13.3854	31.2425	-1.22285	-1.55369	-3.45501	0.00055027	0.00167296	0.00121274	TRUE	up 0-6h
GB45297	13.6364	31.4961	-1.20771	-1.53855	-3.44423	0.000572696	0.00173301	0.0012564	TRUE	up 0-6h
GB45037	7.75984	25.6305	-1.72376	-2.05461	-3.79419	0.000148124	0.000492399	0.000356982	TRUE	up 0-6h
GB43165	8.03854	25.9192	-1.68902	-2.01986	-3.77363	0.000160892	0.000532401	0.000385982	TRUE	up 0-6h
GB43737	5.79427	23.6762	-2.03074	-2.36158	-3.97436	7.05675e-05	0.000247479	0.000179418	TRUE	up 0-6h
GB53812	11.2045	29.09	-1.37644	-1.70728	-3.56722	0.000360786	0.0011298	0.000819085	TRUE	up 0-6h
GB43843	12.6995	30.5901	-1.26829	-1.59913	-3.49113	0.000480989	0.00147361	0.00106834	TRUE	up 0-6h
GB47477	5.46067	23.3648	-2.09719	-2.42803	-4.01276	6.00126e-05	0.000213442	0.000154742	TRUE	up 0-6h
GB51853	13.2348	31.1428	-1.23457	-1.56541	-3.46845	0.000523467	0.00159699	0.00115779	TRUE	up 0-6h
GB55281	11.4224	29.3436	-1.36118	-1.69202	-3.56011	0.000370699	0.00115907	0.000840308	TRUE	up 0-6h
GB54236	8.30278	26.2494	-1.66062	-1.99146	-3.76266	0.000168116	0.000554072	0.000401694	TRUE	up 0-6h
GB51964	4.76869	22.7235	-2.25252	-2.58336	-4.09865	4.15563e-05	0.000151341	0.00010972	TRUE	up 0-6h
GB55626	6.06302	24.0312	-1.9868	-2.31764	-3.95959	7.50791e-05	0.000262106	0.000190023	TRUE	up 0-6h
GB54968	17.1236	35.1202	-1.03632	-1.36716	-3.32927	0.000870754	0.00254247	0.00184325	TRUE	up 0-6h
GB52798	5.92008	23.9264	-2.01492	-2.34576	-3.97944	6.90775e-05	0.000242737	0.000175964	TRUE	up 0-6h
GB49351	14.9041	32.9194	-1.14323	-1.47407	-3.41153	0.000645987	0.00193341	0.00140169	TRUE	up 0-6h
GB41761	7.69818	25.7171	-1.74014	-2.07098	-3.82003	0.000133435	0.00044634	0.00032359	TRUE	up 0-6h
GB48925	7.62263	25.6448	-1.75031	-2.08115	-3.82664	0.000129905	0.000435717	0.000315888	TRUE	up 0-6h
GB51542	8.41374	26.4383	-1.65181	-1.98265	-3.76522	0.000166405	0.000548873	0.000397925	TRUE	up 0-6h
GB41875	14.7578	32.7836	-1.1515	-1.48234	-3.41867	0.000629284	0.00188893	0.00136944	TRUE	up 0-6h
GB40106	11.7902	29.824	-1.33888	-1.66972	-3.55555	0.000377193	0.00117639	0.000852863	TRUE	up 0-6h
GB54484	5.88063	23.9515	-2.02608	-2.35692	-3.99274	6.53132e-05	0.000230364	0.000167011	TRUE	up 0-6h
GB52883	6.26928	24.3485	-1.95746	-2.2883	-3.95526	7.64529e-05	0.000266525	0.000193226	TRUE	up 0-6h
GB51133	8.80266	26.9127	-1.61228	-1.94312	-3.7487	0.000177755	0.000583965	0.000423366	TRUE	up 0-6h
GB44537	10.3209	28.4785	-1.4643	-1.79514	-3.65508	0.000257106	0.000824412	0.000597686	TRUE	up 0-6h
GB53654	6.13321	24.3197	-1.98741	-2.31825	-3.98391	6.779e-05	0.000238485	0.000172898	TRUE	up 0-6h
GB41678	19.1097	37.2984	-0.964811	-1.29565	-3.29205	0.000994612	0.00287615	0.00208517	TRUE	up 0-6h
GB51705	17.5092	35.706	-1.02805	-1.3589	-3.34141	0.000833552	0.00244312	0.00177122	TRUE	up 0-6h
GB51791	9.10909	27.3181	-1.58448	-1.91532	-3.74077	0.000183458	0.000601896	0.000436365	TRUE	up 0-6h
GB54543	9.92972	28.1404	-1.50282	-1.83366	-3.68659	0.000227277	0.000735277	0.000533065	TRUE	up 0-6h
GB40477	4.40484	22.6171	-2.36025	-2.69109	-4.18078	2.90509e-05	0.000108133	7.83948e-05	TRUE	up 0-6h
GB43954	3.04391	21.2609	-2.80421	-3.13505	-4.37255	1.22805e-05	4.84646e-05	3.51361e-05	TRUE	up 0-6h
GB51714	6.91646	25.1364	-1.86167	-2.19251	-3.91495	9.04215e-05	0.000311517	0.000225845	TRUE	up 0-6h
GB46895	7.56372	25.788	-1.76953	-2.10037	-3.85987	0.000113445	0.000383856	0.000278289	TRUE	up 0-6h
GB47720	5.3839	23.6371	-2.13433	-2.46517	-4.07153	4.67059e-05	0.000168698	0.000122303	TRUE	up 0-6h
GB46377	11.2009	29.4616	-1.39522	-1.72606	-3.61762	0.000297323	0.000942327	0.000683173	TRUE	up 0-6h
GB49777	13.3832	31.6477	-1.24168	-1.57252	-3.50802	0.000451462	0.00138937	0.00100727	TRUE	up 0-6h
GB45045	3.68502	22.0144	-2.5787	-2.90954	-4.29387	1.75588e-05	6.7563e-05	4.89821e-05	TRUE	up 0-6h
GB53597	14.4398	32.789	-1.18316	-1.514	-3.47288	0.000514911	0.00157401	0.00114113	TRUE	up 0-6h
GB49307	12.4814	30.8397	-1.30501	-1.63585	-3.56309	0.00036652	0.00114659	0.000831257	TRUE	up 0-6h
GB48834	4.57877	22.9961	-2.32835	-2.65919	-4.18879	2.80449e-05	0.000104641	7.58633e-05	TRUE	up 0-6h
GB40874	14.0367	32.4751	-1.21013	-1.54097	-3.50138	0.000462851	0.00142122	0.00103036	TRUE	up 0-6h
GB41517	11.3552	29.8126	-1.39257	-1.72341	-3.63518	0.000277783	0.000884724	0.000641411	TRUE	up 0-6h
GB49127	14.8498	33.3298	-1.16636	-1.4972	-3.47264	0.000515358	0.00157498	0.00114184	TRUE	up 0-6h
GB52686	5.94195	24.4286	-2.03957	-2.37041	-4.04592	5.21172e-05	0.000187308	0.000135796	TRUE	up 0-6h
GB50947	6.09897	24.591	-2.01149	-2.34233	-4.03083	5.55797e-05	0.000198882	0.000144186	TRUE	up 0-6h
GB45593	15.4413	33.9463	-1.13646	-1.4673	-3.45245	0.00055551	0.00168473	0.0012214	TRUE	up 0-6h
GB44575	7.6806	26.2049	-1.77055	-2.10139	-3.89214	9.93622e-05	0.000339469	0.00024611	TRUE	up 0-6h
GB45492	6.21793	24.7564	-1.9933	-2.32414	-4.02562	5.6825e-05	0.000203102	0.000147246	TRUE	up 0-6h
GB41718	5.47741	24.0251	-2.13298	-2.46382	-4.10352	4.06914e-05	0.000148323	0.000107532	TRUE	up 0-6h
GB40294	6.1907	24.7512	-1.99933	-2.33017	-4.03143	5.54387e-05	0.000198493	0.000143904	TRUE	up 0-6h
GB47495	7.03619	25.6153	-1.86414	-2.19498	-3.95483	7.65888e-05	0.000266923	0.000193515	TRUE	up 0-6h
GB40028	7.59529	26.1876	-1.78571	-2.11655	-3.90865	9.28122e-05	0.000319128	0.000231363	TRUE	up 0-6h
GB47189	18.7783	37.3751	-0.993011	-1.32385	-3.35074	0.000805956	0.00237013	0.00171831	TRUE	up 0-6h
GB41835	10.1555	28.7622	-1.50191	-1.83275	-3.72584	0.000194666	0.000636296	0.000461304	TRUE	up 0-6h
GB47230	5.44326	24.0566	-2.14389	-2.47473	-4.1166	3.84498e-05	0.00014061	0.00010194	TRUE	up 0-6h
GB44909	9.04779	27.6711	-1.61274	-1.94358	-3.80175	0.000143677	0.000478392	0.000346827	TRUE	up 0-6h
GB49119	10.0209	28.6473	-1.51539	-1.84623	-3.73699	0.000186234	0.000610353	0.000442496	TRUE	up 0-6h
GB50359	5.51071	24.1423	-2.13125	-2.46209	-4.11186	3.92485e-05	0.00014319	0.000103811	TRUE	up 0-6h
GB48326	5.93078	24.5672	-2.05044	-2.38128	-4.06832	4.73526e-05	0.000170983	0.00012396	TRUE	up 0-6h
GB47683	6.90365	25.5505	-1.88792	-2.21876	-3.9762	7.00258e-05	0.000245789	0.000178193	TRUE	up 0-6h
GB54608	8.9011	27.5487	-1.62993	-1.96077	-3.81551	0.000135904	0.000453862	0.000329043	TRUE	up 0-6h
GB54311	8.72989	27.3811	-1.64914	-1.97998	-3.82838	0.000128987	0.000432875	0.000313828	TRUE	up 0-6h
GB50024	4.14599	22.8184	-2.46041	-2.79125	-4.2807	1.86307e-05	7.13976e-05	5.17621e-05	TRUE	up 0-6h
GB40548	7.78212	26.4563	-1.76537	-2.09621	-3.90464	9.43656e-05	0.000324017	0.000234907	TRUE	up 0-6h
GB49100	14.4297	33.1151	-1.19845	-1.52929	-3.51602	0.000438067	0.00134983	0.000978555	TRUE	up 0-6h
GB52220	13.4142	32.1298	-1.26015	-1.59099	-3.56472	0.000364239	0.00113974	0.000826293	TRUE	up 0-6h
GB55752	11.1153	29.8378	-1.42459	-1.75543	-3.6838	0.000229784	0.000742801	0.000538457	TRUE	up 0-6h
GB41196	6.94136	25.6646	-1.88649	-2.21733	-3.98349	6.7912e-05	0.000238778	0.00017311	TRUE	up 0-6h
GB41234	6.58013	25.3046	-1.94321	-2.27405	-4.01695	5.89554e-05	0.000209985	0.000152232	TRUE	up 0-6h
GB49787	14.7315	33.4618	-1.18361	-1.51445	-3.50909	0.000449636	0.00138409	0.00100345	TRUE	up 0-6h
GB55161	7.77325	26.505	-1.76967	-2.10051	-3.91333	9.10307e-05	0.00031344	0.000227239	TRUE	up 0-6h
GB53721	7.38824	26.1467	-1.82333	-2.15417	-3.94918	7.84186e-05	0.000272837	0.000197802	TRUE	up 0-6h
GB55610	14.0097	32.805	-1.22749	-1.55833	-3.54807	0.000388063	0.00120754	0.000875444	TRUE	up 0-6h
GB53328	8.23433	27.0389	-1.71531	-2.04615	-3.8867	0.000101614	0.000346586	0.00025127	TRUE	up 0-6h
GB50336	13.4215	32.2366	-1.26415	-1.59499	-3.57714	0.00034737	0.00109056	0.000790638	TRUE	up 0-6h
GB47480	14.5551	33.3767	-1.19731	-1.52815	-3.52795	0.000418798	0.00129434	0.000938378	TRUE	up 0-6h
GB46086	16.2495	35.0971	-1.11096	-1.4418	-3.46476	0.0005307	0.00161745	0.00117263	TRUE	up 0-6h
GB46870	11.5888	30.4544	-1.39392	-1.72476	-3.67612	0.000236804	0.000763891	0.000553809	TRUE	up 0-6h
GB41738	7.71011	26.5947	-1.78631	-2.11716	-3.93963	8.16079e-05	0.000283452	0.000205498	TRUE	up 0-6h
GB48846	7.62479	26.5241	-1.79853	-2.12937	-3.94873	7.85675e-05	0.000273277	0.000198122	TRUE	up 0-6h
GB55365	12.4642	31.366	-1.33142	-1.66226	-3.6347	0.000278305	0.000886156	0.000642449	TRUE	up 0-6h
GB42316	8.03951	26.9441	-1.74479	-2.07563	-3.91572	9.0135e-05	0.000310616	0.000225192	TRUE	up 0-6h
GB50704	6.19595	25.1256	-2.01976	-2.3506	-4.08294	4.44687e-05	0.000161232	0.000116891	TRUE	up 0-6h
GB49936	9.64495	28.5839	-1.56736	-1.8982	-3.80353	0.00014265	0.000475231	0.000344535	TRUE	up 0-6h
GB53921	21.4257	40.3677	-0.913862	-1.2447	-3.31933	0.00090234	0.00262784	0.00190514	TRUE	up 0-6h
GB52978	8.16746	27.1153	-1.73115	-2.06199	-3.91156	9.17012e-05	0.000315484	0.000228721	TRUE	up 0-6h
GB53958	9.9503	28.8988	-1.5382	-1.86904	-3.78474	0.000153869	0.000510534	0.000370129	TRUE	up 0-6h
GB40483	15.1599	34.1129	-1.17006	-1.5009	-3.51962	0.000432166	0.00133265	0.000966147	TRUE	up 0-6h
GB50106	15.5939	34.5641	-1.14829	-1.47913	-3.50464	0.000457228	0.001405	0.00101861	TRUE	up 0-6h
GB43480	5.89984	24.8821	-2.07636	-2.4072	-4.12033	3.78324e-05	0.000138516	0.000100422	TRUE	up 0-6h
GB40578	13.6812	32.6752	-1.256	-1.58684	-3.58805	0.000333159	0.00104781	0.000759649	TRUE	up 0-6h
GB51628	6.54609	25.5449	-1.96433	-2.29517	-4.05858	4.93721e-05	0.000177962	0.00012902	TRUE	up 0-6h
GB52751	9.88845	28.891	-1.5468	-1.87764	-3.79599	0.000147054	0.000488976	0.0003545	TRUE	up 0-6h
GB53136	10.0524	29.088	-1.53289	-1.86373	-3.78981	0.000150761	0.000500897	0.000363143	TRUE	up 0-6h
GB54756	19.0484	38.0904	-0.999763	-1.3306	-3.39593	0.000683955	0.00203813	0.00147761	TRUE	up 0-6h
GB41481	4.51281	23.56	-2.38424	-2.71508	-4.28722	1.8092e-05	6.94845e-05	5.03752e-05	TRUE	up 0-6h
GB45013	19.8798	38.9394	-0.969926	-1.30077	-3.37398	0.000740905	0.00219244	0.00158949	TRUE	up 0-6h
GB46426	22.3221	41.4085	-0.891459	-1.2223	-3.31418	0.000919114	0.00267416	0.00193873	TRUE	up 0-6h
GB42856	8.29092	27.3793	-1.72348	-2.05432	-3.92115	8.81275e-05	0.000304039	0.000220423	TRUE	up 0-6h
GB45122	11.3676	30.5515	-1.42631	-1.75715	-3.73013	0.000191377	0.000626044	0.000453872	TRUE	up 0-6h
GB44779	6.01585	25.2143	-2.0674	-2.39824	-4.13873	3.49236e-05	0.000128362	9.30608e-05	TRUE	up 0-6h
GB45739	10.76	29.9657	-1.47764	-1.80848	-3.76844	0.000164268	0.000543135	0.000393764	TRUE	up 0-6h
GB49975	17.724	36.9425	-1.05958	-1.39042	-3.45868	0.000542829	0.00165196	0.00119765	TRUE	up 0-6h
GB41580	13.209	32.4285	-1.29574	-1.62658	-3.63886	0.000273848	0.000872868	0.000632815	TRUE	up 0-6h
GB45554	20.289	39.521	-0.961923	-1.29276	-3.38286	0.000717362	0.002132	0.00154567	TRUE	up 0-6h
GB51074	6.43785	25.683	-1.99616	-2.327	-4.10329	4.07315e-05	0.000148425	0.000107606	TRUE	up 0-6h
GB48188	4.92562	24.172	-2.29496	-2.6258	-4.26523	1.99695e-05	7.61724e-05	5.52238e-05	TRUE	up 0-6h
GB47076	6.15772	25.4088	-2.04486	-2.3757	-4.13172	3.60066e-05	0.000132185	9.58322e-05	TRUE	up 0-6h
GB55805	22.7337	42.0016	-0.885616	-1.21646	-3.32524	0.000883413	0.00257699	0.00186828	TRUE	up 0-6h
GB46609	15.1775	34.4495	-1.18255	-1.51339	-3.55867	0.000372742	0.00116427	0.00084401	TRUE	up 0-6h
GB51895	7.71536	26.9979	-1.80704	-2.13788	-3.99388	6.5002e-05	0.000229398	0.00016631	TRUE	up 0-6h
GB52352	9.29664	28.5876	-1.62061	-1.95145	-3.87456	0.000106816	0.000362521	0.000262822	TRUE	up 0-6h
GB47418	13.341	32.7299	-1.29475	-1.62559	-3.65413	0.00025806	0.00082704	0.000599591	TRUE	up 0-6h
GB52166	16.4489	35.8484	-1.12392	-1.45476	-3.5252	0.000423161	0.0013075	0.000947917	TRUE	up 0-6h
GB51367	18.582	37.9864	-1.03158	-1.36242	-3.45328	0.000553804	0.00168162	0.00121877	TRUE	up 0-6h
GB53093	11.4723	30.8915	-1.42906	-1.7599	-3.75492	0.000173399	0.000570415	0.000413542	TRUE	up 0-6h
GB55187	7.78634	27.2084	-1.80503	-2.13587	-4.00703	6.14858e-05	0.000217989	0.000158038	TRUE	up 0-6h
GB52692	10.9872	30.4101	-1.46872	-1.79956	-3.78341	0.000154694	0.000513133	0.000372013	TRUE	up 0-6h
GB44557	22.3536	41.7921	-0.902722	-1.23356	-3.35363	0.000797598	0.00234892	0.00170293	TRUE	up 0-6h
GB53188	9.36491	28.811	-1.62128	-1.95212	-3.89056	0.000100015	0.00034151	0.000247589	TRUE	up 0-6h
GB50364	7.69228	27.1492	-1.81943	-2.15027	-4.01961	5.8294e-05	0.00020787	0.000150702	TRUE	up 0-6h
GB51066	4.82259	24.2962	-2.33285	-2.66369	-4.3095	1.63625e-05	6.32165e-05	4.5831e-05	TRUE	up 0-6h
GB54981	9.34138	28.8253	-1.62563	-1.95647	-3.89725	9.72918e-05	0.000332857	0.000241316	TRUE	up 0-6h
GB51700	18.1381	37.6357	-1.05308	-1.38392	-3.47856	0.000504117	0.00154216	0.00111804	TRUE	up 0-6h
GB52079	11.8636	31.3637	-1.40256	-1.7334	-3.74369	0.000181339	0.000595579	0.000431786	TRUE	up 0-6h
GB47620	10.5907	30.1317	-1.50849	-1.83933	-3.82284	0.000131924	0.000441648	0.000320188	TRUE	up 0-6h
GB42824	9.18816	28.7415	-1.64529	-1.97613	-3.91732	8.95393e-05	0.000308736	0.000223829	TRUE	up 0-6h
GB54928	6.31395	25.8708	-2.03471	-2.36555	-4.1586	3.20197e-05	0.000118503	8.59127e-05	TRUE	up 0-6h
GB42534	18.5735	38.1303	-1.0377	-1.36854	-3.47167	0.000517224	0.00158029	0.00114569	TRUE	up 0-6h
GB55918	9.44684	29.0092	-1.61861	-1.94945	-3.90038	9.6043e-05	0.000329042	0.00023855	TRUE	up 0-6h
GB51692	9.837	29.4173	-1.58037	-1.91121	-3.87628	0.000106067	0.000360377	0.00026126	TRUE	up 0-6h
GB54510	7.99888	27.58	-1.78575	-2.11659	-4.01128	6.03914e-05	0.000214603	0.000155584	TRUE	up 0-6h
GB44992	8.05773	27.6816	-1.78048	-2.11132	-4.0123	6.0129e-05	0.000213794	0.000154997	TRUE	up 0-6h
GB55063	8.10872	27.7469	-1.77478	-2.10562	-4.01015	6.06812e-05	0.000215508	0.00015624	TRUE	up 0-6h
GB45795	10.37	30.0232	-1.53366	-1.8645	-3.85133	0.000117476	0.000396404	0.000287387	TRUE	up 0-6h
GB53910	5.17451	24.8394	-2.26314	-2.59398	-4.29493	1.74746e-05	6.72809e-05	4.87776e-05	TRUE	up 0-6h
GB52749	10.6111	30.2786	-1.51272	-1.84356	-3.83814	0.000123968	0.000417053	0.000302357	TRUE	up 0-6h
GB52754	12.3794	32.0505	-1.3724	-1.70324	-3.7381	0.000185418	0.000607843	0.000440676	TRUE	up 0-6h
GB41252	6.53844	26.2194	-2.00362	-2.33446	-4.15382	3.26966e-05	0.00012079	8.75708e-05	TRUE	up 0-6h
GB42035	13.5773	33.2591	-1.29255	-1.62339	-3.67997	0.000233265	0.000752868	0.000545818	TRUE	up 0-6h
GB48567	22.3049	41.9867	-0.912569	-1.24341	-3.38248	0.000718339	0.00213439	0.0015474	TRUE	up 0-6h
GB45937	22.1103	41.793	-0.918541	-1.24938	-3.38737	0.000705663	0.00209875	0.00152156	TRUE	up 0-6h
GB51207	8.51311	28.1965	-1.72776	-2.0586	-3.98457	6.7603e-05	0.000237895	0.00017247	TRUE	up 0-6h
GB55769	6.31793	26.0142	-2.04177	-2.37261	-4.17745	2.94793e-05	0.000109628	7.94787e-05	TRUE	up 0-6h
GB55419	11.9597	31.6615	-1.40455	-1.73539	-3.76443	0.000166929	0.000550306	0.000398963	TRUE	up 0-6h
GB41656	11.921	31.6305	-1.40781	-1.73865	-3.76754	0.000164865	0.000544817	0.000394984	TRUE	up 0-6h
GB46604	16.1298	35.8574	-1.15254	-1.48338	-3.57722	0.000347274	0.00109054	0.000790621	TRUE	up 0-6h
GB49669	0	19.7372	-5.30284	-5.63368	-4.91011	9.10231e-07	4.255e-06	3.08481e-06	TRUE	up 0-6h
GB49593	6.56502	26.3144	-2.00298	-2.33382	-4.16066	3.17323e-05	0.000117474	8.51671e-05	TRUE	up 0-6h
GB42755	17.9665	37.7301	-1.07041	-1.40125	-3.51597	0.000438154	0.00134976	0.000978555	TRUE	up 0-6h
GB51111	15.4406	35.2219	-1.18974	-1.52058	-3.61093	0.000305096	0.000966216	0.000700491	TRUE	up 0-6h
GB42961	11.8867	31.6715	-1.41384	-1.74468	-3.7791	0.000157396	0.000521674	0.000378206	TRUE	up 0-6h
GB47628	5.87466	25.6718	-2.12761	-2.45845	-4.23652	2.27008e-05	8.57146e-05	6.21418e-05	TRUE	up 0-6h
GB40098	23.599	43.4098	-0.879298	-1.21014	-3.36666	0.000760856	0.00224986	0.0016308	TRUE	up 0-6h
GB52779	15.0473	34.873	-1.2126	-1.54344	-3.63261	0.000280567	0.000892436	0.000647002	TRUE	up 0-6h
GB53778	8.49627	28.3274	-1.7373	-2.06814	-4.00568	6.18382e-05	0.000219175	0.000158899	TRUE	up 0-6h
GB41163	7.65931	27.491	-1.84367	-2.17451	-4.0733	4.63519e-05	0.000167517	0.000121447	TRUE	up 0-6h
GB55022	9.18648	29.0186	-1.65939	-1.99023	-3.95458	7.66706e-05	0.000267132	0.000193667	TRUE	up 0-6h
GB48075	5.68466	25.5368	-2.16743	-2.49827	-4.26427	2.00554e-05	7.64528e-05	5.54271e-05	TRUE	up 0-6h
GB47731	4.73258	24.5855	-2.37711	-2.70795	-4.37343	1.2231e-05	4.83158e-05	3.50282e-05	TRUE	up 0-6h
GB51561	15.121	34.9813	-1.21003	-1.54087	-3.6338	0.000279274	0.000888782	0.000644353	TRUE	up 0-6h
GB49022	16.8366	36.7026	-1.12428	-1.45512	-3.56761	0.000360251	0.00112869	0.000818286	TRUE	up 0-6h
GB44600	21.5833	41.474	-0.94229	-1.27313	-3.42444	0.000616077	0.00185471	0.00134463	TRUE	up 0-6h
GB55872	7.40134	27.3059	-1.88335	-2.21419	-4.10531	4.0378e-05	0.000147224	0.000106735	TRUE	up 0-6h
GB46121	25.8027	45.7078	-0.82492	-1.15576	-3.33062	0.000866515	0.00253129	0.00183515	TRUE	up 0-6h
GB52168	8.66217	28.5716	-1.72178	-2.05262	-4.00348	6.2417e-05	0.000220972	0.000160201	TRUE	up 0-6h
GB51000	5.22484	25.1386	-2.26644	-2.59728	-4.32375	1.53399e-05	5.95837e-05	4.31973e-05	TRUE	up 0-6h
GB43194	16.1247	36.0468	-1.1606	-1.49144	-3.60111	0.000316856	0.00100037	0.000725253	TRUE	up 0-6h
GB42083	3.233	23.1715	-2.8414	-3.17224	-4.58927	4.44798e-06	1.86794e-05	1.35423e-05	TRUE	up 0-6h
GB48158	16.9955	36.9401	-1.12004	-1.45088	-3.57133	0.000355176	0.00111336	0.000807169	TRUE	up 0-6h
GB44415	16.1015	36.0597	-1.16319	-1.49403	-3.60639	0.000310487	0.000982532	0.00071232	TRUE	up 0-6h
GB51913	10.9504	30.9397	-1.49848	-1.82932	-3.85936	0.000113682	0.000384447	0.000278718	TRUE	up 0-6h
GB53974	6.44194	26.437	-2.03699	-2.36783	-4.20626	2.59632e-05	9.70802e-05	7.03816e-05	TRUE	up 0-6h
GB55722	7.01163	27.007	-1.94551	-2.27635	-4.15242	3.28976e-05	0.000121496	8.80828e-05	TRUE	up 0-6h
GB54055	11.5345	31.5313	-1.45083	-1.78167	-3.82607	0.000130205	0.000436607	0.000316533	TRUE	up 0-6h
GB45946	18.0371	38.0343	-1.07634	-1.40718	-3.5414	0.000398005	0.00123535	0.000895609	TRUE	up 0-6h
GB53359	17.0984	37.1046	-1.11774	-1.44858	-3.57503	0.000350187	0.00109856	0.000796441	TRUE	up 0-6h
GB44698	13.7883	33.8083	-1.29393	-1.62477	-3.71249	0.00020523	0.000668518	0.000484665	TRUE	up 0-6h
GB48456	8.88681	28.9257	-1.70261	-2.03345	-4.00388	6.23127e-05	0.00022073	0.000160026	TRUE	up 0-6h
GB40884	7.87508	27.9422	-1.82708	-2.15792	-4.08698	4.37025e-05	0.000158594	0.000114978	TRUE	up 0-6h
GB46168	4.46357	24.5318	-2.45838	-2.78922	-4.43685	9.12868e-06	3.67926e-05	2.66741e-05	TRUE	up 0-6h
GB46189	9.06772	29.1397	-1.68417	-2.01501	-3.99497	6.47038e-05	0.000228477	0.000165642	TRUE	up 0-6h
GB40532	3.0997	23.1782	-2.90257	-3.23341	-4.62911	3.67236e-06	1.56192e-05	1.13237e-05	TRUE	up 0-6h
GB41690	6.23876	26.3281	-2.07727	-2.40811	-4.23931	2.24213e-05	8.46849e-05	6.13953e-05	TRUE	up 0-6h
GB45762	15.7197	35.8171	-1.18807	-1.51891	-3.63837	0.000274366	0.000874294	0.000633849	TRUE	up 0-6h
GB50200	14.5418	34.6491	-1.25261	-1.58345	-3.68912	0.000225028	0.000728384	0.000528067	TRUE	up 0-6h
GB45396	8.06948	28.1874	-1.8045	-2.13534	-4.07786	4.54529e-05	0.000164413	0.000119197	TRUE	up 0-6h
GB51035	10.9298	31.0548	-1.50655	-1.83739	-3.87816	0.00010525	0.000357896	0.000259469	TRUE	up 0-6h
GB45472	18.4972	38.6371	-1.06268	-1.39352	-3.5431	0.000395447	0.00122865	0.000890751	TRUE	up 0-6h
GB44631	15.2334	35.3843	-1.21587	-1.54671	-3.66481	0.000247521	0.000795129	0.000576456	TRUE	up 0-6h
GB44164	3.48717	23.6418	-2.76121	-3.09205	-4.58166	4.6131e-06	1.9307e-05	1.39973e-05	TRUE	up 0-6h
GB51358	18.9944	39.1585	-1.04375	-1.37459	-3.53004	0.000415503	0.00128448	0.000931228	TRUE	up 0-6h
GB43074	13.8249	33.996	-1.29809	-1.62893	-3.72964	0.000191754	0.000627108	0.000454644	TRUE	up 0-6h
GB55525	11.9653	32.1367	-1.42537	-1.75621	-3.82425	0.000131168	0.000439357	0.000318527	TRUE	up 0-6h
GB46217	20.6801	40.8677	-0.982718	-1.31356	-3.48277	0.000496254	0.00151924	0.00110142	TRUE	up 0-6h
GB53439	7.51433	27.7214	-1.88328	-2.21412	-4.13634	3.52886e-05	0.000129627	9.39772e-05	TRUE	up 0-6h
GB50970	23.8945	44.1049	-0.884258	-1.2151	-3.40448	0.000662896	0.00197921	0.00143489	TRUE	up 0-6h
GB46333	13.7987	34.0159	-1.30168	-1.63252	-3.73662	0.000186509	0.000610931	0.000442916	TRUE	up 0-6h
GB40281	2.53612	22.7568	-3.1656	-3.49644	-4.73897	2.14811e-06	9.51428e-06	6.89771e-06	TRUE	up 0-6h
GB47334	14.3431	34.5687	-1.26911	-1.59995	-3.71261	0.000205133	0.000668379	0.000484564	TRUE	up 0-6h
GB51904	19.5882	39.8244	-1.02367	-1.35451	-3.52014	0.000431318	0.00133036	0.000964494	TRUE	up 0-6h
GB41067	8.44262	28.6856	-1.76456	-2.0954	-4.06482	4.8069e-05	0.000173417	0.000125725	TRUE	up 0-6h
GB53070	22.051	42.31	-0.940158	-1.271	-3.45427	0.000551794	0.00167635	0.00121533	TRUE	up 0-6h
GB52011	4.04309	24.3069	-2.58784	-2.91868	-4.51891	6.21573e-06	2.56311e-05	1.85821e-05	TRUE	up 0-6h
GB55826	3.66394	23.9366	-2.70775	-3.03859	-4.57259	4.81731e-06	2.01343e-05	1.4597e-05	TRUE	up 0-6h
GB44449	19.1834	39.4677	-1.04081	-1.37165	-3.53817	0.000402912	0.00124869	0.000905283	TRUE	up 0-6h
GB55091	28.2332	48.5403	-0.781791	-1.11263	-3.32898	0.000871633	0.00254383	0.00184424	TRUE	up 0-6h
GB55770	10.2928	30.6026	-1.57202	-1.90286	-3.94202	8.07982e-05	0.000280798	0.000203574	TRUE	up 0-6h
GB50145	10.6068	30.9256	-1.54381	-1.87465	-3.92315	8.73971e-05	0.000301942	0.000218903	TRUE	up 0-6h
GB49491	5.66177	25.9811	-2.19814	-2.52898	-4.33097	1.48454e-05	5.78453e-05	4.19369e-05	TRUE	up 0-6h
GB44152	11.2377	31.5609	-1.48979	-1.82063	-3.88524	0.000102227	0.000348483	0.000252645	TRUE	up 0-6h
GB49927	23.0526	43.3769	-0.912	-1.24284	-3.43679	0.000588652	0.00177954	0.00129014	TRUE	up 0-6h
GB44069	6.97434	27.3047	-1.96902	-2.29986	-4.20122	2.65486e-05	9.91486e-05	7.18812e-05	TRUE	up 0-6h
GB45344	15.355	35.6945	-1.21699	-1.54783	-3.68279	0.000230691	0.000745147	0.00054022	TRUE	up 0-6h
GB54780	17.4388	37.7946	-1.11588	-1.44672	-3.60464	0.000312585	0.000988661	0.000716764	TRUE	up 0-6h
GB41490	11.1502	31.5064	-1.49858	-1.82942	-3.89469	9.83242e-05	0.000336016	0.000243607	TRUE	up 0-6h
GB43636	25.3345	45.7044	-0.851231	-1.18207	-3.39082	0.000696832	0.00207449	0.00150397	TRUE	up 0-6h
GB42998	29.3965	49.7726	-0.759706	-1.09055	-3.31673	0.000910765	0.00265112	0.00192202	TRUE	up 0-6h
GB40392	16.9143	37.3007	-1.14096	-1.4718	-3.62729	0.000286415	0.000909394	0.000659297	TRUE	up 0-6h
GB46313	12.4666	32.8551	-1.39805	-1.72889	-3.82468	0.000130941	0.000438834	0.000318148	TRUE	up 0-6h
GB47434	16.9344	37.3442	-1.14093	-1.47177	-3.62935	0.000284133	0.000902615	0.000654382	TRUE	up 0-6h
GB46677	1.09994	21.5184	-4.29008	-4.62092	-5.01197	5.38746e-07	2.60345e-06	1.88746e-06	TRUE	up 0-6h
GB53192	5.65525	26.0902	-2.20585	-2.53669	-4.34748	1.37713e-05	5.39162e-05	3.90884e-05	TRUE	up 0-6h
GB43831	14.4633	34.9286	-1.27201	-1.60285	-3.73677	0.000186402	0.000610742	0.000442778	TRUE	up 0-6h
GB43946	3.76774	24.2332	-2.68521	-3.01605	-4.58458	4.54894e-06	1.90644e-05	1.38214e-05	TRUE	up 0-6h
GB45736	30.1829	50.651	-0.746856	-1.0777	-3.31382	0.000920304	0.00267699	0.00194078	TRUE	up 0-6h
GB50788	16.139	36.6178	-1.182	-1.51284	-3.66797	0.000244487	0.000786408	0.000570134	TRUE	up 0-6h
GB46689	12.1311	32.6181	-1.42696	-1.7578	-3.85522	0.000115624	0.000390691	0.000283245	TRUE	up 0-6h
GB46590	4.66356	25.1833	-2.43296	-2.7638	-4.47407	7.67462e-06	3.12699e-05	2.26702e-05	TRUE	up 0-6h
GB51143	13.7414	34.2665	-1.31827	-1.64911	-3.7776	0.000158348	0.000524265	0.000380084	TRUE	up 0-6h
GB50803	7.98918	28.52	-1.83585	-2.16669	-4.13952	3.4804e-05	0.000128038	9.28253e-05	TRUE	up 0-6h
GB45367	8.63045	29.2185	-1.75938	-2.09022	-4.09594	4.20465e-05	0.00015299	0.000110915	TRUE	up 0-6h
GB45826	17.8253	38.4265	-1.10817	-1.43901	-3.62013	0.000294457	0.000933483	0.00067676	TRUE	up 0-6h
GB52983	11.8091	32.415	-1.45676	-1.7876	-3.88823	0.00010098	0.000344613	0.000249839	TRUE	up 0-6h
GB49304	11.9626	32.603	-1.44647	-1.77731	-3.88397	0.000102766	0.000350128	0.000253837	TRUE	up 0-6h
GB52793	18.0647	38.7052	-1.09936	-1.4302	-3.6165	0.000298618	0.000946188	0.000685971	TRUE	up 0-6h
GB48829	25.4358	46.077	-0.857185	-1.18802	-3.41823	0.000630287	0.00189147	0.00137129	TRUE	up 0-6h
GB50369	4.46609	25.1172	-2.49159	-2.82243	-4.51684	6.27679e-06	2.58742e-05	1.87584e-05	TRUE	up 0-6h
GB46492	18.865	39.5185	-1.06682	-1.39766	-3.59134	0.000328978	0.00103625	0.000751267	TRUE	up 0-6h
GB40864	8.32354	28.9811	-1.79984	-2.13068	-4.12917	3.64067e-05	0.000133574	9.68394e-05	TRUE	up 0-6h
GB41149	3.54926	24.2231	-2.77079	-3.10163	-4.64429	3.41244e-06	1.46046e-05	1.05881e-05	TRUE	up 0-6h
GB42353	30.2366	50.9201	-0.751942	-1.08278	-3.33535	0.000851906	0.00249335	0.00180764	TRUE	up 0-6h
GB54718	6.75312	27.4696	-2.02421	-2.35505	-4.27393	1.92057e-05	7.34639e-05	5.32602e-05	TRUE	up 0-6h
GB41884	5.06928	25.7874	-2.34681	-2.67765	-4.45226	8.49726e-06	3.43489e-05	2.49024e-05	TRUE	up 0-6h
GB49789	9.10639	29.8315	-1.71188	-2.04272	-4.07807	4.54119e-05	0.000164361	0.000119159	TRUE	up 0-6h
GB44304	17.1845	37.9152	-1.14167	-1.47251	-3.65836	0.00025383	0.000814332	0.000590378	TRUE	up 0-6h
GB40421	13.6833	34.4197	-1.33081	-1.66165	-3.80654	0.000140923	0.000469984	0.000340731	TRUE	up 0-6h
GB53932	11.0319	31.77	-1.52599	-1.85683	-3.95074	7.79102e-05	0.000271221	0.000196627	TRUE	up 0-6h
GB51495	8.11013	28.8564	-1.8311	-2.16194	-4.15814	3.20845e-05	0.000118671	8.60348e-05	TRUE	up 0-6h
GB45077	32.8951	53.6881	-0.706728	-1.03757	-3.30762	0.000940933	0.00273119	0.00198007	TRUE	up 0-6h
GB45867	17.7502	38.5458	-1.11874	-1.44958	-3.64569	0.000266679	0.000853108	0.00061849	TRUE	up 0-6h
GB53667	12.4274	33.223	-1.41866	-1.7495	-3.87802	0.000105312	0.000358009	0.000259551	TRUE	up 0-6h
GB45695	5.91158	26.7184	-2.17622	-2.50706	-4.37049	1.23966e-05	4.88602e-05	3.54229e-05	TRUE	up 0-6h
GB52426	8.71049	29.5347	-1.76158	-2.09242	-4.12081	3.77542e-05	0.000138312	0.000100274	TRUE	up 0-6h
GB45083	16.8141	37.6458	-1.16282	-1.49366	-3.68417	0.000229448	0.000742106	0.000538016	TRUE	up 0-6h
GB51511	7.70705	28.5682	-1.89016	-2.221	-4.20707	2.58697e-05	9.67601e-05	7.01495e-05	TRUE	up 0-6h
GB41032	5.72722	26.6006	-2.21555	-2.54639	-4.39918	1.08659e-05	4.32143e-05	3.13297e-05	TRUE	up 0-6h
GB46896	16.2384	37.1237	-1.19293	-1.52377	-3.71287	0.00020492	0.000667862	0.00048419	TRUE	up 0-6h
GB40108	184.714	205.624	-0.154714	-0.485554	-3.33364	0.000857171	0.00250757	0.00181795	TRUE	up 0-6h
GB51746	21.5093	42.4223	-0.97986	-1.3107	-3.54243	0.000396453	0.00123115	0.000892568	TRUE	up 0-6h
GB40634	6.45671	27.3793	-2.08421	-2.41505	-4.33036	1.48868e-05	5.79885e-05	4.20408e-05	TRUE	up 0-6h
GB52360	5.80061	26.742	-2.20483	-2.53567	-4.40046	1.0802e-05	4.30158e-05	3.11858e-05	TRUE	up 0-6h
GB44697	3.72674	24.6742	-2.72702	-3.05786	-4.65637	3.21832e-06	1.38363e-05	1.00311e-05	TRUE	up 0-6h
GB52689	27.6615	48.6138	-0.813488	-1.14433	-3.40764	0.000655267	0.00195785	0.00141941	TRUE	up 0-6h
GB40510	19.6516	40.6126	-1.04728	-1.37812	-3.602	0.000315777	0.00099799	0.000723527	TRUE	up 0-6h
GB49358	27.3683	48.3386	-0.820673	-1.15151	-3.41506	0.000637674	0.00191085	0.00138534	TRUE	up 0-6h
GB55753	14.9167	35.8904	-1.26667	-1.59751	-3.77874	0.000157621	0.000522279	0.000378645	TRUE	up 0-6h
GB50471	6.68252	27.6684	-2.04978	-2.38062	-4.31677	1.58329e-05	6.13633e-05	4.44874e-05	TRUE	up 0-6h
GB40810	10.88	31.8747	-1.55074	-1.88158	-3.99283	6.529e-05	0.000230348	0.000166999	TRUE	up 0-6h
GB41341	13.8578	34.858	-1.33079	-1.66163	-3.83066	0.000127798	0.000429119	0.000311105	TRUE	up 0-6h
GB44604	10.3514	31.3565	-1.59894	-1.92978	-4.0279	5.62763e-05	0.000201199	0.000145866	TRUE	up 0-6h
GB55624	11.4333	32.4738	-1.50603	-1.83687	-3.96502	7.33893e-05	0.000256571	0.00018601	TRUE	up 0-6h
GB45370	7.29135	28.3345	-1.9583	-2.28914	-4.26768	1.97517e-05	7.53884e-05	5.46554e-05	TRUE	up 0-6h
GB54938	13.8694	34.9175	-1.33204	-1.66288	-3.83599	0.000125059	0.000420609	0.000304935	TRUE	up 0-6h
GB55880	19.6739	40.7245	-1.04962	-1.38046	-3.61162	0.000304295	0.000963928	0.000698833	TRUE	up 0-6h
GB53205	22.1577	43.2294	-0.964202	-1.29504	-3.54285	0.000395821	0.0012295	0.000891369	TRUE	up 0-6h
GB54666	29.4786	50.5717	-0.778664	-1.1095	-3.39022	0.000698367	0.00207856	0.00150692	TRUE	up 0-6h
GB49658	3.67825	24.7753	-2.75181	-3.08265	-4.68357	2.81921e-06	1.22186e-05	8.85826e-06	TRUE	up 0-6h
GB42831	22.0378	43.14	-0.969049	-1.29989	-3.54945	0.000386032	0.00120152	0.000871083	TRUE	up 0-6h
GB52746	13.1932	34.3081	-1.37875	-1.70959	-3.87766	0.000105464	0.000358427	0.000259854	TRUE	up 0-6h
GB49604	5.89624	27.015	-2.19589	-2.52673	-4.41411	1.01427e-05	4.05346e-05	2.93869e-05	TRUE	up 0-6h
GB49116	22.3137	43.4344	-0.960905	-1.29175	-3.54423	0.000393766	0.00122404	0.000887413	TRUE	up 0-6h
GB40863	12.3738	33.5112	-1.43735	-1.76819	-3.92368	8.72057e-05	0.000301365	0.000218485	TRUE	up 0-6h
GB51900	5.94729	27.09	-2.18745	-2.51829	-4.41191	1.02464e-05	4.09356e-05	2.96777e-05	TRUE	up 0-6h
GB45175	17.35	38.5115	-1.15035	-1.48119	-3.70319	0.000212902	0.000692043	0.00050172	TRUE	up 0-6h
GB44289	25.9897	47.1568	-0.859528	-1.19037	-3.46347	0.000533249	0.00162442	0.00117768	TRUE	up 0-6h
GB48375	8.89531	30.0638	-1.75691	-2.08775	-4.15164	3.30101e-05	0.000121875	8.83576e-05	TRUE	up 0-6h
GB44519	6.03844	27.2412	-2.17354	-2.50438	-4.41039	1.03184e-05	4.11698e-05	2.98475e-05	TRUE	up 0-6h
GB42058	7.23623	28.4553	-1.97539	-2.30623	-4.29596	1.73943e-05	6.69927e-05	4.85687e-05	TRUE	up 0-6h
GB46206	7.83587	29.0573	-1.89074	-2.22158	-4.24361	2.19949e-05	8.31765e-05	6.03017e-05	TRUE	up 0-6h
GB47848	14.459	35.7171	-1.30465	-1.63549	-3.83391	0.000126123	0.000423724	0.000307193	TRUE	up 0-6h
GB43743	20.5142	41.7761	-1.02606	-1.3569	-3.61023	0.00030592	0.000968328	0.000702023	TRUE	up 0-6h
GB41737	22.3785	43.6436	-0.963656	-1.2945	-3.55862	0.000372805	0.00116418	0.00084401	TRUE	up 0-6h
GB47395	34.8717	56.1376	-0.686911	-1.01775	-3.32905	0.000871441	0.00254387	0.00184424	TRUE	up 0-6h
GB44518	14.5489	35.856	-1.3013	-1.63214	-3.83572	0.000125198	0.000420961	0.00030519	TRUE	up 0-6h
GB43124	10.1367	31.444	-1.63319	-1.96403	-4.08082	4.4877e-05	0.000162616	0.000117894	TRUE	up 0-6h
GB47819	4.087	25.3974	-2.63557	-2.96641	-4.65604	3.2235e-06	1.38537e-05	1.00437e-05	TRUE	up 0-6h
GB53296	33.5529	54.8667	-0.709493	-1.04033	-3.35103	0.000805113	0.00236878	0.00171715	TRUE	up 0-6h
GB43388	31.6336	52.9705	-0.743733	-1.07457	-3.38086	0.000722586	0.0021439	0.0015543	TRUE	up 0-6h
GB47822	22.6666	44.0087	-0.957223	-1.28806	-3.55969	0.000371299	0.00116065	0.000841454	TRUE	up 0-6h
GB46028	9.31287	30.6611	-1.71911	-2.04995	-4.14382	3.41568e-05	0.000125807	9.12082e-05	TRUE	up 0-6h
GB50214	12.6747	34.0313	-1.42491	-1.75575	-3.93467	8.33126e-05	0.000288803	0.000209378	TRUE	up 0-6h
GB48596	5.89543	27.2626	-2.20925	-2.54009	-4.44743	8.69057e-06	3.50843e-05	2.54355e-05	TRUE	up 0-6h
GB45312	17.6836	39.0534	-1.14304	-1.47388	-3.71545	0.000202843	0.000661442	0.000479535	TRUE	up 0-6h
GB44524	10.9367	32.3116	-1.56287	-1.89371	-4.03753	5.40177e-05	0.000193687	0.00014042	TRUE	up 0-6h
GB50229	6.44797	27.8368	-2.11008	-2.44092	-4.39342	1.11583e-05	4.42914e-05	3.21105e-05	TRUE	up 0-6h
GB52989	4.56929	26.0062	-2.50882	-2.83966	-4.61036	4.01971e-06	1.70027e-05	1.23267e-05	TRUE	up 0-6h
GB53025	8.99689	30.4458	-1.75874	-2.08958	-4.18026	2.9117e-05	0.000108346	7.85492e-05	TRUE	up 0-6h
GB42899	12.8868	34.3439	-1.41416	-1.745	-3.93581	8.29178e-05	0.000287677	0.000208562	TRUE	up 0-6h
GB40582	8.56847	30.039	-1.80973	-2.14057	-4.21614	2.48518e-05	9.32645e-05	6.76153e-05	TRUE	up 0-6h
GB48708	13.5551	35.0342	-1.36993	-1.70077	-3.90422	9.45283e-05	0.000324485	0.000235246	TRUE	up 0-6h
GB40399	25.0727	46.5604	-0.892985	-1.22383	-3.51778	0.00043518	0.00134127	0.000972399	TRUE	up 0-6h
GB40259	13.0507	34.5405	-1.40416	-1.73501	-3.93126	8.45014e-05	0.000292677	0.000212152	TRUE	up 0-6h
GB54544	8.45125	29.9654	-1.82606	-2.1569	-4.23111	2.32543e-05	8.7697e-05	6.3579e-05	TRUE	up 0-6h
GB40705	9.4202	30.9429	-1.71578	-2.04662	-4.15846	3.20403e-05	0.000118543	8.59421e-05	TRUE	up 0-6h
GB47633	9.55711	31.0868	-1.70166	-2.0325	-4.14949	3.33218e-05	0.000122915	8.91116e-05	TRUE	up 0-6h
GB44183	9.86378	31.3944	-1.6703	-2.00114	-4.128	3.65926e-05	0.000134217	9.73049e-05	TRUE	up 0-6h
GB47514	17.2523	38.8004	-1.16928	-1.50012	-3.75223	0.000175272	0.000576268	0.000417785	TRUE	up 0-6h
GB40267	10.5245	32.12	-1.60972	-1.94056	-4.09177	4.28101e-05	0.000155677	0.000112863	TRUE	up 0-6h
GB41973	37.3695	58.9719	-0.658168	-0.989008	-3.33225	0.000861464	0.00251893	0.00182618	TRUE	up 0-6h
GB49402	8.76097	30.3635	-1.79317	-2.12402	-4.21816	2.46307e-05	9.25193e-05	6.7075e-05	TRUE	up 0-6h
GB41339	35.8016	57.4079	-0.681224	-1.01206	-3.35099	0.00080522	0.00236853	0.00171715	TRUE	up 0-6h
GB52085	8.28475	29.8927	-1.85126	-2.1821	-4.25672	2.07449e-05	7.87885e-05	5.71204e-05	TRUE	up 0-6h
GB41788	6.20237	27.851	-2.16684	-2.49768	-4.45272	8.47912e-06	3.42868e-05	2.48574e-05	TRUE	up 0-6h
GB49433	31.5705	53.2358	-0.753819	-1.08466	-3.41516	0.000637457	0.00191066	0.0013852	TRUE	up 0-6h
GB48263	12.0008	33.6741	-1.48851	-1.81935	-4.01128	6.03897e-05	0.000214659	0.000155584	TRUE	up 0-6h
GB46369	174.74	196.477	-0.169153	-0.499993	-3.34715	0.000816481	0.00239708	0.00173784	TRUE	up 0-6h
GB50334	7.27599	29.0169	-1.99568	-2.32652	-4.36095	1.295e-05	5.09111e-05	3.69098e-05	TRUE	up 0-6h
GB42655	11.0224	32.7786	-1.57232	-1.90316	-4.08019	4.49979e-05	0.000163007	0.000118177	TRUE	up 0-6h
GB53270	15.0414	36.7989	-1.29072	-1.62156	-3.86773	0.000109855	0.000372218	0.000269852	TRUE	up 0-6h
GB41391	8.6424	30.4067	-1.81489	-2.14573	-4.24829	2.15407e-05	8.16597e-05	5.9202e-05	TRUE	up 0-6h
GB49769	29.7823	51.5534	-0.791613	-1.12245	-3.45515	0.000549979	0.00167249	0.00121253	TRUE	up 0-6h
GB52198	8.10833	29.8829	-1.88185	-2.21269	-4.29287	1.76381e-05	6.78257e-05	4.91726e-05	TRUE	up 0-6h
GB43844	23.2983	45.0766	-0.952153	-1.28299	-3.59159	0.000328663	0.00103553	0.00075074	TRUE	up 0-6h
GB55145	23.8557	45.666	-0.936784	-1.26762	-3.58122	0.000341999	0.00107507	0.000779407	TRUE	up 0-6h
GB55246	12.7357	34.5557	-1.44004	-1.77088	-3.98856	6.64757e-05	0.000234129	0.00016974	TRUE	up 0-6h
GB45698	37.0975	58.9291	-0.667657	-0.998497	-3.35747	0.00078658	0.00231869	0.00168101	TRUE	up 0-6h
GB44252	21.8752	43.7102	-0.998677	-1.32952	-3.63555	0.000277385	0.000883685	0.000640658	TRUE	up 0-6h
GB42724	12.4003	34.2385	-1.46524	-1.79608	-4.00916	6.09359e-05	0.000216351	0.000156851	TRUE	up 0-6h
GB45674	7.52318	29.3807	-1.96546	-2.2963	-4.35394	1.3371e-05	5.23986e-05	3.79882e-05	TRUE	up 0-6h
GB41807	32.3619	54.2226	-0.7446	-1.07544	-3.42283	0.000619719	0.0018634	0.00135093	TRUE	up 0-6h
GB49573	20.1606	42.0586	-1.06086	-1.3917	-3.69299	0.000221629	0.000717758	0.000520363	TRUE	up 0-6h
GB49891	6.1464	28.0545	-2.19042	-2.52126	-4.49275	7.03102e-06	2.88192e-05	2.08935e-05	TRUE	up 0-6h
GB49801	38.2382	60.1481	-0.653504	-0.984344	-3.35216	0.000801838	0.00236028	0.00171089	TRUE	up 0-6h
GB41843	15.0573	36.9704	-1.2959	-1.62674	-3.88562	0.000102069	0.000348042	0.000252325	TRUE	up 0-6h
GB49335	8.9821	30.9113	-1.78301	-2.11385	-4.24314	2.20411e-05	8.33256e-05	6.04098e-05	TRUE	up 0-6h
GB49659	3.22693	25.157	-2.96273	-3.29357	-4.86145	1.16528e-06	5.35575e-06	3.88284e-06	TRUE	up 0-6h
GB48424	12.3415	34.2836	-1.474	-1.80484	-4.02525	5.69156e-05	0.000203367	0.000147438	TRUE	up 0-6h
GB49970	11.8526	33.8098	-1.51224	-1.84308	-4.05508	5.01178e-05	0.000180597	0.00013093	TRUE	up 0-6h
GB45649	14.2011	36.1612	-1.34844	-1.67928	-3.93101	8.45887e-05	0.000292814	0.000212286	TRUE	up 0-6h
GB42960	12.5555	34.5364	-1.4598	-1.79064	-4.01815	5.86561e-05	0.00020904	0.000151551	TRUE	up 0-6h
GB50748	6.55114	28.5717	-2.12477	-2.45561	-4.46643	7.95349e-06	3.22992e-05	2.34164e-05	TRUE	up 0-6h
GB46248	14.1954	36.2202	-1.35137	-1.68221	-3.93909	8.17928e-05	0.000284014	0.000205906	TRUE	up 0-6h
GB47394	34.5185	56.5608	-0.71243	-1.04327	-3.41024	0.000649049	0.00194069	0.00140697	TRUE	up 0-6h
GB44703	9.79601	31.8502	-1.70104	-2.03188	-4.19931	2.67734e-05	9.99579e-05	7.24679e-05	TRUE	up 0-6h
GB46972	10.519	32.576	-1.63081	-1.96165	-4.1503	3.32035e-05	0.000122553	8.88487e-05	TRUE	up 0-6h
GB41837	7.01359	29.0715	-2.05138	-2.38222	-4.42662	9.57193e-06	3.84031e-05	2.78417e-05	TRUE	up 0-6h
GB52729	10.3634	32.4295	-1.64582	-1.97666	-4.1618	3.15751e-05	0.000116963	8.47815e-05	TRUE	up 0-6h
GB47847	6.37068	28.4372	-2.15826	-2.4891	-4.49055	7.10408e-06	2.90993e-05	2.10965e-05	TRUE	up 0-6h
GB49668	6.16337	28.2343	-2.19566	-2.5265	-4.51239	6.41017e-06	2.63886e-05	1.91314e-05	TRUE	up 0-6h
GB49020	16.0341	38.1188	-1.24936	-1.5802	-3.86367	0.000111697	0.000378357	0.000274303	TRUE	up 0-6h
GB40489	17.293	39.3885	-1.18759	-1.51843	-3.81457	0.000136421	0.000455465	0.000330205	TRUE	up 0-6h
GB53145	11.4221	33.5226	-1.55331	-1.88415	-4.09851	4.15812e-05	0.000151387	0.000109753	TRUE	up 0-6h
GB42929	190.59	212.702	-0.158357	-0.489197	-3.41382	0.000640585	0.00191817	0.00139064	TRUE	up 0-6h
GB55892	21.8235	43.9495	-1.00996	-1.3408	-3.66925	0.00024326	0.000782664	0.00056742	TRUE	up 0-6h
GB48359	10.3256	32.4691	-1.65284	-1.98368	-4.17405	2.99237e-05	0.000111079	8.05094e-05	TRUE	up 0-6h
GB54341	11.9209	34.0766	-1.51529	-1.84613	-4.07563	4.58899e-05	0.000165945	0.000120307	TRUE	up 0-6h
GB42751	4.7156	26.8815	-2.5111	-2.84194	-4.68922	2.74254e-06	1.19241e-05	8.64476e-06	TRUE	up 0-6h
GB44534	7.2584	29.4272	-2.01943	-2.35027	-4.41829	9.94865e-06	3.97978e-05	2.88528e-05	TRUE	up 0-6h
GB45642	9.84612	32.0269	-1.70166	-2.0325	-4.21176	2.53384e-05	9.49168e-05	6.88132e-05	TRUE	up 0-6h
GB42191	28.7691	51.0037	-0.82608	-1.15692	-3.52112	0.000429729	0.00132613	0.000961423	TRUE	up 0-6h
GB45264	14.0564	36.2923	-1.36844	-1.69928	-3.97125	7.14966e-05	0.000250666	0.000181729	TRUE	up 0-6h
GB54581	11.8529	34.096	-1.52436	-1.8552	-4.09037	4.30684e-05	0.000156385	0.000113377	TRUE	up 0-6h
GB41263	7.29135	29.5459	-2.0187	-2.34954	-4.42638	9.58296e-06	3.84349e-05	2.78647e-05	TRUE	up 0-6h
GB49012	46.3768	68.6338	-0.565516	-0.896357	-3.31086	0.000930105	0.00270103	0.00195821	TRUE	up 0-6h
GB41450	9.55242	31.8259	-1.73626	-2.0671	-4.24449	2.19091e-05	8.29285e-05	6.01219e-05	TRUE	up 0-6h
GB45254	8.55263	30.8313	-1.84996	-2.1808	-4.32143	1.55023e-05	6.01386e-05	4.35996e-05	TRUE	up 0-6h
GB54088	9.94214	32.2227	-1.69645	-2.02729	-4.2176	2.46915e-05	9.27192e-05	6.722e-05	TRUE	up 0-6h
GB47585	3.48717	25.7687	-2.88549	-3.21633	-4.86956	1.11845e-06	5.15591e-06	3.73796e-06	TRUE	up 0-6h
GB53695	12.114	34.3963	-1.50558	-1.83642	-4.08002	4.50324e-05	0.000163083	0.000118233	TRUE	up 0-6h
GB44724	5.91494	28.2012	-2.25332	-2.58416	-4.5668	4.9523e-06	2.06704e-05	1.49857e-05	TRUE	up 0-6h
GB55893	8.2558	30.5478	-1.88759	-2.21843	-4.3473	1.37827e-05	5.39434e-05	3.91081e-05	TRUE	up 0-6h
GB47719	8.51446	30.8116	-1.85549	-2.18633	-4.32686	1.51253e-05	5.88427e-05	4.26601e-05	TRUE	up 0-6h
GB42925	4.99546	27.2954	-2.44997	-2.78081	-4.67278	2.97155e-06	1.28381e-05	9.30744e-06	TRUE	up 0-6h
GB46621	8.28501	30.5953	-1.88473	-2.21557	-4.34722	1.37872e-05	5.39438e-05	3.91084e-05	TRUE	up 0-6h
GB44891	9.26313	31.5812	-1.7695	-2.10034	-4.27145	1.94208e-05	7.42636e-05	5.38333e-05	TRUE	up 0-6h
GB46205	10.02	32.3585	-1.69126	-2.0221	-4.21946	2.44888e-05	9.20144e-05	6.6709e-05	TRUE	up 0-6h
GB47841	9.68153	32.0238	-1.72584	-2.05668	-4.24385	2.19716e-05	8.31396e-05	6.0275e-05	TRUE	up 0-6h
GB55369	7.86562	30.2109	-1.94144	-2.27228	-4.38707	1.14887e-05	4.54855e-05	3.29763e-05	TRUE	up 0-6h
GB48017	9.62829	31.9737	-1.73153	-2.06237	-4.24807	2.15616e-05	8.17139e-05	5.92413e-05	TRUE	up 0-6h
GB55576	10.6852	33.0382	-1.62852	-1.95936	-4.17641	2.9614e-05	0.000110063	7.97831e-05	TRUE	up 0-6h
GB42629	14.6223	36.9798	-1.33857	-1.66941	-3.95866	7.53715e-05	0.000262978	0.000190655	TRUE	up 0-6h
GB48579	13.6498	36.0289	-1.40028	-1.73112	-4.00877	6.10345e-05	0.000216638	0.000157059	TRUE	up 0-6h
GB46327	45.2674	67.6586	-0.579801	-0.910641	-3.33138	0.000864168	0.00252564	0.00183105	TRUE	up 0-6h
GB42752	5.40646	27.8074	-2.36271	-2.69355	-4.63801	3.51773e-06	1.50082e-05	1.08807e-05	TRUE	up 0-6h
GB41777	6.75175	29.1602	-2.11067	-2.44151	-4.49726	6.88341e-06	2.82518e-05	2.04821e-05	TRUE	up 0-6h
GB49422	15.5235	37.9525	-1.28974	-1.62058	-3.92617	8.6309e-05	0.000298434	0.00021636	TRUE	up 0-6h
GB51113	5.56487	28.004	-2.33121	-2.66205	-4.62512	3.74376e-06	1.59064e-05	1.15319e-05	TRUE	up 0-6h
GB55427	11.6036	34.0508	-1.55312	-1.88396	-4.13039	3.62156e-05	0.000132913	9.63596e-05	TRUE	up 0-6h
GB46284	7.47972	29.9302	-2.00054	-2.33138	-4.43457	9.2258e-06	3.71354e-05	2.69226e-05	TRUE	up 0-6h
GB42076	6.74612	29.2428	-2.11595	-2.44679	-4.50925	6.50585e-06	2.67646e-05	1.94036e-05	TRUE	up 0-6h
GB44988	18.3598	40.865	-1.15432	-1.48516	-3.82225	0.000132238	0.00044258	0.000320864	TRUE	up 0-6h
GB48871	7.1877	29.6992	-2.04682	-2.37766	-4.46912	7.85418e-06	3.1917e-05	2.31393e-05	TRUE	up 0-6h
GB54379	27.3375	49.864	-0.86712	-1.19796	-3.57951	0.00034424	0.00108183	0.000784283	TRUE	up 0-6h
GB43149	4.8154	27.3444	-2.50552	-2.83636	-4.7247	2.30455e-06	1.01343e-05	7.34719e-06	TRUE	up 0-6h
GB42365	3.89638	26.4374	-2.76237	-3.09321	-4.84582	1.26089e-06	5.76937e-06	4.1827e-06	TRUE	up 0-6h
GB51548	41.2724	63.8274	-0.629001	-0.959841	-3.38154	0.000720807	0.00213966	0.00155122	TRUE	up 0-6h
GB49461	9.96334	32.582	-1.70937	-2.04021	-4.25854	2.05766e-05	7.82457e-05	5.67269e-05	TRUE	up 0-6h
GB42661	7.99644	30.6163	-1.93687	-2.26771	-4.41101	1.02888e-05	4.10784e-05	2.97812e-05	TRUE	up 0-6h
GB47996	14.4373	37.0704	-1.36047	-1.69131	-4.00029	6.32646e-05	0.000223844	0.000162284	TRUE	up 0-6h
GB46563	4.00111	26.6485	-2.73558	-3.06642	-4.84543	1.26336e-06	5.77852e-06	4.18934e-06	TRUE	up 0-6h
GB46885	20.1965	42.8508	-1.08521	-1.41605	-3.77687	0.000158814	0.000525667	0.000381101	TRUE	up 0-6h
GB45085	11.5363	34.2054	-1.56804	-1.89888	-4.16177	3.15791e-05	0.000116943	8.47815e-05	TRUE	up 0-6h
GB41079	29.1763	51.8581	-0.829774	-1.16061	-3.55955	0.000371494	0.00116097	0.000841683	TRUE	up 0-6h
GB55273	18.5982	41.2817	-1.15034	-1.48118	-3.83403	0.000126058	0.000423623	0.00030712	TRUE	up 0-6h
GB52588	9.74314	32.4432	-1.73546	-2.0663	-4.28438	1.83248e-05	7.02687e-05	5.09437e-05	TRUE	up 0-6h
GB54866	4.64719	27.3626	-2.55777	-2.88861	-4.76995	1.84269e-06	8.24156e-06	5.975e-06	TRUE	up 0-6h
GB44293	11.2706	33.992	-1.59263	-1.92347	-4.18463	2.85636e-05	0.000106415	7.71496e-05	TRUE	up 0-6h
GB43111	30.611	53.342	-0.801221	-1.13206	-3.53877	0.000401996	0.00124617	0.000903453	TRUE	up 0-6h
GB47566	160.41	183.152	-0.191278	-0.522118	-3.36171	0.000774606	0.00228832	0.001659	TRUE	up 0-6h
GB45549	35.7066	58.5267	-0.712902	-1.04374	-3.47029	0.000519891	0.00158765	0.00115102	TRUE	up 0-6h
GB41258	21.2251	44.0554	-1.05354	-1.38438	-3.76454	0.000166855	0.000550211	0.000398894	TRUE	up 0-6h
GB51426	9.17609	32.0215	-1.80309	-2.13393	-4.34454	1.39565e-05	5.45543e-05	3.9551e-05	TRUE	up 0-6h
GB42230	14.1608	37.0094	-1.38599	-1.71683	-4.03941	5.35868e-05	0.000192254	0.000139381	TRUE	up 0-6h
GB45879	8.89977	31.7513	-1.83498	-2.16582	-4.36663	1.26178e-05	4.96683e-05	3.60088e-05	TRUE	up 0-6h
GB54702	6.91086	29.7741	-2.10712	-2.43796	-4.54055	5.61073e-06	2.32766e-05	1.68752e-05	TRUE	up 0-6h
GB42691	5.55212	28.4192	-2.35576	-2.6866	-4.68229	2.83682e-06	1.22906e-05	8.91047e-06	TRUE	up 0-6h
GB49650	239.627	262.51	-0.131579	-0.462419	-3.60171	0.000316133	0.0009986	0.00072397	TRUE	up 0-6h
GB46583	11.213	34.1081	-1.60494	-1.93578	-4.20961	2.55817e-05	9.577e-05	6.94317e-05	TRUE	up 0-6h
GB55159	7.31455	30.2222	-2.04677	-2.37761	-4.50824	6.53678e-06	2.68649e-05	1.94767e-05	TRUE	up 0-6h
GB43697	8.96946	31.8848	-1.82978	-2.16062	-4.36922	1.24689e-05	4.91294e-05	3.5618e-05	TRUE	up 0-6h
GB42207	12.3309	35.2476	-1.51525	-1.84609	-4.14499	3.39821e-05	0.000125239	9.0796e-05	TRUE	up 0-6h
GB51275	23.2478	46.171	-0.989895	-1.32074	-3.71747	0.00020123	0.000656529	0.000475973	TRUE	up 0-6h
GB53944	5.69963	28.646	-2.32939	-2.66023	-4.67612	2.92348e-06	1.26438e-05	9.16653e-06	TRUE	up 0-6h
GB47627	11.4186	34.3776	-1.59008	-1.92092	-4.20457	2.61574e-05	9.77467e-05	7.08649e-05	TRUE	up 0-6h
GB53670	9.89267	32.8618	-1.73198	-2.06282	-4.30727	1.65281e-05	6.38166e-05	4.6266e-05	TRUE	up 0-6h
GB43990	53.329	76.2985	-0.516735	-0.847575	-3.32889	0.000871913	0.00254404	0.00184439	TRUE	up 0-6h
GB45259	10.1162	33.0921	-1.70982	-2.04066	-4.29236	1.76786e-05	6.79604e-05	4.92702e-05	TRUE	up 0-6h
GB43100	6.11784	29.0948	-2.24967	-2.58051	-4.63497	3.56994e-06	1.52257e-05	1.10352e-05	TRUE	up 0-6h
GB43938	13.581	36.6122	-1.43074	-1.76158	-4.09054	4.30362e-05	0.00015636	0.000113359	TRUE	up 0-6h
GB52010	6.40144	29.4355	-2.20109	-2.53193	-4.61294	3.97018e-06	1.68047e-05	1.21831e-05	TRUE	up 0-6h
GB52673	5.29235	28.3401	-2.42087	-2.75171	-4.73536	2.1867e-06	9.66783e-06	7.00902e-06	TRUE	up 0-6h
GB48765	122.965	146.032	-0.24803	-0.57887	-3.29541	0.000982779	0.00284594	0.00206327	TRUE	up 0-6h
GB54957	10.6386	33.7128	-1.66399	-1.99483	-4.26889	1.96451e-05	7.50281e-05	5.43942e-05	TRUE	up 0-6h
GB50535	4.61173	27.687	-2.58583	-2.91667	-4.82125	1.42659e-06	6.47698e-06	4.69571e-06	TRUE	up 0-6h
GB51753	29.4278	52.5335	-0.836056	-1.1669	-3.59812	0.00032052	0.00101142	0.000733264	TRUE	up 0-6h
GB43639	10.4987	33.6291	-1.67949	-2.01033	-4.2852	1.82577e-05	7.00551e-05	5.07888e-05	TRUE	up 0-6h
GB53256	18.1256	41.2624	-1.1868	-1.51764	-3.90276	9.51026e-05	0.000326274	0.000236544	TRUE	up 0-6h
GB42957	3.72913	26.8716	-2.84917	-3.18001	-4.94756	7.51477e-07	3.56431e-06	2.58407e-06	TRUE	up 0-6h
GB47194	8.55973	31.7211	-1.88981	-2.22065	-4.43273	9.30482e-06	3.74046e-05	2.71178e-05	TRUE	up 0-6h
GB53683	12.6472	35.812	-1.50162	-1.83246	-4.15702	3.22431e-05	0.000119186	8.64081e-05	TRUE	up 0-6h
GB54812	4.92905	28.0983	-2.5111	-2.84194	-4.79417	1.63349e-06	7.35399e-06	5.33153e-06	TRUE	up 0-6h
GB55075	64.9746	88.1486	-0.440062	-0.770903	-3.29795	0.000973923	0.00282163	0.00204564	TRUE	up 0-6h
GB44685	4.94454	28.1844	-2.51099	-2.84183	-4.80142	1.57544e-06	7.11347e-06	5.15716e-06	TRUE	up 0-6h
GB53714	13.6766	36.9338	-1.43324	-1.76408	-4.11252	3.91358e-05	0.000142864	0.000103574	TRUE	up 0-6h
GB45362	7.45297	30.7384	-2.04416	-2.375	-4.54365	5.52891e-06	2.29758e-05	1.66571e-05	TRUE	up 0-6h
GB41233	11.2153	34.5019	-1.62121	-1.95205	-4.25739	2.06826e-05	7.85761e-05	5.69665e-05	TRUE	up 0-6h
GB45202	32.8469	56.1425	-0.773337	-1.10418	-3.55821	0.000373391	0.00116571	0.000845122	TRUE	up 0-6h
GB46761	34.0479	57.3579	-0.752425	-1.08327	-3.54122	0.000398284	0.00123591	0.000895996	TRUE	up 0-6h
GB54882	7.12486	30.4352	-2.09481	-2.42565	-4.57725	4.71133e-06	1.97047e-05	1.42856e-05	TRUE	up 0-6h
GB42690	12.492	35.806	-1.5192	-1.85004	-4.18377	2.86719e-05	0.000106787	7.74188e-05	TRUE	up 0-6h
GB47098	10.9557	34.2786	-1.64563	-1.97647	-4.27854	1.8812e-05	7.20472e-05	5.22233e-05	TRUE	up 0-6h
GB48448	14.4941	37.8634	-1.38533	-1.71617	-4.08465	4.41425e-05	0.000160096	0.000116067	TRUE	up 0-6h
GB42651	7.03463	30.4069	-2.11185	-2.44269	-4.59368	4.35494e-06	1.83324e-05	1.32881e-05	TRUE	up 0-6h
GB54047	11.9899	35.3651	-1.5605	-1.89134	-4.22044	2.43821e-05	9.16693e-05	6.64588e-05	TRUE	up 0-6h
GB45381	11.3691	34.7483	-1.61182	-1.94266	-4.25895	2.0539e-05	7.81752e-05	5.66758e-05	TRUE	up 0-6h
GB45419	56.842	80.2236	-0.497069	-0.827909	-3.34563	0.000820947	0.00240904	0.00174652	TRUE	up 0-6h
GB43441	6.12611	29.5241	-2.26885	-2.59969	-4.68813	2.75708e-06	1.1983e-05	8.68752e-06	TRUE	up 0-6h
GB52462	8.61908	32.0427	-1.89439	-2.22523	-4.46079	8.16569e-06	3.30628e-05	2.397e-05	TRUE	up 0-6h
GB51031	18.2824	41.7088	-1.18989	-1.52073	-3.92971	8.50486e-05	0.000294158	0.00021326	TRUE	up 0-6h
GB50951	11.7415	35.1793	-1.58311	-1.91395	-4.24301	2.20537e-05	8.3348e-05	6.0426e-05	TRUE	up 0-6h
GB45346	27.8223	51.2762	-0.882046	-1.21289	-3.66558	0.00024678	0.000793161	0.000575029	TRUE	up 0-6h
GB50365	8.39084	31.8467	-1.92426	-2.2551	-4.48355	7.34122e-06	3.00008e-05	2.17501e-05	TRUE	up 0-6h
GB45457	8.68029	32.1761	-1.89017	-2.22101	-4.46485	8.01239e-06	3.25063e-05	2.35665e-05	TRUE	up 0-6h
GB52536	6.37094	29.8843	-2.22981	-2.56065	-4.67736	2.90599e-06	1.25769e-05	9.11809e-06	TRUE	up 0-6h
GB42172	4.77331	28.2924	-2.56735	-2.89819	-4.85834	1.18374e-06	5.42846e-06	3.93555e-06	TRUE	up 0-6h
GB46052	20.0706	43.5983	-1.11919	-1.45003	-3.87817	0.000105247	0.000357984	0.000259469	TRUE	up 0-6h
GB53945	27.8973	51.4404	-0.882774	-1.21361	-3.67318	0.000239548	0.000772136	0.000559786	TRUE	up 0-6h
GB50092	16.0128	39.5693	-1.30515	-1.63599	-4.03627	5.43085e-05	0.000194673	0.000141135	TRUE	up 0-6h
GB55821	15.8666	39.4262	-1.31316	-1.644	-4.04306	5.27574e-05	0.000189388	0.000137304	TRUE	up 0-6h
GB54683	10.0054	33.5697	-1.74638	-2.07722	-4.37288	1.22618e-05	4.84063e-05	3.50938e-05	TRUE	up 0-6h
GB41387	23.9917	47.5617	-0.987265	-1.31811	-3.76724	0.000165059	0.000545166	0.000395237	TRUE	up 0-6h
GB52248	7.63856	31.231	-2.03161	-2.36245	-4.56563	4.98002e-06	2.07791e-05	1.50645e-05	TRUE	up 0-6h
GB44444	11.2975	34.8912	-1.62686	-1.9577	-4.28954	1.7904e-05	6.87837e-05	4.98672e-05	TRUE	up 0-6h
GB53960	61.9667	85.5646	-0.465522	-0.796362	-3.34178	0.000832424	0.00244039	0.00176925	TRUE	up 0-6h
GB55482	374.656	398.257	-0.0881347	-0.418975	-4.0502	5.11741e-05	0.000184134	0.000133494	TRUE	up 0-6h
GB47459	5.56269	29.1691	-2.39059	-2.72143	-4.77625	1.78591e-06	8.00216e-06	5.80144e-06	TRUE	up 0-6h
GB45828	19.5181	43.1315	-1.14393	-1.47477	-3.90638	9.36872e-05	0.000321867	0.000233348	TRUE	up 0-6h
GB49468	8.9539	32.5926	-1.86395	-2.19479	-4.46083	8.16411e-06	3.30673e-05	2.397e-05	TRUE	up 0-6h
GB51954	11.9017	35.5416	-1.57834	-1.90918	-4.25768	2.06558e-05	7.84984e-05	5.69101e-05	TRUE	up 0-6h
GB41589	93.0269	116.69	-0.32696	-0.6578	-3.30193	0.000960229	0.00278457	0.00201877	TRUE	up 0-6h
GB54364	7.1509	30.8153	-2.10745	-2.43829	-4.61962	3.84446e-06	1.63062e-05	1.18217e-05	TRUE	up 0-6h
GB52737	7.09016	30.8823	-2.12289	-2.45373	-4.64149	3.4591e-06	1.4794e-05	1.07254e-05	TRUE	up 0-6h
GB46194	11.2534	35.1053	-1.64133	-1.97217	-4.32363	1.53484e-05	5.95978e-05	4.32075e-05	TRUE	up 0-6h
GB53939	8.23656	32.0969	-1.96232	-2.29316	-4.54701	5.44144e-06	2.2643e-05	1.64158e-05	TRUE	up 0-6h
GB51253	81.1404	105.014	-0.372094	-0.702934	-3.32121	0.000896296	0.00261209	0.00189373	TRUE	up 0-6h
GB40901	6.64313	30.5179	-2.19972	-2.53056	-4.69556	2.65877e-06	1.15803e-05	8.39553e-06	TRUE	up 0-6h
GB48313	30.0158	53.9096	-0.844818	-1.17566	-3.66675	0.000245657	0.000789965	0.000572656	TRUE	up 0-6h
GB49089	6.35761	30.2658	-2.25113	-2.58197	-4.72881	2.25841e-06	9.95266e-06	7.21553e-06	TRUE	up 0-6h
GB42214	27.8973	51.8114	-0.893143	-1.22398	-3.71123	0.000206256	0.000671683	0.00048696	TRUE	up 0-6h
GB42454	7.26236	31.1799	-2.1021	-2.43294	-4.64097	3.46775e-06	1.48207e-05	1.07436e-05	TRUE	up 0-6h
GB44895	7.13324	31.053	-2.1221	-2.45294	-4.65343	3.26454e-06	1.40203e-05	1.01645e-05	TRUE	up 0-6h
GB44061	6.33955	30.2638	-2.25514	-2.58598	-4.73271	2.21543e-06	9.77376e-06	7.08583e-06	TRUE	up 0-6h
GB41385	21.7599	45.7594	-1.07239	-1.40323	-3.87622	0.000106093	0.000360366	0.00026126	TRUE	up 0-6h
GB47349	6.77021	30.7717	-2.18433	-2.51517	-4.69888	2.61594e-06	1.14139e-05	8.27492e-06	TRUE	up 0-6h
GB55904	11.3625	35.3866	-1.63892	-1.96976	-4.33743	1.44161e-05	5.62794e-05	4.08017e-05	TRUE	up 0-6h
GB50208	17.0234	41.0479	-1.26979	-1.60063	-4.04685	5.19108e-05	0.000186621	0.000135297	TRUE	up 0-6h
GB42054	49.2247	73.2593	-0.573632	-0.904472	-3.44673	0.000567412	0.00171744	0.00124512	TRUE	up 0-6h
GB49355	34.2049	58.2509	-0.768075	-1.09892	-3.61043	0.00030569	0.000967847	0.000701674	TRUE	up 0-6h
GB51192	76.0089	100.079	-0.3969	-0.72774	-3.34223	0.000831072	0.00243759	0.00176721	TRUE	up 0-6h
GB52091	14.966	39.0409	-1.3833	-1.71414	-4.14423	3.40962e-05	0.000125621	9.10735e-05	TRUE	up 0-6h
GB46881	30.1657	54.2573	-0.846909	-1.17775	-3.68376	0.000229818	0.000742715	0.000538457	TRUE	up 0-6h
GB45673	42.8346	66.9361	-0.644007	-0.974847	-3.50792	0.000451626	0.00138952	0.00100738	TRUE	up 0-6h
GB54344	29.6063	53.7121	-0.859344	-1.19018	-3.69593	0.000219084	0.000710263	0.00051493	TRUE	up 0-6h
GB45740	20.1289	44.2406	-1.1361	-1.46694	-3.94064	8.12661e-05	0.000282345	0.000204696	TRUE	up 0-6h
GB41400	35.5255	59.6477	-0.747612	-1.07845	-3.59817	0.000320465	0.00101151	0.000733264	TRUE	up 0-6h
GB44347	9.677	33.8378	-1.806	-2.13684	-4.46991	7.82543e-06	3.18212e-05	2.30699e-05	TRUE	up 0-6h
GB50978	12.6503	36.8318	-1.54178	-1.87262	-4.2783	1.8833e-05	7.2083e-05	5.22591e-05	TRUE	up 0-6h
GB42653	8.24955	32.4349	-1.97516	-2.306	-4.58626	4.51252e-06	1.89182e-05	1.37154e-05	TRUE	up 0-6h
GB44143	18.7033	42.9035	-1.1978	-1.52864	-4.00083	6.31195e-05	0.000223395	0.000161958	TRUE	up 0-6h
GB55587	29.5146	53.7156	-0.863912	-1.19475	-3.7073	0.000209481	0.000681645	0.000494182	TRUE	up 0-6h
GB49019	7.27049	31.4899	-2.11477	-2.44561	-4.67799	2.89702e-06	1.25425e-05	9.09315e-06	TRUE	up 0-6h
GB43706	18.7818	43.0017	-1.19506	-1.5259	-4.00014	6.33062e-05	0.000223927	0.000162343	TRUE	up 0-6h
GB49638	14.6498	38.8732	-1.4079	-1.73874	-4.17682	2.95618e-05	0.000109902	7.9677e-05	TRUE	up 0-6h
GB55076	69.0268	93.2718	-0.434283	-0.765124	-3.37039	0.000750621	0.00222066	0.00160995	TRUE	up 0-6h
GB55247	24.7011	48.9472	-0.98665	-1.31749	-3.82035	0.000133264	0.000445892	0.000323265	TRUE	up 0-6h
GB53635	8.70192	32.9556	-1.92112	-2.25196	-4.55707	5.18715e-06	2.16213e-05	1.56751e-05	TRUE	up 0-6h
GB49451	26.5561	50.8352	-0.936784	-1.26762	-3.77848	0.000157787	0.000522687	0.00037894	TRUE	up 0-6h
GB54603	7.88628	32.174	-2.02848	-2.35932	-4.63042	3.64932e-06	1.55266e-05	1.12566e-05	TRUE	up 0-6h
GB42683	5.88527	30.193	-2.35904	-2.68988	-4.82935	1.36977e-06	6.22822e-06	4.51536e-06	TRUE	up 0-6h
GB41129	14.3613	38.6714	-1.42908	-1.75992	-4.20127	2.65424e-05	9.91556e-05	7.18812e-05	TRUE	up 0-6h
GB44125	6.47429	30.7947	-2.24989	-2.58073	-4.76868	1.85441e-06	8.28795e-06	6.00863e-06	TRUE	up 0-6h
GB55787	8.13045	32.4728	-1.99782	-2.32866	-4.61588	3.91438e-06	1.65913e-05	1.20285e-05	TRUE	up 0-6h
GB41873	19.794	44.1916	-1.15871	-1.48955	-3.98351	6.79038e-05	0.000238817	0.00017311	TRUE	up 0-6h
GB54747	153.749	178.157	-0.212574	-0.543414	-3.43806	0.000585893	0.00177164	0.00128441	TRUE	up 0-6h
GB46436	105.212	129.668	-0.301515	-0.632355	-3.36087	0.000776961	0.00229418	0.00166324	TRUE	up 0-6h
GB54094	34.9284	59.4267	-0.766712	-1.09755	-3.64303	0.00026945	0.000861302	0.00062443	TRUE	up 0-6h
GB49370	18.8546	43.3548	-1.20128	-1.53212	-4.02854	5.61247e-05	0.000200774	0.000145558	TRUE	up 0-6h
GB40358	11.3908	35.8975	-1.65601	-1.98686	-4.39351	1.11538e-05	4.42877e-05	3.21079e-05	TRUE	up 0-6h
GB54784	27.3734	51.897	-0.922879	-1.25372	-3.78497	0.000153724	0.00051019	0.00036988	TRUE	up 0-6h
GB47010	26.6724	51.1996	-0.940786	-1.27163	-3.80134	0.000143918	0.000479065	0.000347315	TRUE	up 0-6h
GB54422	11.6498	36.1828	-1.635	-1.96584	-4.3802	1.1857e-05	4.68984e-05	3.40006e-05	TRUE	up 0-6h
GB51608	7.49466	32.0538	-2.09656	-2.4274	-4.69936	2.60983e-06	1.13913e-05	8.25852e-06	TRUE	up 0-6h
GB45865	11.8279	36.4109	-1.62217	-1.95301	-4.37502	1.2142e-05	4.79797e-05	3.47846e-05	TRUE	up 0-6h
GB52192	5.73759	30.3329	-2.40237	-2.73321	-4.88171	1.05172e-06	4.86652e-06	3.52815e-06	TRUE	up 0-6h
GB40888	10.1459	34.7453	-1.77592	-2.10676	-4.48902	7.1551e-06	2.92888e-05	2.12339e-05	TRUE	up 0-6h
GB47589	11.14	35.7835	-1.68355	-2.01439	-4.42614	9.59344e-06	3.84644e-05	2.78861e-05	TRUE	up 0-6h
GB51717	6.01103	30.6683	-2.35106	-2.6819	-4.85949	1.17687e-06	5.40297e-06	3.91707e-06	TRUE	up 0-6h
GB48884	29.3252	54.0071	-0.881011	-1.21185	-3.75939	0.000170328	0.00056091	0.000406651	TRUE	up 0-6h
GB53617	13.4288	38.1188	-1.50517	-1.83601	-4.29448	1.75105e-05	6.73983e-05	4.88628e-05	TRUE	up 0-6h
GB41982	21.3776	46.0723	-1.1078	-1.43864	-3.96318	7.39567e-05	0.000258481	0.000187395	TRUE	up 0-6h
GB41798	21.5991	46.3085	-1.1003	-1.43114	-3.95777	7.56537e-05	0.000263888	0.000191315	TRUE	up 0-6h
GB41011	34.4856	59.2031	-0.779682	-1.11052	-3.67088	0.000241721	0.000778326	0.000564274	TRUE	up 0-6h
GB54112	16.3388	41.0645	-1.3296	-1.66044	-4.15561	3.24414e-05	0.000119883	8.69136e-05	TRUE	up 0-6h
GB41869	24.3817	49.1199	-1.01051	-1.34135	-3.88031	0.000104325	0.000355045	0.000257402	TRUE	up 0-6h
GB45825	8.18051	32.9194	-2.00868	-2.33952	-4.6604	3.15588e-06	1.35916e-05	9.85369e-06	TRUE	up 0-6h
GB55192	22.8353	47.6425	-1.06098	-1.39182	-3.93077	8.46741e-05	0.000293028	0.00021244	TRUE	up 0-6h
GB43623	16.4254	41.2417	-1.32817	-1.65901	-4.16203	3.15434e-05	0.000116881	8.47366e-05	TRUE	up 0-6h
GB43984	8.47779	33.2955	-1.97357	-2.30441	-4.64478	3.40437e-06	1.45751e-05	1.05667e-05	TRUE	up 0-6h
GB55588	12.4608	37.2984	-1.58172	-1.91256	-4.36681	1.26076e-05	4.96441e-05	3.59912e-05	TRUE	up 0-6h
GB54387	116.882	141.728	-0.278077	-0.608917	-3.39726	0.000680648	0.00203024	0.00147189	TRUE	up 0-6h
GB41525	30.3897	55.2519	-0.862443	-1.19328	-3.75628	0.000172459	0.000567475	0.000411411	TRUE	up 0-6h
GB55941	10.2717	35.1459	-1.77469	-2.10553	-4.51315	6.38719e-06	2.63204e-05	1.90819e-05	TRUE	up 0-6h
GB45498	7.93857	32.8614	-2.04944	-2.38028	-4.70409	2.55005e-06	1.11422e-05	8.07793e-06	TRUE	up 0-6h
GB43236	11.942	36.89	-1.62718	-1.95802	-4.41118	1.02809e-05	4.10602e-05	2.9768e-05	TRUE	up 0-6h
GB52260	13.9487	38.9076	-1.47993	-1.81077	-4.29779	1.72508e-05	6.65025e-05	4.82132e-05	TRUE	up 0-6h
GB52915	66.0581	91.0273	-0.462564	-0.793404	-3.43577	0.000590864	0.00178448	0.00129372	TRUE	up 0-6h
GB53005	19.441	44.4327	-1.19252	-1.52336	-4.06117	4.88281e-05	0.000176053	0.000127636	TRUE	up 0-6h
GB41364	14.8733	39.8718	-1.42265	-1.75349	-4.25512	2.08936e-05	7.92799e-05	5.74767e-05	TRUE	up 0-6h
GB47820	10.689	35.7488	-1.74176	-2.0726	-4.50616	6.6012e-06	2.71207e-05	1.96621e-05	TRUE	up 0-6h
GB50470	37.3757	62.4359	-0.740276	-1.07112	-3.66092	0.000251314	0.000806891	0.000584983	TRUE	up 0-6h
GB55443	48.1315	73.1917	-0.604698	-0.935538	-3.54434	0.000393598	0.00122383	0.000887259	TRUE	up 0-6h
GB48073	7.87104	32.9356	-2.06502	-2.39586	-4.72743	2.27375e-06	1.00095e-05	7.25675e-06	TRUE	up 0-6h
GB48350	13.6153	38.6991	-1.50707	-1.83791	-4.33009	1.49046e-05	5.80393e-05	4.2072e-05	TRUE	up 0-6h
GB43084	173.565	198.661	-0.194832	-0.525672	-3.52285	0.000426935	0.0013185	0.000955891	TRUE	up 0-6h
GB55294	39.9862	65.0845	-0.702812	-1.03365	-3.63053	0.000282842	0.000899208	0.000651912	TRUE	up 0-6h
GB53018	16.0137	41.1148	-1.36035	-1.69119	-4.21267	2.52372e-05	9.45666e-05	6.85593e-05	TRUE	up 0-6h
GB42750	20.3688	45.4785	-1.15883	-1.48967	-4.04133	5.31487e-05	0.000190737	0.000138282	TRUE	up 0-6h
GB45214	7.03266	32.1672	-2.19345	-2.52429	-4.81405	1.47899e-06	6.70501e-06	4.86103e-06	TRUE	up 0-6h
GB47881	30.3384	55.4887	-0.871051	-1.20189	-3.78582	0.000153202	0.000508868	0.000368922	TRUE	up 0-6h
GB51763	8.6573	33.8118	-1.96554	-2.29638	-4.67084	2.99967e-06	1.29551e-05	9.39225e-06	TRUE	up 0-6h
GB54568	9.77484	34.9331	-1.83745	-2.16829	-4.58347	4.57327e-06	1.91468e-05	1.38811e-05	TRUE	up 0-6h
GB53909	8.59836	33.7641	-1.97336	-2.3042	-4.6771	2.90966e-06	1.25884e-05	9.12641e-06	TRUE	up 0-6h
GB46977	25.6402	50.8387	-0.987521	-1.31836	-3.89545	9.80161e-05	0.000335056	0.000242911	TRUE	up 0-6h
GB45827	12.9395	38.1794	-1.56102	-1.89186	-4.38597	1.15471e-05	4.57023e-05	3.31335e-05	TRUE	up 0-6h
GB42246	7.13333	32.3895	-2.18288	-2.51372	-4.81926	1.44093e-06	6.53727e-06	4.73942e-06	TRUE	up 0-6h
GB41797	18.7912	44.0602	-1.22942	-1.56026	-4.11567	3.86061e-05	0.000141097	0.000102293	TRUE	up 0-6h
GB45677	1.34122	26.6371	-4.31182	-4.64266	-5.58149	2.38463e-08	1.34503e-07	9.75125e-08	TRUE	up 0-6h
GB40780	9.06873	34.3915	-1.92308	-2.25392	-4.65776	3.19666e-06	1.37624e-05	9.97753e-06	TRUE	up 0-6h
GB44907	172.899	198.222	-0.197194	-0.528034	-3.53332	0.000410379	0.00126992	0.00092067	TRUE	up 0-6h
GB45583	11.7976	37.1236	-1.65384	-1.98468	-4.4647	8.01812e-06	3.25188e-05	2.35756e-05	TRUE	up 0-6h
GB55112	10.2534	35.5796	-1.79495	-2.12579	-4.56854	4.91133e-06	2.05133e-05	1.48718e-05	TRUE	up 0-6h
GB50747	10.824	36.1546	-1.73994	-2.07078	-4.52911	5.92334e-06	2.4491e-05	1.77505e-05	TRUE	up 0-6h
GB40451	50.8497	76.1808	-0.583189	-0.914029	-3.54605	0.00039105	0.00121652	0.000881961	TRUE	up 0-6h
GB46167	11.6446	36.99	-1.66747	-1.99831	-4.47667	7.58154e-06	3.09316e-05	2.24249e-05	TRUE	up 0-6h
GB44861	7.83229	33.178	-2.08272	-2.41356	-4.76521	1.88657e-06	8.4256e-06	6.10843e-06	TRUE	up 0-6h
GB47345	11.2422	36.6147	-1.7035	-2.03434	-4.50599	6.60652e-06	2.71334e-05	1.96713e-05	TRUE	up 0-6h
GB55911	26.8255	52.2042	-0.960563	-1.2914	-3.88481	0.000102409	0.000349009	0.000253026	TRUE	up 0-6h
GB51775	11.6867	37.0752	-1.66558	-1.99642	-4.47906	7.4973e-06	3.06082e-05	2.21905e-05	TRUE	up 0-6h
GB49264	29.7317	55.1823	-0.892202	-1.22304	-3.82774	0.000129326	0.000433895	0.000314567	TRUE	up 0-6h
GB41267	36.9129	62.3777	-0.756904	-1.08774	-3.70533	0.000211118	0.000686609	0.000497781	TRUE	up 0-6h
GB53655	22.5697	48.0369	-1.08975	-1.42059	-4.00857	6.10887e-05	0.000216768	0.000157153	TRUE	up 0-6h
GB44135	10.0694	35.5784	-1.82103	-2.15187	-4.60365	4.15145e-06	1.75418e-05	1.27175e-05	TRUE	up 0-6h
GB54332	6.88224	32.395	-2.23482	-2.56566	-4.87517	1.08713e-06	5.02095e-06	3.64011e-06	TRUE	up 0-6h
GB50624	41.7572	67.2848	-0.688257	-1.0191	-3.6486	0.000263671	0.000844145	0.000611992	TRUE	up 0-6h
GB49417	25.446	50.9944	-1.0029	-1.33374	-3.93642	8.27049e-05	0.000287101	0.000208094	TRUE	up 0-6h
GB42317	8.63579	34.2156	-1.98625	-2.31709	-4.72405	2.31191e-06	1.0163e-05	7.368e-06	TRUE	up 0-6h
GB45844	11.3168	36.8993	-1.70512	-2.03596	-4.52581	6.01658e-06	2.48431e-05	1.80109e-05	TRUE	up 0-6h
GB44758	10.4687	36.052	-1.784	-2.11484	-4.58376	4.56684e-06	1.91264e-05	1.38663e-05	TRUE	up 0-6h
GB55003	13.9487	39.5531	-1.50366	-1.8345	-4.37208	1.23068e-05	4.85373e-05	3.51888e-05	TRUE	up 0-6h
GB41392	227.791	253.404	-0.153728	-0.484568	-3.69396	0.000220786	0.000715218	0.000518522	TRUE	up 0-6h
GB45111	22.7658	48.3877	-1.08777	-1.41861	-4.01895	5.84586e-05	0.000208396	0.000151084	TRUE	up 0-6h
GB45881	16.2539	41.8772	-1.36538	-1.69622	-4.26048	2.03991e-05	7.77146e-05	5.63419e-05	TRUE	up 0-6h
GB44325	8.16314	33.8508	-2.05199	-2.38283	-4.77737	1.77601e-06	7.96068e-06	5.77137e-06	TRUE	up 0-6h
GB40427	9.29528	34.9919	-1.91245	-2.24329	-4.68471	2.8036e-06	1.21595e-05	8.81544e-06	TRUE	up 0-6h
GB45099	39.0627	64.763	-0.729378	-1.06022	-3.69757	0.000217677	0.000706074	0.000511893	TRUE	up 0-6h
GB54230	6.6165	32.3249	-2.28851	-2.61935	-4.92576	8.40351e-07	3.95386e-06	2.86648e-06	TRUE	up 0-6h
GB53700	9.35455	35.1052	-1.90794	-2.23878	-4.68652	2.7789e-06	1.20609e-05	8.74393e-06	TRUE	up 0-6h
GB43256	84.1705	109.922	-0.38509	-0.71593	-3.45297	0.000554458	0.00168195	0.00121939	TRUE	up 0-6h
GB45280	10.4156	36.1763	-1.7963	-2.12714	-4.60854	4.0551e-06	1.71465e-05	1.24309e-05	TRUE	up 0-6h
GB47343	9.78751	35.5503	-1.86085	-2.19169	-4.65477	3.24348e-06	1.39347e-05	1.01025e-05	TRUE	up 0-6h
GB43116	20.3448	46.1091	-1.18039	-1.51123	-4.11276	3.90955e-05	0.000142759	0.000103498	TRUE	up 0-6h
GB44533	15.0332	40.8021	-1.44049	-1.77133	-4.33486	1.45856e-05	5.69049e-05	4.12484e-05	TRUE	up 0-6h
GB53436	22.9605	48.7524	-1.08632	-1.41716	-4.03095	5.55511e-05	0.000198837	0.000144154	TRUE	up 0-6h
GB42173	10.6436	36.4429	-1.77566	-2.1065	-4.59701	4.28591e-06	1.80542e-05	1.3089e-05	TRUE	up 0-6h
GB55530	9.42292	35.2282	-1.90248	-2.23332	-4.68771	2.76285e-06	1.19996e-05	8.69956e-06	TRUE	up 0-6h
GB44682	12.2118	38.0283	-1.6388	-1.96964	-4.49624	6.91671e-06	2.8379e-05	2.05744e-05	TRUE	up 0-6h
GB50286	13.8885	39.709	-1.51558	-1.84642	-4.40005	1.08227e-05	4.30844e-05	3.12355e-05	TRUE	up 0-6h
GB55589	9.76902	35.5959	-1.86542	-2.19626	-4.66377	3.10472e-06	1.33806e-05	9.70073e-06	TRUE	up 0-6h
GB52061	17.3816	43.2232	-1.31424	-1.64508	-4.23528	2.28271e-05	8.61385e-05	6.2449e-05	TRUE	up 0-6h
GB53143	6.76241	32.6391	-2.27099	-2.60183	-4.93148	8.16079e-07	3.84701e-06	2.78902e-06	TRUE	up 0-6h
GB51005	28.4214	54.3335	-0.934864	-1.2657	-3.90172	9.55117e-05	0.000327404	0.000237363	TRUE	up 0-6h
GB43977	10.902	36.8241	-1.75606	-2.0869	-4.59358	4.35705e-06	1.83288e-05	1.32881e-05	TRUE	up 0-6h
GB54201	7.26823	33.2076	-2.19184	-2.52268	-4.88953	1.01075e-06	4.69107e-06	3.40095e-06	TRUE	up 0-6h
GB43177	12.7863	38.7408	-1.59926	-1.9301	-4.47763	7.54779e-06	3.08041e-05	2.23325e-05	TRUE	up 0-6h
GB54188	44.8736	70.8284	-0.658459	-0.9893	-3.65281	0.000259383	0.000830848	0.000602352	TRUE	up 0-6h
GB53090	7.9186	33.892	-2.09763	-2.42847	-4.83345	1.34184e-06	6.11251e-06	4.43148e-06	TRUE	up 0-6h
GB47649	22.2134	48.1903	-1.11731	-1.44815	-4.07335	4.6342e-05	0.000167531	0.000121447	TRUE	up 0-6h
GB52497	97.8812	123.868	-0.339696	-0.670536	-3.4602	0.000539773	0.00164348	0.0011915	TRUE	up 0-6h
GB54574	7.87989	33.8708	-2.1038	-2.43464	-4.83905	1.30462e-06	5.95397e-06	4.31654e-06	TRUE	up 0-6h
GB44704	41.3602	67.376	-0.703991	-1.03483	-3.69735	0.000217862	0.00070649	0.000512194	TRUE	up 0-6h
GB54842	10.1304	36.156	-1.83555	-2.16639	-4.66044	3.15527e-06	1.35937e-05	9.85369e-06	TRUE	up 0-6h
GB55303	39.3989	65.4358	-0.731926	-1.06277	-3.72401	0.000196082	0.000640412	0.000464289	TRUE	up 0-6h
GB40949	13.2512	39.301	-1.56844	-1.89928	-4.46164	8.13333e-06	3.29535e-05	2.38908e-05	TRUE	up 0-6h
GB42863	25.3866	51.4668	-1.01958	-1.35042	-3.9925	6.53799e-05	0.000230533	0.000167133	TRUE	up 0-6h
GB41485	7.18868	33.2879	-2.2112	-2.54204	-4.91649	8.81102e-07	4.13138e-06	2.99519e-06	TRUE	up 0-6h
GB55439	10.7547	36.8565	-1.77695	-2.10779	-4.62483	3.74898e-06	1.59232e-05	1.1544e-05	TRUE	up 0-6h
GB44102	7.66393	33.7798	-2.14	-2.47084	-4.87373	1.09509e-06	5.05392e-06	3.66402e-06	TRUE	up 0-6h
GB49124	28.4643	54.5954	-0.939627	-1.27047	-3.92259	8.76017e-05	0.000302564	0.000219354	TRUE	up 0-6h
GB51702	7.69946	33.8341	-2.13565	-2.46649	-4.87273	1.10069e-06	5.07594e-06	3.67998e-06	TRUE	up 0-6h
GB51197	20.737	46.8942	-1.1772	-1.50804	-4.14117	3.45543e-05	0.000127233	9.2242e-05	TRUE	up 0-6h
GB46732	16.5776	42.7405	-1.36637	-1.69721	-4.30594	1.66275e-05	6.416e-05	4.6515e-05	TRUE	up 0-6h
GB53193	16.4558	42.6207	-1.37296	-1.7038	-4.31167	1.62029e-05	6.26986e-05	4.54555e-05	TRUE	up 0-6h
GB43809	11.8927	38.0584	-1.67813	-2.00897	-4.55667	5.19702e-06	2.16551e-05	1.56996e-05	TRUE	up 0-6h
GB53020	18.054	44.2464	-1.29324	-1.62408	-4.24584	2.17776e-05	8.25069e-05	5.98039e-05	TRUE	up 0-6h
GB41822	10.6556	36.8521	-1.79013	-2.12097	-4.64286	3.43626e-06	1.47014e-05	1.06583e-05	TRUE	up 0-6h
GB44829	15.0425	41.2846	-1.45656	-1.7874	-4.38774	1.14533e-05	4.53894e-05	3.29066e-05	TRUE	up 0-6h
GB45926	9.80067	36.0526	-1.87915	-2.20999	-4.71171	2.45643e-06	1.07714e-05	7.80909e-06	TRUE	up 0-6h
GB48220	32.6581	58.9352	-0.851689	-1.18253	-3.85168	0.000117311	0.000395957	0.000287063	TRUE	up 0-6h
GB55564	16.2178	42.5203	-1.39058	-1.72142	-4.33785	1.43884e-05	5.61893e-05	4.07364e-05	TRUE	up 0-6h
GB52008	6.95982	33.2638	-2.25683	-2.58767	-4.96353	6.9225e-07	3.29863e-06	2.39146e-06	TRUE	up 0-6h
GB52685	19.1193	45.4253	-1.24847	-1.57931	-4.21601	2.48658e-05	9.32882e-05	6.76212e-05	TRUE	up 0-6h
GB47455	28.7496	55.059	-0.937438	-1.26828	-3.93392	8.35732e-05	0.000289625	0.000209973	TRUE	up 0-6h
GB43565	49.2781	75.5947	-0.617339	-0.948179	-3.64274	0.000269755	0.000862054	0.000624976	TRUE	up 0-6h
GB54623	9.92817	36.248	-1.8683	-2.19914	-4.71012	2.47574e-06	1.08444e-05	7.86205e-06	TRUE	up 0-6h
GB41207	51.6684	77.9951	-0.594102	-0.924942	-3.62401	0.000290067	0.000920041	0.000667015	TRUE	up 0-6h
GB42631	18.8811	45.2108	-1.25972	-1.59056	-4.22777	2.36019e-05	8.89262e-05	6.44701e-05	TRUE	up 0-6h
GB49038	12.4827	38.8641	-1.63851	-1.96935	-4.54493	5.49526e-06	2.28514e-05	1.65669e-05	TRUE	up 0-6h
GB46709	9.42277	35.8178	-1.92645	-2.25729	-4.7577	1.95814e-06	8.72621e-06	6.32637e-06	TRUE	up 0-6h
GB41426	13.5612	39.9825	-1.55988	-1.89072	-4.48653	7.23924e-06	2.96136e-05	2.14694e-05	TRUE	up 0-6h
GB49027	18.9601	45.3947	-1.25956	-1.5904	-4.23605	2.27491e-05	8.58704e-05	6.22547e-05	TRUE	up 0-6h
GB40674	8.96184	35.4411	-1.98356	-2.3144	-4.80456	1.55095e-06	7.01317e-06	5.08425e-06	TRUE	up 0-6h
GB55250	94.716	121.211	-0.355847	-0.686687	-3.49554	0.000473103	0.00145053	0.00105161	TRUE	up 0-6h
GB55711	6.02478	32.5246	-2.43255	-2.76339	-5.08416	3.69253e-07	1.82962e-06	1.32645e-06	TRUE	up 0-6h
GB46533	12.0275	38.5723	-1.68123	-2.01207	-4.59194	4.39137e-06	1.84479e-05	1.33745e-05	TRUE	up 0-6h
GB49974	10.1762	36.7238	-1.85152	-2.18236	-4.71845	2.37649e-06	1.04394e-05	7.56844e-06	TRUE	up 0-6h
GB51429	30.5868	57.1412	-0.901622	-1.23246	-3.91868	8.90335e-05	0.000307078	0.000222627	TRUE	up 0-6h
GB46183	9.54775	36.1209	-1.9196	-2.25044	-4.76894	1.85197e-06	8.28008e-06	6.00293e-06	TRUE	up 0-6h
GB55807	17.1616	43.7365	-1.34966	-1.6805	-4.32544	1.52226e-05	5.91839e-05	4.29074e-05	TRUE	up 0-6h
GB46459	3.94146	30.5213	-2.95301	-3.28385	-5.34794	8.89617e-08	4.71336e-07	3.41711e-07	TRUE	up 0-6h
GB48683	7.4824	34.0674	-2.18682	-2.51766	-4.94688	7.54141e-07	3.57557e-06	2.59223e-06	TRUE	up 0-6h
GB48074	6.97904	33.5678	-2.26598	-2.59682	-4.99586	5.85736e-07	2.82276e-06	2.04646e-06	TRUE	up 0-6h
GB41804	4.8487	31.443	-2.69707	-3.02791	-5.232	1.67683e-07	8.64969e-07	6.27089e-07	TRUE	up 0-6h
GB45131	60.3212	86.9379	-0.52732	-0.85816	-3.59122	0.00032913	0.00103646	0.000751421	TRUE	up 0-6h
GB48157	8.48507	35.1271	-2.04958	-2.38042	-4.86372	1.15201e-06	5.30269e-06	3.84437e-06	TRUE	up 0-6h
GB44540	15.9939	42.6507	-1.41504	-1.74588	-4.3876	1.14606e-05	4.54035e-05	3.29159e-05	TRUE	up 0-6h
GB44881	13.9241	40.595	-1.54372	-1.87456	-4.4947	6.96679e-06	2.85655e-05	2.07095e-05	TRUE	up 0-6h
GB40436	136.392	163.064	-0.257672	-0.588513	-3.53442	0.000408675	0.00126496	0.000917077	TRUE	up 0-6h
GB50035	52.9377	79.6214	-0.58886	-0.919701	-3.64416	0.000268265	0.000857737	0.000621846	TRUE	up 0-6h
GB40574	11.0066	37.7632	-1.77861	-2.10945	-4.68371	2.81731e-06	1.22146e-05	8.8554e-06	TRUE	up 0-6h
GB54083	21.3571	48.1353	-1.17238	-1.50322	-4.1857	2.84286e-05	0.000105977	7.68314e-05	TRUE	up 0-6h
GB49868	6.60727	33.3892	-2.33726	-2.6681	-5.05647	4.27091e-07	2.09763e-06	1.52075e-06	TRUE	up 0-6h
GB55660	38.5931	65.3788	-0.760479	-1.09132	-3.80353	0.000142649	0.000475355	0.000344535	TRUE	up 0-6h
GB50105	7.40475	34.2015	-2.20754	-2.53838	-4.97949	6.37537e-07	3.05685e-06	2.21617e-06	TRUE	up 0-6h
GB45487	10.4238	37.2332	-1.8367	-2.16754	-4.73094	2.2348e-06	9.85218e-06	7.14268e-06	TRUE	up 0-6h
GB40342	15.0192	41.8373	-1.47798	-1.80883	-4.45339	8.45269e-06	3.42024e-05	2.47933e-05	TRUE	up 0-6h
GB41713	6.45394	33.2729	-2.3661	-2.69694	-5.07678	3.8389e-07	1.89756e-06	1.3757e-06	TRUE	up 0-6h
GB45416	8.38553	35.2046	-2.06979	-2.40063	-4.89324	9.9188e-07	4.60695e-06	3.33997e-06	TRUE	up 0-6h
GB54363	28.3103	55.1497	-0.962027	-1.29287	-3.99642	6.43076e-05	0.000227143	0.000164675	TRUE	up 0-6h
GB51255	5.58351	32.4407	-2.53856	-2.8694	-5.17641	2.26197e-07	1.14852e-06	8.32661e-07	TRUE	up 0-6h
GB53201	14.5503	41.4276	-1.50954	-1.84038	-4.48425	7.31699e-06	2.99117e-05	2.16855e-05	TRUE	up 0-6h
GB54988	21.0636	47.9705	-1.1874	-1.51824	-4.2093	2.56169e-05	9.58725e-05	6.95061e-05	TRUE	up 0-6h
GB51237	16.3772	43.2961	-1.40255	-1.73339	-4.39856	1.0897e-05	4.33239e-05	3.14092e-05	TRUE	up 0-6h
GB54048	30.3151	57.241	-0.917011	-1.24785	-3.9605	7.4792e-05	0.000261178	0.00018935	TRUE	up 0-6h
GB40559	7.66634	34.6023	-2.17426	-2.5051	-4.9715	6.64376e-07	3.17441e-06	2.3014e-06	TRUE	up 0-6h
GB54831	20.8021	47.7498	-1.19877	-1.52961	-4.22273	2.41359e-05	9.07992e-05	6.58225e-05	TRUE	up 0-6h
GB43889	6.02965	32.986	-2.45171	-2.78255	-5.1385	2.76942e-07	1.39183e-06	1.00906e-06	TRUE	up 0-6h
GB47271	9.25594	36.2256	-1.96856	-2.2994	-4.83852	1.30807e-06	5.96748e-06	4.32633e-06	TRUE	up 0-6h
GB51513	30.9897	57.9762	-0.90367	-1.23451	-3.95237	7.738e-05	0.000269451	0.000195348	TRUE	up 0-6h
GB50268	45.4199	72.4199	-0.67306	-1.0039	-3.73867	0.000184997	0.000606623	0.000439792	TRUE	up 0-6h
GB54378	9.44361	36.4458	-1.94834	-2.27918	-4.82742	1.38311e-06	6.28655e-06	4.55765e-06	TRUE	up 0-6h
GB41259	11.0689	38.0736	-1.78227	-2.11311	-4.7081	2.50034e-06	1.09367e-05	7.92892e-06	TRUE	up 0-6h
GB41169	12.3794	39.4001	-1.67025	-2.00109	-4.62442	3.75641e-06	1.59492e-05	1.15629e-05	TRUE	up 0-6h
GB51898	19.5145	46.5437	-1.25404	-1.58488	-4.27852	1.88143e-05	7.20337e-05	5.22233e-05	TRUE	up 0-6h
GB51502	43.1164	70.1577	-0.702363	-1.0332	-3.76804	0.000164538	0.00054388	0.000394304	TRUE	up 0-6h
GB53135	6.20247	33.2695	-2.42328	-2.75412	-5.13304	2.85097e-07	1.4299e-06	1.03665e-06	TRUE	up 0-6h
GB42241	7.93417	35.0083	-2.14155	-2.47239	-4.96334	6.92919e-07	3.30055e-06	2.39285e-06	TRUE	up 0-6h
GB45044	58.4463	85.5318	-0.549349	-0.880189	-3.63958	0.000273084	0.000871108	0.00063154	TRUE	up 0-6h
GB46291	54.8716	81.9998	-0.579561	-0.910401	-3.6667	0.000245697	0.000789887	0.000572656	TRUE	up 0-6h
GB53788	35.0302	62.164	-0.827481	-1.15832	-3.8911	9.97926e-05	0.000340845	0.000247107	TRUE	up 0-6h
GB40560	29.5783	56.7403	-0.939833	-1.27067	-3.99941	6.34999e-05	0.000224483	0.000162747	TRUE	up 0-6h
GB46005	10.5224	37.6854	-1.84054	-2.17138	-4.76484	1.89008e-06	8.43818e-06	6.11755e-06	TRUE	up 0-6h
GB43163	20.4055	47.5686	-1.22105	-1.55189	-4.25962	2.04775e-05	7.79651e-05	5.65235e-05	TRUE	up 0-6h
GB50093	19.0621	46.2317	-1.27818	-1.60902	-4.31103	1.62499e-05	6.28604e-05	4.55728e-05	TRUE	up 0-6h
GB48189	10.0565	37.2358	-1.88856	-2.2194	-4.80095	1.57912e-06	7.12482e-06	5.16539e-06	TRUE	up 0-6h
GB51973	106.909	134.093	-0.326853	-0.657693	-3.53912	0.000401461	0.00124482	0.000902477	TRUE	up 0-6h
GB52727	13.8897	41.0744	-1.56422	-1.89506	-4.5544	5.25354e-06	2.18832e-05	1.5865e-05	TRUE	up 0-6h
GB48882	9.73775	36.9347	-1.92332	-2.25416	-4.82723	1.38448e-06	6.29044e-06	4.56047e-06	TRUE	up 0-6h
GB46672	27.4285	54.6271	-0.993942	-1.32478	-4.05315	5.05333e-05	0.000182041	0.000131977	TRUE	up 0-6h
GB42926	24.8087	52.0318	-1.06855	-1.39939	-4.12478	3.71087e-05	0.000136029	9.86186e-05	TRUE	up 0-6h
GB49556	13.7414	40.9818	-1.57645	-1.90729	-4.56892	4.90243e-06	2.04831e-05	1.48499e-05	TRUE	up 0-6h
GB40319	7.42276	34.6706	-2.22368	-2.55452	-5.03131	4.8715e-07	2.36619e-06	1.71545e-06	TRUE	up 0-6h
GB45665	9.80865	37.1106	-1.9197	-2.25054	-4.83397	1.33836e-06	6.09888e-06	4.42159e-06	TRUE	up 0-6h
GB48669	39.8307	67.1529	-0.753569	-1.08441	-3.83498	0.000125576	0.000422119	0.00030603	TRUE	up 0-6h
GB40904	8.4708	35.7994	-2.07937	-2.41021	-4.94588	7.57993e-07	3.59106e-06	2.60347e-06	TRUE	up 0-6h
GB47192	23.1456	50.4776	-1.12491	-1.45575	-4.18525	2.84852e-05	0.000106156	7.69612e-05	TRUE	up 0-6h
GB40401	10.2579	37.5959	-1.87384	-2.20468	-4.80435	1.55253e-06	7.01516e-06	5.08437e-06	TRUE	up 0-6h
GB48252	13.4393	40.7833	-1.60152	-1.93236	-4.59773	4.27115e-06	1.79982e-05	1.30484e-05	TRUE	up 0-6h
GB50998	74.3434	101.704	-0.452093	-0.782933	-3.59028	0.000330329	0.00103997	0.000753966	TRUE	up 0-6h
GB51893	16.6999	44.071	-1.39999	-1.73083	-4.43316	9.28628e-06	3.73422e-05	2.70726e-05	TRUE	up 0-6h
GB40263	32.8972	60.2761	-0.873621	-1.20446	-3.95244	7.73569e-05	0.000269447	0.000195345	TRUE	up 0-6h
GB47456	8.49273	35.8861	-2.07912	-2.40996	-4.95157	7.36159e-07	3.49704e-06	2.5353e-06	TRUE	up 0-6h
GB53036	26.738	54.149	-1.01804	-1.34888	-4.09166	4.28304e-05	0.000155705	0.000112883	TRUE	up 0-6h
GB44828	6.14107	33.5542	-2.44993	-2.78077	-5.18086	2.20868e-07	1.12331e-06	8.14386e-07	TRUE	up 0-6h
GB42356	46.482	73.9277	-0.669444	-1.00028	-3.76614	0.000165788	0.000547277	0.000396767	TRUE	up 0-6h
GB51117	17.7057	45.1825	-1.35155	-1.68239	-4.39986	1.08319e-05	4.31069e-05	3.12518e-05	TRUE	up 0-6h
GB48982	6.94756	34.4257	-2.30891	-2.63975	-5.10481	3.31119e-07	1.65197e-06	1.19736e-06	TRUE	up 0-6h
GB49589	35.1099	62.6201	-0.834747	-1.16559	-3.9249	8.67675e-05	0.000299935	0.000217448	TRUE	up 0-6h
GB54340	9.07375	36.5909	-2.01171	-2.34255	-4.91721	8.77855e-07	4.11773e-06	2.98529e-06	TRUE	up 0-6h
GB44588	12.3285	39.8693	-1.69328	-2.02412	-4.68667	2.77687e-06	1.20563e-05	8.74061e-06	TRUE	up 0-6h
GB45686	21.9625	49.5114	-1.17272	-1.50356	-4.24582	2.17798e-05	8.24898e-05	5.98039e-05	TRUE	up 0-6h
GB41769	17.1222	44.6788	-1.38372	-1.71456	-4.43416	9.24325e-06	3.71935e-05	2.69647e-05	TRUE	up 0-6h
GB44960	136.415	163.978	-0.265501	-0.596341	-3.58659	0.000335032	0.00105344	0.000763725	TRUE	up 0-6h
GB55074	68.4955	96.0852	-0.488305	-0.819145	-3.62825	0.000285351	0.000906248	0.000657015	TRUE	up 0-6h
GB48826	16.3461	43.9372	-1.4265	-1.75734	-4.47362	7.69064e-06	3.13041e-05	2.2695e-05	TRUE	up 0-6h
GB47110	7.64198	35.2814	-2.20689	-2.53773	-5.05677	4.26427e-07	2.09521e-06	1.51899e-06	TRUE	up 0-6h
GB46334	33.4299	61.0769	-0.869489	-1.20033	-3.9678	7.25382e-05	0.00025374	0.000183957	TRUE	up 0-6h
GB55595	18.1939	45.8599	-1.33378	-1.66462	-4.39944	1.08532e-05	4.3178e-05	3.13034e-05	TRUE	up 0-6h
GB52153	11.847	39.5187	-1.73801	-2.06885	-4.73231	2.21983e-06	9.78966e-06	7.09735e-06	TRUE	up 0-6h
GB46131	62.3157	89.9918	-0.530198	-0.861039	-3.66419	0.000248125	0.000796859	0.000577711	TRUE	up 0-6h
GB49596	31.2812	58.9604	-0.914447	-1.24529	-4.01307	5.99333e-05	0.000213221	0.000154582	TRUE	up 0-6h
GB51064	11.2848	38.9661	-1.78784	-2.11868	-4.77091	1.83392e-06	8.21129e-06	5.95306e-06	TRUE	up 0-6h
GB42457	10.539	38.3037	-1.86175	-2.19259	-4.83289	1.34566e-06	6.12309e-06	4.43915e-06	TRUE	up 0-6h
GB45738	18.7998	46.6079	-1.30986	-1.6407	-4.3896	1.13561e-05	4.5033e-05	3.26483e-05	TRUE	up 0-6h
GB53881	37.7514	65.569	-0.796483	-1.12732	-3.91025	9.22002e-05	0.000317112	0.000229901	TRUE	up 0-6h
GB52835	6.34977	34.1862	-2.42864	-2.75948	-5.20856	1.90313e-07	9.75976e-07	7.07568e-07	TRUE	up 0-6h
GB46212	11.5624	39.405	-1.76893	-2.09977	-4.7705	1.83774e-06	8.2224e-06	5.96112e-06	TRUE	up 0-6h
GB43125	9.02507	36.8691	-2.0304	-2.36124	-4.95916	7.07988e-07	3.36971e-06	2.44299e-06	TRUE	up 0-6h
GB47202	32.1444	60.0406	-0.901372	-1.23221	-4.01624	5.91341e-05	0.0002105	0.000152609	TRUE	up 0-6h
GB44303	9.57399	37.4735	-1.96868	-2.29952	-4.92131	8.59649e-07	4.04156e-06	2.93007e-06	TRUE	up 0-6h
GB41174	16.838	44.7385	-1.40979	-1.74063	-4.48428	7.316e-06	2.99176e-05	2.16855e-05	TRUE	up 0-6h
GB49828	19.5782	47.4832	-1.27817	-1.60901	-4.36898	1.24831e-05	4.91696e-05	3.56472e-05	TRUE	up 0-6h
GB51725	11.5117	39.4647	-1.77746	-2.1083	-4.78641	1.69788e-06	7.62157e-06	5.52552e-06	TRUE	up 0-6h
GB45982	4.51692	32.4874	-2.84647	-3.17731	-5.43797	5.38911e-08	2.93222e-07	2.12581e-07	TRUE	up 0-6h
GB42280	20.9907	48.9713	-1.22219	-1.55303	-4.32429	1.53026e-05	5.94575e-05	4.31058e-05	TRUE	up 0-6h
GB44221	7.0229	35.0211	-2.31808	-2.64892	-5.15846	2.48988e-07	1.25802e-06	9.12042e-07	TRUE	up 0-6h
GB42719	110.286	138.335	-0.32692	-0.65776	-3.595	0.000324388	0.00102258	0.000741354	TRUE	up 0-6h
GB42319	41.1087	69.1612	-0.750518	-1.08136	-3.88301	0.000103173	0.000351417	0.000254772	TRUE	up 0-6h
GB47341	18.5872	46.6461	-1.32745	-1.65829	-4.42496	9.64589e-06	3.86369e-05	2.80112e-05	TRUE	up 0-6h
GB46012	10.8664	38.9279	-1.84093	-2.17177	-4.84329	1.27705e-06	5.83677e-06	4.23157e-06	TRUE	up 0-6h
GB46423	36.3424	64.4164	-0.825775	-1.15662	-3.9563	7.61194e-05	0.000265437	0.000192438	TRUE	up 0-6h
GB45373	9.97827	38.0776	-1.93208	-2.26292	-4.91293	8.97255e-07	4.20072e-06	3.04546e-06	TRUE	up 0-6h
GB44307	20.517	48.6312	-1.24506	-1.5759	-4.35542	1.32812e-05	5.20634e-05	3.77452e-05	TRUE	up 0-6h
GB51498	9.98449	38.1096	-1.93239	-2.26324	-4.91541	8.85968e-07	4.15104e-06	3.00944e-06	TRUE	up 0-6h
GB44369	10.2984	38.4408	-1.90022	-2.23106	-4.89374	9.89359e-07	4.59871e-06	3.33399e-06	TRUE	up 0-6h
GB42652	16.1904	44.3532	-1.4539	-1.78474	-4.5432	5.54054e-06	2.30164e-05	1.66865e-05	TRUE	up 0-6h
GB46271	39.8656	68.0616	-0.771695	-1.10254	-3.91306	9.11337e-05	0.000313707	0.000227433	TRUE	up 0-6h
GB44288	17.7563	45.9606	-1.37207	-1.70291	-4.47577	7.61363e-06	3.10419e-05	2.25049e-05	TRUE	up 0-6h
GB53388	11.7587	39.9644	-1.76498	-2.09582	-4.79848	1.59876e-06	7.2029e-06	5.22199e-06	TRUE	up 0-6h
GB55767	8.19148	36.4097	-2.15213	-2.48297	-5.07405	3.8943e-07	1.92341e-06	1.39444e-06	TRUE	up 0-6h
GB52473	9.01373	37.238	-2.04658	-2.37742	-5.00401	5.61495e-07	2.71125e-06	1.96562e-06	TRUE	up 0-6h
GB42812	14.9639	43.2523	-1.53129	-1.86213	-4.61865	3.86236e-06	1.63765e-05	1.18727e-05	TRUE	up 0-6h
GB52638	10.4615	38.7798	-1.89022	-2.22106	-4.90174	9.49931e-07	4.42379e-06	3.20718e-06	TRUE	up 0-6h
GB44612	21.4655	49.7868	-1.21375	-1.54459	-4.3428	1.40677e-05	5.49717e-05	3.98536e-05	TRUE	up 0-6h
GB54268	12.0881	40.4166	-1.74136	-2.0722	-4.79074	1.66169e-06	7.4673e-06	5.41367e-06	TRUE	up 0-6h
GB41927	33.3886	61.718	-0.886336	-1.21718	-4.03277	5.51242e-05	0.000197424	0.000143129	TRUE	up 0-6h
GB45737	46.728	75.0975	-0.684476	-1.01532	-3.84284	0.000121617	0.000409704	0.000297029	TRUE	up 0-6h
GB55888	82.6041	110.977	-0.425969	-0.756809	-3.64171	0.000270835	0.000865057	0.000627153	TRUE	up 0-6h
GB41151	9.6588	38.0683	-1.97867	-2.30951	-4.97316	6.58712e-07	3.14979e-06	2.28355e-06	TRUE	up 0-6h
GB40513	80.4761	108.891	-0.436257	-0.767097	-3.64986	0.000262387	0.000840254	0.000609171	TRUE	up 0-6h
GB50231	20.1046	48.5324	-1.27142	-1.60226	-4.40361	1.06465e-05	4.2424e-05	3.07567e-05	TRUE	up 0-6h
GB48927	14.6087	43.0369	-1.55875	-1.88959	-4.65288	3.27331e-06	1.40531e-05	1.01883e-05	TRUE	up 0-6h
GB42745	19.3426	47.7837	-1.30474	-1.63558	-4.43468	9.22085e-06	3.71398e-05	2.69187e-05	TRUE	up 0-6h
GB40349	8.25796	36.7041	-2.15208	-2.48292	-5.09448	3.49703e-07	1.73905e-06	1.26079e-06	TRUE	up 0-6h
GB46462	66.4613	94.9236	-0.514253	-0.845093	-3.70379	0.000212401	0.000690599	0.000500674	TRUE	up 0-6h
GB45712	15.6289	44.0913	-1.49628	-1.82712	-4.60341	4.15627e-06	1.75561e-05	1.27257e-05	TRUE	up 0-6h
GB50727	36.6379	65.1007	-0.829337	-1.16018	-3.98705	6.69007e-05	0.000235558	0.000170776	TRUE	up 0-6h
GB51792	8.25908	36.7253	-2.15272	-2.48356	-5.0967	3.45634e-07	1.72021e-06	1.24712e-06	TRUE	up 0-6h
GB54764	13.1282	41.5981	-1.66385	-1.99469	-4.74173	2.11903e-06	9.40238e-06	6.81658e-06	TRUE	up 0-6h
GB51745	7.13326	35.6827	-2.32259	-2.65343	-5.21175	1.87067e-07	9.60134e-07	6.96082e-07	TRUE	up 0-6h
GB49844	24.4258	52.9901	-1.11732	-1.44816	-4.27141	1.94245e-05	7.42545e-05	5.38333e-05	TRUE	up 0-6h
GB43472	10.9543	39.5214	-1.85114	-2.18198	-4.89436	9.86278e-07	4.58612e-06	3.32486e-06	TRUE	up 0-6h
GB42819	8.03413	36.6035	-2.18777	-2.51861	-5.12879	2.91607e-07	1.46076e-06	1.05868e-06	TRUE	up 0-6h
GB44298	29.7406	58.3794	-0.973026	-1.30387	-4.13887	3.49028e-05	0.000128324	9.30331e-05	TRUE	up 0-6h
GB42346	17.5619	46.2196	-1.39606	-1.7269	-4.53272	5.82295e-06	2.41002e-05	1.74722e-05	TRUE	up 0-6h
GB53605	25.7348	54.4034	-1.07998	-1.41082	-4.24378	2.19788e-05	8.31413e-05	6.02761e-05	TRUE	up 0-6h
GB42021	14.0642	42.7399	-1.60355	-1.93439	-4.71003	2.47685e-06	1.08455e-05	7.86281e-06	TRUE	up 0-6h
GB47812	13.1876	41.8704	-1.66674	-1.99759	-4.76173	1.91939e-06	8.56282e-06	6.20791e-06	TRUE	up 0-6h
GB48519	16.2734	44.9989	-1.46737	-1.79821	-4.59995	4.22601e-06	1.78263e-05	1.29238e-05	TRUE	up 0-6h
GB51427	10.7348	39.5105	-1.87994	-2.21078	-4.93359	8.07314e-07	3.81299e-06	2.76429e-06	TRUE	up 0-6h
GB41808	43.7931	72.577	-0.72881	-1.05965	-3.91259	9.1313e-05	0.000314236	0.000227816	TRUE	up 0-6h
GB50104	9.95578	38.7835	-1.96184	-2.29268	-4.99762	5.80417e-07	2.79823e-06	2.02867e-06	TRUE	up 0-6h
GB53696	11.7567	40.5884	-1.78758	-2.11842	-4.86883	1.12259e-06	5.17307e-06	3.7504e-06	TRUE	up 0-6h
GB43905	22.5381	51.3825	-1.18891	-1.51975	-4.35963	1.30284e-05	5.12031e-05	3.71215e-05	TRUE	up 0-6h
GB46610	16.8484	45.715	-1.44005	-1.77089	-4.58764	4.48294e-06	1.88134e-05	1.36394e-05	TRUE	up 0-6h
GB51037	14.3926	43.2723	-1.58812	-1.91896	-4.71404	2.42849e-06	1.06565e-05	7.72577e-06	TRUE	up 0-6h
GB47555	5.99548	34.9137	-2.54185	-2.87269	-5.37319	7.73557e-08	4.13762e-07	2.99971e-07	TRUE	up 0-6h
GB54381	33.2968	62.228	-0.902178	-1.23302	-4.09085	4.29793e-05	0.0001562	0.000113242	TRUE	up 0-6h
GB51263	7.26283	36.2026	-2.31749	-2.64833	-5.24412	1.57027e-07	8.12725e-07	5.89213e-07	TRUE	up 0-6h
GB51706	6.89429	35.8428	-2.37821	-2.70905	-5.28176	1.27947e-07	6.6868e-07	4.84782e-07	TRUE	up 0-6h
GB47272	25.0077	53.9641	-1.10963	-1.44047	-4.29332	1.76018e-05	6.77071e-05	4.90866e-05	TRUE	up 0-6h
GB46586	13.7172	42.6903	-1.63793	-1.96877	-4.76249	1.91223e-06	8.534e-06	6.18702e-06	TRUE	up 0-6h
GB54837	13.843	42.8207	-1.62915	-1.95999	-4.75573	1.97733e-06	8.80218e-06	6.38144e-06	TRUE	up 0-6h
GB46024	9.86151	38.8765	-1.97902	-2.30986	-5.02612	5.00509e-07	2.4282e-06	1.76041e-06	TRUE	up 0-6h
GB50680	46.5908	75.6104	-0.698539	-1.02938	-3.89984	9.62564e-05	0.000329681	0.000239014	TRUE	up 0-6h
GB47182	21.6129	50.6392	-1.22836	-1.5592	-4.41007	1.03336e-05	4.12041e-05	2.98723e-05	TRUE	up 0-6h
GB41031	7.79615	36.8312	-2.2401	-2.57094	-5.20421	1.94823e-07	9.98275e-07	7.23734e-07	TRUE	up 0-6h
GB53804	39.9169	68.9725	-0.78902	-1.11986	-3.98907	6.6334e-05	0.000233697	0.000169427	TRUE	up 0-6h
GB44486	10.8923	39.9703	-1.87562	-2.20646	-4.95622	7.18786e-07	3.41715e-06	2.47738e-06	TRUE	up 0-6h
GB50966	12.6202	41.7208	-1.72503	-2.05587	-4.84275	1.28057e-06	5.85073e-06	4.24169e-06	TRUE	up 0-6h
GB53206	20.1437	49.2454	-1.28966	-1.6205	-4.47218	7.74261e-06	3.14948e-05	2.28333e-05	TRUE	up 0-6h
GB40480	9.1351	38.2398	-2.06558	-2.39642	-5.09461	3.49464e-07	1.73856e-06	1.26043e-06	TRUE	up 0-6h
GB43134	18.9755	48.0813	-1.34134	-1.67218	-4.51927	6.20533e-06	2.55967e-05	1.85572e-05	TRUE	up 0-6h
GB54995	8.4812	37.5944	-2.14818	-2.47902	-5.15127	2.58725e-07	1.30294e-06	9.44608e-07	TRUE	up 0-6h
GB51755	14.9638	44.079	-1.55861	-1.88945	-4.70864	2.49373e-06	1.09155e-05	7.91355e-06	TRUE	up 0-6h
GB55943	9.32337	38.4814	-2.04524	-2.37608	-5.08518	3.67272e-07	1.82054e-06	1.31986e-06	TRUE	up 0-6h
GB45119	44.9406	74.1028	-0.721509	-1.05235	-3.93123	8.45114e-05	0.000292629	0.000212152	TRUE	up 0-6h
GB54462	23.6435	52.8168	-1.15955	-1.49039	-4.35679	1.31986e-05	5.18058e-05	3.75584e-05	TRUE	up 0-6h
GB55959	23.6499	52.8233	-1.15934	-1.49018	-4.35659	1.32106e-05	5.18361e-05	3.75751e-05	TRUE	up 0-6h
GB50349	26.1884	55.3699	-1.08017	-1.41101	-4.28176	1.85424e-05	7.10809e-05	5.15326e-05	TRUE	up 0-6h
GB47153	27.0874	56.2827	-1.05507	-1.38591	-4.25859	2.05719e-05	7.82521e-05	5.67269e-05	TRUE	up 0-6h
GB51822	11.506	40.708	-1.82293	-2.15377	-4.9271	8.34607e-07	3.92833e-06	2.84798e-06	TRUE	up 0-6h
GB47474	33.4323	62.6611	-0.906328	-1.23717	-4.11592	3.85635e-05	0.000140984	0.000102211	TRUE	up 0-6h
GB54816	9.90798	39.1381	-1.98191	-2.31275	-5.04679	4.49296e-07	2.19618e-06	1.5922e-06	TRUE	up 0-6h
GB54805	10.0496	39.2816	-1.96672	-2.29756	-5.03607	4.7519e-07	2.31265e-06	1.67664e-06	TRUE	up 0-6h
GB42721	10.3572	39.5986	-1.93482	-2.26566	-5.01379	5.33695e-07	2.58208e-06	1.87197e-06	TRUE	up 0-6h
GB50854	30.1461	59.3908	-0.978266	-1.30911	-4.18754	2.81994e-05	0.000105186	7.62584e-05	TRUE	up 0-6h
GB55974	19.1126	48.3666	-1.33949	-1.67033	-4.5291	5.92363e-06	2.44839e-05	1.77505e-05	TRUE	up 0-6h
GB47236	17.6321	46.9359	-1.41249	-1.74333	-4.59805	4.26465e-06	1.79769e-05	1.3033e-05	TRUE	up 0-6h
GB47306	9.48293	38.7907	-2.0323	-2.36314	-5.08918	3.59618e-07	1.7862e-06	1.29496e-06	TRUE	up 0-6h
GB55975	13.8729	43.2083	-1.63904	-1.96988	-4.79308	1.64239e-06	7.38866e-06	5.35667e-06	TRUE	up 0-6h
GB49118	18.646	47.9832	-1.36367	-1.69451	-4.55727	5.18227e-06	2.16083e-05	1.56657e-05	TRUE	up 0-6h
GB54691	45.8798	75.2328	-0.713502	-1.04434	-3.93641	8.27085e-05	0.000287032	0.000208094	TRUE	up 0-6h
GB45623	15.012	44.3932	-1.56422	-1.89506	-4.73482	2.19247e-06	9.68986e-06	7.025e-06	TRUE	up 0-6h
GB50856	7.26444	36.6623	-2.33537	-2.66621	-5.2965	1.18041e-07	6.18486e-07	4.48393e-07	TRUE	up 0-6h
GB55823	13.039	42.4464	-1.70281	-2.03365	-4.85053	1.23134e-06	5.63626e-06	4.0862e-06	TRUE	up 0-6h
GB48047	26.3403	55.7701	-1.08222	-1.41306	-4.30191	1.69332e-05	6.53193e-05	4.73554e-05	TRUE	up 0-6h
GB41157	14.2495	43.6842	-1.6162	-1.94704	-4.78241	1.73207e-06	7.77222e-06	5.63474e-06	TRUE	up 0-6h
GB40100	19.7812	49.22	-1.31511	-1.64595	-4.52126	6.14724e-06	2.53656e-05	1.83897e-05	TRUE	up 0-6h
GB49584	11.3768	40.834	-1.84367	-2.17451	-4.96436	6.89268e-07	3.28697e-06	2.383e-06	TRUE	up 0-6h
GB52619	17.9049	47.3751	-1.40378	-1.73462	-4.60338	4.15696e-06	1.7553e-05	1.27257e-05	TRUE	up 0-6h
GB50390	13.8406	43.3222	-1.64619	-1.97704	-4.81086	1.50286e-06	6.8082e-06	4.93584e-06	TRUE	up 0-6h
GB41546	34.4265	63.9128	-0.892584	-1.22342	-4.12045	3.78134e-05	0.000138488	0.000100402	TRUE	up 0-6h
GB51647	44.1486	73.6404	-0.73813	-1.06897	-3.96939	7.20556e-05	0.000252195	0.000182837	TRUE	up 0-6h
GB47039	35.8921	65.3902	-0.865406	-1.19625	-4.09446	4.23157e-05	0.000153924	0.000111593	TRUE	up 0-6h
GB44305	8.17179	37.6794	-2.20505	-2.53589	-5.22367	1.7541e-07	9.02558e-07	6.5434e-07	TRUE	up 0-6h
GB45212	5.08828	34.6104	-2.76596	-3.0968	-5.54748	2.8982e-08	1.62133e-07	1.17544e-07	TRUE	up 0-6h
GB48588	82.5077	112.056	-0.441617	-0.772457	-3.72492	0.000195374	0.000638439	0.000462859	TRUE	up 0-6h
GB51019	18.065	47.6143	-1.3982	-1.72904	-4.60459	4.13285e-06	1.74692e-05	1.26649e-05	TRUE	up 0-6h
GB45822	6.97434	36.5282	-2.38888	-2.71972	-5.34314	9.13483e-08	4.83357e-07	3.50314e-07	TRUE	up 0-6h
GB55811	7.36591	36.922	-2.32554	-2.65638	-5.30466	1.1288e-07	5.92202e-07	4.29337e-07	TRUE	up 0-6h
GB48187	19.6112	49.171	-1.32613	-1.65697	-4.54058	5.60998e-06	2.32813e-05	1.68752e-05	TRUE	up 0-6h
GB41600	12.8887	42.4563	-1.71987	-2.05071	-4.87734	1.07525e-06	4.96793e-06	3.60167e-06	TRUE	up 0-6h
GB47965	27.1061	56.6912	-1.06451	-1.39535	-4.29609	1.73838e-05	6.69732e-05	4.85545e-05	TRUE	up 0-6h
GB44926	11.2322	40.8353	-1.86218	-2.19302	-4.99066	6.01748e-07	2.89313e-06	2.09748e-06	TRUE	up 0-6h
GB54049	28.377	57.9981	-1.03129	-1.36213	-4.26636	1.98684e-05	7.58102e-05	5.49612e-05	TRUE	up 0-6h
GB50030	24.7436	54.3988	-1.13652	-1.46736	-4.37063	1.23886e-05	4.88445e-05	3.54115e-05	TRUE	up 0-6h
GB45357	17.1618	46.825	-1.44808	-1.77892	-4.65756	3.19973e-06	1.37708e-05	9.98363e-06	TRUE	up 0-6h
GB48481	133.565	163.244	-0.289491	-0.620331	-3.70706	0.000209676	0.000682096	0.000494509	TRUE	up 0-6h
GB45001	14.0514	43.7339	-1.63803	-1.96887	-4.82052	1.43182e-06	6.49835e-06	4.71121e-06	TRUE	up 0-6h
GB40479	12.3192	42.0133	-1.76994	-2.10078	-4.92735	8.33511e-07	3.92468e-06	2.84533e-06	TRUE	up 0-6h
GB46775	24.8115	54.5145	-1.13563	-1.46647	-4.3733	1.22382e-05	4.83287e-05	3.50375e-05	TRUE	up 0-6h
GB52218	10.6038	40.3266	-1.92714	-2.25798	-5.04923	4.43598e-07	2.16919e-06	1.57263e-06	TRUE	up 0-6h
GB46740	10.7541	40.4809	-1.91235	-2.24319	-5.03863	4.68871e-07	2.28552e-06	1.65696e-06	TRUE	up 0-6h
GB48827	8.82989	38.5822	-2.12747	-2.45831	-5.19352	2.06358e-07	1.05387e-06	7.64042e-07	TRUE	up 0-6h
GB40938	9.82406	39.6124	-2.01156	-2.3424	-5.11601	3.12067e-07	1.55945e-06	1.13058e-06	TRUE	up 0-6h
GB55894	24.4102	54.2371	-1.1518	-1.48264	-4.39791	1.09299e-05	4.34409e-05	3.1494e-05	TRUE	up 0-6h
GB49423	17.3119	47.1424	-1.44526	-1.7761	-4.6682	3.03857e-06	1.31139e-05	9.50735e-06	TRUE	up 0-6h
GB42024	8.60168	38.4376	-2.15983	-2.49067	-5.22264	1.76389e-07	9.07217e-07	6.57718e-07	TRUE	up 0-6h
GB51400	11.6541	41.5041	-1.83242	-2.16326	-4.98875	6.07728e-07	2.92075e-06	2.1175e-06	TRUE	up 0-6h
GB41206	11.0519	40.9109	-1.88819	-2.21903	-5.0318	4.85904e-07	2.36106e-06	1.71173e-06	TRUE	up 0-6h
GB50679	25.2519	55.1146	-1.12604	-1.45688	-4.37583	1.20974e-05	4.78185e-05	3.46677e-05	TRUE	up 0-6h
GB43278	2.744	32.6243	-3.57159	-3.90243	-5.90275	3.57491e-09	2.21864e-08	1.60848e-08	TRUE	up 0-6h
GB45406	20.714	50.6041	-1.28864	-1.61948	-4.53141	5.85923e-06	2.42422e-05	1.75752e-05	TRUE	up 0-6h
GB42447	19.0681	48.9776	-1.36096	-1.6918	-4.59905	4.24425e-06	1.78971e-05	1.29751e-05	TRUE	up 0-6h
GB49996	6.58582	36.5284	-2.47158	-2.80242	-5.42729	5.72168e-08	3.10221e-07	2.24905e-07	TRUE	up 0-6h
GB51756	18.4087	48.3778	-1.39396	-1.7248	-4.63338	3.59741e-06	1.53269e-05	1.11118e-05	TRUE	up 0-6h
GB45872	6.76299	36.7428	-2.44173	-2.77257	-5.41313	6.19311e-08	3.34309e-07	2.42368e-07	TRUE	up 0-6h
GB44527	52.19	82.2697	-0.656589	-0.987429	-3.93066	8.47141e-05	0.000293084	0.000212481	TRUE	up 0-6h
GB55345	7.20036	37.317	-2.37369	-2.70453	-5.38451	7.26417e-08	3.89224e-07	2.82182e-07	TRUE	up 0-6h
GB40891	18.6567	48.7842	-1.38672	-1.71756	-4.6391	3.49934e-06	1.4935e-05	1.08276e-05	TRUE	up 0-6h
GB46523	16.3445	46.4759	-1.50768	-1.83852	-4.74635	2.0712e-06	9.19679e-06	6.66753e-06	TRUE	up 0-6h
GB43857	30.865	60.9983	-0.982797	-1.31364	-4.25518	2.08882e-05	7.92838e-05	5.74767e-05	TRUE	up 0-6h
GB46974	14.3968	44.5609	-1.63003	-1.96087	-4.85283	1.21714e-06	5.57333e-06	4.04058e-06	TRUE	up 0-6h
GB49995	7.08417	37.2531	-2.39469	-2.72553	-5.40198	6.59099e-08	3.54698e-07	2.5715e-07	TRUE	up 0-6h
GB48845	15.295	45.4704	-1.57187	-1.90271	-4.8049	1.54832e-06	7.00385e-06	5.07769e-06	TRUE	up 0-6h
GB47552	21.3527	51.548	-1.2715	-1.60234	-4.53851	5.66524e-06	2.34869e-05	1.70276e-05	TRUE	up 0-6h
GB44927	12.5363	42.8229	-1.77228	-2.10312	-4.97812	6.4206e-07	3.07614e-06	2.23015e-06	TRUE	up 0-6h
GB41692	12.2273	42.5648	-1.79956	-2.1304	-5.00376	5.62217e-07	2.71367e-06	1.96737e-06	TRUE	up 0-6h
GB51401	5.71793	36.0828	-2.65775	-2.98859	-5.5698	2.55036e-08	1.43456e-07	1.04003e-07	TRUE	up 0-6h
GB47811	13.7768	44.1538	-1.6803	-2.01114	-4.91148	9.03927e-07	4.22714e-06	3.06461e-06	TRUE	up 0-6h
GB47250	8.42466	38.8501	-2.20523	-2.53607	-5.30441	1.13039e-07	5.92779e-07	4.29756e-07	TRUE	up 0-6h
GB53825	11.8721	42.2984	-1.83303	-2.16387	-5.03715	4.72504e-07	2.3014e-06	1.66848e-06	TRUE	up 0-6h
GB51246	9.42029	39.8507	-2.08076	-2.4116	-5.22	1.78922e-07	9.1986e-07	6.66884e-07	TRUE	up 0-6h
GB42919	9.26216	39.7101	-2.10009	-2.43093	-5.23498	1.64999e-07	8.52911e-07	6.18348e-07	TRUE	up 0-6h
GB41902	8.49393	38.9832	-2.19835	-2.52919	-5.30539	1.1243e-07	5.90342e-07	4.27989e-07	TRUE	up 0-6h
GB47849	39.4954	69.9983	-0.825635	-1.15647	-4.12376	3.72734e-05	0.000136592	9.90268e-05	TRUE	up 0-6h
GB49168	17.9938	48.5005	-1.4305	-1.76134	-4.70764	2.50605e-06	1.09577e-05	7.94418e-06	TRUE	up 0-6h
GB53497	8.99914	39.5675	-2.13646	-2.4673	-5.27043	1.36104e-07	7.10407e-07	5.14831e-07	TRUE	up 0-6h
GB44171	64.9852	95.568	-0.556417	-0.887257	-3.87335	0.000107348	0.000364225	0.000264057	TRUE	up 0-6h
GB40596	32.6407	63.2305	-0.953949	-1.28479	-4.25844	2.0586e-05	7.82575e-05	5.67354e-05	TRUE	up 0-6h
GB43486	17.0522	47.6474	-1.48244	-1.81328	-4.76061	1.93005e-06	8.60418e-06	6.2379e-06	TRUE	up 0-6h
GB46330	40.7922	71.3918	-0.807467	-1.13831	-4.11211	3.92053e-05	0.000143075	0.000103727	TRUE	up 0-6h
GB43718	76.6935	107.302	-0.484496	-0.815336	-3.81889	0.000134052	0.000448284	0.000324999	TRUE	up 0-6h
GB47593	26.3475	56.9819	-1.11284	-1.44368	-4.41911	9.91102e-06	3.96602e-05	2.8753e-05	TRUE	up 0-6h
GB40467	12.6145	43.2627	-1.77805	-2.10889	-5.01233	5.37751e-07	2.60068e-06	1.88474e-06	TRUE	up 0-6h
GB42933	12.2537	42.9069	-1.80799	-2.13883	-5.03635	4.74482e-07	2.31012e-06	1.6748e-06	TRUE	up 0-6h
GB52259	15.6092	46.2654	-1.56753	-1.89838	-4.83931	1.3029e-06	5.94832e-06	4.31244e-06	TRUE	up 0-6h
GB44898	9.69935	40.376	-2.05754	-2.38838	-5.22468	1.74459e-07	8.98041e-07	6.51066e-07	TRUE	up 0-6h
GB45086	10.595	41.2916	-1.96247	-2.29331	-5.15755	2.50201e-07	1.26363e-06	9.15766e-07	TRUE	up 0-6h
GB48524	17.4551	48.1829	-1.46487	-1.79571	-4.75536	1.98097e-06	8.8152e-06	6.39088e-06	TRUE	up 0-6h
GB42894	63.3299	94.0688	-0.570829	-0.90167	-3.89553	9.79838e-05	0.000335039	0.000242898	TRUE	up 0-6h
GB42195	18.9594	49.7004	-1.39035	-1.72119	-4.6894	2.74004e-06	1.19174e-05	8.63993e-06	TRUE	up 0-6h
GB44085	17.4532	48.1969	-1.46545	-1.79629	-4.7571	1.96392e-06	8.74567e-06	6.34047e-06	TRUE	up 0-6h
GB53936	20.0444	50.7993	-1.34161	-1.67245	-4.64578	3.38791e-06	1.45097e-05	1.05193e-05	TRUE	up 0-6h
GB51644	11.4497	42.2094	-1.88226	-2.2131	-5.1026	3.35017e-07	1.66939e-06	1.21028e-06	TRUE	up 0-6h
GB41518	10.2201	41.0148	-2.00474	-2.33558	-5.19677	2.02785e-07	1.03648e-06	7.51435e-07	TRUE	up 0-6h
GB51607	43.0116	73.8075	-0.77904	-1.10988	-4.09683	4.18847e-05	0.000152446	0.000110521	TRUE	up 0-6h
GB51360	10.8649	41.6964	-1.94025	-2.27109	-5.15236	2.57228e-07	1.29593e-06	9.39528e-07	TRUE	up 0-6h
GB41189	9.19579	40.052	-2.12283	-2.45367	-5.28578	1.2517e-07	6.54721e-07	4.74663e-07	TRUE	up 0-6h
GB49715	26.6126	57.4759	-1.11085	-1.44169	-4.43364	9.26566e-06	3.72715e-05	2.70213e-05	TRUE	up 0-6h
GB49570	12.6956	43.5977	-1.77992	-2.11076	-5.03454	4.79009e-07	2.33032e-06	1.68944e-06	TRUE	up 0-6h
GB52437	16.1061	47.0611	-1.54693	-1.87777	-4.84504	1.26584e-06	5.78771e-06	4.196e-06	TRUE	up 0-6h
GB49517	9.02265	39.9829	-2.14776	-2.4786	-5.31188	1.08497e-07	5.70664e-07	4.13723e-07	TRUE	up 0-6h
GB52203	53.4925	84.4543	-0.658835	-0.989675	-3.99001	6.60702e-05	0.000232901	0.000168805	TRUE	up 0-6h
GB50253	23.5272	54.5236	-1.21255	-1.54339	-4.54213	5.56891e-06	2.31187e-05	1.67607e-05	TRUE	up 0-6h
GB48223	14.8639	45.8652	-1.62559	-1.95643	-4.91597	8.83434e-07	4.14074e-06	3.00197e-06	TRUE	up 0-6h
GB46034	10.5454	41.5488	-1.97819	-2.30903	-5.19489	2.04846e-07	1.04658e-06	7.58757e-07	TRUE	up 0-6h
GB51723	12.576	43.5954	-1.7935	-2.12434	-5.05489	4.3065e-07	2.11343e-06	1.5322e-06	TRUE	up 0-6h
GB53604	12.3452	43.3741	-1.81288	-2.14372	-5.07097	3.95788e-07	1.95246e-06	1.4155e-06	TRUE	up 0-6h
GB53746	41.471	72.5068	-0.806011	-1.13685	-4.13984	3.47541e-05	0.000127892	9.272e-05	TRUE	up 0-6h
GB54391	34.7608	65.8007	-0.920642	-1.25148	-4.25601	2.08109e-05	7.90147e-05	5.72844e-05	TRUE	up 0-6h
GB41131	23.8908	54.9345	-1.20126	-1.5321	-4.53472	5.7681e-06	2.38972e-05	1.73251e-05	TRUE	up 0-6h
GB42452	19.5188	50.569	-1.37339	-1.70423	-4.69738	2.63517e-06	1.14897e-05	8.32985e-06	TRUE	up 0-6h
GB53154	11.1499	42.2186	-1.92085	-2.25169	-5.15754	2.50209e-07	1.26315e-06	9.15766e-07	TRUE	up 0-6h
GB55960	32.1445	63.2231	-0.975878	-1.30672	-4.31444	1.60006e-05	6.19546e-05	4.49161e-05	TRUE	up 0-6h
GB47310	29.2176	60.3149	-1.04568	-1.37652	-4.38576	1.15579e-05	4.57303e-05	3.31537e-05	TRUE	up 0-6h
GB51503	28.8718	59.9751	-1.0547	-1.38554	-4.39518	1.1068e-05	4.39756e-05	3.18816e-05	TRUE	up 0-6h
GB52499	13.4872	44.5995	-1.72543	-2.05627	-5.00767	5.50942e-07	2.66134e-06	1.92943e-06	TRUE	up 0-6h
GB51130	19.7118	50.8363	-1.3668	-1.69764	-4.69693	2.641e-06	1.1511e-05	8.3453e-06	TRUE	up 0-6h
GB48440	11.0884	42.213	-1.92864	-2.25948	-5.16806	2.36539e-07	1.19807e-06	8.68582e-07	TRUE	up 0-6h
GB43894	14.8023	45.9314	-1.63366	-1.9645	-4.93291	8.10129e-07	3.82335e-06	2.77187e-06	TRUE	up 0-6h
GB45025	12.677	43.8247	-1.78953	-2.12037	-5.06217	4.14508e-07	2.03827e-06	1.47772e-06	TRUE	up 0-6h
GB45864	40.1233	71.2856	-0.829169	-1.16001	-4.17167	3.02372e-05	0.000112142	8.1301e-05	TRUE	up 0-6h
GB48641	19.1215	50.2959	-1.39524	-1.72608	-4.72682	2.28065e-06	1.00363e-05	7.27617e-06	TRUE	up 0-6h
GB50147	12.7179	43.9787	-1.78994	-2.12078	-5.07168	3.94323e-07	1.94601e-06	1.41083e-06	TRUE	up 0-6h
GB52993	11.7467	43.0144	-1.87257	-2.20341	-5.1371	2.79014e-07	1.40053e-06	1.01536e-06	TRUE	up 0-6h
GB53657	20.9324	52.223	-1.31894	-1.64978	-4.66489	3.08786e-06	1.33126e-05	9.65145e-06	TRUE	up 0-6h
GB47577	38.3307	69.6469	-0.861557	-1.1924	-4.21485	2.49947e-05	9.36865e-05	6.79213e-05	TRUE	up 0-6h
GB52743	24.3408	55.6906	-1.19406	-1.5249	-4.55004	5.36361e-06	2.23342e-05	1.61919e-05	TRUE	up 0-6h
GB50731	40.8797	72.2323	-0.82126	-1.1521	-4.17638	2.9619e-05	0.000110048	7.97831e-05	TRUE	up 0-6h
GB41177	11.97	43.3429	-1.85638	-2.18722	-5.13317	2.84905e-07	1.42952e-06	1.03638e-06	TRUE	up 0-6h
GB42360	45.1041	76.4831	-0.761883	-1.09272	-4.11819	3.81866e-05	0.000139689	0.000101272	TRUE	up 0-6h
GB40456	42.3767	73.771	-0.799784	-1.13062	-4.1574	3.21895e-05	0.000119024	8.62906e-05	TRUE	up 0-6h
GB48303	14.9118	46.3101	-1.63487	-1.96571	-4.95523	7.22458e-07	3.43328e-06	2.48908e-06	TRUE	up 0-6h
GB54425	20.9964	52.3959	-1.31931	-1.65015	-4.67335	2.96324e-06	1.28067e-05	9.28468e-06	TRUE	up 0-6h
GB46764	20.7697	52.1969	-1.32948	-1.66032	-4.68495	2.80032e-06	1.21495e-05	8.80822e-06	TRUE	up 0-6h
GB45345	9.99208	41.44	-2.05217	-2.38301	-5.28609	1.24957e-07	6.53889e-07	4.74059e-07	TRUE	up 0-6h
GB53023	27.4362	58.8919	-1.10199	-1.43283	-4.46719	7.92546e-06	3.2196e-05	2.33416e-05	TRUE	up 0-6h
GB46627	11.4724	42.9414	-1.9042	-2.23504	-5.17796	2.24324e-07	1.14042e-06	8.26789e-07	TRUE	up 0-6h
GB53859	20.0742	51.5609	-1.36094	-1.69178	-4.71874	2.37306e-06	1.04281e-05	7.5602e-06	TRUE	up 0-6h
GB54291	13.4908	44.9982	-1.73789	-2.06873	-5.04956	4.42828e-07	2.16628e-06	1.57052e-06	TRUE	up 0-6h
GB44862	7.36746	38.8988	-2.40049	-2.73133	-5.5262	3.27247e-08	1.81914e-07	1.31885e-07	TRUE	up 0-6h
GB51750	25.6354	57.1688	-1.15709	-1.48793	-4.52718	5.97761e-06	2.46905e-05	1.79002e-05	TRUE	up 0-6h
GB40113	27.2816	58.8336	-1.10871	-1.43955	-4.48071	7.43947e-06	3.03822e-05	2.20266e-05	TRUE	up 0-6h
GB44256	33.2622	64.8277	-0.962727	-1.29357	-4.33475	1.45924e-05	5.68956e-05	4.12484e-05	TRUE	up 0-6h
GB50536	5.591	37.1867	-2.73361	-3.06445	-5.72216	1.05175e-08	6.16971e-08	4.47294e-08	TRUE	up 0-6h
GB45127	15.5488	47.1736	-1.60118	-1.93202	-4.94427	7.64315e-07	3.61962e-06	2.62417e-06	TRUE	up 0-6h
GB41866	15.9846	47.621	-1.57492	-1.90576	-4.92249	8.54504e-07	4.01891e-06	2.91365e-06	TRUE	up 0-6h
GB42398	91.4987	123.154	-0.428637	-0.759477	-3.84808	0.000119049	0.000401492	0.00029106	TRUE	up 0-6h
GB40752	1.07297	32.7348	-4.93114	-5.26198	-6.2992	2.99193e-10	2.09435e-09	1.51837e-09	TRUE	up 0-6h
GB50927	14.9577	46.6297	-1.64036	-1.9712	-4.98143	6.31157e-07	3.02862e-06	2.1957e-06	TRUE	up 0-6h
GB45354	53.4499	85.168	-0.672126	-1.00297	-4.0513	5.09328e-05	0.000183373	0.000132943	TRUE	up 0-6h
GB41878	9.41952	41.1391	-2.12678	-2.45762	-5.36199	8.23089e-08	4.37406e-07	3.17113e-07	TRUE	up 0-6h
GB49379	29.3727	61.1371	-1.05757	-1.38841	-4.44454	8.80808e-06	3.55237e-05	2.57541e-05	TRUE	up 0-6h
GB54843	11.3267	43.1551	-1.92981	-2.26065	-5.22706	1.72228e-07	8.86929e-07	6.4301e-07	TRUE	up 0-6h
GB43625	9.91794	41.7508	-2.07369	-2.40453	-5.33387	9.61398e-08	5.07837e-07	3.68174e-07	TRUE	up 0-6h
GB43676	5.77013	37.6163	-2.70468	-3.03552	-5.72944	1.00761e-08	5.92208e-08	4.29342e-08	TRUE	up 0-6h
GB53033	29.9746	61.8279	-1.04452	-1.37536	-4.43759	9.09715e-06	3.66775e-05	2.65906e-05	TRUE	up 0-6h
GB48255	77.0269	108.885	-0.499373	-0.830214	-3.90708	9.34187e-05	0.000321034	0.000232744	TRUE	up 0-6h
GB46059	10.4397	42.3206	-2.01928	-2.35012	-5.29834	1.16859e-07	6.12553e-07	4.44091e-07	TRUE	up 0-6h
GB44880	19.3365	51.2616	-1.40655	-1.73739	-4.79384	1.63623e-06	7.36362e-06	5.33851e-06	TRUE	up 0-6h
GB48341	16.4032	48.346	-1.55942	-1.89026	-4.93272	8.10907e-07	3.82556e-06	2.77347e-06	TRUE	up 0-6h
GB53080	19.146	51.0937	-1.4161	-1.74694	-4.80434	1.55264e-06	7.01308e-06	5.08437e-06	TRUE	up 0-6h
GB43121	33.9737	65.9366	-0.956658	-1.2875	-4.35574	1.3262e-05	5.20046e-05	3.77025e-05	TRUE	up 0-6h
GB50496	30.9174	62.8932	-1.02449	-1.35533	-4.4258	9.60855e-06	3.85124e-05	2.79209e-05	TRUE	up 0-6h
GB44822	41.846	73.8806	-0.820106	-1.15095	-4.22037	2.43897e-05	9.167e-05	6.64593e-05	TRUE	up 0-6h
GB53047	16.1185	48.1644	-1.57925	-1.91009	-4.95803	7.1212e-07	3.38808e-06	2.4563e-06	TRUE	up 0-6h
GB54185	14.1673	46.2591	-1.70717	-2.03801	-5.07072	3.96313e-07	1.95427e-06	1.41681e-06	TRUE	up 0-6h
GB44097	18.2055	50.3037	-1.46629	-1.79713	-4.86154	1.16478e-06	5.35548e-06	3.88264e-06	TRUE	up 0-6h
GB45513	18.3988	50.5158	-1.45712	-1.78796	-4.85462	1.20617e-06	5.52512e-06	4.00563e-06	TRUE	up 0-6h
[truncated: 4,036 more rows]

## Sheet: 6h_ X_18-24h_diploid
DEGseq output. Differentially expressed genes between 0-6h and 18-24h diploid embryo.
GeneNames	0-6h_diploid	18-24h_Diploid	log2(Fold_change)	log2(Fold_change) normalized	z-score	p-value	q-value(Benjamini et al. 1995)	q-value(Storey et al. 2003)	Signature(p-value < 0.05)
GB52320	27622.4	3204.53	3.10765	3.40623	163.34	0	0	0	TRUE	up 0-6h
GB44975	17315.2	24.0566	9.49139	9.78996	122.277	0	0	0	TRUE	up 0-6h
GB46376	10587.5	242.763	5.44668	5.74525	113.165	0	0	0	TRUE	up 0-6h
GB54808	7006.63	775.282	3.17593	3.4745	82.5552	0	0	0	TRUE	up 0-6h
GB40866	5705.47	1634.56	1.80344	2.10202	57.1963	0	0	0	TRUE	up 0-6h
GB42787	3983.07	11.6895	8.41253	8.7111	62.8936	0	0	0	TRUE	up 0-6h
GB40232	4585.08	763.445	2.58635	2.88492	61.3973	0	0	0	TRUE	up 0-6h
GB44133	4821.05	1138.64	2.08203	2.3806	56.7131	0	0	0	TRUE	up 0-6h
GB47406	4000.1	392.366	3.34976	3.64834	63.5111	0	0	0	TRUE	up 0-6h
GB48899	3093.9	3.38838	9.83462	10.1332	50.3929	0	0	0	TRUE	up 0-6h
GB48544	3068.95	192.201	3.99706	4.29563	58.5322	0	0	0	TRUE	up 0-6h
GB54355	2816.16	367.252	2.93889	3.23746	50.7702	0	0	0	TRUE	up 0-6h
GB50678	2350.46	12.6175	7.54138	7.83995	50.5665	0	0	0	TRUE	up 0-6h
GB54541	2132.12	10.5454	7.65953	7.9581	47.8951	0	0	0	TRUE	up 0-6h
GB41042	2308.83	202.903	3.5083	3.80687	48.9663	0	0	0	TRUE	up 0-6h
GB54590	2787.12	799.918	1.80085	2.09943	39.9054	0	0	0	TRUE	up 0-6h
GB50598	2001.89	23.6607	6.40273	6.7013	48.5911	0	0	0	TRUE	up 0-6h
GB40750	1988.73	108.004	4.20268	4.50126	47.6361	0	0	0	TRUE	up 0-6h
GB47482	2147.83	315.807	2.76576	3.06434	43.2403	0	0	0	TRUE	up 0-6h
GB48462	2426.71	632.367	1.94017	2.23874	38.7535	0	0	0	TRUE	up 0-6h
GB47486	2156.48	572.831	1.91249	2.21107	36.251	9.57315e-288	2.8181e-285	2.08446e-285	TRUE	up 0-6h
GB40976	1831.12	579.231	1.66052	1.95909	30.9172	7.01101e-210	1.25399e-207	9.27541e-208	TRUE	up 0-6h
GB50902	1598.51	351.821	2.18381	2.48239	33.4238	6.1934e-245	1.43464e-242	1.06115e-242	TRUE	up 0-6h
GB51050	1324.83	79.0886	4.06619	4.36477	38.6001	0	0	0	TRUE	up 0-6h
GB45137	1247.36	45.8476	4.76588	5.06446	38.4943	0	0	0	TRUE	up 0-6h
GB40865	1246.1	87.4931	3.8321	4.13068	36.8947	5.62336e-298	1.72735e-295	1.27767e-295	TRUE	up 0-6h
GB49259	1140.85	2.0503	9.12005	9.41863	32.1909	2.36725e-227	4.77847e-225	3.53448e-225	TRUE	up 0-6h
GB42052	1110.02	9.18113	6.9177	7.21627	35.6343	4.12626e-278	1.16608e-275	8.62513e-276	TRUE	up 0-6h
GB53362	1675.01	580.116	1.52976	1.82833	28.2279	2.65939e-175	3.68403e-173	2.72497e-173	TRUE	up 0-6h
GB53363	1724.21	629.805	1.45296	1.75153	27.805	3.77047e-170	4.97914e-168	3.68291e-168	TRUE	up 0-6h
GB47617	1443.98	353.592	2.02989	2.32847	30.6022	1.14453e-205	1.99657e-203	1.4768e-203	TRUE	up 0-6h
GB41591	1123.36	42.9208	4.70999	5.00857	36.4788	2.40198e-291	7.22126e-289	5.34134e-289	TRUE	up 0-6h
GB53803	1079.31	3.32562	8.34227	8.64085	32.8699	5.91761e-237	1.32724e-234	9.81715e-235	TRUE	up 0-6h
GB45688	1347.53	277.124	2.28172	2.58029	31.3588	7.3768e-216	1.3715e-213	1.01446e-213	TRUE	up 0-6h
GB41699	1036.22	1.94017	9.06094	9.35951	30.8006	2.57065e-208	4.54041e-206	3.3584e-206	TRUE	up 0-6h
GB53077	1256.6	284.42	2.14343	2.442	29.3542	2.11231e-189	3.31632e-187	2.45298e-187	TRUE	up 0-6h
GB50090	931.771	11.0076	6.4034	6.70198	33.1476	6.13056e-241	1.39717e-238	1.03345e-238	TRUE	up 0-6h
GB45651	909.397	2.60031	8.45008	8.74866	29.9827	1.65117e-197	2.65125e-195	1.96104e-195	TRUE	up 0-6h
GB44311	2370.83	1466.46	0.693052	0.991626	21.068	1.56477e-98	1.12235e-96	8.30166e-97	TRUE	up 0-6h
GB42435	897.62	1.40912	9.31517	9.61374	28.1762	1.14338e-174	1.55345e-172	1.14904e-172	TRUE	up 0-6h
GB41172	963.505	74.7403	3.68833	3.98691	32.1021	4.12657e-226	7.98745e-224	5.90807e-224	TRUE	up 0-6h
GB43686	1430.98	590.842	1.27616	1.57473	23.4804	6.46679e-122	5.82011e-120	4.30495e-120	TRUE	up 0-6h
GB48866	959.277	133.643	2.84356	3.14214	29.2258	9.11267e-188	1.41497e-185	1.04661e-185	TRUE	up 0-6h
GB54969	888.774	66.6028	3.73816	4.03674	30.9485	2.66561e-210	4.82885e-208	3.57175e-208	TRUE	up 0-6h
GB43980	1005.06	203.13	2.30681	2.60538	27.2244	3.34094e-163	4.21495e-161	3.11767e-161	TRUE	up 0-6h
GB49547	804.148	7.15197	6.81298	7.11155	30.4366	1.80092e-203	3.02941e-201	2.24076e-201	TRUE	up 0-6h
GB40823	767.258	3.75293	7.67555	7.97412	28.7076	3.06829e-181	4.46958e-179	3.30601e-179	TRUE	up 0-6h
GB45495	859.41	108.361	2.9875	3.28608	28.2163	3.68625e-175	5.05697e-173	3.74048e-173	TRUE	up 0-6h
GB43556	795.318	44.494	4.15985	4.45842	30.0548	1.88727e-198	3.06519e-196	2.26722e-196	TRUE	up 0-6h
GB48009	934.528	184.059	2.34407	2.64265	26.4552	3.18045e-154	3.841e-152	2.84107e-152	TRUE	up 0-6h
GB49826	728.771	0	9.54877	9.84735	24.9733	1.19209e-137	1.27608e-135	9.43873e-136	TRUE	up 0-6h
GB46251	810.94	97.3627	3.05815	3.35673	27.6573	2.28184e-168	2.95802e-166	2.18796e-166	TRUE	up 0-6h
GB55537	772.104	62.2223	3.63329	3.93187	28.6111	4.88496e-180	7.04331e-178	5.20972e-178	TRUE	up 0-6h
GB40656	1145.56	461.718	1.31097	1.60954	21.3413	4.69581e-101	3.4202e-99	2.52981e-99	TRUE	up 0-6h
GB42484	682.989	1.7593	8.60072	8.89929	25.7498	3.2372e-146	3.65933e-144	2.70669e-144	TRUE	up 0-6h
GB49562	676.09	10.8213	5.96527	6.26384	28.4712	2.66011e-178	3.75874e-176	2.78022e-176	TRUE	up 0-6h
GB40711	793.044	146.546	2.43604	2.73462	24.8187	5.63338e-136	5.89627e-134	4.36129e-134	TRUE	up 0-6h
GB47407	905.909	267.273	1.76105	2.05963	22.4597	1.02886e-111	8.45217e-110	6.2518e-110	TRUE	up 0-6h
GB46039	3038.5	2402.22	0.338991	0.637565	16.3138	7.8772e-60	3.16207e-58	2.33888e-58	TRUE	up 0-6h
GB46257	689.25	58.6835	3.554	3.85258	26.8535	7.68414e-159	9.52429e-157	7.04482e-157	TRUE	up 0-6h
GB42306	721.413	114.561	2.65471	2.95329	24.6128	9.22393e-134	9.24355e-132	6.83717e-132	TRUE	up 0-6h
GB44564	610.695	5.45194	6.80754	7.10611	26.5285	4.54675e-155	5.53841e-153	4.09659e-153	TRUE	up 0-6h
GB44944	689.225	85.3647	3.01326	3.31184	25.3522	8.48766e-142	9.44336e-140	6.98496e-140	TRUE	up 0-6h
GB53148	607.461	4.16744	7.18748	7.48606	26.0967	3.97787e-150	4.64524e-148	3.43594e-148	TRUE	up 0-6h
GB41046	757.233	159.475	2.24741	2.54598	23.3293	2.23496e-120	1.98616e-118	1.4691e-118	TRUE	up 0-6h
GB49902	599.285	2.09404	8.16081	8.45939	24.7442	3.57748e-135	3.71689e-133	2.74927e-133	TRUE	up 0-6h
GB50668	625.514	45.0746	3.79466	4.09323	26.0691	8.1799e-150	9.47394e-148	7.00757e-148	TRUE	up 0-6h
GB51683	595.587	25.1939	4.56316	4.86174	26.4458	4.07941e-154	4.88492e-152	3.61322e-152	TRUE	up 0-6h
GB45096	563.696	4.4717	6.97795	7.27653	25.3389	1.1903e-141	1.31398e-139	9.71907e-140	TRUE	up 0-6h
GB48820	610.99	61.5158	3.31212	3.6107	24.7099	8.38054e-135	8.64358e-133	6.39339e-133	TRUE	up 0-6h
GB49313	893.607	361.719	1.30477	1.60335	18.7946	8.35879e-79	4.68689e-77	3.46675e-77	TRUE	up 0-6h
GB54446	550.061	24.8726	4.46696	4.76554	25.3307	1.46503e-141	1.60472e-139	1.18696e-139	TRUE	up 0-6h
GB49130	556.813	35.7423	3.96149	4.26006	24.8684	1.63421e-136	1.72324e-134	1.27463e-134	TRUE	up 0-6h
GB41376	523.549	11.8344	5.46727	5.76584	25.1409	1.77675e-139	1.93119e-137	1.42844e-137	TRUE	up 0-6h
GB47140	517.09	10.8756	5.57124	5.86982	24.9817	9.6767e-138	1.04375e-135	7.72032e-136	TRUE	up 0-6h
GB49901	507.68	8.56369	5.88954	6.18812	24.6951	1.208e-134	1.23689e-132	9.14887e-133	TRUE	up 0-6h
GB46962	658.472	170.459	1.94969	2.24827	20.2279	5.56409e-91	3.72609e-89	2.75608e-89	TRUE	up 0-6h
GB55584	520.076	43.2433	3.58818	3.88675	23.3935	4.97769e-121	4.45157e-119	3.29269e-119	TRUE	up 0-6h
GB48497	479.052	4.82415	6.63376	6.93234	23.6219	2.29663e-123	2.10723e-121	1.55865e-121	TRUE	up 0-6h
GB50007	475.449	2.0589	7.85127	8.14985	22.4034	3.64642e-111	2.96115e-109	2.19027e-109	TRUE	up 0-6h
GB48763	481.391	14.8507	5.0186	5.31718	24.0291	1.38197e-127	1.34671e-125	9.96116e-126	TRUE	up 0-6h
GB48602	495.391	39.6027	3.6449	3.94347	22.938	1.94044e-116	1.67186e-114	1.23662e-114	TRUE	up 0-6h
GB51781	575.039	123.305	2.22143	2.52001	20.2123	7.63749e-91	5.09046e-89	3.76526e-89	TRUE	up 0-6h
GB42422	1022.41	575.717	0.828543	1.12712	15.35	3.54099e-53	1.23847e-51	9.16059e-52	TRUE	up 0-6h
GB51014	488.39	47.9416	3.34869	3.64726	22.1743	6.08476e-109	4.83021e-107	3.57275e-107	TRUE	up 0-6h
GB52637	499.787	59.388	3.07307	3.37164	21.7511	6.74911e-105	5.12714e-103	3.79239e-103	TRUE	up 0-6h
GB54386	563.303	124.922	2.17288	2.47145	19.7853	3.9881e-87	2.45008e-85	1.81225e-85	TRUE	up 0-6h
GB49543	459.44	23.3147	4.30056	4.59914	22.9954	5.18654e-117	4.55191e-115	3.35188e-115	TRUE	up 0-6h
GB43161	624.304	188.987	1.72396	2.02253	18.4254	8.21069e-76	4.46219e-74	3.30055e-74	TRUE	up 0-6h
GB40565	748.167	315.268	1.24678	1.54536	16.7418	6.49963e-63	2.78302e-61	2.05852e-61	TRUE	up 0-6h
GB45666	492.735	66.7373	2.88425	3.18282	21.0658	1.63787e-98	1.16885e-96	8.64559e-97	TRUE	up 0-6h
GB46118	432.339	7.66834	5.8171	6.11568	22.8067	3.93257e-115	3.36771e-113	2.49099e-113	TRUE	up 0-6h
GB50175	668.701	245.691	1.44452	1.74309	17.2507	1.10497e-66	5.02033e-65	3.71338e-65	TRUE	up 0-6h
GB50099	434.53	17.2465	4.65508	4.95365	22.6517	1.3427e-113	1.13607e-111	8.40314e-112	TRUE	up 0-6h
GB55431	523.064	109.037	2.26217	2.56074	19.4507	2.87626e-84	1.74427e-82	1.29019e-82	TRUE	up 0-6h
GB42526	524.423	114.169	2.19956	2.49813	19.2071	3.23006e-82	1.8938e-80	1.40079e-80	TRUE	up 0-6h
GB43705	404.79	1.03864	8.60633	8.90491	19.8166	2.14018e-87	1.32635e-85	9.81058e-86	TRUE	up 0-6h
GB45733	406.75	6.0548	6.06992	6.36849	22.0484	9.88573e-108	7.7603e-106	5.74005e-106	TRUE	up 0-6h
GB54847	460.973	60.3865	2.93239	3.23096	20.5117	1.69196e-93	1.17193e-91	8.66841e-92	TRUE	up 0-6h
GB50089	400.168	5.98676	6.06269	6.36126	21.8719	4.81232e-106	3.73616e-104	2.76352e-104	TRUE	up 0-6h
GB41231	936.739	542.674	0.787561	1.08614	14.259	3.93985e-46	1.20238e-44	8.89362e-45	TRUE	up 0-6h
GB46757	667.516	273.583	1.28682	1.5854	16.1107	2.14671e-58	8.33324e-57	6.16384e-57	TRUE	up 0-6h
GB43716	393.566	1.24669	8.30236	8.60094	19.8938	4.6092e-88	2.92054e-86	2.16023e-86	TRUE	up 0-6h
GB54353	538.087	151.082	1.83251	2.13109	17.6875	5.23668e-70	2.56036e-68	1.89382e-68	TRUE	up 0-6h
GB56009	392.818	5.94094	6.04702	6.3456	21.6755	3.4972e-104	2.5872e-102	1.91367e-102	TRUE	up 0-6h
GB55482	398.257	11.9854	5.05435	5.35293	21.8668	5.38056e-106	4.1545e-104	3.07295e-104	TRUE	up 0-6h
GB49129	395.382	10.3681	5.25302	5.55159	21.8316	1.16318e-105	8.93249e-104	6.60708e-104	TRUE	up 0-6h
GB48764	395.784	13.5278	4.87071	5.16929	21.7317	1.02988e-104	7.69957e-103	5.69513e-103	TRUE	up 0-6h
GB46774	562.135	180.891	1.63579	1.93437	16.979	1.1748e-64	5.23657e-63	3.87333e-63	TRUE	up 0-6h
GB45681	383.452	3.85305	6.6369	6.93548	21.1318	4.05648e-99	2.92439e-97	2.16308e-97	TRUE	up 0-6h
GB41603	384.322	5.31169	6.177	6.47558	21.3916	1.59873e-101	1.17047e-99	8.65759e-100	TRUE	up 0-6h
GB53719	435.358	62.3112	2.80464	3.10321	19.574	2.57438e-85	1.57472e-83	1.16477e-83	TRUE	up 0-6h
GB50801	494.719	124.47	1.99081	2.28939	17.7261	2.63594e-70	1.29777e-68	9.59917e-69	TRUE	up 0-6h
GB45830	500.678	130.637	1.93832	2.2369	17.583	3.32492e-69	1.58186e-67	1.17005e-67	TRUE	up 0-6h
GB49401	370.862	1.75501	7.72326	8.02183	19.9124	3.17446e-88	2.02964e-86	1.50126e-86	TRUE	up 0-6h
GB41445	589.642	223.151	1.40182	1.70039	15.919	4.67618e-57	1.7667e-55	1.30677e-55	TRUE	up 0-6h
GB49572	551.415	189.642	1.53986	1.83844	16.2503	2.22344e-59	8.77576e-58	6.49116e-58	TRUE	up 0-6h
GB45270	390.789	34.37	3.50717	3.80574	20.136	3.5732e-90	2.33747e-88	1.72895e-88	TRUE	up 0-6h
GB54130	454.689	99.3571	2.19418	2.49276	17.8623	2.31867e-71	1.17429e-69	8.68588e-70	TRUE	up 0-6h
GB52976	1641.11	1287.98	0.349561	0.648135	12.1562	5.3191e-34	1.18361e-32	8.75476e-33	TRUE	up 0-6h
[truncated: 6,024 more rows]

## Sheet: oocyte_X _2h_haploid
DEGseq output. Differentially expressed genes between mature oocyte and 0-2h haploid embryo.
[truncated: 5,391 more rows]

[truncated: 2 more sheets: oocyte_X_6h_haploid, 6h_ X_18-24h_haploid]
