# Supplementary material for: Transcriptome Analysis of Honeybee (Apis Mellifera) Haploid and Diploid Embryos Reveals Early Zygotic Transcription during Cleavage
Source: PLoS One. 2016 Jan 11;11(1):e0146447. doi: 10.1371/journal.pone.0146447 (PMC4713447; doi:10.1371/journal.pone.0146447)
Supplement: S4 Table — Differentially expressed miRNAs. (XLSX) [file pone.0146447.s004.xlsx]

## Sheet: oocyte_X _2h_diploid
DEGseq output. Differentially expressed miRNA between mature oocyte and 0-2h diploid embryo.
GeneNames	mature oocyte	0-2h_diploid	log2(Fold_change)	log2(Fold_change) normalized	z-score	p-value	q-value(Benjamini et al. 1995)	q-value(Storey et al. 2003)	Signature(p-value < 0.05)
ame-mir-276-3p	1.10869e+06	8047.19	7.10616	7.07578	1071.03	0	0	0	TRUE	up oocyte
ame-mir-279b-3p	718732	103846	2.791	2.76063	717.255	0	0	0	TRUE	up oocyte
ame-mir-3791-3p	1.2288e+06	784269	0.647835	0.61746	316.009	0	0	0	TRUE	up oocyte
ame-mir-8-3p	383776	14269.4	4.74927	4.71889	631.568	0	0	0	TRUE	up oocyte
ame-bantam-3p	282904	7824.81	5.17611	5.14574	548.387	0	0	0	TRUE	up oocyte
ame-mir-263a-5p	253081	684.867	8.52956	8.49918	478.306	0	0	0	TRUE	up oocyte
ame-mir-3720-5p	208938	0	18.6727	18.6423	164.277	0	0	0	TRUE	up oocyte
ame-mir-12-5p	137618	2887.99	5.57446	5.54409	384.07	0	0	0	TRUE	up oocyte
ame-mir-283-5p	113974	1198.52	6.57131	6.54093	346.803	0	0	0	TRUE	up oocyte
ame-mir-3759-3p	90150	0	17.46	17.4297	124.48	0	0	0	TRUE	up oocyte
ame-mir-2944-3p	577357	487538	0.24395	0.213575	78.3883	0	0	0	TRUE	up oocyte
ame-mir-3759-5p	83192.2	0	17.3442	17.3138	121.194	0	0	0	TRUE	up oocyte
ame-mir-279a-3p	194723	112804	0.787597	0.757223	143.97	0	0	0	TRUE	up oocyte
ame-mir-989-3p	61916.9	309.295	7.64521	7.61483	246.959	0	0	0	TRUE	up oocyte
ame-mir-14-3p	58691.2	9252.56	2.66522	2.63485	197.379	0	0	0	TRUE	up oocyte
ame-mir-275-3p	37243.1	383.526	6.60151	6.57113	198.041	0	0	0	TRUE	up oocyte
ame-mir-9a-5p	191235	156331	0.290748	0.260373	53.5383	0	0	0	TRUE	up oocyte
ame-mir-14-5p	33529.9	0	16.0332	16.0028	89.2527	0	0	0	TRUE	up oocyte
ame-mir-315-5p	36970.1	3507.86	3.3977	3.36732	176.231	0	0	0	TRUE	up oocyte
ame-mir-305-5p	26171.2	0	15.6757	15.6453	82.0177	0	0	0	TRUE	up oocyte
ame-mir-3477-5p	22700.3	774.799	4.87275	4.84237	153.737	0	0	0	TRUE	up oocyte
ame-mir-3747a-5p	70972.4	50302	0.496643	0.466268	56.0334	0	0	0	TRUE	up oocyte
ame-mir-9c-3p	24182	3586.93	2.75311	2.72274	128.851	0	0	0	TRUE	up oocyte
ame-mir-11-3p	32098.2	12606.6	1.34831	1.31793	91.7127	0	0	0	TRUE	up oocyte
ame-mir-305-3p	16103	0	14.975	14.9447	69.3872	0	0	0	TRUE	up oocyte
ame-mir-996-3p	44002.1	28026.9	0.650761	0.620387	57.085	0	0	0	TRUE	up oocyte
ame-let-7-5p	29317.9	20374.8	0.524995	0.49462	37.9481	0	0	0	TRUE	up oocyte
ame-mir-3715-5p	21360.3	12684.3	0.751886	0.721512	45.4096	0	0	0	TRUE	up oocyte
ame-mir-281-5p	8851.27	325.811	4.76378	4.7334	95.615	0	0	0	TRUE	up oocyte
ame-mir-13a-3p	10807.2	3355.85	1.68724	1.65686	63.0406	0	0	0	TRUE	up oocyte
ame-mir-13b-3p	15574.1	8617.19	0.853858	0.823484	43.4686	0	0	0	TRUE	up oocyte
ame-mir-34-5p	7731.27	910.873	3.08538	3.05501	77.1473	0	0	0	TRUE	up oocyte
ame-mir-9a-3p	8440.6	1708.23	2.30484	2.27447	68.7094	0	0	0	TRUE	up oocyte
ame-mir-276-5p	6729.73	0	13.7163	13.686	51.0906	0	0	0	TRUE	up oocyte
ame-mir-279c-3p	40546.7	34274.9	0.242436	0.212061	20.1066	6.45478e-90	1.13491e-89	1.13491e-89	TRUE	up oocyte
ame-mir-277-3p	8742.05	2511.18	1.79961	1.76923	59.3722	0	0	0	TRUE	up oocyte
ame-mir-3763-5p	5700.48	913.156	2.64215	2.61177	61.1537	0	0	0	TRUE	up oocyte
ame-mir-318-3p	4532.34	0	13.146	13.1157	44.3544	0	0	0	TRUE	up oocyte
ame-mir-278-5p	4307.2	0	13.0725	13.0422	43.5476	0	0	0	TRUE	up oocyte
ame-mir-3794-3p	4171.5	0	13.0263	12.996	43.0475	0	0	0	TRUE	up oocyte
ame-mir-6040-3p	19292.2	15474.5	0.318124	0.28775	18.5553	7.38724e-77	1.1939e-76	1.1939e-76	TRUE	up oocyte
ame-mir-263b-5p	3775.96	0	12.8826	12.8523	41.5243	0	0	0	TRUE	up oocyte
ame-mir-281-3p	4062.44	372.355	3.44759	3.41722	58.7433	0	0	0	TRUE	up oocyte
ame-mir-6037-3p	7899.13	4298.13	0.877984	0.847609	31.7221	7.71257e-221	1.84181e-220	1.84181e-220	TRUE	up oocyte
ame-mir-8-5p	3520.88	394.806	3.15672	3.12635	52.6192	0	0	0	TRUE	up oocyte
ame-mir-279a-5p	4710.81	1821.75	1.37065	1.34028	35.5613	5.54991e-277	1.38748e-276	1.38748e-276	TRUE	up oocyte
ame-mir-307-3p	2833.57	0	12.4684	12.438	37.4025	3.55426e-306	9.47802e-306	9.47802e-306	TRUE	up oocyte
ame-mir-278-3p	2740.95	0	12.4205	12.3901	36.9501	7.26752e-299	1.90624e-298	1.90624e-298	TRUE	up oocyte
ame-mir-317-5p	2709.49	0	12.4038	12.3734	36.7941	2.29824e-296	5.93095e-296	5.93095e-296	TRUE	up oocyte
ame-mir-3720-3p	2632.51	0	12.3622	12.3319	36.4071	3.28121e-290	8.33322e-290	8.33322e-290	TRUE	up oocyte
ame-mir-279c-5p	2739.21	440.834	2.63545	2.60508	42.3295	0	0	0	TRUE	up oocyte
ame-mir-316-5p	2241.76	0	12.1304	12.1	34.3163	4.48996e-258	1.08848e-257	1.08848e-257	TRUE	up oocyte
ame-mir-993-5p	4701.47	2477.83	0.924032	0.893658	25.5944	1.75932e-144	3.51863e-144	3.51863e-144	TRUE	up oocyte
ame-mir-3772-5p	1789.65	0	11.8055	11.7751	31.5661	1.07681e-218	2.53368e-218	2.53368e-218	TRUE	up oocyte
ame-mir-6040-5p	3297.22	1517.11	1.11992	1.08955	25.2586	9.11028e-141	1.77762e-140	1.77762e-140	TRUE	up oocyte
ame-mir-9c-5p	3927.34	2241.83	0.808874	0.778499	20.7884	5.50982e-96	9.79524e-96	9.79524e-96	TRUE	up oocyte
ame-mir-927a-5p	2715.64	1054.7	1.36447	1.33409	26.9027	2.04146e-159	4.35512e-159	4.35512e-159	TRUE	up oocyte
ame-mir-7-5p	1815.53	275.521	2.72015	2.68978	35.0626	2.50832e-269	6.17431e-269	6.17431e-269	TRUE	up oocyte
ame-mir-2765-5p	1494.51	0	11.5455	11.5151	29.5092	2.19552e-191	5.01833e-191	5.01833e-191	TRUE	up oocyte
ame-mir-6067-5p	1492.11	0	11.5431	11.5128	29.4914	3.70935e-191	8.3591e-191	8.3591e-191	TRUE	up oocyte
ame-mir-3797-3p	1485.93	0	11.5372	11.5068	29.4455	1.43663e-190	3.19252e-190	3.19252e-190	TRUE	up oocyte
ame-mir-29b-3p	1801.19	431.466	2.06163	2.03126	29.562	4.6043e-192	1.06766e-191	1.06766e-191	TRUE	up oocyte
ame-mir-190-5p	7481.88	6136.41	0.286005	0.255631	10.3173	5.88491e-25	6.58452e-25	6.58452e-25	TRUE	up oocyte
ame-mir-252a-5p	2909.62	1582.04	0.879041	0.848667	19.2695	9.68576e-83	1.59765e-82	1.59765e-82	TRUE	up oocyte
ame-mir-275-5p	1274.69	0	11.3159	11.2856	27.7933	5.23086e-170	1.14649e-169	1.14649e-169	TRUE	up oocyte
ame-mir-6066-3p	1121.62	0	11.1314	11.101	26.4782	1.72637e-154	3.63447e-154	3.63447e-154	TRUE	up oocyte
ame-mir-3740-5p	1039.15	0	11.0212	10.9908	25.7196	7.04971e-146	1.42779e-145	1.42779e-145	TRUE	up oocyte
ame-mir-3791-5p	1013.08	0	10.9845	10.9542	25.4715	4.07681e-143	8.05296e-143	8.05296e-143	TRUE	up oocyte
ame-mir-11-5p	949.347	0	10.8908	10.8604	24.8467	2.80944e-136	5.4158e-136	5.4158e-136	TRUE	up oocyte
ame-mir-33-3p	1357.82	431.466	1.65397	1.6236	22.0174	1.9623e-107	3.52774e-107	3.52774e-107	TRUE	up oocyte
ame-mir-3716a-3p	916.897	0	10.8406	10.8102	24.5178	9.54933e-133	1.81892e-132	1.81892e-132	TRUE	up oocyte
ame-mir-6063-5p	791.733	0	10.6289	10.5985	23.1715	8.82499e-119	1.64186e-118	1.64186e-118	TRUE	up oocyte
ame-mir-3737-5p	781.583	0	10.6103	10.5799	23.0563	1.27127e-117	2.33796e-117	2.33796e-117	TRUE	up oocyte
ame-mir-3786-5p	1385.53	691.453	1.00274	0.972364	14.9114	2.77936e-50	3.93537e-50	3.93537e-50	TRUE	up oocyte
ame-mir-965-3p	2357	1763.34	0.418643	0.388269	8.59357	8.43113e-18	9.17674e-18	9.17674e-18	TRUE	up oocyte
ame-mir-3725-5p	549.22	0	10.1012	10.0709	20.0941	8.30866e-90	1.44498e-89	1.44498e-89	TRUE	up oocyte
ame-mir-3786-3p	1465.47	921.937	0.668621	0.638247	10.6661	1.46633e-26	1.65221e-26	1.65221e-26	TRUE	up oocyte
ame-mir-3717-5p	535.319	0	10.0643	10.0339	19.8924	4.73351e-88	8.14368e-88	8.14368e-88	TRUE	up oocyte
ame-mir-2944-5p	687.224	191.763	1.84146	1.81108	16.9135	3.57523e-64	5.50036e-64	5.50036e-64	TRUE	up oocyte
ame-mir-3744-5p	472.107	0	9.88297	9.8526	18.9289	6.58753e-80	1.07552e-79	1.07552e-79	TRUE	up oocyte
ame-mir-92a-5p	387.949	0	9.59972	9.56935	17.5042	1.33162e-68	2.1306e-68	2.1306e-68	TRUE	up oocyte
ame-mir-3793-5p	376.318	0	9.55581	9.52543	17.2917	5.42915e-67	8.60063e-67	8.60063e-67	TRUE	up oocyte
ame-mir-3049-5p	369.475	0	9.52933	9.49896	17.1648	4.87489e-66	7.64688e-66	7.64688e-66	TRUE	up oocyte
ame-mir-3761-5p	358.843	0	9.48721	9.45683	16.9643	1.50759e-64	2.34189e-64	2.34189e-64	TRUE	up oocyte
ame-mir-3743-3p	642.076	292.321	1.13519	1.10481	11.2715	1.81368e-29	2.08769e-29	2.08769e-29	TRUE	up oocyte
ame-mir-3790-3p	339.314	0	9.40648	9.3761	16.5859	8.81844e-62	1.34376e-61	1.34376e-61	TRUE	up oocyte
ame-mir-7-3p	318.513	0	9.31521	9.28484	16.1667	8.66156e-59	1.30741e-58	1.30741e-58	TRUE	up oocyte
ame-mir-3747b-3p	905.398	617.059	0.553144	0.52277	7.00553	2.46057e-12	2.64222e-12	2.64222e-12	TRUE	up oocyte
ame-mir-318-5p	281.803	0	9.13854	9.10817	15.3809	2.1973e-53	3.25526e-53	3.25526e-53	TRUE	up oocyte
ame-mir-133-3p	280.22	0	9.13042	9.10004	15.3456	3.79116e-53	5.565e-53	5.565e-53	TRUE	up oocyte
ame-mir-3723-5p	279.649	0	9.12747	9.0971	15.3328	4.61672e-53	6.71523e-53	6.71523e-53	TRUE	up oocyte
ame-mir-137-3p	277.107	0	9.1143	9.08392	15.2757	1.11073e-52	1.60106e-52	1.60106e-52	TRUE	up oocyte
ame-mir-2-2-5p	263.911	0	9.04391	9.01353	14.9735	1.09331e-50	1.56187e-50	1.56187e-50	TRUE	up oocyte
ame-mir-6064-3p	260.806	0	9.02683	8.99646	14.901	3.24525e-50	4.53485e-50	4.53485e-50	TRUE	up oocyte
ame-mir-985-5p	260.806	0	9.02683	8.99646	14.901	3.24525e-50	4.53485e-50	4.53485e-50	TRUE	up oocyte
ame-mir-6065-3p	255.23	0	8.99565	8.96528	14.7694	2.30877e-49	3.18451e-49	3.18451e-49	TRUE	up oocyte
ame-mir-1175-3p	240.962	0	8.91266	8.88229	14.4237	3.67e-47	5.0188e-47	5.0188e-47	TRUE	up oocyte
ame-mir-6044-3p	852.636	614.624	0.472224	0.44185	5.82715	5.63812e-09	5.97417e-09	5.97417e-09	TRUE	up oocyte
ame-mir-932-5p	748.188	527.348	0.504646	0.474271	5.82626	5.66826e-09	5.96658e-09	5.96658e-09	TRUE	up oocyte
ame-mir-6001-5p	203.755	0	8.67069	8.64032	13.4546	2.89175e-41	3.92102e-41	3.92102e-41	TRUE	up oocyte
ame-mir-3751-3p	202.268	0	8.66012	8.62975	13.4136	5.03458e-41	6.76918e-41	6.76918e-41	TRUE	up oocyte
ame-mir-6052-5p	195.605	0	8.6118	8.58142	13.2272	6.10887e-40	8.14516e-40	8.14516e-40	TRUE	up oocyte
ame-mir-87-2-5p	193.975	0	8.59972	8.56935	13.181	1.12843e-39	1.4799e-39	1.4799e-39	TRUE	up oocyte
ame-mir-929-5p	193.975	0	8.59972	8.56935	13.181	1.12843e-39	1.4799e-39	1.4799e-39	TRUE	up oocyte
ame-mir-33-5p	193.975	0	8.59972	8.56935	13.181	1.12843e-39	1.4799e-39	1.4799e-39	TRUE	up oocyte
ame-mir-6053-5p	188.936	0	8.56176	8.53138	13.0366	7.5788e-39	9.7791e-39	9.7791e-39	TRUE	up oocyte
ame-mir-3732-5p	186.116	0	8.54006	8.50969	12.9546	2.21209e-38	2.83148e-38	2.83148e-38	TRUE	up oocyte
ame-mir-996-5p	182.708	0	8.51339	8.48302	12.8545	8.1161e-38	1.03062e-37	1.03062e-37	TRUE	up oocyte
ame-mir-3724-5p	178.14	0	8.47687	8.44649	12.7184	4.67426e-37	5.88883e-37	5.88883e-37	TRUE	up oocyte
ame-mir-3735-3p	175.015	0	8.45133	8.42096	12.624	1.55804e-36	1.94755e-36	1.94755e-36	TRUE	up oocyte
ame-mir-3758-5p	173.192	0	8.43623	8.40585	12.5684	3.15197e-36	3.90943e-36	3.90943e-36	TRUE	up oocyte
ame-mir-279b-5p	545.485	377.486	0.531118	0.500743	5.2284	1.70984e-07	1.77646e-07	1.77646e-07	TRUE	up oocyte
ame-mir-3477-3p	167.943	0	8.39183	8.36146	12.4062	2.41941e-35	2.97774e-35	2.97774e-35	TRUE	up oocyte
ame-mir-6063-3p	164.944	0	8.36584	8.33546	12.312	7.80474e-35	9.53251e-35	9.53251e-35	TRUE	up oocyte
ame-mir-3761-3p	159.486	0	8.31728	8.28691	12.1378	6.66306e-34	8.07644e-34	8.07644e-34	TRUE	up oocyte
ame-mir-3763-3p	158.347	0	8.30694	8.27657	12.1009	1.0446e-33	1.25666e-33	1.25666e-33	TRUE	up oocyte
ame-mir-3768-3p	157.447	0	8.29872	8.26835	12.0717	1.49074e-33	1.77999e-33	1.77999e-33	TRUE	up oocyte
ame-mir-6005-5p	153.004	0	8.25742	8.22705	11.9257	8.69286e-33	1.03026e-32	1.03026e-32	TRUE	up oocyte
ame-mir-252b-5p	455.998	303.422	0.587701	0.557327	5.26858	1.37485e-07	1.43775e-07	1.43775e-07	TRUE	up oocyte
ame-mir-3783-5p	140.902	0	8.13854	8.10817	11.5138	1.1247e-30	1.32317e-30	1.32317e-30	TRUE	up oocyte
ame-mir-34-3p	138.553	0	8.1143	8.08392	11.4312	2.9207e-30	3.41104e-30	3.41104e-30	TRUE	up oocyte
ame-mir-6005-3p	136.003	0	8.0875	8.05712	11.3405	8.26647e-30	9.58431e-30	9.58431e-30	TRUE	up oocyte
ame-mir-3775-5p	131.956	0	8.04391	8.01353	11.1943	4.34929e-29	4.97061e-29	4.97061e-29	TRUE	up oocyte
ame-mir-3778-5p	118.422	0	7.88779	7.85741	10.6832	1.21954e-26	1.38388e-26	1.38388e-26	TRUE	up oocyte
ame-mir-2-3-5p	443.371	335.585	0.401835	0.37146	3.5759	0.00034902	0.000360279	0.000360279	TRUE	up oocyte
ame-mir-3719-5p	102.632	0	7.68134	7.65096	10.037	1.0486e-23	1.16511e-23	1.16511e-23	TRUE	up oocyte
ame-mir-306-3p	327.291	264.24	0.308725	0.278351	2.33967	0.0193007	0.0197956	0.0197956	TRUE	up oocyte
ame-mir-3723-3p	177.958	307.876	-0.79081	-0.821185	-6.15803	7.36536e-10	7.85639e-10	7.85639e-10	TRUE	up 0-2h
ame-mir-971-5p	109.097	264.24	-1.27624	-1.30661	-8.34499	7.12216e-17	7.69963e-17	7.69963e-17	TRUE	up 0-2h
ame-let-7-3p	0	287.644	-9.16814	-9.19852	-15.6134	5.90245e-55	8.82609e-55	8.82609e-55	TRUE	up 0-2h
ame-mir-3746-5p	146.95	690.056	-2.23138	-2.26176	-19.7829	4.18211e-87	7.11849e-87	7.11849e-87	TRUE	up 0-2h
ame-mir-31a-5p	3796.36	4506.43	-0.247367	-0.277741	-8.75698	2.00556e-18	2.19787e-18	2.19787e-18	TRUE	up 0-2h
ame-mir-3719-3p	0	710.233	-10.4721	-10.5025	-22.3465	1.30636e-110	2.3752e-110	2.3752e-110	TRUE	up 0-2h
ame-mir-375-3p	10363.8	11553.7	-0.156805	-0.18718	-9.60245	7.80661e-22	8.6142e-22	8.6142e-22	TRUE	up 0-2h
ame-mir-750-3p	1650.41	3560.3	-1.10917	-1.13955	-27.5029	1.62289e-166	3.50896e-166	3.50896e-166	TRUE	up 0-2h
ame-mir-6051-5p	3099.22	5235.63	-0.756459	-0.786833	-24.4821	2.28991e-132	4.31042e-132	4.31042e-132	TRUE	up 0-2h
ame-mir-71-5p	5763.82	7910.22	-0.456693	-0.487067	-19.6239	9.66921e-86	1.61154e-85	1.61154e-85	TRUE	up 0-2h
ame-mir-6045-3p	1350.01	4425.3	-1.71281	-1.74318	-42.2463	0	0	0	TRUE	up 0-2h
ame-mir-3747a-3p	10215.7	14024.4	-0.457153	-0.487527	-26.1592	7.75115e-151	1.61063e-150	1.61063e-150	TRUE	up 0-2h
ame-mir-317-3p	27094.9	31214.7	-0.204207	-0.234582	-19.6368	7.50176e-86	1.26345e-85	1.26345e-85	TRUE	up 0-2h
ame-mir-3715-3p	3319.51	8489.5	-1.35471	-1.38509	-49.4772	0	0	0	TRUE	up 0-2h
ame-mir-3756-5p	4971.62	11703.2	-1.23511	-1.26549	-54.1937	0	0	0	TRUE	up 0-2h
ame-mir-13b-5p	1964.3	12136.9	-2.62731	-2.65769	-91.0463	0	0	0	TRUE	up 0-2h
ame-mir-3785-3p	36463.7	50756.3	-0.477125	-0.507499	-51.7065	0	0	0	TRUE	up 0-2h
ame-mir-13a-5p	11721.6	26127.7	-1.15641	-1.18678	-77.0197	0	0	0	TRUE	up 0-2h
ame-mir-184-3p	724573	739433	-0.0292881	-0.0596625	-26.0031	4.56916e-149	9.37264e-149	9.37264e-149	TRUE	up 0-2h
ame-mir-125-5p	7070.1	25404.1	-1.84526	-1.87563	-106.5	0	0	0	TRUE	up 0-2h
ame-mir-71-3p	20007.1	38496.4	-0.944211	-0.974586	-79.6904	0	0	0	TRUE	up 0-2h
ame-mir-6045-5p	12825.1	33988.7	-1.40609	-1.43647	-101.842	0	0	0	TRUE	up 0-2h
ame-mir-3756-3p	22168.5	47729.2	-1.10636	-1.13673	-100.654	0	0	0	TRUE	up 0-2h
ame-mir-92a-3p	37215.4	84567.4	-1.1842	-1.21458	-141.406	0	0	0	TRUE	up 0-2h
ame-mir-6051-3p	79850.4	158015	-0.98469	-1.01506	-167.706	0	0	0	TRUE	up 0-2h
ame-mir-3747b-5p	39535.7	121466	-1.61932	-1.64969	-213.609	0	0	0	TRUE	up 0-2h
ame-mir-2-3-3p	24745.6	126276	-2.35133	-2.38171	-276.79	0	0	0	TRUE	up 0-2h
ame-mir-306-5p	1.3775e+06	3.11418e+06	-1.1768	-1.20717	-958.128	0	0	0	TRUE	up 0-2h
ame-mir-92c-3p	1.09798e+06	3.09457e+06	-1.49488	-1.52526	-1125.7	0	0	0	TRUE	up 0-2h

## Sheet: oocyte_X_6h_Diploid
DEGseq output. Differentially expressed miRNA between mature oocyte and 0-6h diploid embryo.
GeneNames	mature oocyte	0-6h_diploid	log2(Fold_change)	log2(Fold_change) normalized	z-score	p-value	q-value(Benjamini et al. 1995)	q-value(Storey et al. 2003)	Signature(p-value < 0.05)
ame-mir-276-3p	1.10869e+06	0	21.0804	20.9533	280.373	0	0	0	TRUE	up oocyte
ame-mir-3791-3p	1.2288e+06	546757	1.16828	1.04118	483.496	0	0	0	TRUE	up oocyte
ame-mir-279b-3p	718732	101562	2.82309	2.69599	697.121	0	0	0	TRUE	up oocyte
ame-mir-184-3p	724573	137651	2.39612	2.26902	635.903	0	0	0	TRUE	up oocyte
ame-mir-2944-3p	577357	2471.86	7.86772	7.74062	739.225	0	0	0	TRUE	up oocyte
ame-mir-8-3p	383776	0	19.5499	19.4228	199.345	0	0	0	TRUE	up oocyte
ame-bantam-3p	282904	226.693	10.2854	10.1583	445.956	0	0	0	TRUE	up oocyte
ame-mir-263a-5p	253081	1204.05	7.71556	7.58846	492.094	0	0	0	TRUE	up oocyte
ame-mir-3720-5p	208938	0	18.6727	18.5456	163.5	0	0	0	TRUE	up oocyte
ame-mir-9a-5p	191235	8312.07	4.524	4.3969	431.417	0	0	0	TRUE	up oocyte
ame-mir-12-5p	137618	1188.09	6.85589	6.72879	373.363	0	0	0	TRUE	up oocyte
ame-mir-283-5p	113974	328.704	8.4377	8.3106	318.93	0	0	0	TRUE	up oocyte
ame-mir-279a-3p	194723	86339.7	1.17333	1.04623	186.006	0	0	0	TRUE	up oocyte
ame-mir-3759-3p	90150	0	17.46	17.3329	123.846	0	0	0	TRUE	up oocyte
ame-mir-3759-5p	83192.2	309.649	8.06967	7.94257	277.547	0	0	0	TRUE	up oocyte
ame-mir-989-3p	61916.9	0	16.918	16.7909	109.218	0	0	0	TRUE	up oocyte
ame-mir-3747a-5p	70972.4	9125.23	2.95932	2.83223	221.852	0	0	0	TRUE	up oocyte
ame-mir-14-3p	58691.2	12666.1	2.21217	2.08507	169.071	0	0	0	TRUE	up oocyte
ame-mir-275-3p	37243.1	241.05	7.2715	7.1444	191.798	0	0	0	TRUE	up oocyte
ame-mir-315-5p	36970.1	0	16.1741	16.047	91.7534	0	0	0	TRUE	up oocyte
ame-mir-14-5p	33529.9	241.05	7.11997	6.99287	182.863	0	0	0	TRUE	up oocyte
ame-mir-11-3p	32098.2	973.939	5.04252	4.91542	180.286	0	0	0	TRUE	up oocyte
ame-mir-305-5p	26171.2	0	15.6757	15.5486	81.5479	0	0	0	TRUE	up oocyte
ame-mir-9c-3p	24182	1403.1	4.10724	3.98014	149.004	0	0	0	TRUE	up oocyte
ame-mir-3477-5p	22700.3	0	15.4704	15.3433	77.6593	0	0	0	TRUE	up oocyte
ame-mir-3785-3p	36463.7	14191.7	1.36142	1.23432	91.3986	0	0	0	TRUE	up oocyte
ame-mir-3756-3p	22168.5	225.581	6.61872	6.49162	150.552	0	0	0	TRUE	up oocyte
ame-mir-317-3p	27094.9	6866.27	1.98042	1.85332	106.215	0	0	0	TRUE	up oocyte
ame-mir-3715-5p	21360.3	2533.76	3.07558	2.94848	124.059	0	0	0	TRUE	up oocyte
ame-mir-2-3-3p	24745.6	6048.16	2.0326	1.9055	103.417	0	0	0	TRUE	up oocyte
ame-let-7-5p	29317.9	11482.7	1.35231	1.22521	81.4602	0	0	0	TRUE	up oocyte
ame-mir-305-3p	16103	0	14.975	14.8479	68.9697	0	0	0	TRUE	up oocyte
ame-mir-13b-3p	15574.1	527.037	4.8851	4.758	124.903	0	0	0	TRUE	up oocyte
ame-mir-6040-3p	19292.2	5908.36	1.70719	1.58009	80.1048	0	0	0	TRUE	up oocyte
ame-mir-13a-3p	10807.2	0	14.3997	14.2726	60.0062	0	0	0	TRUE	up oocyte
ame-mir-375-3p	10363.8	0	14.3393	14.2122	59.1296	0	0	0	TRUE	up oocyte
ame-mir-996-3p	44002.1	33954.1	0.373987	0.246887	23.8502	1.00699e-125	1.70978e-125	1.70978e-125	TRUE	up oocyte
ame-mir-281-5p	8851.27	0	14.1117	13.9846	55.9327	0	0	0	TRUE	up oocyte
ame-mir-277-3p	8742.05	469.578	4.21854	4.09144	90.3178	0	0	0	TRUE	up oocyte
ame-mir-6037-3p	7899.13	0	13.9475	13.8204	53.7254	0	0	0	TRUE	up oocyte
ame-mir-13a-5p	11721.6	4032.11	1.53956	1.41246	57.4493	0	0	0	TRUE	up oocyte
ame-mir-6045-5p	12825.1	5534.6	1.21242	1.08532	48.8715	0	0	0	TRUE	up oocyte
ame-mir-34-5p	7731.27	657.409	3.55584	3.42874	79.8416	0	0	0	TRUE	up oocyte
ame-mir-276-5p	6729.73	260.877	4.68911	4.56201	81.4359	0	0	0	TRUE	up oocyte
ame-mir-9a-3p	8440.6	2695.12	1.64699	1.51989	51.485	0	0	0	TRUE	up oocyte
ame-mir-3763-5p	5700.48	333.922	4.0935	3.9664	72.25	0	0	0	TRUE	up oocyte
ame-mir-3756-5p	4971.62	257.807	4.26935	4.14225	68.3489	0	0	0	TRUE	up oocyte
ame-mir-318-3p	4532.34	0	13.146	13.0189	44.0475	0	0	0	TRUE	up oocyte
ame-mir-993-5p	4701.47	172.354	4.76966	4.64256	68.3067	0	0	0	TRUE	up oocyte
ame-mir-278-5p	4307.2	0	13.0725	12.9454	43.2444	0	0	0	TRUE	up oocyte
ame-mir-3794-3p	4171.5	0	13.0263	12.8992	42.7466	0	0	0	TRUE	up oocyte
ame-mir-279a-5p	4710.81	547.841	3.10415	2.97705	58.5168	0	0	0	TRUE	up oocyte
ame-mir-281-3p	4062.44	0	12.9881	12.861	42.3386	0	0	0	TRUE	up oocyte
ame-mir-31a-5p	3796.36	0	12.8904	12.7633	41.3114	0	0	0	TRUE	up oocyte
ame-mir-263b-5p	3775.96	0	12.8826	12.7555	41.2306	0	0	0	TRUE	up oocyte
ame-mir-9c-5p	3927.34	378.365	3.3757	3.2486	55.6221	0	0	0	TRUE	up oocyte
ame-mir-8-5p	3520.88	0	12.7817	12.6546	40.1954	0	0	0	TRUE	up oocyte
ame-mir-3715-3p	3319.51	0	12.6968	12.5697	39.342	0	0	0	TRUE	up oocyte
ame-mir-3747a-3p	10215.7	6966.57	0.55227	0.42517	19.1579	8.31497e-82	1.27862e-81	1.27862e-81	TRUE	up oocyte
ame-mir-307-3p	2833.57	0	12.4684	12.3413	37.1286	9.69686e-302	2.25798e-301	2.25798e-301	TRUE	up oocyte
ame-mir-278-3p	2740.95	0	12.4205	12.2934	36.6784	1.61586e-294	3.70966e-294	3.70966e-294	TRUE	up oocyte
ame-mir-927a-5p	2715.64	0	12.4071	12.28	36.5536	1.56268e-292	3.53773e-292	3.53773e-292	TRUE	up oocyte
ame-mir-3720-3p	2632.51	0	12.3622	12.2351	36.1381	5.72047e-286	1.27731e-285	1.27731e-285	TRUE	up oocyte
ame-mir-317-5p	2709.49	146.091	4.21308	4.08598	50.2585	0	0	0	TRUE	up oocyte
ame-mir-279c-5p	2739.21	478.574	2.51695	2.38985	39.6562	0	0	0	TRUE	up oocyte
ame-mir-316-5p	2241.76	0	12.1304	12.0033	34.0575	3.14191e-254	6.73858e-254	6.73858e-254	TRUE	up oocyte
ame-mir-993-3p	4358.98	2142.12	1.02495	0.897852	24.3418	7.08202e-131	1.22805e-130	1.22805e-130	TRUE	up oocyte
ame-mir-252a-5p	2909.62	788.891	1.88293	1.75583	33.516	2.81936e-246	5.96826e-246	5.96826e-246	TRUE	up oocyte
ame-mir-6051-5p	3099.22	1066.85	1.53855	1.41145	29.5166	1.76185e-191	3.41884e-191	3.41884e-191	TRUE	up oocyte
ame-mir-3772-5p	1789.65	0	11.8055	11.6784	31.3212	2.40378e-215	4.89771e-215	4.89771e-215	TRUE	up oocyte
ame-mir-965-3p	2357	579.326	2.0245	1.8974	31.8074	5.11621e-222	1.06916e-221	1.06916e-221	TRUE	up oocyte
ame-mir-7-5p	1815.53	125.94	3.84957	3.72247	39.9168	0	0	0	TRUE	up oocyte
ame-mir-2765-5p	1494.51	0	11.5455	11.4184	29.2747	2.17876e-188	4.1781e-188	4.1781e-188	TRUE	up oocyte
ame-mir-6067-5p	1492.11	0	11.5431	11.416	29.257	3.65597e-188	6.92934e-188	6.92934e-188	TRUE	up oocyte
ame-mir-750-3p	1650.41	161.13	3.35653	3.22943	35.9626	3.21363e-283	7.07867e-283	7.07867e-283	TRUE	up oocyte
ame-mir-3797-3p	1485.93	0	11.5372	11.4101	29.2114	1.39119e-187	2.60649e-187	2.60649e-187	TRUE	up oocyte
ame-mir-3786-5p	1385.53	0	11.4362	11.3091	28.451	4.73755e-178	8.77524e-178	8.77524e-178	TRUE	up oocyte
ame-mir-33-3p	1357.82	0	11.4071	11.28	28.2347	2.19387e-175	4.01799e-175	4.01799e-175	TRUE	up oocyte
ame-mir-125-3p	1657.46	307.2	2.43172	2.30462	30.1893	3.27194e-200	6.50398e-200	6.50398e-200	TRUE	up oocyte
ame-mir-275-5p	1274.69	0	11.3159	11.1888	27.5677	2.71781e-167	4.92225e-167	4.92225e-167	TRUE	up oocyte
ame-mir-3786-3p	1465.47	210.708	2.79804	2.67094	30.8754	2.55447e-209	5.14048e-209	5.14048e-209	TRUE	up oocyte
ame-mir-29b-3p	1801.19	591.668	1.60609	1.47899	23.3034	4.09028e-120	6.80322e-120	6.80322e-120	TRUE	up oocyte
ame-mir-3740-5p	1039.15	0	11.0212	10.8941	25.5049	1.73713e-143	3.07775e-143	3.07775e-143	TRUE	up oocyte
ame-mir-11-5p	949.347	0	10.8908	10.7637	24.6366	5.11772e-134	8.96977e-134	8.96977e-134	TRUE	up oocyte
ame-mir-6066-3p	1121.62	182.614	2.61872	2.49162	25.9931	5.92612e-149	1.06149e-148	1.06149e-148	TRUE	up oocyte
ame-mir-3716a-3p	916.897	0	10.8406	10.7135	24.3095	1.55525e-130	2.66849e-130	2.66849e-130	TRUE	up oocyte
ame-mir-3791-5p	1013.08	188.504	2.42608	2.29898	23.5671	8.3825e-123	1.40861e-122	1.40861e-122	TRUE	up oocyte
ame-mir-6063-5p	791.733	0	10.6289	10.5018	22.9705	9.18602e-117	1.51245e-116	1.51245e-116	TRUE	up oocyte
ame-mir-3737-5p	781.583	0	10.6103	10.4832	22.856	1.27456e-115	2.07754e-115	2.07754e-115	TRUE	up oocyte
ame-mir-932-5p	748.188	0	10.5473	10.4202	22.472	7.80741e-112	1.26001e-111	1.26001e-111	TRUE	up oocyte
ame-mir-6045-3p	1350.01	702.36	0.942684	0.815584	12.4806	9.5257e-36	1.13335e-35	1.13335e-35	TRUE	up oocyte
ame-mir-6044-3p	852.636	224.755	1.92357	1.79647	18.4319	7.28554e-76	1.08949e-75	1.08949e-75	TRUE	up oocyte
ame-mir-3725-5p	549.22	0	10.1012	9.97414	19.9102	3.31849e-88	5.30308e-88	5.30308e-88	TRUE	up oocyte
ame-mir-279b-5p	545.485	0	10.0914	9.9643	19.8567	9.65048e-88	1.52721e-87	1.52721e-87	TRUE	up oocyte
ame-mir-3717-5p	535.319	0	10.0643	9.93716	19.7097	1.78128e-86	2.79181e-86	2.79181e-86	TRUE	up oocyte
ame-mir-3743-3p	642.076	133.62	2.26461	2.13751	17.9391	5.83981e-72	8.57557e-72	8.57557e-72	TRUE	up oocyte
ame-mir-927a-3p	498.792	0	9.96229	9.83519	19.1658	7.14657e-82	1.10942e-81	1.10942e-81	TRUE	up oocyte
ame-mir-3744-5p	472.107	0	9.88297	9.75587	18.7517	1.87566e-78	2.85732e-78	2.85732e-78	TRUE	up oocyte
ame-mir-252b-5p	455.998	0	9.83288	9.70578	18.4942	2.29972e-76	3.47087e-76	3.47087e-76	TRUE	up oocyte
ame-mir-2-3-5p	443.371	0	9.79237	9.66527	18.2881	1.02864e-74	1.52426e-74	1.52426e-74	TRUE	up oocyte
ame-mir-2944-5p	687.224	245.433	1.48545	1.35835	13.499	1.58549e-41	2.05107e-41	2.05107e-41	TRUE	up oocyte
ame-mir-3793-5p	376.318	0	9.55581	9.42871	17.124	9.83228e-66	1.43095e-65	1.43095e-65	TRUE	up oocyte
ame-mir-3049-5p	369.475	0	9.52933	9.40223	16.9977	8.53379e-65	1.23098e-64	1.23098e-64	TRUE	up oocyte
ame-mir-3761-5p	358.843	0	9.48721	9.36011	16.7985	2.50227e-63	3.5778e-63	3.5778e-63	TRUE	up oocyte
ame-mir-3790-3p	339.314	0	9.40648	9.27938	16.4223	1.32512e-60	1.87822e-60	1.87822e-60	TRUE	up oocyte
ame-mir-318-5p	281.803	0	9.13854	9.01144	15.2246	2.42985e-52	3.38518e-52	3.38518e-52	TRUE	up oocyte
ame-mir-133-3p	280.22	0	9.13042	9.00332	15.1894	4.15579e-52	5.74062e-52	5.74062e-52	TRUE	up oocyte
ame-mir-3723-5p	279.649	0	9.12747	9.00037	15.1767	5.04474e-52	6.91002e-52	6.91002e-52	TRUE	up oocyte
ame-mir-137-3p	277.107	0	9.1143	8.9872	15.1199	1.19668e-51	1.62549e-51	1.62549e-51	TRUE	up oocyte
ame-mir-6064-3p	260.806	0	9.02683	8.89973	14.7476	3.18964e-49	4.27911e-49	4.27911e-49	TRUE	up oocyte
ame-mir-985-5p	260.806	0	9.02683	8.89973	14.7476	3.18964e-49	4.27911e-49	4.27911e-49	TRUE	up oocyte
ame-mir-6065-3p	255.23	0	8.99565	8.86855	14.6167	2.19793e-48	2.9127e-48	2.9127e-48	TRUE	up oocyte
ame-mir-6001-5p	203.755	0	8.67069	8.54359	13.3101	2.02221e-40	2.57516e-40	2.57516e-40	TRUE	up oocyte
ame-mir-3751-3p	202.268	0	8.66012	8.53302	13.2693	3.48799e-40	4.40731e-40	4.40731e-40	TRUE	up oocyte
ame-mir-3747b-5p	39535.7	39336.1	0.00730383	-0.119796	-11.6899	1.43633e-31	1.61463e-31	1.61463e-31	TRUE	up oocyte
ame-mir-6052-5p	195.605	0	8.6118	8.4847	13.0841	4.05771e-39	5.08774e-39	5.08774e-39	TRUE	up oocyte
ame-mir-929-5p	193.975	0	8.59972	8.47262	13.0382	7.41792e-39	9.22993e-39	9.22993e-39	TRUE	up oocyte
ame-mir-6053-5p	188.936	0	8.56176	8.43466	12.8947	4.82363e-38	5.95645e-38	5.95645e-38	TRUE	up oocyte
ame-mir-3732-5p	186.116	0	8.54006	8.41296	12.8132	1.38248e-37	1.69432e-37	1.69432e-37	TRUE	up oocyte
ame-mir-996-5p	182.708	0	8.51339	8.38629	12.7137	4.96103e-37	6.03469e-37	6.03469e-37	TRUE	up oocyte
ame-mir-3724-5p	178.14	0	8.47687	8.34977	12.5785	2.77283e-36	3.34794e-36	3.34794e-36	TRUE	up oocyte
ame-mir-3735-3p	175.015	0	8.45133	8.32423	12.4847	9.05339e-36	1.08508e-35	1.08508e-35	TRUE	up oocyte
ame-mir-3758-5p	173.192	0	8.43623	8.30913	12.4294	1.80947e-35	2.13727e-35	2.13727e-35	TRUE	up oocyte
ame-mir-3477-3p	167.943	0	8.39183	8.26473	12.2683	1.34093e-34	1.57245e-34	1.57245e-34	TRUE	up oocyte
ame-mir-3761-3p	159.486	0	8.31728	8.19018	12.0016	3.48634e-33	4.03031e-33	4.03031e-33	TRUE	up oocyte
ame-mir-3763-3p	158.347	0	8.30694	8.17984	11.9649	5.42302e-33	6.22502e-33	6.22502e-33	TRUE	up oocyte
ame-mir-3768-3p	157.447	0	8.29872	8.17162	11.9359	7.69125e-33	8.76695e-33	8.76695e-33	TRUE	up oocyte
ame-mir-6005-5p	153.004	0	8.25742	8.13032	11.7909	4.3487e-32	4.92249e-32	4.92249e-32	TRUE	up oocyte
ame-mir-7-3p	318.513	176.317	0.853186	0.726086	5.48112	4.22636e-08	4.33269e-08	4.33269e-08	TRUE	up oocyte
ame-mir-3783-5p	140.902	0	8.13854	8.01144	11.3816	5.16389e-30	5.76516e-30	5.76516e-30	TRUE	up oocyte
ame-mir-34-3p	138.553	0	8.1143	7.9872	11.2996	1.31845e-29	1.46195e-29	1.46195e-29	TRUE	up oocyte
ame-mir-6005-3p	136.003	0	8.0875	7.9604	11.2095	3.66305e-29	4.00723e-29	4.00723e-29	TRUE	up oocyte
ame-mir-3775-5p	131.956	0	8.04391	7.91681	11.0642	1.87087e-28	2.03301e-28	2.03301e-28	TRUE	up oocyte
ame-mir-3778-5p	118.422	0	7.88779	7.76069	10.5565	4.73788e-26	5.08075e-26	5.08075e-26	TRUE	up oocyte
ame-mir-971-5p	109.097	0	7.76947	7.64237	10.1846	2.32256e-24	2.44244e-24	2.44244e-24	TRUE	up oocyte
ame-mir-3719-5p	102.632	0	7.68134	7.55424	9.9146	3.59699e-23	3.75839e-23	3.75839e-23	TRUE	up oocyte
ame-mir-2-2-5p	263.911	182.614	0.531258	0.404158	2.93646	0.00331979	0.00338204	0.00338204	FALSE	up oocyte
ame-mir-3721-5p	0	104.351	-7.7053	-7.8324	-10.3224	5.5791e-25	5.90515e-25	5.90515e-25	TRUE	up 0-6h
ame-mir-87-2-5p	193.975	306.791	-0.661388	-0.788488	-6.03904	1.55029e-09	1.59935e-09	1.59935e-09	TRUE	up 0-6h
ame-mir-3719-3p	0	113.626	-7.82815	-7.95525	-10.7099	9.1414e-27	9.86786e-27	9.86786e-27	TRUE	up 0-6h
ame-mir-219-5p	0	150.388	-8.23254	-8.35964	-12.0713	1.49726e-33	1.74324e-33	1.74324e-33	TRUE	up 0-6h
ame-mir-306-3p	327.291	483.135	-0.561852	-0.688952	-6.73705	1.61635e-11	1.67812e-11	1.67812e-11	TRUE	up 0-6h
ame-mir-3798-3p	0	212.067	-8.72838	-8.85548	-13.9346	3.90413e-44	5.13205e-44	5.13205e-44	TRUE	up 0-6h
ame-mir-6064-5p	0	283.588	-9.14765	-9.27475	-15.6942	1.65809e-55	2.3299e-55	2.3299e-55	TRUE	up 0-6h
ame-mir-71-3p	20007.1	20313.9	-0.0219581	-0.149058	-10.3892	2.77771e-25	2.95926e-25	2.95926e-25	TRUE	up 0-6h
ame-mir-3723-3p	177.958	502.606	-1.49789	-1.62499	-13.7805	3.33978e-43	4.35507e-43	4.35507e-43	TRUE	up 0-6h
ame-mir-1175-3p	240.962	587.539	-1.28588	-1.41298	-13.4404	3.50618e-41	4.50006e-41	4.50006e-41	TRUE	up 0-6h
ame-mir-6040-5p	3297.22	3938.91	-0.256546	-0.383646	-11.2957	1.37751e-29	1.51712e-29	1.51712e-29	TRUE	up 0-6h
ame-mir-33-5p	193.975	1292.9	-2.73668	-2.86378	-31.4267	8.72917e-217	1.80108e-216	1.80108e-216	TRUE	up 0-6h
ame-mir-3746-5p	146.95	1344.7	-3.19388	-3.32098	-34.3358	2.29641e-258	4.99087e-258	4.99087e-258	TRUE	up 0-6h
ame-mir-71-5p	5763.82	8743.54	-0.601193	-0.728293	-30.1015	4.63085e-199	9.09432e-199	9.09432e-199	TRUE	up 0-6h
ame-mir-3747b-3p	905.398	5424.17	-2.58278	-2.70988	-62.5625	0	0	0	TRUE	up 0-6h
ame-mir-125-5p	7070.1	13209.6	-0.901786	-1.02889	-49.6235	0	0	0	TRUE	up 0-6h
ame-mir-13b-5p	1964.3	9126.06	-2.21598	-2.34308	-74.7785	0	0	0	TRUE	up 0-6h
ame-mir-6051-3p	79850.4	100543	-0.332443	-0.459543	-67.7728	0	0	0	TRUE	up 0-6h
ame-mir-100-5p	49934.6	72117.8	-0.530315	-0.657415	-79.2214	0	0	0	TRUE	up 0-6h
ame-mir-92a-3p	37215.4	91226.4	-1.29355	-1.42065	-168.675	0	0	0	TRUE	up 0-6h
ame-mir-279c-3p	40546.7	139391	-1.78148	-1.90858	-257.631	0	0	0	TRUE	up 0-6h
ame-mir-92c-3p	1.09798e+06	2.4311e+06	-1.14675	-1.27385	-877.142	0	0	0	TRUE	up 0-6h
ame-mir-306-5p	1.3775e+06	5.15024e+06	-1.90258	-2.02968	-1913.57	0	0	0	TRUE	up 0-6h

## Sheet: 6h_ X_18-24h_diploid
DEGseq output. Differentially expressed miRNA between 0-6h and 18-24h diploid embryo.
GeneNames	0-6h_haploid	18-24h_haploid	log2(Fold_change)	log2(Fold_change) normalized	z-score	p-value	q-value(Benjamini et al. 1995)	q-value(Storey et al. 2003)	Signature(p-value < 0.05)
ame-mir-92c-3p	2.4311e+06	386414	2.65339	2.50226	1282.16	0	0	0	TRUE	up 0-6h
ame-mir-3791-3p	546757	62557.5	3.12764	2.97651	634.635	0	0	0	TRUE	up 0-6h
ame-mir-279c-3p	139391	32859.2	2.08477	1.93363	247.691	0	0	0	TRUE	up 0-6h
ame-mir-92a-3p	91226.4	28479.7	1.67952	1.52839	169.741	0	0	0	TRUE	up 0-6h
ame-mir-100-5p	72117.8	10458	2.78574	2.63461	214.48	0	0	0	TRUE	up 0-6h
ame-mir-184-3p	137651	81392.9	0.758039	0.606906	97.4412	0	0	0	TRUE	up 0-6h
ame-mir-6051-3p	100543	68224.5	0.559454	0.40832	57.9122	0	0	0	TRUE	up 0-6h
ame-mir-279a-3p	86339.7	60301.6	0.517827	0.366694	48.5137	0	0	0	TRUE	up 0-6h
ame-mir-3747b-5p	39336.1	15067.8	1.38438	1.23325	94.5108	0	0	0	TRUE	up 0-6h
ame-mir-71-3p	20313.9	2429.98	3.06345	2.91232	119.777	0	0	0	TRUE	up 0-6h
ame-mir-14-3p	12666.1	116.108	6.76936	6.61822	113.046	0	0	0	TRUE	up 0-6h
ame-mir-3785-3p	14191.7	3185.73	2.15535	2.00421	80.6365	0	0	0	TRUE	up 0-6h
ame-mir-125-5p	13209.6	3689.42	1.84012	1.68899	69.2424	0	0	0	TRUE	up 0-6h
ame-mir-71-5p	8743.54	1069.85	3.0308	2.87967	78.1233	0	0	0	TRUE	up 0-6h
ame-mir-13b-5p	9126.06	2215.08	2.04263	1.8915	62.2221	0	0	0	TRUE	up 0-6h
ame-let-7-5p	11482.7	5050.71	1.18491	1.03378	44.2665	0	0	0	TRUE	up 0-6h
ame-mir-3747a-3p	6966.57	755.075	3.20576	3.05462	71.7589	0	0	0	TRUE	up 0-6h
ame-mir-3747a-5p	9125.23	3144.08	1.53722	1.38609	49.77	0	0	0	TRUE	up 0-6h
ame-mir-190-5p	6639.83	1260.6	2.39703	2.2459	59.2591	0	0	0	TRUE	up 0-6h
ame-mir-6045-5p	5534.6	276.448	4.3234	4.17226	71.9757	0	0	0	TRUE	up 0-6h
ame-mir-3747b-3p	5424.17	377.721	3.84401	3.69287	68.5306	0	0	0	TRUE	up 0-6h
ame-mir-6040-3p	5908.36	1637.69	1.85109	1.69996	46.5103	0	0	0	TRUE	up 0-6h
ame-mir-317-3p	6866.27	2617.04	1.39159	1.24046	39.6213	0	0	0	TRUE	up 0-6h
ame-mir-2-3-3p	6048.16	2172.88	1.47689	1.32575	39.1586	0	0	0	TRUE	up 0-6h
ame-mir-9a-5p	8312.07	5719.62	0.539289	0.388155	15.8145	2.4711e-56	5.15897e-56	5.05951e-57	TRUE	up 0-6h
ame-mir-9a-3p	2695.12	810.279	1.73386	1.58273	29.8439	1.05491e-195	2.9889e-195	2.93128e-196	TRUE	up 0-6h
ame-mir-3746-5p	1344.7	81.6778	4.0412	3.89006	34.7341	2.41305e-264	7.55665e-264	7.41097e-265	TRUE	up 0-6h
ame-mir-13a-5p	4032.11	2794.89	0.528743	0.377609	10.7327	7.14755e-27	1.11916e-26	1.09758e-27	TRUE	up 0-6h
ame-mir-33-5p	1292.9	182.456	2.825	2.67386	28.9028	1.09968e-183	2.97412e-183	2.91679e-184	TRUE	up 0-6h
ame-mir-6051-5p	1066.85	207.336	2.36331	2.21218	23.5307	1.98024e-122	5.12279e-122	5.02403e-123	TRUE	up 0-6h
ame-mir-9c-3p	1403.1	692.115	1.01954	0.868404	13.3712	8.90404e-41	1.51369e-40	1.48451e-41	TRUE	up 0-6h
ame-mir-993-3p	2142.12	1565.5	0.452412	0.301278	6.32406	2.5478e-10	2.97244e-10	2.91513e-11	TRUE	up 0-6h
ame-mir-252a-5p	788.891	273.684	1.52732	1.37618	14.55	5.8421e-48	1.06955e-47	1.04893e-48	TRUE	up 0-6h
ame-mir-1175-3p	587.539	120.195	2.28931	2.13818	17.0958	1.59514e-65	3.58155e-65	3.5125e-66	TRUE	up 0-6h
ame-mir-29b-3p	591.668	124.402	2.24978	2.09865	16.9543	1.78766e-64	3.93948e-64	3.86354e-65	TRUE	up 0-6h
ame-mir-34-5p	657.409	190.749	1.78511	1.63398	15.0813	2.15023e-51	4.06155e-51	3.98325e-52	TRUE	up 0-6h
ame-mir-965-3p	579.326	142.99	2.01846	1.86732	15.5379	1.92175e-54	3.87607e-54	3.80134e-55	TRUE	up 0-6h
ame-mir-3723-3p	502.606	114.13	2.13875	1.98762	15.087	1.97106e-51	3.78316e-51	3.71023e-52	TRUE	up 0-6h
ame-mir-277-3p	469.578	98.7315	2.24978	2.09865	15.1041	1.52227e-51	2.96968e-51	2.91243e-52	TRUE	up 0-6h
ame-mir-6045-3p	702.36	457.203	0.619377	0.468243	5.46715	4.57325e-08	5.13412e-08	5.03515e-09	TRUE	up 0-6h
ame-mir-3759-5p	309.649	81.1315	1.9323	1.78117	10.9985	3.88749e-28	6.2515e-28	6.13099e-29	TRUE	up 0-6h
ame-mir-6044-3p	224.755	0	8.81221	8.66108	13.8309	1.65943e-43	2.94734e-43	2.89052e-44	TRUE	up 0-6h
ame-mir-3798-3p	212.067	0	8.72838	8.57725	13.4995	1.57469e-41	2.71577e-41	2.66342e-42	TRUE	up 0-6h
ame-mir-3763-5p	333.922	126.376	1.40179	1.25065	8.79179	1.47193e-18	2.11035e-18	2.06967e-19	TRUE	up 0-6h
ame-mir-9c-5p	378.365	173.029	1.12877	0.977633	7.67004	1.71938e-14	2.22398e-14	2.1811e-15	TRUE	up 0-6h
ame-mir-87-2-5p	306.791	116.108	1.40179	1.25065	8.42705	3.54482e-17	4.84866e-17	4.75519e-18	TRUE	up 0-6h
ame-mir-6066-3p	182.614	0	8.51265	8.36152	12.6771	7.92277e-37	1.3279e-36	1.3023e-37	TRUE	up 0-6h
ame-mir-6064-5p	283.588	107.327	1.40179	1.25065	8.10211	5.40137e-16	7.22205e-16	7.08283e-17	TRUE	up 0-6h
ame-mir-3756-3p	225.581	85.3737	1.40179	1.25065	7.22612	4.97001e-13	6.09723e-13	5.97968e-14	TRUE	up 0-6h
ame-mir-6063-3p	130.438	0	8.02722	7.87609	10.9777	4.89021e-28	7.75913e-28	7.60955e-29	TRUE	up 0-6h
ame-mir-279a-5p	547.841	431.259	0.345202	0.194068	2.09857	0.0358549	0.0377587	0.00370308	TRUE	up 0-6h
ame-mir-3786-3p	210.708	95.6936	1.13875	0.987617	5.7722	7.82426e-09	8.8675e-09	8.69655e-10	TRUE	up 0-6h
ame-mir-306-3p	483.135	372.225	0.376251	0.225117	2.27376	0.0229802	0.0246364	0.00241615	TRUE	up 0-6h
ame-mir-125-3p	307.2	201.523	0.608236	0.457103	3.53643	0.000405577	0.000446886	4.38271e-05	TRUE	up 0-6h
ame-mir-3721-5p	104.351	0	7.7053	7.55416	9.95774	2.33299e-23	3.5593e-23	3.49069e-24	TRUE	up 0-6h
ame-mir-219-5p	150.388	48.785	1.62418	1.47304	6.68653	2.28527e-11	2.69255e-11	2.64064e-12	TRUE	up 0-6h
ame-mir-3743-3p	133.62	60.6837	1.13875	0.987617	4.59658	4.29481e-06	4.77647e-06	4.68438e-07	TRUE	up 0-6h
ame-mir-993-5p	172.354	121.14	0.508701	0.357567	2.10813	0.0350199	0.0372087	0.00364914	TRUE	up 0-6h
ame-mir-7-5p	125.94	85.7942	0.553789	0.402655	2.01349	0.044063	0.0459956	0.00451089	TRUE	up 0-6h
ame-mir-3719-3p	113.626	141.296	-0.314421	-0.465555	-2.5703	0.0101609	0.0109923	0.00107804	TRUE	up 18-24h
ame-mir-3720-5p	0	29.6194	-5.88847	-6.03961	-5.81104	6.20872e-09	7.10421e-09	6.96726e-10	TRUE	up 18-24h
ame-mir-3719-5p	0	30.7165	-5.94094	-6.09207	-5.91505	3.31767e-09	3.83304e-09	3.75915e-10	TRUE	up 18-24h
ame-mir-3715-3p	0	43.195	-6.43279	-6.58393	-6.96136	3.37e-12	4.0103e-12	3.93299e-13	TRUE	up 18-24h
ame-mir-1000-5p	0	45.5684	-6.50996	-6.66109	-7.13777	9.48604e-13	1.14024e-12	1.11826e-13	TRUE	up 18-24h
ame-mir-2-1-5p	0	46.5924	-6.54202	-6.69316	-7.21208	5.51042e-13	6.69122e-13	6.56223e-14	TRUE	up 18-24h
ame-mir-3756-5p	257.807	304.906	-0.242071	-0.393204	-3.22923	0.00124124	0.00135512	0.0001329	TRUE	up 18-24h
ame-mir-3049-5p	0	48.3784	-6.59629	-6.74743	-7.33925	2.14791e-13	2.66251e-13	2.61118e-14	TRUE	up 18-24h
ame-mir-750-5p	0	48.785	-6.60836	-6.7595	-7.36778	1.73491e-13	2.1732e-13	2.1313e-14	TRUE	up 18-24h
ame-mir-33-3p	0	49.7607	-6.63693	-6.78807	-7.43564	1.04061e-13	1.31737e-13	1.29197e-14	TRUE	up 18-24h
ame-mir-2796-3p	0	51.834	-6.69583	-6.84696	-7.57709	3.53395e-14	4.52193e-14	4.43476e-15	TRUE	up 18-24h
ame-mir-307-3p	0	56.121	-6.81047	-6.9616	-7.85853	3.88655e-15	5.08241e-15	4.98444e-16	TRUE	up 18-24h
ame-mir-6039-5p	0	56.5462	-6.82136	-6.97249	-7.88569	3.12803e-15	4.13594e-15	4.05621e-16	TRUE	up 18-24h
ame-mir-184-5p	0	63.1023	-6.97962	-7.13075	-8.28891	1.14289e-16	1.5455e-16	1.5157e-17	TRUE	up 18-24h
ame-mir-283-3p	0	66.3475	-7.05197	-7.2031	-8.47865	2.27819e-17	3.17082e-17	3.09161e-18	TRUE	up 18-24h
ame-mir-13a-3p	0	66.3475	-7.05197	-7.2031	-8.47865	2.27819e-17	3.17082e-17	3.09161e-18	TRUE	up 18-24h
ame-mir-11-5p	0	69.112	-7.11086	-7.262	-8.63566	5.83904e-18	8.27197e-18	8.11251e-19	TRUE	up 18-24h
ame-mir-996-5p	0	72.9094	-7.18803	-7.33917	-8.84491	9.16019e-19	1.32934e-18	1.30372e-19	TRUE	up 18-24h
ame-mir-927a-5p	0	74.641	-7.2219	-7.37303	-8.93802	3.96217e-19	5.82096e-19	5.70874e-20	TRUE	up 18-24h
ame-mir-263b-5p	0	82.0231	-7.35796	-7.50909	-9.32014	1.16192e-20	1.72835e-20	1.69503e-21	TRUE	up 18-24h
ame-mir-3759-3p	0	90.1461	-7.49419	-7.64533	-9.71591	2.57923e-22	3.88517e-22	3.81027e-23	TRUE	up 18-24h
ame-mir-375-3p	0	99.5213	-7.63693	-7.78807	-10.1452	3.4815e-24	5.38051e-24	5.27678e-25	TRUE	up 18-24h
ame-mir-315-5p	0	121.367	-7.92324	-8.07437	-11.0531	2.11709e-28	3.45115e-28	3.38462e-29	TRUE	up 18-24h
ame-mir-iab-4-5p	0	156.112	-8.28644	-8.43757	-12.3006	8.98729e-35	1.4854e-34	1.45676e-35	TRUE	up 18-24h
ame-mir-275-5p	0	199.043	-8.63693	-8.78807	-13.6138	3.31338e-42	5.79841e-42	5.68663e-43	TRUE	up 18-24h
ame-mir-6000a-5p	0	220.03	-8.78156	-8.93269	-14.1891	1.07076e-45	1.93062e-45	1.8934e-46	TRUE	up 18-24h
ame-mir-305-5p	0	267.233	-9.06196	-9.21309	-15.3631	2.89404e-53	5.73985e-53	5.6292e-54	TRUE	up 18-24h
ame-mir-281-5p	0	281.816	-9.13861	-9.28974	-15.6981	1.55926e-55	3.19917e-55	3.13749e-56	TRUE	up 18-24h
ame-mir-305-3p	0	331.738	-9.3739	-9.52503	-16.7655	4.36414e-63	9.44242e-63	9.26038e-64	TRUE	up 18-24h
ame-mir-7-3p	176.317	562.429	-1.6735	-1.82464	-15.8812	8.55635e-57	1.81822e-56	1.78317e-57	TRUE	up 18-24h
ame-mir-8-3p	0	487.85	-9.93029	-10.0814	-19.5409	4.93061e-85	1.15048e-84	1.1283e-85	TRUE	up 18-24h
ame-mir-8-5p	0	536.634	-10.0678	-10.2189	-20.2851	1.74271e-91	4.14766e-91	4.0677e-92	TRUE	up 18-24h
ame-mir-11-3p	973.939	1574.22	-0.692732	-0.843866	-14.565	4.68684e-48	8.7146e-48	8.5466e-49	TRUE	up 18-24h
ame-mir-92c-5p	0	616.951	-10.269	-10.4201	-21.4184	8.99683e-102	2.18494e-101	2.14282e-102	TRUE	up 18-24h
ame-mir-279b-5p	0	705.269	-10.462	-10.6132	-22.5572	1.14181e-112	2.83073e-112	2.77616e-113	TRUE	up 18-24h
ame-mir-92a-5p	394.445	1210.84	-1.61811	-1.76925	-22.813	3.40515e-115	8.62155e-115	8.45534e-116	TRUE	up 18-24h
ame-mir-31a-5p	0	870.811	-10.7662	-10.9174	-24.4596	3.97703e-132	1.0517e-131	1.03143e-132	TRUE	up 18-24h
ame-mir-12-5p	1188.09	2068.36	-0.799848	-0.950982	-18.4688	3.6815e-76	8.42497e-76	8.26255e-77	TRUE	up 18-24h
ame-bantam-3p	226.693	1458.5	-2.68568	-2.83681	-33.3648	4.43705e-244	1.28783e-243	1.263e-244	TRUE	up 18-24h
ame-mir-318-5p	0	1426.75	-11.4785	-11.6297	-29.4785	5.43139e-191	1.50311e-190	1.47413e-191	TRUE	up 18-24h
ame-mir-13b-3p	527.037	2099.61	-1.99414	-2.14528	-34.1281	2.82243e-255	8.39674e-255	8.23487e-256	TRUE	up 18-24h
ame-mir-275-3p	241.05	1940.67	-3.00915	-3.16028	-40.5383	0	0	0	TRUE	up 18-24h
ame-mir-276-5p	260.877	2122.73	-3.02448	-3.17561	-42.49	0	0	0	TRUE	up 18-24h
ame-mir-252b-5p	0	2173.09	-12.0855	-12.2367	-34.4575	3.47274e-260	1.05963e-259	1.0392e-260	TRUE	up 18-24h
ame-mir-276-3p	0	2399.17	-12.2283	-12.3795	-35.7329	1.21846e-279	3.91884e-279	3.84329e-280	TRUE	up 18-24h
ame-mir-3791-5p	188.504	3032.01	-4.00761	-4.15874	-56.0857	0	0	0	TRUE	up 18-24h
ame-mir-2944-3p	2471.86	6103.97	-1.30415	-1.45529	-44.4952	0	0	0	TRUE	up 18-24h
ame-mir-317-5p	146.091	3824.2	-4.71022	-4.86135	-65.1891	0	0	0	TRUE	up 18-24h
ame-mir-2944-5p	245.433	4577.98	-4.22131	-4.37245	-69.825	0	0	0	TRUE	up 18-24h
ame-mir-2-2-5p	182.614	4541.65	-4.63635	-4.78748	-70.8639	0	0	0	TRUE	up 18-24h
ame-mir-279c-5p	478.574	8036.06	-4.06968	-4.22081	-91.6856	0	0	0	TRUE	up 18-24h
ame-mir-263a-5p	1204.05	23194.3	-4.26781	-4.41894	-157.603	0	0	0	TRUE	up 18-24h
ame-mir-279b-3p	101562	174208	-0.778451	-0.929585	-167.575	0	0	0	TRUE	up 18-24h
ame-mir-6040-5p	3938.91	162814	-5.36929	-5.52042	-431.502	0	0	0	TRUE	up 18-24h
ame-mir-306-5p	5.15024e+06	6.97307e+06	-0.437156	-0.588289	-1273.48	0	0	0	TRUE	up 18-24h

## Sheet: oocyte_X _2h_haploid
DEGseq output. Differentially expressed miRNA between mature oocyte and 0-2h haploid embryo.
GeneNames	mature oocyte	0-2h_haploid	log2(Fold_change)	log2(Fold_change) normalized	z-score	p-value	q-value(Benjamini et al. 1995)	q-value(Storey et al. 2003)	Signature(p-value < 0.05)
ame-mir-3791-3p	1.2288e+06	159759	2.94329	2.90963	971.4	0	0	0	TRUE	up oocyte
ame-mir-276-3p	1.10869e+06	43698.7	4.66512	4.63146	1077.14	0	0	0	TRUE	up oocyte
ame-mir-279b-3p	718732	47483.6	3.91995	3.88629	826.516	0	0	0	TRUE	up oocyte
ame-mir-2944-3p	577357	54535.9	3.40419	3.37052	702.269	0	0	0	TRUE	up oocyte
ame-mir-8-3p	383776	103849	1.88578	1.85212	409.791	0	0	0	TRUE	up oocyte
ame-mir-263a-5p	253081	0	18.9492	18.9156	174.868	0	0	0	TRUE	up oocyte
ame-bantam-3p	282904	45205.5	2.64574	2.61208	433.039	0	0	0	TRUE	up oocyte
ame-mir-3720-5p	208938	0	18.6727	18.6391	164.249	0	0	0	TRUE	up oocyte
ame-mir-279a-3p	194723	20975.4	3.21465	3.18099	395.443	0	0	0	TRUE	up oocyte
ame-mir-12-5p	137618	12635.8	3.44509	3.41143	342.178	0	0	0	TRUE	up oocyte
ame-mir-9a-5p	191235	72328.8	1.40271	1.36904	231.511	0	0	0	TRUE	up oocyte
ame-mir-283-5p	113974	0	17.7983	17.7647	134.534	0	0	0	TRUE	up oocyte
ame-mir-3759-3p	90150	0	17.46	17.4264	124.457	0	0	0	TRUE	up oocyte
ame-mir-3759-5p	83192.2	0	17.3442	17.3105	121.172	0	0	0	TRUE	up oocyte
ame-mir-3747a-5p	70972.4	7826.62	3.1808	3.14713	237.097	0	0	0	TRUE	up oocyte
ame-mir-989-3p	61916.9	0	16.918	16.8844	109.776	0	0	0	TRUE	up oocyte
ame-mir-14-3p	58691.2	9613.7	2.60998	2.57632	194.856	0	0	0	TRUE	up oocyte
ame-mir-996-3p	44002.1	6722.87	2.71042	2.67676	172.215	0	0	0	TRUE	up oocyte
ame-mir-275-3p	37243.1	0	16.1847	16.151	92.4767	0	0	0	TRUE	up oocyte
ame-mir-14-5p	33529.9	0	16.0332	15.9995	89.235	0	0	0	TRUE	up oocyte
ame-mir-3747b-5p	39535.7	7787.88	2.34385	2.31019	150.128	0	0	0	TRUE	up oocyte
ame-mir-3785-3p	36463.7	6936.29	2.39422	2.36056	146.029	0	0	0	TRUE	up oocyte
ame-mir-305-5p	26171.2	0	15.6757	15.642	82.001	0	0	0	TRUE	up oocyte
ame-mir-11-3p	32098.2	6473.87	2.30979	2.27613	134.045	0	0	0	TRUE	up oocyte
ame-mir-9c-3p	24182	0	15.5616	15.528	79.8102	0	0	0	TRUE	up oocyte
ame-mir-3477-5p	22700.3	0	15.4704	15.4368	78.097	0	0	0	TRUE	up oocyte
ame-mir-3756-3p	22168.5	0	15.4362	15.4026	77.4635	0	0	0	TRUE	up oocyte
ame-let-7-5p	29317.9	7865.76	1.89812	1.86446	112.702	0	0	0	TRUE	up oocyte
ame-mir-3715-5p	21360.3	0	15.3826	15.349	76.4806	0	0	0	TRUE	up oocyte
ame-mir-6040-3p	19292.2	0	15.2357	15.2021	73.8445	0	0	0	TRUE	up oocyte
ame-mir-315-5p	36970.1	19184.8	0.946396	0.912733	73.107	0	0	0	TRUE	up oocyte
ame-mir-305-3p	16103	0	14.975	14.9414	69.3724	0	0	0	TRUE	up oocyte
ame-mir-317-3p	27094.9	11653	1.21732	1.18366	77.406	0	0	0	TRUE	up oocyte
ame-mir-279c-3p	40546.7	27123.3	0.580053	0.546391	48.8524	0	0	0	TRUE	up oocyte
ame-mir-375-3p	10363.8	0	14.3393	14.3056	59.4915	0	0	0	TRUE	up oocyte
ame-mir-281-5p	8851.27	0	14.1117	14.078	56.281	0	0	0	TRUE	up oocyte
ame-mir-277-3p	8742.05	0	14.0938	14.0601	56.0352	0	0	0	TRUE	up oocyte
ame-mir-9a-3p	8440.6	0	14.0431	14.0095	55.3457	0	0	0	TRUE	up oocyte
ame-mir-6037-3p	7899.13	0	13.9475	13.9138	54.0642	0	0	0	TRUE	up oocyte
ame-mir-34-5p	7731.27	0	13.9165	13.8828	53.655	0	0	0	TRUE	up oocyte
ame-mir-190-5p	7481.88	0	13.8692	13.8355	53.0356	0	0	0	TRUE	up oocyte
ame-mir-276-5p	6729.73	0	13.7163	13.6827	51.0786	0	0	0	TRUE	up oocyte
ame-mir-71-5p	5763.82	0	13.4928	13.4591	48.3353	0	0	0	TRUE	up oocyte
ame-mir-3763-5p	5700.48	0	13.4769	13.4432	48.1448	0	0	0	TRUE	up oocyte
ame-mir-3756-5p	4971.62	0	13.2795	13.2458	45.843	0	0	0	TRUE	up oocyte
ame-mir-279a-5p	4710.81	0	13.2018	13.1681	44.9641	0	0	0	TRUE	up oocyte
ame-mir-993-5p	4701.47	0	13.1989	13.1652	44.932	0	0	0	TRUE	up oocyte
ame-mir-318-3p	4532.34	0	13.146	13.1124	44.3436	0	0	0	TRUE	up oocyte
ame-mir-13b-3p	15574.1	11063	0.493412	0.459749	25.8348	3.61039e-147	6.00466e-147	6.00466e-147	TRUE	up oocyte
ame-mir-993-3p	4358.98	0	13.0898	13.0561	43.7249	0	0	0	TRUE	up oocyte
ame-mir-278-5p	4307.2	0	13.0725	13.0389	43.5369	0	0	0	TRUE	up oocyte
ame-mir-3794-3p	4171.5	0	13.0263	12.9927	43.0369	0	0	0	TRUE	up oocyte
ame-mir-281-3p	4062.44	0	12.9881	12.9545	42.627	0	0	0	TRUE	up oocyte
ame-mir-9c-5p	3927.34	0	12.9393	12.9057	42.1089	0	0	0	TRUE	up oocyte
ame-mir-13a-3p	10807.2	6991.78	0.628254	0.594592	27.1838	1.00858e-162	1.7135e-162	1.7135e-162	TRUE	up oocyte
ame-mir-263b-5p	3775.96	0	12.8826	12.849	41.5139	0	0	0	TRUE	up oocyte
ame-mir-8-5p	3520.88	0	12.7817	12.7481	40.474	0	0	0	TRUE	up oocyte
ame-mir-3715-3p	3319.51	0	12.6968	12.6631	39.6166	0	0	0	TRUE	up oocyte
ame-mir-6040-5p	3297.22	0	12.687	12.6534	39.5195	0	0	0	TRUE	up oocyte
ame-mir-6051-5p	3099.22	0	12.5977	12.564	38.6376	0	0	0	TRUE	up oocyte
ame-mir-252a-5p	2909.62	0	12.5066	12.473	37.7569	0	0	0	TRUE	up oocyte
ame-mir-307-3p	2833.57	0	12.4684	12.4347	37.3929	5.10054e-306	1.10395e-305	1.10395e-305	TRUE	up oocyte
ame-mir-6051-3p	79850.4	77047.6	0.0515499	0.0178873	2.46528	0.0136905	0.0136905	0.0136905	TRUE	up oocyte
ame-mir-278-3p	2740.95	0	12.4205	12.3868	36.9405	1.03536e-298	2.21063e-298	2.21063e-298	TRUE	up oocyte
ame-mir-279c-5p	2739.21	0	12.4195	12.3859	36.9319	1.42026e-298	2.99202e-298	2.99202e-298	TRUE	up oocyte
ame-mir-927a-5p	2715.64	0	12.4071	12.3734	36.8151	1.05724e-296	2.19794e-296	2.19794e-296	TRUE	up oocyte
ame-mir-317-5p	2709.49	0	12.4038	12.3701	36.7845	3.266e-296	6.70167e-296	6.70167e-296	TRUE	up oocyte
ame-mir-3720-3p	2632.51	0	12.3622	12.3286	36.3977	4.63425e-290	9.38733e-290	9.38733e-290	TRUE	up oocyte
ame-mir-965-3p	2357	0	12.2027	12.1691	34.9475	1.4145e-267	2.82901e-267	2.82901e-267	TRUE	up oocyte
ame-mir-316-5p	2241.76	0	12.1304	12.0968	34.3072	6.13885e-258	1.21242e-257	1.21242e-257	TRUE	up oocyte
ame-mir-13a-5p	11721.6	9613.7	0.286006	0.252344	12.7503	3.10445e-37	3.52879e-37	3.52879e-37	TRUE	up oocyte
ame-mir-13b-5p	1964.3	0	11.9398	11.9061	32.6694	4.24909e-234	8.28834e-234	8.28834e-234	TRUE	up oocyte
ame-mir-7-5p	1815.53	0	11.8262	11.7925	31.7267	6.65158e-221	1.28165e-220	1.28165e-220	TRUE	up oocyte
ame-mir-29b-3p	1801.19	0	11.8147	11.7811	31.6332	1.29044e-219	2.4565e-219	2.4565e-219	TRUE	up oocyte
ame-mir-3772-5p	1789.65	0	11.8055	11.7718	31.5575	1.41367e-218	2.65905e-218	2.65905e-218	TRUE	up oocyte
ame-mir-125-3p	1657.46	0	11.6948	11.6611	30.6668	1.57796e-206	2.93315e-206	2.93315e-206	TRUE	up oocyte
ame-mir-2765-5p	1494.51	0	11.5455	11.5118	29.5009	2.80056e-191	5.14521e-191	5.14521e-191	TRUE	up oocyte
ame-mir-6067-5p	1492.11	0	11.5431	11.5095	29.4832	4.73041e-191	8.59086e-191	8.59086e-191	TRUE	up oocyte
ame-mir-3797-3p	1485.93	0	11.5372	11.5035	29.4373	1.83095e-190	3.28738e-190	3.28738e-190	TRUE	up oocyte
ame-mir-3786-3p	1465.47	0	11.5171	11.4835	29.2844	1.63985e-188	2.9112e-188	2.9112e-188	TRUE	up oocyte
ame-mir-3786-5p	1385.53	0	11.4362	11.4026	28.6731	8.25614e-181	1.44941e-180	1.44941e-180	TRUE	up oocyte
ame-mir-33-3p	1357.82	0	11.4071	11.3734	28.4557	4.13727e-178	7.1834e-178	7.1834e-178	TRUE	up oocyte
ame-mir-275-5p	1274.69	0	11.3159	11.2823	27.7854	6.5209e-170	1.11989e-169	1.11989e-169	TRUE	up oocyte
ame-mir-6066-3p	1121.62	0	11.1314	11.0977	26.4706	2.11598e-154	3.55665e-154	3.55665e-154	TRUE	up oocyte
ame-mir-3740-5p	1039.15	0	11.0212	10.9875	25.7121	8.55891e-146	1.40865e-145	1.40865e-145	TRUE	up oocyte
ame-mir-3791-5p	1013.08	0	10.9845	10.9509	25.464	4.93441e-143	8.0375e-143	8.0375e-143	TRUE	up oocyte
ame-mir-11-5p	949.347	0	10.8908	10.8571	24.8393	3.37457e-136	5.44064e-136	5.44064e-136	TRUE	up oocyte
ame-mir-3716a-3p	916.897	0	10.8406	10.807	24.5105	1.14248e-132	1.82335e-132	1.82335e-132	TRUE	up oocyte
ame-mir-3747b-3p	905.398	0	10.8224	10.7887	24.3921	2.07492e-131	3.27838e-131	3.27838e-131	TRUE	up oocyte
ame-mir-6044-3p	852.636	0	10.7358	10.7021	23.8358	1.42289e-125	2.22591e-125	2.22591e-125	TRUE	up oocyte
ame-mir-6063-5p	791.733	0	10.6289	10.5952	23.1645	1.03922e-118	1.60977e-118	1.60977e-118	TRUE	up oocyte
ame-mir-3737-5p	781.583	0	10.6103	10.5766	23.0493	1.49503e-117	2.29335e-117	2.29335e-117	TRUE	up oocyte
ame-mir-932-5p	748.188	0	10.5473	10.5136	22.6632	1.03293e-113	1.56926e-113	1.56926e-113	TRUE	up oocyte
ame-mir-2944-5p	687.224	0	10.4246	10.391	21.928	1.40462e-106	2.11361e-106	2.11361e-106	TRUE	up oocyte
ame-mir-3743-3p	642.076	0	10.3266	10.2929	21.3552	3.48693e-101	5.1975e-101	5.1975e-101	TRUE	up oocyte
ame-mir-3725-5p	549.22	0	10.1012	10.0676	20.0877	9.45817e-90	1.39663e-89	1.39663e-89	TRUE	up oocyte
ame-mir-279b-5p	545.485	0	10.0914	10.0577	20.0338	2.79314e-89	4.08626e-89	4.08626e-89	TRUE	up oocyte
ame-mir-3717-5p	535.319	0	10.0643	10.0306	19.886	5.37706e-88	7.79428e-88	7.79428e-88	TRUE	up oocyte
ame-mir-927a-3p	498.792	0	9.96229	9.92863	19.3391	2.51604e-83	3.61395e-83	3.61395e-83	TRUE	up oocyte
ame-mir-3744-5p	472.107	0	9.88297	9.84931	18.9227	7.40978e-80	1.05473e-79	1.05473e-79	TRUE	up oocyte
ame-mir-252b-5p	455.998	0	9.83288	9.79922	18.6638	9.75143e-78	1.37565e-77	1.37565e-77	TRUE	up oocyte
ame-mir-2-3-5p	443.371	0	9.79237	9.75871	18.4566	4.61377e-76	6.45111e-76	6.45111e-76	TRUE	up oocyte
ame-mir-92a-5p	387.949	0	9.59972	9.56606	17.4983	1.47707e-68	2.04717e-68	2.04717e-68	TRUE	up oocyte
ame-mir-3793-5p	376.318	0	9.55581	9.52214	17.2859	6.01002e-67	8.25725e-67	8.25725e-67	TRUE	up oocyte
ame-mir-3049-5p	369.475	0	9.52933	9.49567	17.1589	5.39e-66	7.34155e-66	7.34155e-66	TRUE	up oocyte
ame-mir-3761-5p	358.843	0	9.48721	9.45355	16.9586	1.66376e-64	2.24679e-64	2.24679e-64	TRUE	up oocyte
ame-mir-3790-3p	339.314	0	9.40648	9.37282	16.5802	9.69786e-62	1.29853e-61	1.29853e-61	TRUE	up oocyte
ame-mir-306-3p	327.291	0	9.35443	9.32077	16.34	5.12124e-60	6.79963e-60	6.79963e-60	TRUE	up oocyte
ame-mir-7-3p	318.513	0	9.31521	9.28155	16.1611	9.489e-59	1.24938e-58	1.24938e-58	TRUE	up oocyte
ame-mir-318-5p	281.803	0	9.13854	9.10488	15.3755	2.39044e-53	3.12141e-53	3.12141e-53	TRUE	up oocyte
ame-mir-133-3p	280.22	0	9.13042	9.09675	15.3401	4.12312e-53	5.33978e-53	5.33978e-53	TRUE	up oocyte
ame-mir-3723-5p	279.649	0	9.12747	9.09381	15.3274	5.02041e-53	6.44898e-53	6.44898e-53	TRUE	up oocyte
ame-mir-137-3p	277.107	0	9.1143	9.08063	15.2702	1.20725e-52	1.53828e-52	1.53828e-52	TRUE	up oocyte
ame-mir-2-2-5p	263.911	0	9.04391	9.01025	14.9682	1.18521e-50	1.49811e-50	1.49811e-50	TRUE	up oocyte
ame-mir-6064-3p	260.806	0	9.02683	8.99317	14.8957	3.51587e-50	4.39137e-50	4.39137e-50	TRUE	up oocyte
ame-mir-985-5p	260.806	0	9.02683	8.99317	14.8957	3.51587e-50	4.39137e-50	4.39137e-50	TRUE	up oocyte
ame-mir-6065-3p	255.23	0	8.99565	8.96199	14.764	2.49849e-49	3.08407e-49	3.08407e-49	TRUE	up oocyte
ame-mir-1175-3p	240.962	0	8.91266	8.879	14.4185	3.95998e-47	4.85021e-47	4.85021e-47	TRUE	up oocyte
ame-mir-6001-5p	203.755	0	8.67069	8.63703	13.4496	3.09556e-41	3.7623e-41	3.7623e-41	TRUE	up oocyte
ame-mir-3751-3p	202.268	0	8.66012	8.62646	13.4086	5.38764e-41	6.49806e-41	6.49806e-41	TRUE	up oocyte
ame-mir-6052-5p	195.605	0	8.6118	8.57813	13.2223	6.52758e-40	7.81332e-40	7.81332e-40	TRUE	up oocyte
ame-mir-87-2-5p	193.975	0	8.59972	8.56606	13.1761	1.20533e-39	1.42121e-39	1.42121e-39	TRUE	up oocyte
ame-mir-929-5p	193.975	0	8.59972	8.56606	13.1761	1.20533e-39	1.42121e-39	1.42121e-39	TRUE	up oocyte
ame-mir-33-5p	193.975	0	8.59972	8.56606	13.1761	1.20533e-39	1.42121e-39	1.42121e-39	TRUE	up oocyte
ame-mir-6053-5p	188.936	0	8.56176	8.52809	13.0316	8.08611e-39	9.39415e-39	9.39415e-39	TRUE	up oocyte
ame-mir-3732-5p	186.116	0	8.54006	8.5064	12.9497	2.35865e-38	2.7202e-38	2.7202e-38	TRUE	up oocyte
ame-mir-996-5p	182.708	0	8.51339	8.47973	12.8496	8.64707e-38	9.90027e-38	9.90027e-38	TRUE	up oocyte
ame-mir-3724-5p	178.14	0	8.47687	8.4432	12.7135	4.97481e-37	5.61442e-37	5.61442e-37	TRUE	up oocyte
ame-mir-3723-3p	177.958	0	8.4754	8.44173	12.7081	5.33433e-37	5.97747e-37	5.97747e-37	TRUE	up oocyte
ame-mir-3735-3p	175.015	0	8.45133	8.41767	12.6191	1.65701e-36	1.84372e-36	1.84372e-36	TRUE	up oocyte
ame-mir-3758-5p	173.192	0	8.43623	8.40256	12.5635	3.35077e-36	3.70225e-36	3.70225e-36	TRUE	up oocyte
ame-mir-3477-3p	167.943	0	8.39183	8.35817	12.4014	2.56883e-35	2.81857e-35	2.81857e-35	TRUE	up oocyte
ame-mir-6063-3p	164.944	0	8.36584	8.33217	12.3072	8.28083e-35	9.02325e-35	9.02325e-35	TRUE	up oocyte
ame-mir-3761-3p	159.486	0	8.31728	8.28362	12.133	7.06025e-34	7.64054e-34	7.64054e-34	TRUE	up oocyte
ame-mir-3763-3p	158.347	0	8.30694	8.27328	12.0962	1.10656e-33	1.18937e-33	1.18937e-33	TRUE	up oocyte
ame-mir-3768-3p	157.447	0	8.29872	8.26506	12.0669	1.57882e-33	1.6855e-33	1.6855e-33	TRUE	up oocyte
ame-mir-6005-5p	153.004	0	8.25742	8.22376	11.921	9.1965e-33	9.752e-33	9.752e-33	TRUE	up oocyte
ame-mir-3783-5p	140.902	0	8.13854	8.10488	11.5092	1.18628e-30	1.24955e-30	1.24955e-30	TRUE	up oocyte
ame-mir-34-3p	138.553	0	8.1143	8.08063	11.4266	3.07878e-30	3.22151e-30	3.22151e-30	TRUE	up oocyte
ame-mir-6005-3p	136.003	0	8.0875	8.05383	11.3359	8.7082e-30	9.05195e-30	9.05195e-30	TRUE	up oocyte
ame-mir-3775-5p	131.956	0	8.04391	8.01025	11.1898	4.57692e-29	4.7265e-29	4.7265e-29	TRUE	up oocyte
ame-mir-3778-5p	118.422	0	7.88779	7.85413	10.6788	1.27878e-26	1.312e-26	1.312e-26	TRUE	up oocyte
ame-mir-971-5p	109.097	0	7.76947	7.73581	10.3045	6.72433e-25	6.85448e-25	6.85448e-25	TRUE	up oocyte
ame-mir-3719-5p	102.632	0	7.68134	7.64768	10.0327	1.09474e-23	1.10878e-23	1.10878e-23	TRUE	up oocyte
ame-mir-2-3-3p	24745.6	25345.2	-0.0345407	-0.0682033	-5.29702	1.17705e-07	1.18455e-07	1.18455e-07	TRUE	up 0-2h
ame-mir-3746-5p	146.95	5296.81	-5.17172	-5.20538	-75.7868	0	0	0	TRUE	up 0-2h
ame-mir-6045-3p	1350.01	7843.35	-2.5385	-2.57217	-71.9292	0	0	0	TRUE	up 0-2h
ame-mir-750-3p	1650.41	8354.15	-2.33967	-2.37333	-70.8988	0	0	0	TRUE	up 0-2h
ame-mir-3747a-3p	10215.7	22175.4	-1.11817	-1.15183	-69.3159	0	0	0	TRUE	up 0-2h
ame-mir-125-5p	7070.1	20419.9	-1.53018	-1.56384	-84.0721	0	0	0	TRUE	up 0-2h
ame-mir-6045-5p	12825.1	41457.7	-1.69267	-1.72634	-128.64	0	0	0	TRUE	up 0-2h
ame-mir-92a-3p	37215.4	75161.7	-1.0141	-1.04776	-118.423	0	0	0	TRUE	up 0-2h
ame-mir-31a-5p	3796.36	48942.5	-3.6884	-3.72206	-213.144	0	0	0	TRUE	up 0-2h
ame-mir-71-3p	20007.1	76909.6	-1.94265	-1.97632	-192.238	0	0	0	TRUE	up 0-2h
ame-mir-100-5p	49934.6	119734	-1.26172	-1.29539	-177.252	0	0	0	TRUE	up 0-2h
ame-mir-184-3p	724573	1.80304e+06	-1.31523	-1.34889	-751.834	0	0	0	TRUE	up 0-2h
ame-mir-92c-3p	1.09798e+06	2.95446e+06	-1.42804	-1.4617	-1063.71	0	0	0	TRUE	up 0-2h
ame-mir-306-5p	1.3775e+06	3.7457e+06	-1.44318	-1.47684	-1243.86	0	0	0	TRUE	up 0-2h

## Sheet: oocyte_X_6h_haploid
DEGseq output. Differentially expressed miRNA between 0-2h and 0-6h haploid embryo.
GeneNames	mature oocyte	0-6h_haploid	log2(Fold_change)	log2(Fold_change) normalized	z-score	p-value	q-value(Benjamini et al. 1995)	q-value(Storey et al. 2003)	Signature(p-value < 0.05)
ame-mir-276-3p	1.10869e+06	430.065	11.332	11.1712	810.66	0	0	0	TRUE	up oocyte
ame-mir-3791-3p	1.2288e+06	123914	3.30984	3.14906	985.52	0	0	0	TRUE	up oocyte
ame-mir-2944-3p	577357	3013.9	7.58169	7.42091	745.095	0	0	0	TRUE	up oocyte
ame-mir-279b-3p	718732	155758	2.20615	2.04537	590.916	0	0	0	TRUE	up oocyte
ame-mir-184-3p	724573	166435	2.12217	1.96139	577.697	0	0	0	TRUE	up oocyte
ame-mir-8-3p	383776	0	19.5499	19.3891	199.057	0	0	0	TRUE	up oocyte
ame-bantam-3p	282904	1008.43	8.13206	7.97128	508.611	0	0	0	TRUE	up oocyte
ame-mir-263a-5p	253081	18828.4	3.74862	3.58784	464.083	0	0	0	TRUE	up oocyte
ame-mir-3720-5p	208938	0	18.6727	18.5119	163.25	0	0	0	TRUE	up oocyte
ame-mir-9a-5p	191235	5991.26	4.99635	4.83557	437.168	0	0	0	TRUE	up oocyte
ame-mir-12-5p	137618	3295.44	5.38406	5.22328	374.309	0	0	0	TRUE	up oocyte
ame-mir-283-5p	113974	0	17.7983	17.6376	133.67	0	0	0	TRUE	up oocyte
ame-mir-3759-3p	90150	0	17.46	17.2993	123.641	0	0	0	TRUE	up oocyte
ame-mir-279a-3p	194723	109873	0.825584	0.664808	125.695	0	0	0	TRUE	up oocyte
ame-mir-3759-5p	83192.2	336.573	7.94939	7.78861	277.984	0	0	0	TRUE	up oocyte
ame-mir-989-3p	61916.9	277.462	7.8019	7.64113	241.353	0	0	0	TRUE	up oocyte
ame-mir-3747a-5p	70972.4	11862.1	2.5809	2.42012	202.52	0	0	0	TRUE	up oocyte
ame-mir-14-3p	58691.2	18991.7	1.62778	1.467	131.714	0	0	0	TRUE	up oocyte
ame-mir-315-5p	36970.1	0	16.1741	16.0133	91.5875	0	0	0	TRUE	up oocyte
ame-mir-275-3p	37243.1	774.118	5.58828	5.4275	195.135	0	0	0	TRUE	up oocyte
ame-mir-14-5p	33529.9	567.686	5.88421	5.72343	185.477	0	0	0	TRUE	up oocyte
ame-mir-11-3p	32098.2	1051.27	4.93229	4.77151	178.437	0	0	0	TRUE	up oocyte
ame-mir-3785-3p	36463.7	6348.58	2.52195	2.36118	142.975	0	0	0	TRUE	up oocyte
ame-mir-305-5p	26171.2	0	15.6757	15.5149	81.395	0	0	0	TRUE	up oocyte
ame-mir-6051-3p	79850.4	54324	0.55571	0.394934	49.8899	0	0	0	TRUE	up oocyte
ame-mir-9c-3p	24182	742.559	5.02529	4.86451	155.36	0	0	0	TRUE	up oocyte
ame-mir-3477-5p	22700.3	0	15.4704	15.3097	77.5114	0	0	0	TRUE	up oocyte
ame-mir-3756-3p	22168.5	948.674	4.54646	4.38568	145.715	0	0	0	TRUE	up oocyte
ame-mir-6040-3p	19292.2	783.917	4.62118	4.4604	136.466	0	0	0	TRUE	up oocyte
ame-mir-2-3-3p	24745.6	6399.37	1.95117	1.79039	98.5815	0	0	0	TRUE	up oocyte
ame-let-7-5p	29317.9	12231.1	1.26123	1.10046	74.3543	0	0	0	TRUE	up oocyte
ame-mir-305-3p	16103	0	14.975	14.8143	68.8333	0	0	0	TRUE	up oocyte
ame-mir-317-3p	27094.9	11869.8	1.19072	1.02995	67.7187	0	0	0	TRUE	up oocyte
ame-mir-13b-3p	15574.1	1241.2	3.64934	3.48856	113.49	0	0	0	TRUE	up oocyte
ame-mir-3715-5p	21360.3	7848.69	1.44441	1.28363	71.6948	0	0	0	TRUE	up oocyte
ame-mir-13a-3p	10807.2	0	14.3997	14.2389	59.882	0	0	0	TRUE	up oocyte
ame-mir-375-3p	10363.8	0	14.3393	14.1785	59.0067	0	0	0	TRUE	up oocyte
ame-mir-281-5p	8851.27	0	14.1117	13.9509	55.8142	0	0	0	TRUE	up oocyte
ame-mir-277-3p	8742.05	0	14.0938	13.933	55.5698	0	0	0	TRUE	up oocyte
ame-mir-6037-3p	7899.13	0	13.9475	13.7867	53.6101	0	0	0	TRUE	up oocyte
ame-mir-9a-3p	8440.6	949.11	3.1527	2.99192	78.0882	0	0	0	TRUE	up oocyte
ame-mir-13a-5p	11721.6	4438.27	1.4011	1.24032	51.6891	0	0	0	TRUE	up oocyte
ame-mir-34-5p	7731.27	464.471	4.05705	3.89627	83.2037	0	0	0	TRUE	up oocyte
ame-mir-276-5p	6729.73	552.941	3.60535	3.44458	74.2159	0	0	0	TRUE	up oocyte
ame-mir-3747a-3p	10215.7	4082.41	1.3233	1.16252	45.8399	0	0	0	TRUE	up oocyte
ame-mir-6045-5p	12825.1	6814.88	0.912205	0.751429	35.6558	1.91395e-278	4.00418e-278	4.00418e-278	TRUE	up oocyte
ame-mir-3763-5p	5700.48	0	13.4769	13.3161	47.725	0	0	0	TRUE	up oocyte
ame-mir-318-3p	4532.34	0	13.146	12.9853	43.9463	0	0	0	TRUE	up oocyte
ame-mir-993-5p	4701.47	289.932	4.01933	3.85855	64.6742	0	0	0	TRUE	up oocyte
ame-mir-279a-5p	4710.81	361.255	3.70489	3.54411	62.7931	0	0	0	TRUE	up oocyte
ame-mir-278-5p	4307.2	0	13.0725	12.9118	43.1445	0	0	0	TRUE	up oocyte
ame-mir-3794-3p	4171.5	0	13.0263	12.8656	42.6474	0	0	0	TRUE	up oocyte
ame-mir-281-3p	4062.44	0	12.9881	12.8274	42.2401	0	0	0	TRUE	up oocyte
ame-mir-9c-5p	3927.34	0	12.9393	12.7786	41.7251	0	0	0	TRUE	up oocyte
ame-mir-31a-5p	3796.36	0	12.8904	12.7296	41.2143	0	0	0	TRUE	up oocyte
ame-mir-8-5p	3520.88	0	12.7817	12.6209	40.1001	0	0	0	TRUE	up oocyte
ame-mir-3715-3p	3319.51	0	12.6968	12.536	39.248	0	0	0	TRUE	up oocyte
ame-mir-263b-5p	3775.96	680.543	2.47208	2.31131	45.3955	0	0	0	TRUE	up oocyte
ame-mir-3756-5p	4971.62	1897.35	1.38973	1.22896	33.413	8.87323e-245	1.80877e-244	1.80877e-244	TRUE	up oocyte
ame-mir-307-3p	2833.57	0	12.4684	12.3076	37.0381	2.79166e-300	6.34106e-300	6.34106e-300	TRUE	up oocyte
ame-mir-278-3p	2740.95	0	12.4205	12.2597	36.5885	4.35204e-293	9.74612e-293	9.74612e-293	TRUE	up oocyte
ame-mir-927a-5p	2715.64	0	12.4071	12.2463	36.464	4.1322e-291	9.12527e-291	9.12527e-291	TRUE	up oocyte
ame-mir-317-5p	2709.49	0	12.4038	12.243	36.4335	1.25406e-290	2.73144e-290	2.73144e-290	TRUE	up oocyte
ame-mir-3720-3p	2632.51	0	12.3622	12.2014	36.0491	1.42335e-284	3.05827e-284	3.05827e-284	TRUE	up oocyte
ame-mir-279c-5p	2739.21	296.597	3.20719	3.04641	44.8647	0	0	0	TRUE	up oocyte
ame-mir-316-5p	2241.76	0	12.1304	11.9696	33.9718	5.80536e-253	1.19877e-252	1.19877e-252	TRUE	up oocyte
ame-mir-252a-5p	2909.62	670.902	2.11666	1.95588	35.8629	1.15653e-281	2.45184e-281	2.45184e-281	TRUE	up oocyte
ame-mir-6051-5p	3099.22	882.766	1.8118	1.65103	32.9393	6.02843e-238	1.21332e-237	1.21332e-237	TRUE	up oocyte
ame-mir-7-5p	1815.53	0	11.8262	11.6654	31.408	1.57209e-216	3.12452e-216	3.12452e-216	TRUE	up oocyte
ame-mir-29b-3p	1801.19	0	11.8147	11.654	31.3151	2.90457e-215	5.70156e-215	5.70156e-215	TRUE	up oocyte
ame-mir-3772-5p	1789.65	0	11.8055	11.6447	31.2399	3.05886e-214	5.9312e-214	5.9312e-214	TRUE	up oocyte
ame-mir-965-3p	2357	652.513	1.85287	1.6921	29.2306	7.91608e-188	1.48077e-187	1.48077e-187	TRUE	up oocyte
ame-mir-125-3p	1657.46	0	11.6948	11.534	30.355	2.15674e-202	4.13158e-202	4.13158e-202	TRUE	up oocyte
ame-mir-750-3p	1650.41	0	11.6886	11.5278	30.3066	9.39587e-202	1.7785e-201	1.7785e-201	TRUE	up oocyte
ame-mir-2765-5p	1494.51	0	11.5455	11.3847	29.1968	2.1271e-187	3.93267e-187	3.93267e-187	TRUE	up oocyte
ame-mir-6067-5p	1492.11	0	11.5431	11.3824	29.1792	3.56132e-187	6.50861e-187	6.50861e-187	TRUE	up oocyte
ame-mir-3797-3p	1485.93	0	11.5372	11.3764	29.1336	1.34737e-186	2.43446e-186	2.43446e-186	TRUE	up oocyte
ame-mir-3786-5p	1385.53	0	11.4362	11.2754	28.3745	4.17153e-177	7.3697e-177	7.3697e-177	TRUE	up oocyte
ame-mir-33-3p	1357.82	0	11.4071	11.2463	28.1586	1.88071e-174	3.28607e-174	3.28607e-174	TRUE	up oocyte
ame-mir-275-5p	1274.69	0	11.3159	11.1552	27.4927	2.14701e-166	3.71059e-166	3.71059e-166	TRUE	up oocyte
ame-mir-190-5p	7481.88	6296.16	0.248929	0.088153	3.58356	0.000338946	0.000347693	0.000347693	TRUE	up oocyte
ame-mir-6066-3p	1121.62	0	11.1314	10.9706	26.1868	3.75819e-151	6.42529e-151	6.42529e-151	TRUE	up oocyte
ame-mir-3740-5p	1039.15	0	11.0212	10.8604	25.4335	1.07473e-142	1.8179e-142	1.8179e-142	TRUE	up oocyte
ame-mir-3791-5p	1013.08	0	10.9845	10.8238	25.1871	5.54008e-140	9.27235e-140	9.27235e-140	TRUE	up oocyte
ame-mir-11-5p	949.347	0	10.8908	10.73	24.5667	2.86758e-133	4.74943e-133	4.74943e-133	TRUE	up oocyte
ame-mir-3786-3p	1465.47	545.852	1.42478	1.264	18.543	9.29763e-77	1.38161e-76	1.38161e-76	TRUE	up oocyte
ame-mir-3716a-3p	916.897	0	10.8406	10.6798	24.2401	8.40012e-130	1.37693e-129	1.37693e-129	TRUE	up oocyte
ame-mir-6044-3p	852.636	0	10.7358	10.575	23.5701	7.80575e-123	1.26644e-122	1.26644e-122	TRUE	up oocyte
ame-mir-6063-5p	791.733	0	10.6289	10.4681	22.9035	4.2834e-116	6.8794e-116	6.8794e-116	TRUE	up oocyte
ame-mir-3737-5p	781.583	0	10.6103	10.4495	22.7892	5.87047e-115	9.33405e-115	9.33405e-115	TRUE	up oocyte
ame-mir-932-5p	748.188	0	10.5473	10.3865	22.4058	3.45156e-111	5.43364e-111	5.43364e-111	TRUE	up oocyte
ame-mir-3725-5p	549.22	0	10.1012	9.94047	19.8488	1.12931e-87	1.7433e-87	1.7433e-87	TRUE	up oocyte
ame-mir-3717-5p	535.319	0	10.0643	9.90348	19.6486	5.94415e-86	9.08769e-86	9.08769e-86	TRUE	up oocyte
ame-mir-927a-3p	498.792	0	9.96229	9.80152	19.1057	2.2628e-81	3.42653e-81	3.42653e-81	TRUE	up oocyte
ame-mir-3744-5p	472.107	0	9.88297	9.7222	18.6924	5.70975e-78	8.56462e-78	8.56462e-78	TRUE	up oocyte
ame-mir-252b-5p	455.998	0	9.83288	9.67211	18.4354	6.83335e-76	1.00602e-75	1.00602e-75	TRUE	up oocyte
ame-mir-2-3-5p	443.371	0	9.79237	9.63159	18.2297	2.99838e-74	4.37378e-74	4.37378e-74	TRUE	up oocyte
ame-mir-92a-5p	387.949	0	9.59972	9.43895	17.2786	6.82315e-67	9.86256e-67	9.86256e-67	TRUE	up oocyte
ame-mir-3793-5p	376.318	0	9.55581	9.39503	17.0678	2.57818e-65	3.69307e-65	3.69307e-65	TRUE	up oocyte
ame-mir-3049-5p	369.475	0	9.52933	9.36856	16.9418	2.21276e-64	3.14133e-64	3.14133e-64	TRUE	up oocyte
ame-mir-3761-5p	358.843	0	9.48721	9.32643	16.7429	6.37517e-63	8.97038e-63	8.97038e-63	TRUE	up oocyte
ame-mir-3790-3p	339.314	0	9.40648	9.2457	16.3674	3.26705e-60	4.55667e-60	4.55667e-60	TRUE	up oocyte
ame-mir-306-3p	327.291	0	9.35443	9.19366	16.1292	1.59148e-58	2.20039e-58	2.20039e-58	TRUE	up oocyte
ame-mir-2944-5p	687.224	371.576	0.887122	0.726346	8.0092	1.15454e-15	1.21571e-15	1.21571e-15	TRUE	up oocyte
ame-mir-318-5p	281.803	0	9.13854	8.97777	15.1721	5.41347e-52	7.35676e-52	7.35676e-52	TRUE	up oocyte
ame-mir-133-3p	280.22	0	9.13042	8.96964	15.137	9.23189e-52	1.24396e-51	1.24396e-51	TRUE	up oocyte
ame-mir-3723-5p	279.649	0	9.12747	8.9667	15.1243	1.11949e-51	1.49579e-51	1.49579e-51	TRUE	up oocyte
ame-mir-137-3p	277.107	0	9.1143	8.95352	15.0677	2.64321e-51	3.50225e-51	3.50225e-51	TRUE	up oocyte
ame-mir-6064-3p	260.806	0	9.02683	8.86606	14.696	6.83451e-49	8.94393e-49	8.94393e-49	TRUE	up oocyte
ame-mir-985-5p	260.806	0	9.02683	8.86606	14.696	6.83451e-49	8.94393e-49	8.94393e-49	TRUE	up oocyte
ame-mir-6065-3p	255.23	0	8.99565	8.83488	14.5654	4.66009e-48	6.02401e-48	6.02401e-48	TRUE	up oocyte
ame-mir-1175-3p	240.962	0	8.91266	8.75189	14.2226	6.63381e-46	8.50626e-46	8.50626e-46	TRUE	up oocyte
ame-mir-6001-5p	203.755	0	8.67069	8.50991	13.2615	3.8713e-40	4.88522e-40	4.88522e-40	TRUE	up oocyte
ame-mir-3751-3p	202.268	0	8.66012	8.49935	13.2208	6.65678e-40	8.33408e-40	8.33408e-40	TRUE	up oocyte
ame-mir-6052-5p	195.605	0	8.6118	8.45102	13.036	7.63675e-39	9.48627e-39	9.48627e-39	TRUE	up oocyte
ame-mir-87-2-5p	193.975	0	8.59972	8.43895	12.9902	1.39128e-38	1.70821e-38	1.70821e-38	TRUE	up oocyte
ame-mir-929-5p	193.975	0	8.59972	8.43895	12.9902	1.39128e-38	1.70821e-38	1.70821e-38	TRUE	up oocyte
ame-mir-6053-5p	188.936	0	8.56176	8.40098	12.8469	8.95067e-38	1.08638e-37	1.08638e-37	TRUE	up oocyte
ame-mir-3732-5p	186.116	0	8.54006	8.37929	12.7657	2.54986e-37	3.07142e-37	3.07142e-37	TRUE	up oocyte
ame-mir-996-5p	182.708	0	8.51339	8.35262	12.6664	9.08314e-37	1.08588e-36	1.08588e-36	TRUE	up oocyte
ame-mir-3724-5p	178.14	0	8.47687	8.31609	12.5314	5.02658e-36	5.96438e-36	5.96438e-36	TRUE	up oocyte
ame-mir-3735-3p	175.015	0	8.45133	8.29056	12.4378	1.62999e-35	1.91976e-35	1.91976e-35	TRUE	up oocyte
ame-mir-3758-5p	173.192	0	8.43623	8.27545	12.3826	3.24473e-35	3.79347e-35	3.79347e-35	TRUE	up oocyte
ame-mir-3477-3p	167.943	0	8.39183	8.23106	12.2218	2.37666e-34	2.75831e-34	2.75831e-34	TRUE	up oocyte
ame-mir-6063-3p	164.944	0	8.36584	8.20506	12.1285	7.4625e-34	8.5981e-34	8.5981e-34	TRUE	up oocyte
ame-mir-3761-3p	159.486	0	8.31728	8.15651	11.9557	6.06233e-33	6.88507e-33	6.88507e-33	TRUE	up oocyte
ame-mir-3763-3p	158.347	0	8.30694	8.14617	11.9192	9.40548e-33	1.06062e-32	1.06062e-32	TRUE	up oocyte
ame-mir-3768-3p	157.447	0	8.29872	8.13795	11.8902	1.3312e-32	1.49056e-32	1.49056e-32	TRUE	up oocyte
ame-mir-6005-5p	153.004	0	8.25742	8.09665	11.7455	7.45004e-32	8.28361e-32	8.28361e-32	TRUE	up oocyte
ame-mir-3783-5p	140.902	0	8.13854	7.97777	11.3371	8.59823e-30	9.49388e-30	9.49388e-30	TRUE	up oocyte
ame-mir-3743-3p	642.076	503.491	0.350778	0.190002	2.22236	0.0262592	0.0265937	0.0265937	TRUE	up oocyte
ame-mir-34-3p	138.553	0	8.1143	7.95352	11.2552	2.18297e-29	2.39374e-29	2.39374e-29	TRUE	up oocyte
ame-mir-6005-3p	136.003	0	8.0875	7.92672	11.1653	6.02775e-29	6.56447e-29	6.56447e-29	TRUE	up oocyte
ame-mir-3775-5p	131.956	0	8.04391	7.88313	11.0204	3.0484e-28	3.29725e-28	3.29725e-28	TRUE	up oocyte
ame-mir-3778-5p	118.422	0	7.88779	7.72701	10.5138	7.46301e-26	8.01769e-26	8.01769e-26	TRUE	up oocyte
ame-mir-971-5p	109.097	0	7.76947	7.60869	10.1427	3.57108e-24	3.81075e-24	3.81075e-24	TRUE	up oocyte
ame-mir-3719-5p	102.632	0	7.68134	7.52056	9.87327	5.43618e-23	5.76235e-23	5.76235e-23	TRUE	up oocyte
ame-mir-2-2-5p	263.911	307.19	-0.219078	-0.379853	-3.14402	0.00166642	0.00169846	0.00169846	TRUE	up 0-6h
ame-mir-993-3p	4358.98	4406.96	-0.0157939	-0.17657	-5.73516	9.74189e-09	1.00582e-08	1.00582e-08	TRUE	up 0-6h
ame-mir-6040-5p	3297.22	3396.97	-0.0430003	-0.203776	-5.78346	7.31799e-09	7.60497e-09	7.60497e-09	TRUE	up 0-6h
ame-mir-3723-3p	177.958	284.08	-0.674757	-0.835533	-6.14548	7.97222e-10	8.33937e-10	8.33937e-10	TRUE	up 0-6h
ame-mir-3719-3p	0	267.596	-9.06391	-9.22469	-15.3891	1.93846e-53	2.65703e-53	2.65703e-53	TRUE	up 0-6h
ame-mir-33-5p	193.975	516.078	-1.41172	-1.5725	-13.7202	7.68668e-43	9.77745e-43	9.77745e-43	TRUE	up 0-6h
ame-mir-125-5p	7070.1	7717.06	-0.12632	-0.287096	-12.1078	9.60584e-34	1.0988e-33	1.0988e-33	TRUE	up 0-6h
ame-mir-7-3p	318.513	1364.35	-2.09878	-2.25956	-28.4577	3.91723e-178	6.99819e-178	6.99819e-178	TRUE	up 0-6h
ame-mir-3746-5p	146.95	1642.07	-3.48211	-3.64289	-39.6045	0	0	0	TRUE	up 0-6h
ame-mir-71-5p	5763.82	7534.74	-0.386534	-0.54731	-21.8011	2.26744e-105	3.53453e-105	3.53453e-105	TRUE	up 0-6h
ame-mir-3747b-3p	905.398	3372.39	-1.89715	-2.05793	-42.1999	0	0	0	TRUE	up 0-6h
ame-mir-13b-5p	1964.3	6271.33	-1.67476	-1.83553	-53.3497	0	0	0	TRUE	up 0-6h
ame-mir-71-3p	20007.1	28642.4	-0.517638	-0.678414	-51.5517	0	0	0	TRUE	up 0-6h
ame-mir-92a-3p	37215.4	50214.4	-0.432202	-0.592978	-60.6139	0	0	0	TRUE	up 0-6h
ame-mir-100-5p	49934.6	63064.8	-0.336795	-0.497571	-57.9891	0	0	0	TRUE	up 0-6h
ame-mir-996-3p	44002.1	57959.6	-0.397475	-0.558251	-61.7012	0	0	0	TRUE	up 0-6h
ame-mir-3747b-5p	39535.7	64228.8	-0.700064	-0.86084	-95.0416	0	0	0	TRUE	up 0-6h
ame-mir-279c-3p	40546.7	104224	-1.36203	-1.52281	-191.107	0	0	0	TRUE	up 0-6h
ame-mir-92c-3p	1.09798e+06	2.17955e+06	-0.989173	-1.14995	-767.39	0	0	0	TRUE	up 0-6h
ame-mir-306-5p	1.3775e+06	5.56792e+06	-2.01508	-2.17586	-2113.78	0	0	0	TRUE	up 0-6h

## Sheet: 6h_ X_18-24h_haploid
DEGseq output. Differentially expressed miRNA between 0-6h and 18-24h haploid embryo.
Gene Names	0-6h_haploid	18-24h_haploid	log2 (Fold_change)	log2(Fold_change) normalized	z-score	p-value	q-value(Benjamini et al. 1995)	q-value(Storey et al. 2003)	Signature(p-value < 0.05)
ame-mir-306-5p	5.56792e+06	2.61272e+06	1.09158	1.22162	1522.08	0	0	0	TRUE	up 0-6h
ame-mir-279c-3p	104224	7153.04	3.86499	3.99502	324.192	0	0	0	TRUE	up 0-6h
ame-mir-996-3p	57959.6	20638	1.48975	1.61978	147.993	0	0	0	TRUE	up 0-6h
ame-mir-279b-3p	155758	128403	0.27863	0.408664	75.9405	0	0	0	TRUE	up 0-6h
ame-mir-71-3p	28642.4	1428.78	4.32529	4.45533	174.805	0	0	0	TRUE	up 0-6h
ame-mir-3747b-5p	64228.8	41873.2	0.617192	0.747226	83.6779	0	0	0	TRUE	up 0-6h
ame-mir-14-3p	18991.7	777.893	4.60965	4.73969	144.126	0	0	0	TRUE	up 0-6h
ame-mir-317-3p	11869.8	4603.85	1.36638	1.49642	63.1171	0	0	0	TRUE	up 0-6h
ame-mir-279a-3p	109873	102809	0.095874	0.225908	36.3232	6.97553e-289	1.7513e-288	1.42582e-290	TRUE	up 0-6h
ame-mir-71-5p	7534.74	2016.17	1.90194	2.03198	62.2213	0	0	0	TRUE	up 0-6h
ame-mir-190-5p	6296.16	889.02	2.82418	2.95422	70.4734	0	0	0	TRUE	up 0-6h
ame-mir-6045-5p	6814.88	2381.3	1.51694	1.64697	51.2719	0	0	0	TRUE	up 0-6h
ame-mir-13b-5p	6271.33	1868.87	1.7466	1.87664	53.855	0	0	0	TRUE	up 0-6h
ame-mir-3747b-3p	3372.39	282.927	3.57527	3.7053	56.7912	0	0	0	TRUE	up 0-6h
ame-mir-3746-5p	1642.07	132.295	3.63369	3.76372	39.8467	0	0	0	TRUE	up 0-6h
ame-mir-7-3p	1364.35	0	11.414	11.544	28.9309	4.87613e-184	1.10651e-183	9.00861e-186	TRUE	up 0-6h
ame-mir-276-5p	552.941	0	10.111	10.241	20.478	3.38579e-93	5.70747e-93	4.64673e-95	TRUE	up 0-6h
ame-mir-33-5p	516.078	0	10.0114	10.1415	19.9321	2.14177e-88	3.55956e-88	2.89801e-90	TRUE	up 0-6h
ame-mir-275-3p	774.118	333.383	1.21537	1.34541	14.8708	5.10003e-50	7.33907e-50	5.9751e-52	TRUE	up 0-6h
ame-mir-3759-5p	336.573	0	9.39478	9.52481	16.8229	1.65956e-63	2.51062e-63	2.04402e-65	TRUE	up 0-6h
ame-mir-263b-5p	680.543	366.354	0.893446	1.02348	11.2153	3.42982e-29	4.21582e-29	3.43231e-31	TRUE	up 0-6h
ame-mir-989-3p	277.462	0	9.11614	9.24618	15.561	1.34055e-54	1.97732e-54	1.60983e-56	TRUE	up 0-6h
ame-mir-965-3p	652.513	456.188	0.516376	0.646411	7.40433	1.31819e-13	1.41406e-13	1.15125e-15	TRUE	up 0-6h
ame-mir-3723-3p	284.08	116.516	1.28576	1.4158	9.36469	7.62766e-21	8.49116e-21	6.91307e-23	TRUE	up 0-6h
ame-mir-3719-3p	267.596	235.191	0.186228	0.316262	2.45645	0.0140315	0.0143976	0.000117218	TRUE	up 0-6h
ame-mir-3732-3p	0	71.0837	-7.15145	-7.02141	-8.40699	4.20666e-17	4.554e-17	3.70764e-19	TRUE	up 18-24h
ame-mir-2796-3p	0	74.4157	-7.21754	-7.0875	-8.58387	9.17367e-18	1.00231e-17	8.16028e-20	TRUE	up 18-24h
ame-mir-6053-5p	0	90.2009	-7.49507	-7.36504	-9.35947	8.01395e-21	8.83781e-21	7.1953e-23	TRUE	up 18-24h
ame-mir-275-5p	0	95.2522	-7.57368	-7.44365	-9.5891	8.88546e-22	9.98557e-22	8.12974e-24	TRUE	up 18-24h
ame-mir-263a-3p	0	104.673	-7.70974	-7.57971	-9.99734	1.56549e-23	1.81106e-23	1.47447e-25	TRUE	up 18-24h
ame-mir-6043-3p	0	107.266	-7.74505	-7.61501	-10.1055	5.22044e-24	6.09913e-24	4.9656e-26	TRUE	up 18-24h
ame-mir-6039-3p	0	108.241	-7.7581	-7.62807	-10.1458	3.45933e-24	4.08201e-24	3.32336e-26	TRUE	up 18-24h
ame-mir-971-5p	0	125.003	-7.96582	-7.83578	-10.804	3.29407e-27	3.92626e-27	3.19656e-29	TRUE	up 18-24h
ame-let-7-3p	0	127.003	-7.98872	-7.85868	-10.8787	1.45635e-27	1.75356e-27	1.42766e-29	TRUE	up 18-24h
ame-mir-276-3p	430.065	566.977	-0.398735	-0.2687	-2.9281	0.00341041	0.00356132	2.89944e-05	TRUE	up 18-24h
ame-mir-184-5p	0	138.047	-8.10901	-7.97898	-11.2779	1.68774e-29	2.09636e-29	1.70675e-31	TRUE	up 18-24h
ame-mir-34-5p	464.471	603.264	-0.377201	-0.247167	-2.78869	0.00529214	0.00547783	4.45977e-05	TRUE	up 18-24h
ame-mir-305-5p	0	141.114	-8.14072	-8.01069	-11.3851	4.96228e-30	6.22924e-30	5.07153e-32	TRUE	up 18-24h
ame-mir-6064-5p	0	149.415	-8.22318	-8.09315	-11.6678	1.86129e-31	2.36164e-31	1.92273e-33	TRUE	up 18-24h
ame-mir-927a-3p	0	158.754	-8.31065	-8.18061	-11.974	4.86103e-33	6.2348e-33	5.07606e-35	TRUE	up 18-24h
ame-mir-252b-5p	0	160.763	-8.32879	-8.19876	-12.0384	2.23277e-33	2.92741e-33	2.38335e-35	TRUE	up 18-24h
ame-mir-34-3p	0	174.629	-8.44815	-8.31811	-12.4689	1.10361e-35	1.47984e-35	1.20481e-37	TRUE	up 18-24h
ame-mir-2-3-5p	0	206.38	-8.68916	-8.55912	-13.3773	8.20355e-41	1.1191e-40	9.05876e-43	TRUE	up 18-24h
ame-mir-33-3p	0	206.38	-8.68916	-8.55912	-13.3773	8.20355e-41	1.1191e-40	9.05876e-43	TRUE	up 18-24h
ame-mir-375-3p	0	222.255	-8.79607	-8.66604	-13.7977	2.63063e-43	3.65193e-43	2.97322e-45	TRUE	up 18-24h
ame-mir-278-5p	0	224.326	-8.80945	-8.67942	-13.8511	1.25295e-43	1.76009e-43	1.43298e-45	TRUE	up 18-24h
ame-mir-14-5p	567.686	841.394	-0.567688	-0.437654	-5.64228	1.67815e-08	1.78398e-08	1.45243e-10	TRUE	up 18-24h
ame-bantam-3p	1008.43	1295.58	-0.361483	-0.231449	-3.83743	0.000124331	0.000130992	1.06647e-06	TRUE	up 18-24h
ame-mir-927b-5p	0	287.399	-9.16691	-9.03688	-15.3431	3.93905e-53	5.73836e-53	4.67188e-55	TRUE	up 18-24h
ame-mir-11-5p	0	308.688	-9.27	-9.13997	-15.7979	3.21869e-56	4.80767e-56	3.91416e-58	TRUE	up 18-24h
ame-mir-318-3p	0	363.25	-9.50482	-9.37478	-16.8767	6.68285e-64	1.02412e-63	8.3379e-66	TRUE	up 18-24h
ame-mir-2-2-5p	307.19	699.272	-1.18672	-1.05669	-11.1558	6.70539e-29	8.15707e-29	6.64107e-31	TRUE	up 18-24h
ame-mir-318-5p	0	403.611	-9.65682	-9.52679	-17.608	2.13738e-69	3.36281e-69	2.73783e-71	TRUE	up 18-24h
ame-mir-252a-5p	670.902	1158.9	-0.788584	-0.65855	-9.58995	8.81285e-22	9.9992e-22	8.12974e-24	TRUE	up 18-24h
ame-mir-6000a-5p	0	518.379	-10.0179	-9.88783	-19.4552	2.63114e-84	4.1956e-84	3.41584e-86	TRUE	up 18-24h
ame-mir-8-5p	0	522.953	-10.0305	-9.9005	-19.523	6.99945e-85	1.13142e-84	9.21143e-87	TRUE	up 18-24h
ame-mir-6044-3p	0	529.179	-10.0476	-9.91758	-19.6146	1.15997e-85	1.90106e-85	1.54775e-87	TRUE	up 18-24h
ame-mir-3786-3p	545.852	1099.06	-1.00969	-0.879658	-12.0057	3.31665e-33	4.30072e-33	3.50142e-35	TRUE	up 18-24h
ame-mir-3763-5p	0	604.776	-10.2403	-10.1102	-20.6744	5.88861e-95	1.00704e-94	8.19879e-97	TRUE	up 18-24h
ame-mir-13b-3p	1241.2	1929.16	-0.636234	-0.5062	-9.76543	1.58439e-22	1.81513e-22	1.47779e-24	TRUE	up 18-24h
ame-mir-29b-3p	0	809.643	-10.6611	-10.5311	-23.1644	1.04044e-118	1.86019e-118	1.51447e-120	TRUE	up 18-24h
ame-mir-8-3p	0	821.783	-10.6826	-10.5526	-23.2982	4.62645e-120	8.39879e-120	6.83786e-122	TRUE	up 18-24h
ame-mir-137-3p	0	825.519	-10.6892	-10.5591	-23.3391	1.77979e-120	3.28149e-120	2.67162e-122	TRUE	up 18-24h
ame-mir-3477-5p	0	833.857	-10.7037	-10.5736	-23.4299	2.11882e-121	3.96858e-121	3.23101e-123	TRUE	up 18-24h
ame-mir-9a-3p	949.11	1788.26	-0.913909	-0.783875	-13.8754	8.93319e-44	1.27002e-43	1.03399e-45	TRUE	up 18-24h
ame-mir-283-5p	0	857.269	-10.7436	-10.6136	-23.6818	5.55348e-124	1.05695e-123	8.60518e-126	TRUE	up 18-24h
ame-mir-13a-3p	0	873.145	-10.7701	-10.64	-23.85	1.01205e-125	1.95773e-125	1.59389e-127	TRUE	up 18-24h
ame-mir-750-3p	0	957.191	-10.9027	-10.7726	-24.7084	8.68037e-135	1.70714e-134	1.38987e-136	TRUE	up 18-24h
ame-mir-281-3p	0	986.43	-10.9461	-10.816	-24.9953	6.87306e-138	1.37461e-137	1.11914e-139	TRUE	up 18-24h
ame-mir-306-3p	0	1225.03	-11.2586	-11.1286	-27.1487	2.62057e-162	5.42505e-162	4.4168e-164	TRUE	up 18-24h
ame-mir-932-5p	0	1238.28	-11.2741	-11.1441	-27.2598	1.27123e-163	2.67866e-163	2.18083e-165	TRUE	up 18-24h
ame-mir-125-3p	0	1275.96	-11.3174	-11.1873	-27.5715	2.44545e-167	5.2466e-167	4.27152e-169	TRUE	up 18-24h
ame-mir-3786-5p	0	1312.77	-11.3584	-11.2284	-27.87	6.15785e-171	1.34561e-170	1.09552e-172	TRUE	up 18-24h
ame-mir-277-3p	0	1360.75	-11.4102	-11.2801	-28.2509	1.38585e-175	3.08548e-175	2.51204e-177	TRUE	up 18-24h
ame-mir-993-5p	289.932	1694.56	-2.54713	-2.41709	-31.3819	3.57796e-216	8.44398e-216	6.87466e-218	TRUE	up 18-24h
ame-mir-9c-3p	742.559	2238.54	-1.59198	-1.46195	-25.7434	3.81884e-146	7.76936e-146	6.32542e-148	TRUE	up 18-24h
ame-mir-3747a-3p	4082.41	5710.39	-0.484168	-0.354134	-12.07	1.52188e-33	2.01777e-33	1.64277e-35	TRUE	up 18-24h
ame-mir-3715-3p	0	1637.15	-11.677	-11.5469	-30.2874	1.67763e-201	3.88158e-201	3.16019e-203	TRUE	up 18-24h
ame-mir-315-5p	0	2323.22	-12.1819	-12.0519	-34.5026	7.33599e-261	1.76663e-260	1.4383e-262	TRUE	up 18-24h
ame-mir-993-3p	4406.96	6742.57	-0.613514	-0.48348	-17.5096	1.2095e-68	1.8779e-68	1.52889e-70	TRUE	up 18-24h
ame-mir-2944-5p	371.576	2794.06	-2.91063	-2.7806	-43.5275	0	0	0	TRUE	up 18-24h
ame-mir-9c-5p	0	2649.7	-12.3716	-12.2416	-36.2169	3.30387e-287	8.12202e-287	6.61253e-289	TRUE	up 18-24h
ame-mir-281-5p	0	2805.16	-12.4539	-12.3238	-36.9836	2.09915e-299	5.38477e-299	4.38401e-301	TRUE	up 18-24h
ame-mir-279a-5p	361.255	3714.83	-3.36221	-3.23217	-53.9499	0	0	0	TRUE	up 18-24h
ame-mir-317-5p	0	3951.2	-12.9481	-12.818	-41.9062	0	0	0	TRUE	up 18-24h
ame-mir-3715-5p	7848.69	11840.4	-0.59319	-0.463156	-22.3112	2.87476e-110	5.06301e-110	4.12205e-112	TRUE	up 18-24h
ame-mir-31a-5p	0	4095.84	-12.9999	-12.8699	-42.4557	0	0	0	TRUE	up 18-24h
ame-mir-6040-3p	783.917	6832.43	-3.12363	-2.99359	-70.63	0	0	0	TRUE	up 18-24h
ame-mir-305-3p	0	6279.59	-13.6165	-13.4864	-49.5056	0	0	0	TRUE	up 18-24h
ame-mir-263a-5p	18828.4	25138.9	-0.417014	-0.28698	-20.7816	6.34737e-96	1.10146e-95	8.96749e-98	TRUE	up 18-24h
ame-mir-13a-5p	4438.27	11208	-1.33646	-1.20642	-49.7028	0	0	0	TRUE	up 18-24h
ame-mir-3756-5p	1897.35	8883.2	-2.2271	-2.09706	-65.9047	0	0	0	TRUE	up 18-24h
ame-mir-279c-5p	296.597	7445	-4.6497	-4.51966	-85.4435	0	0	0	TRUE	up 18-24h
ame-mir-3791-5p	0	8996.04	-14.1351	-14.005	-56.2435	0	0	0	TRUE	up 18-24h
ame-mir-6051-5p	882.766	10151.9	-3.52357	-3.39354	-91.0649	0	0	0	TRUE	up 18-24h
ame-let-7-5p	12231.1	22622.4	-0.887202	-0.757168	-47.9304	0	0	0	TRUE	up 18-24h
ame-mir-6045-3p	1190.95	13087	-3.45795	-3.32791	-102.56	0	0	0	TRUE	up 18-24h
ame-mir-927a-5p	0	14827.6	-14.856	-14.726	-67.008	0	0	0	TRUE	up 18-24h
ame-mir-6037-3p	0	14999.5	-14.8726	-14.7426	-67.2773	0	0	0	TRUE	up 18-24h
ame-mir-92a-5p	0	23892.4	-15.5443	-15.4142	-79.0247	0	0	0	TRUE	up 18-24h
ame-mir-3785-3p	6348.58	30604.2	-2.26922	-2.13919	-123.942	0	0	0	TRUE	up 18-24h
ame-mir-2-3-3p	6399.37	31306.2	-2.29045	-2.16041	-126.136	0	0	0	TRUE	up 18-24h
ame-mir-11-3p	1051.27	26503	-4.65595	-4.52592	-161.292	0	0	0	TRUE	up 18-24h
ame-mir-6040-5p	3396.97	32474.2	-3.25697	-3.12694	-157.236	0	0	0	TRUE	up 18-24h
ame-mir-92a-3p	50214.4	83710.8	-0.737311	-0.607277	-76.0915	0	0	0	TRUE	up 18-24h
ame-mir-3756-3p	948.674	42081.4	-5.47113	-5.34109	-208.262	0	0	0	TRUE	up 18-24h
ame-mir-3747a-5p	11862.1	58359.7	-2.29861	-2.16858	-172.738	0	0	0	TRUE	up 18-24h
ame-mir-9a-5p	5991.26	135908	-4.50362	-4.37359	-362.848	0	0	0	TRUE	up 18-24h
ame-mir-6051-3p	54324	292086	-2.42673	-2.29669	-402.452	0	0	0	TRUE	up 18-24h
ame-mir-92c-3p	2.17955e+06	2.46277e+06	-0.176252	-0.0462182	-39.7963	0	0	0	TRUE	up 18-24h
ame-mir-184-3p	166435	531324	-1.67463	-1.5446	-419.795	0	0	0	TRUE	up 18-24h
ame-mir-100-5p	63064.8	495327	-2.97348	-2.84344	-591.836	0	0	0	TRUE	up 18-24h
ame-mir-2944-3p	3013.9	486650	-7.33511	-7.20507	-692.867	0	0	0	TRUE	up 18-24h
ame-mir-125-5p	7717.06	768308	-6.63749	-6.50746	-889.181	0	0	0	TRUE	up 18-24h
ame-mir-3791-3p	123914	1.08313e+06	-3.12779	-2.99775	-907.786	0	0	0	TRUE	up 18-24h
