# Supplementary material for: Transcriptome Analysis of Honeybee (Apis Mellifera) Haploid and Diploid Embryos Reveals Early Zygotic Transcription during Cleavage
Source: PLoS One. 2016 Jan 11;11(1):e0146447. doi: 10.1371/journal.pone.0146447 (PMC4713447; doi:10.1371/journal.pone.0146447)
Supplement: S5 Table — And Expression (RPKM) and DEGseq output of haploid and diploid embryos highlights mRNAs and miRNAs in the Fig 3. (XLSX) [file pone.0146447.s005.xlsx]

## Sheet: Classes_mRNA
Classification of mRNAs based on their expression profile in early embryogenesis of A. mellifera
Class I		Class II		Class III
Diploid	Haploid	Diploid	Haploid	Diploid	Haploid
GB52211	GB52211	GB52034	GB51089	GB42692	GB51837
GB54355	GB54355	GB42525	GB49992	GB41441	GB42433
GB48794	GB48794	GB51089	GB54291	GB49585	GB50675
GB45797	GB45797	GB51029	GB51029	GB43870	GB55355
GB53929	GB47005	GB47129	GB48451	GB41303	GB44424
GB53415	GB53929	GB43562	GB46294	GB55831	GB41303
GB50675	GB42482	GB40798	GB55207	GB49973	GB41907
GB42482	GB45145	GB45795	GB55202	GB41907	GB43548
GB45145	GB47918	GB55370	GB44585	GB49606	GB44417
GB40997	GB49585	GB55419	GB40798	GB43548	GB45639
GB51736	GB53012	GB44402	GB55370	GB44417	GB45433
GB53012	GB55600	GB42414	GB44402	GB45639	GB49495
GB48241	GB46296	GB43989	GB42414	GB45433	GB49024
GB55600	GB55302	GB45598	GB42222	GB49495	GB47590
GB55355	GB55489	GB53607	GB53607	GB51615	GB45730
GB49979	GB44178	GB51955	GB42776	GB46589	GB41150
GB51666	GB50702	GB42776	GB48737	GB49024	GB42088
GB46296	GB45437	GB48737	GB48737	GB47590	GB49554
GB55302	GB49246	GB48901	GB55443	GB45730	GB50296
GB54949	GB52288	GB49903	GB48901	GB55639	GB45374
GB45174	GB55786	GB45829	GB48901	GB41150	GB55827
GB52106	GB42501	GB49953	GB44136	GB42088	GB53219
GB44178	GB54295	GB45670	GB46707	GB49554	GB42537
GB50702	GB47949	GB46707	GB44131	GB50723	GB49583
GB45437	GB44648	GB50067	GB47441	GB50296	GB40882
GB41549	GB49998	GB42175	GB50230	GB55827	GB51201
GB55527	GB45216	GB54287	GB40887	GB40539	GB51065
GB44259	GB50889	GB46268	GB52047	GB50709	GB50917
GB46673	GB46151	GB55440	GB40745	GB53219	GB44749
GB55786	GB53397	GB47134	GB51002	GB42537	GB50158
GB42501	GB53396	GB40887	GB40037	GB49583	GB53000
GB41606	GB51336	GB41385	GB40037	GB40882	GB43558
GB43089	GB55183	GB41386	GB42285	GB51201	GB43559
GB53512	GB42385	GB47153	GB42285	GB51065	GB47650
GB41282	GB51622	GB52047	GB54460	GB50356	GB40492
GB47949	GB51621	GB55550	GB54460	GB50917	GB46845
GB44648	GB46128	GB54595	GB52179	GB40576	GB42696
GB49998	GB46129	GB40745	GB46121	GB44749	GB41631
GB46151	GB46130	GB44890	GB50335	GB48810	GB49220
GB53397	GB44090	GB51334	GB51867	GB50158	GB52512
GB53396	GB44089	GB51002	GB46071	GB53000	GB51359
GB47009	GB49879	GB53246	GB46344	GB43558	GB54979
GB47880	GB42422	GB42285	GB49085	GB43559	GB50817
GB42385	GB50224	GB52179	GB52212	GB47650	GB44147
GB51622	GB46091	GB54460	GB42193	GB40492	GB46985
GB51621	GB54841	GB46121	GB48926	GB46845	GB40875
GB50327	GB54174	GB46375	GB46764	GB42696	GB42057
GB55520	GB48658	GB50335	GB49596	GB41631	GB53077
GB46128	GB48333	GB51867	GB46655	GB47227	GB45369
GB46129	GB50723	GB49085	GB46656	GB50873	GB46565
GB46130	GB52526	GB53968	GB49364	GB49220	GB54854
GB45651	GB40576	GB46581	GB53912	GB52512	GB48362
GB42422	GB51038	GB51664	GB47881	GB51359	GB43629
GB50224	GB54777	GB45257	GB50107	GB51038	GB43004
GB46091	GB54778	GB46764	GB47658	GB54979	GB51354
GB43475	GB45017	GB48926	GB43672	GB50817	GB45500
GB54174	GB43077	GB49596	GB43672	GB44147	GB44564
GB47014	GB45052	GB54228	GB41242	GB46985	GB55318
GB53014	GB52975	GB55847	GB44643	GB40875	GB53801
GB47955	GB48262	GB54300	GB53920	GB42057	GB42459
GB40565	GB42152	GB49364	GB46420	GB44127	GB42463
GB48699	GB52694	GB43742	GB42920	GB45369	GB46771
GB54777	GB48111	GB41154	GB45421	GB46565	GB43115
GB54778	GB54145	GB41155	GB43261	GB49688	GB41674
GB55791	GB47030	GB40977	GB46952	GB45612	GB55961
GB43077	GB49548	GB51427	GB47305	GB44205	GB48760
GB49872	GB55020	GB49013	GB48216	GB54145	GB47799
GB41468	GB44796	GB55368	GB52497	GB54854	GB47382
GB48913	GB52742	GB45378	GB44180	GB40967	GB47483
GB53879	GB53126	GB40718	GB45764	GB48362	GB55411
GB53077	GB45107	GB42667	GB45764	GB43225	GB49908
GB52975	GB48251	GB43672	GB50418	GB54743	GB50303
GB48262	GB40077	GB53920	GB41672	GB43629	GB42178
GB42152	GB42156	GB46420	GB41549	GB43004	GB50455
GB41413	GB50568	GB45421	GB47375	GB54255	GB40795
GB55578	GB53148	GB41602	GB41210	GB51301	GB43223
GB55577	GB44708	GB55587	GB46306	GB51354	GB54664
GB49548	GB40693	GB50944	GB51712	GB52724	GB44160
GB44796	GB40694	GB47305	GB51410	GB50184	GB48791
GB55189	GB55878	GB48216	GB52607	GB55318	GB49095
GB52742	GB49269	GB44905	GB52607	GB44764	GB47610
GB44254	GB50554	GB45693	GB41009	GB43537	GB41604
GB44253	GB40567	GB41686	GB41009	GB54817	GB50101
GB53126	GB40010	GB50929	GB43388	GB51528	GB45285
GB45107	GB43015	GB52497	GB48770	GB43401	GB41378
GB48251	GB54652	GB43456	GB55459	GB40856	GB48163
GB40077	GB55910	GB51555	GB51930	GB40857	GB55782
GB45947	GB55590	GB46672	GB51930	GB45852	GB52468
GB42156	GB43207	GB45127	GB43827	GB55096	GB48512
GB51188	GB50232	GB45764	GB44731	GB55378	GB52722
GB53148	GB55378	GB55328	GB44597	GB44039	GB40939
GB40189	GB44039	GB51224	GB41295	GB54168	GB41152
GB42567	GB53451	GB45523	GB48187	GB43115	GB48155
GB40694	GB53441	GB47455	GB54659	GB53341	GB54984
GB40693	GB53450	GB51410	GB46898	GB41674	GB49963
GB41227	GB55703	GB55849	GB43506	GB43188	GB45704
GB41945	GB43119	GB50872	GB41606	GB55961	GB55667
GB50890	GB53749	GB47969	GB50900	GB45910	GB50473
GB55878	GB43906	GB43388	GB46644	GB55473	GB52955
GB44564	GB45909	GB48770	GB44069	GB40670	GB48244
GB42495	GB48889	GB55459	GB48894	GB43093	GB49234
GB40139	GB45733	GB46059	GB45923	GB51278	GB40514
GB40567	GB55886	GB55455	GB48318	GB45399	GB45250
GB44798	GB55888	GB50274	GB47946	GB48598	GB46899
GB47845	GB54410	GB51930	GB50289	GB40057	GB44116
GB44791	GB53787	GB42809	GB51052	GB43788	GB41901
GB43015	GB41376	GB55919	GB55542	GB43778	GB52258
GB50558	GB45531	GB43827	GB55226	GB47382	GB41972
GB45715	GB51278	GB49047	GB42571	GB47380	GB42736
GB55910	GB53865	GB52499	GB52631	GB47504	GB51993
GB55590	GB52829	GB45173	GB47889	GB47505	GB44608
GB43207	GB43429	GB44598	GB51483	GB55411	GB41806
GB50232	GB40866	GB40706	GB47295	GB50986	GB49901
GB53124	GB41214	GB48072	GB47009	GB55797	GB43302
GB46771	GB45985	GB54659	GB52637	GB41520	GB55139
GB48027	GB49291	GB46898	GB51046	GB53834	GB53708
GB52721	GB49501	GB44341	GB46517	GB50303	GB40304
GB42224	GB47407	GB47259	GB48935	GB53815	GB52906
GB53451	GB47486	GB43194	GB45075	GB54835	GB44370
GB53441	GB47408	GB46643	GB50686	GB49029	GB40311
GB53450	GB52976	GB40760	GB47907	GB40306	GB43284
GB55703	GB47507	GB53038	GB55250	GB50866	GB49685
GB43119	GB48425	GB48894	GB50850	GB42178	GB46647
GB43906	GB43234	GB43841	GB42263	GB54477	GB49496
GB41930	GB48904	GB49111	GB49167	GB41358	GB53442
GB45909	GB40980	GB41454	GB44340	GB44930	GB45705
GB48760	GB51446	GB56018	GB53676	GB40795	GB42462
GB48889	GB53053	GB45393	GB50044	GB43223	GB41673
GB52331	GB52266	GB44418	GB48423	GB54664	GB52610
GB44709	GB44913	GB48318	GB48720	GB44160	GB41648
GB55886	GB44914	GB51130	GB40436	GB44442	GB49972
GB55888	GB48497	GB47946	GB40018	GB51356	GB40828
GB54410	GB52427	GB47593	GB44559	GB43095	GB43187
GB53787	GB43054	GB40015	GB49492	GB49095	GB42049
GB45531	GB46360	GB40560	GB47208	GB51108	GB52332
GB41694	GB41629	GB54571	GB42110	GB54131	GB47541
GB52829	GB53363	GB51598	GB48490	GB47610	GB52330
GB41214	GB46713	GB47802	GB48490	GB41604	GB45115
GB45414	GB41358	GB43449	GB54423	GB50101	GB53568
GB45985	GB44117	GB47657	GB51490	GB40769	GB41572
GB53325	GB44939	GB51054	GB53004	GB40076	GB53946
GB49291	GB42706	GB51052	GB53004	GB48163	GB54947
GB47407	GB51550	GB41082	GB51822	GB45153	GB50009
GB47486	GB47316	GB55542	GB55535	GB54687	GB48814
GB47408	GB49865	GB41449	GB44014	GB41818	GB50121
GB47507	GB52269	GB42571	GB44014	GB47629	GB46083
GB47483	GB52973	GB43300	GB54194	GB49728	GB43330
GB47506	GB42000	GB47889	GB54701	GB55782	GB55119
GB48425	GB41670	GB51483	GB54451	GB52468	GB44994
GB50117	GB50527	GB40800	GB47816	GB48512
GB43234	GB46696	GB42317	GB50699	GB52722
GB48608	GB54408	GB50686	GB45551	GB45731
GB49466	GB47617	GB47907	GB45551	GB40939
GB40980	GB52039	GB45989	GB41469	GB54851
GB54181	GB55712	GB45099	GB52060	GB47274
GB53807	GB52424	GB55250	GB40142	GB54986
GB52266	GB54131	GB50850	GB40142	GB47551
GB49908	GB47941	GB42263	GB48797	GB48155
GB49907	GB42663	GB51694	GB44965	GB45324
GB45724	GB51611	GB41174	GB43136	GB47614
GB44914	GB46757	GB54653	GB43136	GB54973
GB44913	GB51195	GB44869	GB55232	GB55680
GB48497	GB40389	GB44340	GB49632	GB54977
GB52427	GB44214	GB49167	GB46513	GB54984
GB43054	GB52278	GB53206	GB51294	GB45704
GB42011	GB44213	GB53676	GB53150	GB41243
GB49757	GB51551	GB43707	GB54430	GB55667
GB50373	GB44387	GB50044	GB52037	GB48419
GB50455	GB46663	GB48423	GB45645	GB50473
GB46257	GB45153	GB40436	GB50252	GB54164
GB44117	GB54687	GB40018	GB47955	GB55547
GB44939	GB40126	GB44559	GB52659	GB53627
GB42706	GB49076	GB49492	GB55660	GB40457
GB51550	GB53979	GB47208	GB40565	GB55016
GB50892	GB46158	GB54423	GB51991	GB55895
GB47316	GB40907	GB51465	GB51533	GB45653
GB49865	GB42168	GB51490	GB52719	GB49234
GB52269	GB49752	GB54259	GB49598	GB50627
GB54722	GB55239	GB55958	GB48636	GB40514
GB55467	GB53830	GB53004	GB51534	GB45250
GB50877	GB51487	GB55535	GB42679	GB46899
GB52973	GB50526	GB44014	GB50333	GB49552
GB42000	GB49728	GB51544	GB49377	GB47538
GB40648	GB50408	GB54194	GB44520	GB44206
GB51044	GB41313	GB40456	GB55901	GB41901
GB42607	GB42196	GB47430	GB52102	GB52258
GB43716	GB49999	GB54701	GB46562	GB41972
GB47617	GB51729	GB45698	GB49031	GB46921
GB52039	GB50598	GB54451	GB46750	GB51993
GB48999	GB53926	GB47816	GB46776	GB44608
GB55712	GB48886	GB50699	GB44878	GB43935
GB52424	GB41735	GB45551	GB41207	GB41806
GB47941	GB41590	GB52060	GB53065	GB51063
GB43097	GB50516	GB40142	GB45334	GB49320
GB51611	GB47679	GB44965	GB52256	GB43786
GB46757	GB51436	GB44966	GB41084	GB55070
GB51195	GB52172	GB53703	GB52116	GB45157
GB52278	GB52171	GB43185	GB44033	GB55139
GB44214	GB53798	GB53357	GB54814	GB53708
GB44213	GB48919	GB42036	GB49177	GB54774
GB45883	GB51940	GB45367	GB51716	GB55736
GB44387	GB44121	GB55232	GB52789	GB55295
GB41378	GB47052	GB46513	GB54433	GB52107
GB55186	GB53782	GB51294	GB47433	GB50037
GB46663	GB42787	GB53149	GB41039	GB43446
GB50434	GB40282	GB52198	GB54192	GB43330
GB49076	GB41352	GB43116	GB51543	GB55119
GB53979	GB49281	GB52037	GB40777	GB46083
GB40907	GB51636	GB47420	GB40776	GB53212
GB42168	GB49708	GB50524	GB50603	GB48814
GB55239	GB49541	GB54371	GB50996	GB49739
GB53830	GB53557	GB50252	GB54183	GB55423
GB51487	GB52690	GB47834	GB40307	GB48068
GB50526	GB50251	GB52659	GB54618	GB55449
GB41372	GB55046	GB46903	GB54618	GB45115
GB40749	GB55574	GB43379	GB40252	GB53946
GB48382	GB54401	GB51991	GB46503	GB47541
GB47652	GB46436	GB48604	GB41411	GB55451
GB48789	GB54773	GB42834	GB50607	GB42049
GB42196	GB50222	GB55367	GB55276	GB42624
GB49999	GB49852	GB49633	GB49812	GB43187
GB51729	GB55547	GB48636	GB49522	GB54358
GB51210	GB54886	GB55748	GB54427	GB49972
GB53926	GB54868	GB51586	GB44998	GB53754
GB53923	GB50142	GB41363	GB47764	GB54175
GB47975	GB43879	GB47904	GB47764	GB42595
GB50011	GB43877	GB42679	GB54166	GB52610
GB41152	GB55375	GB50333	GB45431	GB43422
GB41735	GB43789	GB51072	GB45537	GB41673
GB41590	GB50063	GB49377	GB53223	GB47712
GB50516	GB41815	GB44520	GB47431	GB42048
GB44021	GB41811	GB55901	GB53945	GB49496
GB55393	GB48229	GB46562	GB46112	GB51277
GB51436	GB53139	GB49031	GB45230	GB53460
GB52172	GB42637	GB46750	GB52727	GB55966
GB52171	GB41646	GB46776	GB55596	GB45496
GB51041	GB43133	GB55528	GB54158	GB44064
GB48919	GB53943	GB54747	GB50832	GB51298
GB51940	GB41628	GB54573	GB40975	GB40311
GB44121	GB43228	GB45225	GB53669	GB43284
GB53782	GB49982	GB44878	GB47741	GB50693
GB42787	GB54343	GB41207	GB40385	GB44029
GB40282	GB47931	GB53065	GB52726	GB48062
GB44567	GB48560	GB45334	GB55472	GB52230
GB44566	GB45023	GB52256	GB45071	GB41061
GB41352	GB40335	GB41084	GB47231	GB42433
GB49268	GB40336	GB44033	GB43176	GB55636
GB49708	GB50652	GB54814	GB51414	GB50687
GB49276	GB41103	GB49177	GB41030	GB44370
GB49541	GB49320	GB49994	GB51703	GB48154
GB42408	GB43786	GB40653	GB55960	GB53546
GB54533	GB48966	GB51716	GB42753	GB49993
GB50251	GB49977	GB54433	GB54045	GB55605
GB42603	GB40603	GB47433	GB55014	GB51758
GB50099	GB43304	GB41039	GB41083	GB51920
GB49963	GB40089	GB54192	GB44694	GB44374
GB48109	GB55481	GB40777	GB55987	GB51572
GB55574	GB40134	GB40776	GB45944	GB55377
GB46113	GB49805	GB50959	GB40429	GB48931
GB42303	GB52238	GB50996	GB50757	GB43325
GB41894	GB52239	GB48306	GB41517	GB51737
GB41893	GB47566	GB48305	GB53084	GB54359
GB43602	GB47556	GB54183	GB50202	GB50179
GB46436	GB56009	GB40307	GB44634
GB44163	GB44133	GB40204	GB42394
GB49852	GB55998	GB40205	GB42394
GB53516	GB45752	GB45370	GB49479
GB53524	GB41698	GB42520	GB49479
GB48244	GB50742	GB53438	GB55853
GB42150	GB45051	GB46544	GB52782
GB40504	GB52736	GB54618	GB45047
GB40899	GB53401	GB40252	GB51994
GB54886	GB52469	GB51497	GB44398
GB54868	GB54774	GB46503	GB45720
GB55635	GB51800	GB44421	GB55885
GB40278	GB50769	GB44580	GB52780
GB50142	GB51683	GB41411	GB41176
GB43879	GB52107	GB50607	GB44154
GB43877	GB46039	GB49812	GB54809
GB45654	GB44311	GB49522	GB43748
GB46596	GB43618	GB44761	GB40946
GB55375	GB40608	GB40744	GB55444
GB41936	GB40696	GB52220	GB53602
GB54904	GB40606	GB41754	GB47458
GB53354	GB40897	GB47314	GB49313
GB41815	GB46769	GB47764	GB52946
GB41811	GB55858	GB51503	GB46242
GB42351	GB51057	GB43301	GB46345
GB48229	GB47619	GB52079	GB47321
GB40678	GB51948	GB41146	GB44935
GB53139	GB46229	GB45537	GB55188
GB42637	GB53577	GB53934	GB55189
GB53927	GB48139	GB51364	GB55190
GB41646	GB41307	GB53945	GB50113
GB43133	GB48496	GB51192	GB40727
GB44628	GB49215	GB52727	GB47026
GB47527	GB47521	GB55596	GB47879
GB44116	GB48734	GB42516	GB48601
GB50261	GB51944	GB50832	GB40543
GB41628	GB40006	GB46209	GB54968
GB43228	GB42293	GB40975	GB49365
GB50602	GB43603	GB50718	GB51515
GB42565	GB46256	GB54837	GB47331
GB49983	GB43864	GB52726	GB44141
GB49982	GB50711	GB55472	GB44306
GB54343	GB43458	GB45071	GB52647
GB47931	GB49271	GB54447	GB55293
GB49227	GB49848	GB43229	GB44281
GB48560	GB55218	GB48170	GB40516
GB44271	GB55407	GB41859	GB40934
GB45023	GB52228	GB47231	GB41846
GB54511	GB47220	GB50133	GB48192
GB46118	GB40328	GB43176	GB55755
GB49373	GB52609	GB54585	GB50565
GB43111	GB47534	GB51414	GB50579
GB40336	GB47692	GB40146	GB52413
GB40335	GB54445	GB51703	GB52413
GB48832	GB42101	GB55960	GB52397
GB41103	GB54670	GB42753	GB52397
GB48966	GB46352	GB42970	GB42588
GB43304	GB53822	GB54045	GB42588
GB55481	GB52225	GB40033	GB47984
GB40134	GB40052	GB47345	GB47984
GB52238	GB43003	GB55014	GB52392
GB55483	GB44856	GB41083	GB40194
GB47566	GB52899	GB55987	GB40186
GB47556	GB53121	GB45944	GB52392
GB56012	GB46104	GB40429	GB40194
GB48272	GB47653	GB42944	GB40186
GB49901	GB42542	GB50757	GB40198
GB43302	GB46822	GB40799	GB52377
GB56009	GB41615	GB42401	GB52878
GB44133	GB50773	GB53084	GB52878
GB44074	GB43359	GB50202	GB52880
GB50742	GB47130	GB46915	GB53367
GB45051	GB50315	GB42394	GB53367
GB54204	GB42113	GB46775	GB55013
GB53401	GB53984	GB46853	GB50605
GB40332	GB53767	GB49479	GB55566
GB52469	GB47778	GB44692	GB44759
GB54446	GB51730	GB46115	GB49159
GB51800	GB53573	GB47161	GB44156
GB50769	GB40096	GB52782	GB40247
GB51683	GB49512	GB45047	GB40247
GB46039	GB55719	GB51994	GB51050
GB42226	GB50308	GB44398	GB53876
GB44311	GB56038	GB50242	GB40780
GB43618	GB52130	GB47284	GB51723
GB54524	GB40317	GB45720	GB47396
GB53370	GB55758	GB44431	GB45555
GB40696	GB42270	GB53799	GB42918
GB51390	GB53158	GB55885	GB50194
GB40897	GB47155	GB50004	GB49433
GB47693	GB54011	GB52780	GB43519
GB55347	GB43294	GB40400	GB45661
GB50111	GB49036	GB44904	GB55625
GB51057	GB41550	GB46065	GB40387
GB53529	GB55832	GB51661	GB55306
GB47619	GB54892	GB43748	GB53055
GB51948	GB49925	GB40946	GB47201
GB46229	GB43031	GB55444	GB53131
GB47318	GB52296	GB53602	GB53656
GB52333	GB53390	GB41781	GB45549
GB48139	GB53866	GB51956	GB45368
GB55867	GB42578	GB43831	GB47192
GB51196	GB52871	GB51634	GB50960
GB41307	GB46559	GB47321	GB43744
GB55980	GB47809	GB46270	GB43744
GB54849	GB47253	GB50113	GB55828
GB42572	GB40093	GB49514	GB42770
GB47255	GB49592	GB41239	GB55898
GB49215	GB47252	GB47026	GB48484
GB48390	GB48689	GB48994	GB47724
GB50916	GB45917	GB48601	GB42998
GB53369	GB51574	GB47417	GB54312
GB48734	GB47034	GB54968	GB46748
GB51944	GB53586	GB54661	GB53770
GB48288	GB52263	GB41452	GB44877
GB51859	GB40570	GB48008	GB40267
GB43603	GB52864	GB42143	GB50600
GB43864	GB43740	GB49365	GB47176
GB43721	GB47853	GB40361	GB45886
GB50711	GB46227	GB45867	GB54691
GB45130	GB47169	GB44306	GB55062
GB54737	GB43249	GB52647	GB50355
GB49271	GB46666	GB49116	GB43815
GB47790	GB40188	GB44123	GB54672
GB55218	GB54070	GB48927	GB54344
GB46531	GB46806	GB51603	GB49975
GB45481	GB51438	GB50102	GB50815
GB42573	GB51378	GB44281	GB45179
GB42766	GB40329	GB48812	GB41858
GB53629	GB40314	GB40934	GB42707
GB47220	GB55732	GB44693	GB45701
GB41558	GB51473	GB48487	GB50017
GB40328	GB40011	GB41846	GB41293
GB44026	GB52176	GB50579	GB47960
GB47534	GB53507	GB55643	GB47390
GB44993	GB46278	GB42559	GB54916
GB51153	GB43327	GB52697	GB53062
GB47692	GB49279	GB46206	GB44907
GB54445	GB52866	GB52413	GB55837
GB41833	GB46349	GB52397	GB51767
GB40375	GB53902	GB42588	GB45743
GB54636	GB55863	GB47984	GB48987
GB40620	GB55045	GB40186	GB48986
GB42101	GB47068	GB40194	GB48988
GB54670	GB53899	GB40198	GB51924
GB46352	GB44818	GB52392	GB51924
GB43986	GB40133	GB52377	GB47822
GB50500	GB47830	GB41775	GB46509
GB52495	GB43503	GB43269	GB52648
GB42524	GB55238	GB54761	GB49418
GB47705	GB44275	GB52878	GB50886
GB53260	GB43474	GB52880	GB41969
GB52225	GB50406	GB40672	GB45689
GB42008	GB55376	GB55013	GB44990
GB54740	GB46125	GB53138	GB49589
GB52899	GB41942	GB55566	GB49156
GB53121	GB55654	GB41883	GB48323
GB46104	GB47152	GB44759	GB42821
GB47653	GB42802	GB56035	GB40180
GB41615	GB46488	GB47178	GB40180
GB50773	GB51682	GB49159	GB44389
GB45965	GB44129	GB44156	GB44389
GB48793	GB54356	GB40342	GB48171
GB47130	GB49756	GB54314	GB45781
GB41020	GB55287	GB46440	GB51484
GB55195	GB40979	GB40247	GB45013
GB50315	GB41060	GB52812	GB54808
GB50798	GB53211	GB41266	GB44177
GB40912	GB53785	GB44512	GB50994
GB47858	GB47711	GB53954	GB45171
GB53984	GB54734	GB41634	GB53276
GB53767	GB54542	GB50197	GB53276
GB47786	GB43309	GB47352	GB45737
GB47778	GB44590	GB40780	GB53957
GB49693	GB48917	GB40782	GB49996
GB54710	GB46435	GB52774	GB53406
GB49512	GB48887	GB53279	GB42207
GB41955	GB50301	GB51723	GB51080
GB43341	GB45118	GB47396	GB45542
GB55719	GB48815	GB45555	GB45542
GB48856	GB47300	GB50194	GB54934
GB52287	GB49839	GB49433	GB40624
GB45799	GB48376	GB54831	GB40624
GB46781	GB52038	GB48127	GB41741
GB43582	GB42164	GB43519	GB46167
GB56038	GB43206	GB55223	GB40320
GB53786	GB44118	GB42494	GB46387
GB52130	GB52170	GB45661	GB50663
GB48180	GB55095	GB55625	GB45434
GB40101	GB45681	GB40489	GB48308
GB40317	GB50407	GB50268	GB51086
GB55758	GB56008	GB52085	GB51208
GB41991	GB43090	GB40387	GB52672
GB53158	GB43130	GB55306	GB46916
GB53964	GB54730	GB53055	GB45830
GB48292	GB46662	GB48466	GB55846
GB40127	GB50007	GB47201	GB53328
GB47155	GB54908	GB53656	GB55486
GB52622	GB49739	GB55933	GB49637
GB43294	GB44348	GB55828	GB50430
GB41475	GB40759	GB42770	GB49588
GB49036	GB40758	GB50804	GB42130
GB55868	GB41699	GB50807	GB42130
GB42129	GB46084	GB49948	GB49097
GB41550	GB53362	GB51624	GB46788
GB40621	GB46760	GB44449	GB46788
GB49144	GB47322	GB45866	GB46679
GB54892	GB44560	GB41711	GB46679
GB49925	GB54497	GB48293	GB55900
GB51549	GB51566	GB47724	GB53916
GB46827	GB50008	GB48405	GB55360
GB41054	GB53326	GB51539	GB54047
GB43600		GB41359	GB48508
GB52450		GB42998	GB48508
GB43533		GB46748	GB40237
GB52296		GB53770	GB48191
GB52891		GB44165	GB43888
GB41021		GB44877	GB41392
GB53390		GB46986	GB49295
GB40143		GB40267	GB49295
GB50791		GB53201	GB44594
GB52871		GB47176	GB53829
GB40093		GB45740	GB47406
GB49592		GB53256	GB44318
GB53521		GB45886	GB54084
GB49855		GB50920	GB54085
GB41145		GB55062	GB51499
GB48654		GB50355	GB47485
GB40585		GB55932	GB44765
GB46236		GB55595	GB44339
GB48096		GB43815	GB43303
GB46374		GB47552	GB47482
GB51443		GB54344	GB41442
GB51574		GB49975	GB47680
GB47034		GB45635	GB42720
GB43383		GB44586	GB49358
GB44015		GB43420	GB42897
GB53161		GB45179	GB42897
GB51437		GB41858	GB43794
GB40325		GB49573	GB43794
GB52263		GB47605	GB54587
GB52972		GB50688	GB41521
GB49724		GB47960	GB44824
GB51311		GB48674	GB42981
GB52864		GB53154	GB43541
GB47853		GB47390	GB45949
GB48611		GB54916	GB51526
GB46227		GB44897	GB43883
GB55728		GB50094	GB49000
GB53259		GB44907	GB41592
GB46666		GB42849	GB51333
GB40188		GB41423	GB40019
GB46806		GB46876	GB53619
GB51438		GB43178	GB40118
GB46456		GB51564	GB48481
GB51939		GB45743	GB45879
GB51378		GB41169	GB40480
GB42617		GB48986	GB41746
GB40314		GB48988	GB44757
GB55732		GB51924	GB48177
GB47710		GB40427	GB45562
GB40011		GB48619	GB52500
GB52176		GB44646	GB42999
GB48742		GB41745	GB43632
GB46572		GB49418	GB43708
GB53759		GB47649	GB41913
GB53507		GB44705	GB40362
GB54709		GB53027	GB43478
GB47165		GB48974	GB48110
GB43327		GB50886	GB42758
GB40051		GB49451	GB42758
GB52866		GB42452	GB41160
GB51451		GB41969	GB50374
GB49009		GB54176	GB53672
GB53902		GB44990	GB45534
GB40195		GB49589	GB43060
GB45600		GB43697	GB51199
GB52369		GB49156	GB50849
GB47068		GB51692	GB55447
GB53899		GB48323	GB40147
GB56008		GB42821	GB40147
GB55654		GB44389	GB45267
GB55485		GB49556	GB52994
GB55429		GB41968	GB45924
GB55287		GB55645	GB55004
GB55238		GB44786	GB51710
GB54947		GB43279	GB44439
GB54946		GB48552	GB46567
GB54908		GB45781	GB47103
GB54734		GB51484	GB46257
GB54730		GB45013	GB50519
GB54721		GB54526	GB42786
GB54532		GB45171	GB48047
GB54356		GB48566	GB45660
GB54142		GB45737	GB52516
GB53886		GB44996	GB52195
GB53785		GB53957	GB51755
GB53525		GB47141	GB47828
GB53452		GB44016	GB55465
GB53211		GB55914	GB45624
GB53108		GB53749	GB45074
GB52974		GB51080	GB50154
GB52822		GB55523	GB54467
GB52332		GB54978	GB45376
GB52330		GB42693	GB54498
GB52243		GB49389	GB44942
GB52170		GB40624	GB46747
GB52094		GB42531	GB46747
GB52093		GB41741	GB45528
GB52038		GB46167	GB45978
GB51668		GB42945	GB50513
GB51566		GB53909	GB48252
GB51187		GB40269	GB49040
GB50888		GB50727	GB44279
GB50407		GB40320	GB54342
GB50406		GB46387	GB46540
GB50301		GB45114	GB52023
GB50151		GB52658	GB49888
GB50121		GB50663	GB49888
GB50009		GB54961	GB40286
GB50008		GB48925	GB49878
GB50007		GB55038	GB40286
GB49839		GB42755	GB49878
GB49804		GB53019	GB49875
GB49565		GB40507	GB40285
GB49563		GB55892	GB52855
GB49195		GB45434	GB48430
GB49194		GB52728	GB47752
GB49121		GB48308	GB47752
GB48917		GB51042	GB45155
GB48815		GB51086	GB40098
GB48808		GB54242	GB43479
GB48807		GB41444	GB42846
GB48764		GB51702	GB44900
GB48763		GB51208	GB43002
GB48376		GB52010	GB43002
GB48342		GB52672	GB46148
GB48256		GB46916	GB47575
GB47875		GB55846	GB40073
GB47711		GB46050	GB51103
GB47669		GB53328	GB53096
GB47300		GB44753	GB53096
GB47081		GB53180	GB52513
GB46718		GB55967	GB48366
GB46712		GB55576	GB40461
GB46711		GB51719	GB50064
GB46662		GB49097	GB50438
GB46524		GB46788	GB50438
GB46489		GB46679	GB50439
GB46488		GB55913	GB47903
GB46435		GB53683	GB47903
GB46150		GB53916	GB52203
GB46090		GB55641	GB46298
GB45118		GB55360	GB46298
GB44644		GB47973	GB46311
GB44626		GB48191	GB46766
GB44590		GB43888	GB44462
GB44560		GB45281	GB42929
GB44348		GB51937	GB41446
GB44179		GB41392	GB47189
GB44118		GB49295	GB47592
GB44019		GB47250	GB46762
GB43922		GB51064	GB49087
GB43503		GB52058	GB42478
GB43309		GB44056	GB46619
GB43227		GB44594	GB53247
GB43206		GB43427	GB46605
GB43202		GB53829	GB52346
GB43201		GB47132	GB46190
GB43137		GB54085	GB44987
GB43130		GB44339	GB54033
GB43120		GB47485	GB46920
GB43091		GB41442	GB44283
GB43090		GB42720	GB41244
GB42802		GB52436	GB48659
GB42583		GB42897	GB55717
GB42300		GB53650	GB51995
GB42182		GB43794	GB40831
GB42164		GB54587	GB49383
GB42149		GB55775	GB48874
GB42148		GB44824	GB48544
GB41942		GB46494	GB43419
GB41767		GB41360	GB51735
GB41766		GB41798	GB49348
GB41699		GB46120	GB46313
GB41642		GB49716	GB43007
GB41572		GB43541	GB53654
GB40979		GB45949	GB47344
GB40828		GB48852	GB41632
GB40759		GB47463	GB47392
GB40758		GB53910	GB47735
GB40713		GB52472	GB40858
GB40644		GB46011	GB55456
		GB41651	GB41733
		GB41592	GB41533
		GB49304	GB41533
		GB51333	GB48247
		GB40019	GB41037
		GB40118	GB52684
		GB51895	GB55852
		GB49429	GB43980
		GB44757	GB46983
		GB45562	GB50661
		GB50998	GB53971
		GB55512	GB49543
		GB52500	GB50918
		GB43632	GB51658
		GB41913	GB43856
		GB43478	GB42039
		GB42758	GB40355
		GB50374	GB43712
		GB45534	GB43709
		GB44653	GB48768
		GB51199	GB48748
		GB50849	GB52745
		GB47462	GB46273
		GB40147	GB50651
		GB51508	GB52977
		GB41136	GB51656
		GB52994	GB47466
		GB53171	GB47577
		GB45924	GB46000
		GB53402	GB42634
		GB45526	GB51008
		GB51257	GB50712
		GB45348	GB52671
		GB55977	GB45058
		GB49597	GB42216
		GB51710	GB42655
		GB44439	GB49725
		GB49037	GB49725
		GB49943	GB42664
		GB46247	GB49178
		GB40360	GB47268
		GB46567	GB56003
		GB44828	GB41579
		GB43088	GB53617
		GB47103	GB50108
		GB42862	GB51625
		GB48750	GB44702
		GB51398	GB45223
		GB40276	GB45222
		GB53826	GB55082
		GB52613	GB44188
		GB52516	GB46735
		GB51077	GB45712
		GB51755	GB49538
		GB47837	GB48511
		GB47828	GB48511
		GB41066	GB42468
		GB53849	GB42475
		GB53191	GB48128
		GB43638	GB42926
		GB44743	GB43852
		GB47707	GB41981
		GB45624	GB51996
		GB45074	GB47045
		GB45443	GB46014
		GB45557	GB48721
		GB53729	GB49299
		GB48052	GB54951
		GB49042	GB41470
		GB50154	GB41663
		GB54467	GB50653
		GB45376	GB45822
		GB53242	GB53398
		GB45727	GB52434
		GB44543	GB48356
		GB44942	GB51495
		GB46747	GB50221
		GB45528	GB43069
		GB45978	GB43069
		GB42448	GB48789
		GB50513	GB45083
		GB47453	GB52711
		GB49040	GB52711
		GB44595	GB45212
		GB49222	GB46744
		GB54342	GB48623
		GB55439	GB47104
		GB47125	GB54784
		GB46052	GB46493
		GB52023	GB47114
		GB49888	GB49112
		GB40248	GB46274
		GB40286	GB43340
		GB49878	GB43340
		GB49894	GB49244
		GB40285	GB52923
		GB52855	GB50857
		GB48430	GB43565
		GB47752	GB47238
		GB45155	GB51771
		GB41975	GB51771
		GB43479	GB41143
		GB45077	GB53029
		GB44900	GB50764
		GB43002	GB50728
		GB46148	GB44492
		GB47575	GB40637
		GB49934	GB49643
		GB52911	GB41129
		GB51226	GB40662
		GB47194	GB54049
		GB48620	GB49498
		GB53096	GB41809
		GB56036	GB48928
		GB48337	GB49572
		GB52513	GB50255
		GB40461	GB50042
		GB48366	GB45610
		GB45926	GB54266
		GB43480	GB54032
		GB40901	GB42086
		GB50438	GB54397
		GB50439	GB42810
		GB43670	GB52652
		GB47903	GB49422
		GB40446	GB52799
		GB46298	GB55263
		GB46311	GB53761
		GB52529	GB53761
		GB46766	GB52013
		GB49841	GB41697
		GB44462	GB50083
		GB44464	GB52792
		GB44210	GB52142
		GB46102	GB43912
		GB42929	GB40895
		GB45937	GB46369
		GB54279	GB50938
		GB41446	GB55601
		GB47189	GB43436
		GB49083	GB41583
		GB46246	GB41973
		GB49087	GB45423
		GB42478	GB50990
		GB52693	GB55106
		GB42629	GB54752
		GB46619	GB45394
		GB53247	GB48046
		GB53881	GB44313
		GB52604	GB48645
		GB44656	GB55135
		GB49749	GB55135
		GB46190	GB44385
		GB42230	GB44740
		GB44987	GB48331
		GB54033	GB53959
		GB43270	GB42935
		GB47100	GB45692
		GB48659	GB44623
		GB55717	GB41362
		GB51995	GB52986
		GB40831	GB46204
		GB49383	GB40556
		GB55454	GB53311
		GB48874	GB44071
		GB52259	GB47474
		GB51358	GB42780
		GB51735	GB49307
		GB49348	GB46243
		GB43007	GB54268
		GB53654	GB44721
		GB41600	GB49392
		GB50270	GB44680
		GB50311	GB52800
		GB43236	GB54596
		GB49481	GB44299
		GB47409	GB54976
		GB47392	GB51594
		GB40858	GB51594
		GB43902	GB44984
		GB49516	GB55642
		GB55456	GB55642
		GB46646	GB46272
		GB55984	GB42851
		GB47310	GB42851
		GB42691	GB44315
		GB42966	GB53297
		GB53707	GB46178
		GB41533	GB45858
		GB48247	GB42649
		GB52684	GB50030
		GB43834	GB50601
		GB46745	GB47597
		GB47285	GB48222
		GB42375	GB48417
		GB50661	GB44344
		GB52536	GB48866
		GB55494	GB42075
		GB42562	GB50231
		GB50918	GB53379
		GB52029	GB53840
		GB51658	GB53840
		GB41761	GB40511
		GB42039	GB50085
		GB55525	GB47093
		GB42159	GB42488
		GB55626	GB49579
		GB46408	GB42366
		GB48748	GB41197
		GB46273	GB54964
		GB47573	GB44769
		GB45826	GB44763
		GB49859	GB46463
		GB50651	GB46463
		GB44086	GB46464
		GB51656	GB51442
		GB47577	GB51442
		GB48533	GB54296
		GB47489	GB48771
		GB46000	GB50637
		GB53723	GB41760
		GB40113	GB54113
		GB42634	GB51851
		GB49988	GB49624
		GB50712	GB53381
		GB48384	GB42420
		GB52671	GB43822
		GB44531	GB43260
		GB45058	GB44895
		GB42216	GB42078
		GB42655	GB44404
		GB49448	GB46992
		GB49725	GB46992
		GB42664	GB43320
		GB45337	GB44683
		GB44300	GB48510
		GB52012	GB48510
		GB55662	GB46155
		GB50032	GB46793
		GB44524	GB54969
		GB50947	GB40444
		GB49032	GB43037
		GB44103	GB43037
		GB41579	GB44985
		GB53617	GB45158
		GB45222	GB53208
		GB45223	GB41046
		GB55082	GB49114
		GB40810	GB48250
		GB42669	GB44209
		GB46735	GB42447
		GB44350	GB52987
		GB42468	GB45779
		GB48511	GB41977
		GB48128	GB45637
		GB41902	GB42796
		GB50392	GB50748
		GB49458	GB43781
		GB45702	GB43781
		GB44287	GB43787
		GB41024	GB50980
		GB51996	GB55288
		GB46014	GB44880
		GB53339	GB46610
		GB42677	GB40571
		GB50623	GB40571
		GB43750	GB46836
		GB54217	GB47067
		GB48536	GB47067
		GB54951	GB41824
		GB45146	GB54971
		GB47965	GB43038
		GB42133	GB50321
		GB41663	GB43858
		GB50653	GB53382
		GB45822	GB44022
		GB43160	GB44022
		GB42140	GB42778
		GB48356	GB48534
		GB52246	GB53653
		GB51495	GB43991
		GB50181	GB55001
		GB50305	GB47755
		GB48776	GB53699
		GB43069	GB43147
		GB45083	GB43509
		GB52711	GB53424
		GB46744	GB42512
		GB48623	GB53435
		GB54784	GB42492
		GB45119	GB42492
		GB46493	GB51561
		GB47114	GB44732
		GB43695	GB43706
		GB52118	GB49487
		GB46274	GB43124
		GB41875	GB54189
		GB43340	GB49819
		GB41609	GB49819
		GB54044	GB43819
		GB44670	GB40862
		GB43565	GB42986
		GB47238	GB43114
		GB40445	GB44870
		GB51771	GB46173
		GB41143	GB47328
		GB53029	GB55504
		GB55071	GB51253
		GB50728	GB54719
		GB54981	GB54719
		GB53128	GB45814
		GB49643	GB55476
		GB42022	GB54462
		GB54972	GB42672
		GB50984	GB42672
		GB41810	GB47464
		GB42252	GB46281
		GB42398	GB54449
		GB54049	GB48709
		GB49498	GB48709
		GB42454	GB41198
		GB45825	GB42205
		GB48928	GB41141
		GB51009	GB51005
		GB50255	GB51727
		GB50105	GB43625
		GB46606	GB43211
		GB52676	GB40013
		GB41080	GB41871
		GB44432	GB42330
		GB54266	GB55334
		GB52750	GB53361
		GB42086	GB40122
		GB54397	GB40122
		GB42810	GB48680
		GB50491	GB41792
		GB49769	GB50779
		GB44430	GB48492
		GB51963	GB41276
		GB50993	GB48289
		GB49264	GB54490
		GB55263	GB46789
		GB50136	GB46789
		GB53761	GB48309
		GB49974	GB54940
		GB45820	GB46595
		GB50083	GB46988
		GB52792	GB46988
		GB43912	GB48359
		GB49864	GB54346
		GB40895	GB50183
		GB42211	GB48299
		GB46369	GB53774
		GB42266	GB45877
		GB40071	GB50261
		GB47679	GB45344
		GB41873	GB52285
		GB46907	GB50347
		GB48105	GB50350
		GB41583	GB44360
		GB45423	GB40711
		GB54974	GB46882
		GB50990	GB43126
		GB55106	GB54298
		GB45803	GB50602
		GB54752	GB48859
		GB45960	GB41881
		GB48046	GB43686
		GB40434	GB49779
		GB48645	GB51132
		GB55135	GB55920
		GB55010	GB54102
		GB44783	GB50967
		GB46908	GB48104
		GB44385	GB52692
		GB47833	GB41492
		GB48331	GB50208
		GB49786	GB52459
		GB44946	GB52459
		GB51628	GB52458
		GB42935	GB43353
		GB49753	GB41523
		GB41356	GB49078
		GB43417	GB44841
		GB45583	GB47183
		GB46616	GB42704
		GB54388	GB53228
		GB51030	GB48446
		GB41362	GB47606
		GB51739	GB47767
		GB42071	GB47767
		GB53726	GB53418
		GB52986	GB43481
		GB40556	GB43481
		GB44071	GB45042
		GB50375	GB51721
		GB42654	GB46977
		GB40872	GB44557
		GB49307	GB44077
		GB47500	GB51014
		GB44721	GB48313
		GB41139	GB49529
		GB45934	GB46909
		GB50272	GB53948
		GB52800	GB44599
		GB54596	GB41258
		GB40357	GB41259
		GB44299	GB42549
		GB49192	GB46945
		GB45646	GB55011
		GB54976	GB49221
		GB53133	GB40120
		GB52157	GB44059
		GB47659	GB53955
		GB44984	GB54330
		GB55642	GB54511
		GB51950	GB42277
		GB40561	GB45199
		GB42899	GB54395
		GB46272	GB54958
		GB42851	GB45318
		GB42419	GB46896
		GB49989	GB41793
		GB46178	GB45656
		GB50216	GB45358
		GB41181	GB44991
		GB48199	GB53981
		GB50030	GB55630
		GB54660	GB41105
		GB50601	GB41105
		GB48222	GB53136
		GB42075	GB53301
		GB44415	GB46709
		GB53379	GB53941
		GB53667	GB53960
		GB53840	GB46532
		GB40511	GB46255
		GB50085	GB53939
		GB42488	GB42949
		GB45831	GB41183
		GB49579	GB50210
		GB55457	GB42879
		GB48152	GB53581
		GB40674	GB47469
		GB48314	GB49129
		GB41197	GB45569
		GB54191	GB52151
		GB54964	GB47925
		GB44768	GB48414
		GB44769	GB52433
		GB44763	GB43649
		GB47847	GB43649
		GB51442	GB55575
		GB52779	GB54528
		GB49022	GB40717
		GB55708	GB48450
		GB48771	GB46292
		GB54113	GB47401
		GB43875	GB47401
		GB53626	GB41598
		GB50995	GB43277
		GB53381	GB45169
		GB42420	GB41633
		GB45254	GB52644
		GB41923	GB43482
		GB43822	GB42054
		GB50253	GB52790
		GB42016	GB51866
		GB44895	GB45679
		GB49706	GB46437
		GB52009	GB40310
		GB52236	GB43113
		GB52153	GB44960
		GB46992	GB44063
		GB44683	GB41769
		GB52762	GB48646
		GB48510	GB46481
		GB51699	GB41236
		GB46155	GB54112
		GB46793	GB47998
		GB40444	GB50414
		GB43037	GB49813
		GB42298	GB54419
		GB53208	GB43280
		GB49114	GB42690
		GB49186	GB53540
		GB49185	GB47656
		GB54120	GB47656
		GB42023	GB46832
		GB49468	GB55420
		GB42447	GB43135
		GB49504	GB51623
		GB53185	GB40992
		GB40509	GB40992
		GB45568	GB47542
		GB52987	GB52323
		GB44436	GB45342
		GB45535	GB41661
		GB45779	GB54339
		GB47905	GB46094
		GB45637	GB40635
		GB44776	GB45429
		GB41804	GB52665
		GB48944	GB52665
		GB42796	GB42382
		GB49956	GB54910
		GB50748	GB45284
		GB43781	GB55130
		GB43787	GB55130
		GB50980	GB44144
		GB55288	GB53152
		GB54993	GB42560
		GB44880	GB45571
		GB46610	GB43679
		GB55107	GB42397
		GB47067	GB40182
		GB51849	GB54902
		GB54971	GB47715
		GB43858	GB43413
		GB55281	GB40820
		GB44022	GB42283
		GB47826	GB55064
		GB42778	GB52547
		GB55563	GB50703
		GB51366	GB40692
		GB40705	GB49007
		GB43991	GB41456
		GB50209	GB55122
		GB55001	GB43530
		GB47755	GB49125
		GB43106	GB54375
		GB51635	GB47357
		GB53699	GB49695
		GB48372	GB45784
		GB46462	GB51559
		GB43147	GB47529
		GB43509	GB55554
		GB42512	GB42803
		GB45738	GB53595
		GB53435	GB55915
		GB55461	GB54663
		GB41333	GB53198
		GB42492	GB53290
		GB51561	GB54065
		GB44777	GB46088
		GB54816	GB50465
		GB45634	GB54277
		GB53239	GB48666
		GB51186	GB48934
		GB41692	GB44489
		GB43706	GB42009
		GB48264	GB52149
		GB49487	GB48726
		GB53270	GB52475
		GB54368	GB54788
		GB43124	GB51488
		GB50625	GB41508
		GB54189	GB47150
		GB46534	GB49832
		GB48349	GB43801
		GB50281	GB46560
		GB55022	GB45483
		GB55571	GB55899
		GB47443	GB43347
		GB43819	GB47088
		GB40862	GB55310
		GB52651	GB40115
		GB43114	GB52298
		GB41484	GB48548
		GB54129	GB43595
		GB44870	GB54826
		GB43703	GB45588
		GB48267	GB50547
		GB49432	GB44637
		GB47328	GB49765
		GB42750	GB41963
		GB48845	GB54405
		GB54719	GB45579
		GB45357	GB44394
		GB55476	GB51936
		GB54462	GB48725
		GB48535	GB51312
		GB42672	GB43997
		GB49226	GB55866
		GB50966	GB41072
		GB41485	GB52000
		GB47464	GB45890
		GB48312	GB42506
		GB51911	GB48041
		GB46281	GB40081
		GB48709	GB52440
		GB46253	GB53584
		GB42038	GB42288
		GB44926	GB43068
		GB50214	GB47759
		GB52575	GB55344
		GB51005	GB55254
		GB49709	GB48287
		GB53615	GB44887
		GB43211	GB49677
		GB40013	GB41838
		GB41871	GB43665
		GB47109	GB40965
		GB42330	GB50416
		GB40259	GB53510
		GB55334	GB52501
		GB53361	GB52173
		GB40122	GB46837
		GB41792	GB43915
		GB50779	GB51466
		GB48492	GB49842
		GB51345	GB46134
		GB43692	GB47526
		GB41276	GB52490
		GB48207	GB45789
		GB48289	GB43664
		GB42863	GB46358
		GB54490	GB45178
		GB48309	GB40542
		GB49349	GB44465
		GB44251	GB54274
		GB46654	GB41817
		GB48402	GB53952
		GB46449	GB52599
		GB54940	GB49938
		GB55508	GB54495
		GB46595	GB45953
		GB46988	GB41013
		GB48617	GB48801
		GB42960	GB49645
		GB50183	GB46185
		GB48299	GB44142
		GB53774	GB53728
		GB41737	GB40817
		GB47655	GB42533
		GB45709	GB44666
		GB47181	GB47003
		GB50347	GB46791
		GB43438	GB40468
		GB46892	GB43254
		GB44360	GB50775
		GB49118	GB54487
		GB44573	GB45895
		GB46882	GB40827
		GB47626	GB50755
		GB53647	GB50046
		GB44337	GB44377
		GB53410	GB49065
		GB51122	GB54007
		GB43163	GB44668
		GB47272	GB50073
		GB44285	GB48441
		GB42384	GB55519
		GB49654	GB52808
		GB52754	GB53281
		GB49779	GB40841
		GB45280	GB54694
		GB43125	GB50644
		GB50145	GB47684
		GB55920	GB46824
		GB54102	GB45048
		GB50284	GB51322
		GB44355	GB43536
		GB48104	GB46717
		GB52692	GB54304
		GB41492	GB54249
		GB49357	GB47872
		GB46594	GB46715
		GB46423	GB53640
		GB40358	GB46107
		GB49119	GB46867
		GB52744	GB45576
		GB41843	GB49834
		GB43353	GB44645
		GB47183	GB55200
		GB42838	GB45750
		GB42704	GB40092
		GB44518	GB48701
		GB55640	GB53213
		GB50638	GB46293
		GB51614	GB51471
		GB45498	GB55690
		GB50606	GB55305
		GB47767	GB55674
		GB53418	GB51823
		GB43481	GB54022
		GB45042	GB53987
		GB51721	GB41116
		GB40308	GB55725
		GB50366	GB41790
		GB54920	GB45103
		GB46977	GB46037
		GB44557	GB42232
		GB49081	GB43570
		GB51256	GB46391
		GB55157	GB45990
		GB48313	GB46826
		GB53948	GB45599
		GB41258	GB45338
		GB41259	GB41318
		GB42549	GB46394
		GB46945	GB55887
		GB52751	GB46683
		GB46005	GB45845
		GB55011	GB46154
		GB54101	GB48724
		GB43872	GB47920
		GB40120	GB54744
		GB45956	GB41529
		GB45628	GB46261
		GB53955	GB41271
		GB53882	GB51879
		GB42280	GB41637
		GB43623	GB42443
		GB42279	GB43259
		GB47313	GB40724
		GB51691	GB46519
		GB45722	GB40792
		GB54958	GB55925
		GB46275	GB51831
		GB53147	GB53214
		GB45761	GB46778
		GB55902	GB49482
		GB44934	GB41652
		GB45358	GB52572
		GB47412	GB52135
		GB55959	GB54173
		GB44991	GB47672
		GB45360	GB45573
		GB53981	GB43667
		GB40592	GB51402
		GB54425	GB55776
		GB53884	GB45578
		GB53136	GB48069
		GB53301	GB49679
		GB53960	GB44632
		GB46532	GB50770
		GB41300	GB47340
		GB46255	GB55089
		GB51542	GB51519
		GB42949	GB44833
		GB54363	GB50782
		GB48064	GB50667
		GB41450	GB47288
		GB41447	GB42091
		GB41909	GB40952
		GB53581	GB50611
		GB53024	GB54640
		GB47469	GB55488
		GB40318	GB40246
		GB55103	GB42163
		GB44889	GB42421
		GB52151	GB50256
		GB51700	GB52960
		GB42231	GB41474
		GB54528	GB47952
		GB43891	GB43290
		GB40717	GB51012
		GB46292	GB40244
		GB40100	GB43252
		GB47401	GB45327
		GB50854	GB47002
		GB41598	GB49003
		GB43277	GB50961
		GB45169	GB51927
		GB47277	GB42788
		GB49306	GB44955
		GB41633	GB40822
		GB52644	GB54002
		GB43482	GB48246
		GB54216	GB54644
		GB40500	GB45468
		GB52790	GB49483
		GB53958	GB43318
		GB44673	GB47643
		GB51866	GB53526
		GB47627	GB43484
		GB48996	GB55471
		GB44063	GB52898
		GB52662	GB40922
		GB48150	GB50786
		GB41769	GB40117
		GB47007	GB43395
		GB45864	GB47117
		GB47247	GB54080
		GB54957	GB46809
		GB47998	GB52474
		GB42694	GB53951
		GB50414	GB46685
		GB49813	GB51450
		GB42690	GB41087
		GB42348	GB42114
		GB47656	GB50504
		GB46832	GB54899
		GB53359	GB43589
		GB51592	GB45751
		GB43135	GB55131
		GB51623	GB50544
		GB40992	GB45804
		GB42845	GB43262
		GB47542	GB47801
		GB52323	GB43501
		GB45342	GB47019
		GB41661	GB55027
		GB46094	GB43774
		GB54339	GB44314
		GB40635	GB52936
		GB52665	GB52160
		GB45824	GB52940
		GB45284	GB44843
		GB46801	GB48212
		GB40563	GB49675
		GB55130	GB45080
		GB49485	GB49610
		GB44144	GB54948
		GB55506	GB45671
		GB41304	GB44922
		GB52729	GB46106
		GB54842	GB54006
		GB42773	GB41914
		GB47554	GB55726
		GB53152	GB43382
		GB50942	GB51453
		GB41897	GB40736
		GB49615	GB51267
		GB48726	GB40418
		GB40811	GB41008
		GB41309	GB41854
		GB52960	GB42946
		GB54565	GB43363
		GB53214	GB44855
		GB53595	GB48878
		GB41433	GB54157
		GB44391	GB49218
		GB54644	GB47369
		GB55248	GB52031
		GB54550	GB44230
		GB51927	GB54323
		GB48381	GB52342
		GB49923	GB46482
		GB48591	GB41382
		GB55689	GB46355
		GB51796	GB51875
		GB53692	GB55152
		GB54307	GB54060
		GB40743	GB48907
		GB40834	GB54576
		GB53680	GB45604
		GB43929	GB42509
		GB40692	GB53837
		GB48668	GB52309
		GB51025	GB49858
		GB43609	GB44459
		GB40178	GB51309
		GB54614	GB55670
		GB55341	GB49256
		GB45585	GB40345
		GB46343	GB48502
		GB52967	GB42438
		GB49669	GB41325
		GB43811	GB40854
		GB52633	GB51293
		GB47519	GB46193
		GB47216	GB48704
		GB51152	GB42574
		GB49695	GB40373
		GB41185	GB45962
		GB49125	GB45773
		GB53555	GB54482
		GB51559	GB55750
		GB47357	GB44194
		GB53386	GB53680
		GB52182	GB42120
		GB45604	GB41764
		GB46931	GB45903
		GB46939	GB45104
		GB41764	GB40855
		GB41116	GB48164
		GB52135	GB46136
		GB40772	GB42642
		GB53752	GB42119
		GB43679	GB51245
		GB47166	GB55018
		GB53845	GB49143
		GB54529	GB44819
		GB51098	GB48014
		GB42392	GB51827
		GB40214	GB42094
		GB54021	GB50707
		GB46088	GB45379
		GB51154	GB54463
		GB54727	GB46872
		GB54002	GB42627
		GB51176	GB43032
		GB47088	GB50267
		GB52481	GB52479
		GB40182	GB50717
		GB46418	GB46078
		GB53423	GB52570
		GB43658	GB40219
		GB52062	GB48381
		GB50717	GB42826
		GB52149	GB45066
		GB41377	GB51351
		GB44922	GB46891
		GB47262	GB49015
		GB49063	GB48070
		GB47150	GB49200
		GB51203	GB51166
		GB40144	GB40406
		GB46940	GB48285
		GB52474	GB44952
		GB45772	GB48011
		GB54575	GB44375
		GB42116	GB54965
		GB45621	GB42387
		GB47801	GB49747
		GB51951	GB50464
		GB50618	GB51470
		GB42309	GB48657
		GB54539	GB50790
		GB44797	GB46381
		GB51777	GB54898
		GB53806	GB52874
		GB53283	GB46329
		GB44446	GB45584
		GB49630	GB54466
		GB51323	GB52117
		GB44277	GB42868
		GB43371	GB54403
		GB43752	GB40743
		GB54523	GB45846
		GB43726	GB46341
		GB53058	GB46549
		GB49699	GB50306
		GB41613	GB45630
		GB40602	GB46940
		GB44401	GB55248
		GB52931	GB49293
		GB45588	GB54028
		GB43334	GB45729
		GB52139	GB50398
		GB53640	GB41787
		GB51449	GB40698
		GB47175	GB48722
		GB44394	GB54017
		GB50721	GB46100
		GB53051	GB45594
		GB51933	GB54550
		GB43323	GB53075
		GB52540	GB54804
		GB43328	GB40602
		GB42443	GB47988
		GB42123	GB49630
		GB48212	GB42609
		GB52000	GB50698
		GB52402	GB55738
		GB47072	GB47926
		GB43997	GB52412
		GB47860	GB46406
		GB43041	GB54061
		GB41587	GB40649
		GB49007	GB43071
		GB47867	GB46295
		GB41101	GB52299
		GB43785	GB41532
		GB48732	GB52836
		GB55954	GB40520
		GB43356	GB46840
		GB46829	GB44471
		GB52886	GB54821
		GB42288	GB49698
		GB50293	GB44392
		GB55254	GB54481
		GB48287	GB52945
		GB42622	GB52366
		GB55133	GB44785
		GB53510	GB52062
		GB46825	GB48637
		GB46837	GB42605
		GB46824	GB42309
		GB41838	GB49477
		GB44700	GB42464
		GB54561	GB53643
		GB41221	GB41059
		GB43342	GB46690
		GB46394	GB53993
		GB54249	GB45765
		GB45953	GB43083
		GB49677	GB51777
		GB41790	GB50692
		GB52678	GB52853
		GB42060	GB54247
		GB43664	GB40210
		GB51466	GB45117
		GB51477	GB50300
		GB43665	GB40685
		GB47526	GB41996
		GB46136	GB45916
		GB41817	GB53806
		GB55127	GB42453
		GB50417	GB45129
		GB48657	GB55086
		GB40520	GB56023
		GB54563	GB52196
		GB40116	GB55689
		GB40394	GB54154
		GB43534	GB43493
		GB48712	GB48088
		GB47872	GB50543
		GB40210	GB54003
		GB55089	GB48388
		GB41879	GB54307
		GB42157	GB50676
		GB54744	GB41395
		GB51471	GB55087
		GB43049	GB52206
		GB50046	GB54461
		GB48441	GB44956
		GB42179	GB46723
		GB45299	GB52355
		GB43646	GB52546
		GB40942	GB52897
		GB50604	GB54878
		GB43254	GB43726
		GB47019	GB49217
		GB51416	GB54073
		GB52795	GB55029
		GB52808	GB50781
		GB42627	GB48697
		GB54663	GB43405
		GB52565	GB47893
		GB49842	GB43654
		GB54694	GB41696
		GB48090	GB41748
		GB49645	GB44851
		GB45990	GB51083
		GB50588	GB52124
		GB46683	GB52125
		GB44955	GB41383
		GB48704	GB51835
		GB55519	GB48067
		GB52492	GB40569
		GB46874	GB54895
		GB49140	GB52900
		GB44255	GB40023
		GB42574	GB40755
		GB53281	GB42916
		GB41318	GB52818
		GB53952	GB40937
		GB43589	GB43785
		GB49737	GB52027
		GB45789	GB44234
		GB53511	GB46670
		GB55087	GB42105
		GB45027	GB47094
		GB41995	GB45706
		GB46185	GB49737
		GB51870	GB49002
		GB52490	GB44529
		GB46389	GB52860
		GB45845	GB52561
		GB44465	GB47175
		GB52299	GB52318
		GB43915	GB44161
		GB46717	GB49513
		GB40724	GB52334
		GB53998	GB51184
		GB52301	GB40116
		GB40347	GB43356
		GB52049	GB52022
		GB47873	GB52540
		GB54768	GB51026
		GB51180	GB52837
		GB42530	GB42936
		GB42090	GB52415
		GB44921	GB46109
		GB51450	GB44613
		GB44785	GB55181
		GB55554	GB54631
		GB48392	GB47793
		GB49856	GB42795
		GB45996	GB54614
		GB44142	GB41560
		GB50707	GB48015
		GB49617	GB51839
		GB46867	GB45754
		GB51351	GB46667
		GB46154	GB49851
		GB41218	GB49205
		GB52475	GB49825
		GB48091	GB42955
		GB45460	GB47800
		GB45573	GB51933
		GB48011	GB55361
		GB54067	GB54766
		GB46100	GB46324
		GB49198	GB42908
		GB42517	GB44236
		GB43373	GB48732
		GB54520	GB54000
		GB51453	GB46103
		GB40373	GB50467
		GB45204	GB48504
		GB48593	GB48279
		GB54558	GB52388
		GB48637	GB52389
		GB43423	GB47170
		GB55950	GB48615
		GB49820	GB49926
		GB55776	GB52896
		GB52089	GB43050
		GB55690	GB51877
		GB46778	GB40178
		GB43318	GB47981
		GB52128	GB42007
		GB53290	GB48702
		GB52022	GB46556
		GB55310	GB54415
		GB53600	GB42305
		GB49003	GB48969
		GB52961	GB47490
		GB43587	GB42117
		GB50544	GB40737
		GB45916	GB43045
		GB48801	GB42118
		GB41271	GB53903
		GB52335	GB55048
		GB43536	GB41050
		GB45467	GB45974
		GB55861	GB55599
		GB53213	GB48053
		GB40854	GB43030
		GB55200	GB51476
		GB45962	GB47168
		GB40121	GB42003
		GB47714	GB45999
		GB52898	GB43532
		GB46803	GB54238
		GB52901	GB42913
		GB40002	GB50320
		GB54061	GB49745
		GB52572	GB45801
		GB50398	GB55320
		GB48934	GB51179
		GB41102	GB45519
		GB51879	GB44887
		GB45767	GB49677
		GB41748	GB41838
		GB47288	GB43665
		GB51245	GB40965
		GB49143	GB50416
		GB47824	GB53510
		GB53638	GB52501
		GB51827	GB52173
		GB43501	GB46837
		GB47643	GB43915
		GB55131	GB51466
		GB47981	GB49842
		GB49212	GB46134
		GB55177	GB47526
		GB46293	GB52490
		GB48724	GB45789
		GB40623	GB43664
		GB43700	GB46358
		GB48568	GB45178
		GB49482	GB40542
		GB51006	GB44465
		GB40219	GB54274
		GB47003	GB41817
		GB45671	GB53952
		GB54008	GB52599
		GB49747	GB49938
		GB50464	GB54495
		GB44150	GB45953
		GB48504	GB41013
		GB51267	GB48801
		GB54898	GB49645
		GB51388	GB46185
		GB44529	GB44142
		GB42788	GB53728
		GB54025	GB40817
		GB48921	GB42533
		GB52031	GB44666
		GB52117	GB47003
		GB42503	GB46791
		GB54559	GB40468
		GB54403	GB43254
		GB44833	GB50775
		GB53526	GB54487
		GB42906	GB45895
		GB43948	GB40827
		GB44956	GB50755
		GB45630	GB50046
		GB42406	GB44377
		GB40587	GB49065
		GB47952	GB54007
		GB41914	GB44668
		GB50081	GB50073
		GB50644	GB48441
		GB40418	GB55519
		GB50492	GB52808
		GB43682	GB53281
		GB48458	GB40841
		GB54247	GB54694
		GB42642	GB50644
		GB40300	GB47684
		GB43413	GB46824
		GB52068	GB45048
		GB54007	GB51322
		GB48701	GB43536
		GB47559	GB46717
		GB46868	GB54304
		GB54284	GB54249
		GB40855	GB47872
		GB50665	GB46715
		GB43760	GB53640
		GB43484	GB46107
		GB41404	GB46867
		GB52160	GB45576
		GB49938	GB49834
		GB45080	GB44645
		GB54948	GB55200
		GB46105	GB45750
		GB53728	GB40092
		GB49213	GB48701
		GB45964	GB53213
		GB50541	GB46293
		GB45379	GB51471
		GB52945	GB55690
		GB55064	GB55305
		GB44855	GB55674
		GB42605	GB51823
		GB46671	GB54022
		GB52545	GB53987
		GB55725	GB41116
		GB46891	GB55725
		GB54323	GB41790
		GB43083	GB45103
		GB46807	GB46037
		GB46546	GB42232
		GB54671	GB43570
		GB52276	GB46391
		GB47988	GB45990
		GB42936	GB46826
		GB40176	GB45599
		GB50790	GB45338
		GB46381	GB41318
		GB50467	GB46394
		GB51382	GB55887
		GB40111	GB46683
		GB52312	GB45845
		GB55670	GB46154
		GB46329	GB48724
		GB48802	GB47920
		GB54099	GB54744
		GB43774	GB41529
		GB41526	GB46261
		GB42344	GB41271
		GB52297	GB51879
		GB46685	GB41637
		GB44377	GB42443
		GB45468	GB43259
		GB46380	GB40724
		GB54023	GB46519
		GB45793	GB40792
		GB49204	GB55925
		GB49254	GB51831
		GB50783	GB53214
		GB47738	GB46778
		GB52897	GB49482
		GB54878	GB41652
		GB42283	GB52572
		GB41537	GB52135
		GB41563	GB54173
		GB53106	GB47672
		GB47793	GB45573
		GB50786	GB43667
		GB50781	GB51402
		GB41560	GB55776
		GB48015	GB45578
		GB46588	GB48069
		GB55887	GB49679
		GB41696	GB44632
		GB52921	GB50770
		GB55180	GB47340
		GB41575	GB55089
		GB44042	GB51519
		GB47982	GB44833
		GB54463	GB50782
		GB43033	GB50667
		GB44637	GB47288
		GB51384	GB42091
		GB42421	GB40952
		GB45941	GB50611
		GB44954	GB54640
		GB42059	GB55488
		GB50182	GB40246
		GB42108	GB42163
		GB51855	GB42421
		GB47340	GB50256
		GB43773	GB52960
		GB47911	GB41474
		GB41963	GB47952
		GB46228	GB43290
		GB43065	GB51012
		GB54481	GB40244
		GB46670	GB43252
		GB45706	GB45327
		GB40968	GB47002
		GB41091	GB49003
		GB54157	GB50961
		GB49822	GB51927
		GB44161	GB42788
		GB42888	GB44955
		GB51386	GB40822
		GB53993	GB54002
		GB45579	GB48246
		GB50703	GB54644
		GB42299	GB45468
		GB42896	GB49483
		GB41478	GB43318
		GB50484	GB47643
		GB54895	GB53526
		GB48703	GB43484
		GB41996	GB55471
		GB52127	GB52898
		GB52219	GB40922
		GB46872	GB50786
		GB51770	GB40117
		GB45594	GB43395
		GB51936	GB47117
		GB52132	GB54080
		GB43382	GB46809
		GB55018	GB52474
		GB48725	GB53951
		GB41542	GB46685
		GB48388	GB51450
		GB51925	GB41087
		GB50676	GB42114
		GB50547	GB50504
[truncated: 939 more rows]

## Sheet: Classes_miRNA
Classification of miRNAs based on their expression profile in early embryogenesis of A. mellifera
Class I		Class II		Class III
Diploid	Haploid	Diploid	Haploid	Diploid	Haploid
ame-miR-318-3p	ame-mir-996-5p	ame-let-7-3p	ame-mir-6000a-5p	ame-miR-276-3p	ame-bantam-3p
ame-miR-278-5p	ame-mir-985-5p	ame-miR-3798-3p	ame-mir-927b-5p	ame-miR-279b-3p	ame-let-7-5p
ame-miR-3794-3p	ame-mir-929-5p	ame-miR-3721-5p	ame-mir-6064-5p	ame-miR-8-3p	ame-mir-11-3p
ame-miR-278-3p	ame-mir-87-2-5p	ame-miR-92c-5p	ame-mir-184-5p	ame-bantam-3p	ame-mir-11-5p
ame-miR-3720-3p	ame-mir-7-5p	ame-miR-6000a-5p	ame-let-7-3p	ame-miR-263a-5p	ame-mir-125-3p
ame-miR-316-5p	ame-mir-6067-5p	ame-miR-iab-4-5p	ame-mir-6039-3p	ame-miR-3720-5p	ame-mir-137-3p
ame-miR-3772-5p	ame-mir-6066-3p	ame-miR-283-3p	ame-mir-6043-3p	ame-miR-12-5p	ame-mir-13a-3p
ame-miR-2765-5p	ame-mir-6065-3p	ame-miR-184-5p	ame-mir-263a-3p	ame-miR-3759-3p	ame-mir-13a-5p
ame-miR-6067-5p	ame-mir-6064-3p	ame-miR-6039-5p	ame-mir-2796-3p	ame-miR-2944-3p	ame-mir-13b-3p
ame-miR-3797-3p	ame-mir-6063-5p	ame-miR-2796-3p	ame-mir-3732-3p	ame-miR-275-3p	ame-mir-14-5p
ame-miR-3740-5p	ame-mir-6063-3p	ame-miR-750-5p	ame-mir-3719-3p	ame-miR-315-5p	ame-mir-2-3-5p
ame-miR-3716a-3p	ame-mir-6052-5p	ame-miR-2-1-5p	ame-mir-2-3-3p	ame-miR-305-5p	ame-mir-252a-5p
ame-miR-6063-5p	ame-mir-6005-5p	ame-miR-1000-5p	ame-mir-6045-3p	ame-miR-11-3p	ame-mir-252b-5p
ame-miR-3737-5p	ame-mir-6005-3p	ame-miR-6064-5p	ame-mir-750-3p	ame-miR-305-3p	ame-mir-263a-5p
ame-miR-3725-5p	ame-mir-6001-5p	ame-miR-219-5p	ame-mir-3747a-3p	ame-miR-281-5p	ame-mir-275-5p
ame-miR-3717-5p	ame-mir-3797-3p	ame-miR-3719-3p	ame-mir-125-5p	ame-miR-13a-3p	ame-mir-276-3p
ame-miR-3744-5p	ame-mir-3794-3p	ame-miR-31a-5p	ame-mir-92a-3p	ame-miR-13b-3p	ame-mir-277-3p
ame-miR-3793-5p	ame-mir-3793-5p	ame-miR-3719-3p	ame-mir-31a-5p	ame-miR-276-5p	ame-mir-278-5p
ame-miR-3761-5p	ame-mir-3790-3p	ame-miR-375-3p	ame-mir-100-5p	ame-miR-263b-5p	ame-mir-279a-5p
ame-miR-3790-3p	ame-mir-3783-5p	ame-miR-3715-3p	ame-mir-184-3p	ame-miR-8-5p	ame-mir-279c-5p
ame-miR-133-3p	ame-mir-3778-5p	ame-miR-3756-5p	ame-mir-92c-3p	ame-miR-307-3p	ame-mir-281-3p
ame-miR-3723-5p	ame-mir-3775-5p	ame-miR-306-5p	ame-mir-2-2-5p	ame-miR-317-5p	ame-mir-281-5p
ame-miR-137-3p	ame-mir-3772-5p	ame-miR-6040-5p	ame-mir-993-3p	ame-miR-279c-5p	ame-mir-283-5p
ame-miR-6064-3p	ame-mir-3768-3p		ame-mir-6040-5p	ame-miR-927a-5p	ame-mir-2944-3p
ame-miR-985-5p	ame-mir-3763-3p			ame-miR-275-5p	ame-mir-2944-5p
ame-miR-6065-3p	ame-mir-3761-5p			ame-miR-3791-5p	ame-mir-29b-3p
ame-miR-6001-5p	ame-mir-3761-3p			ame-miR-11-5p	ame-mir-305-3p
ame-miR-3751-3p	ame-mir-3759-3p			ame-miR-33-3p	ame-mir-305-5p
ame-miR-6052-5p	ame-mir-3758-5p			ame-miR-2944-5p	ame-mir-306-3p
ame-miR-929-5p	ame-mir-3751-3p			ame-miR-3049-5p	ame-mir-315-5p
ame-miR-6053-5p	ame-mir-3744-5p			ame-miR-7-3p	ame-mir-317-5p
ame-miR-3732-5p	ame-mir-3740-5p			ame-miR-318-5p	ame-mir-318-3p
ame-miR-3724-5p	ame-mir-3737-5p			ame-miR-2-2-5p	ame-mir-318-5p
ame-miR-3735-3p	ame-mir-3735-3p			ame-miR-996-5p	ame-mir-33-3p
ame-miR-3758-5p	ame-mir-3732-5p			ame-miR-279b-5p	ame-mir-34-3p
ame-miR-3477-3p	ame-mir-3725-5p			ame-miR-252b-5p	ame-mir-34-5p
ame-miR-3761-3p	ame-mir-3724-5p			ame-miR-3719-5p	ame-mir-3477-5p
ame-miR-3763-3p	ame-mir-3723-5p				ame-mir-3715-3p
ame-miR-3768-3p	ame-mir-3720-5p				ame-mir-3715-5p
ame-miR-6005-5p	ame-mir-3720-3p				ame-mir-3747a-5p
ame-miR-3783-5p	ame-mir-3719-5p				ame-mir-375-3p
ame-miR-34-3p	ame-mir-3717-5p				ame-mir-3756-3p
ame-miR-6005-3p	ame-mir-3716a-3p				ame-mir-3756-5p
ame-miR-3775-5p	ame-mir-3477-3p				ame-mir-3763-5p
ame-miR-3778-5p	ame-mir-316-5p				ame-mir-3785-3p
ame-miR-3791-3p	ame-mir-307-3p				ame-mir-3786-3p
ame-miR-3759-5p	ame-mir-3049-5p				ame-mir-3786-5p
ame-miR-279a-3p	ame-mir-278-3p				ame-mir-3791-3p
ame-miR-14-3p	ame-mir-2765-5p				ame-mir-3791-5p
ame-miR-9a-5p	ame-mir-133-3p				ame-mir-6037-3p
ame-miR-3747a-5p	ame-mir-1175-3p				ame-mir-6040-3p
ame-miR-9c-3p	ame-mir-13b-5p				ame-mir-6044-3p
ame-let-7-5p	ame-mir-14-3p				ame-mir-6051-3p
ame-miR-34-5p	ame-mir-190-5p				ame-mir-6051-5p
ame-miR-9a-3p	ame-mir-263b-5p				ame-mir-6053-5p
ame-miR-279c-3p	ame-mir-275-3p				ame-mir-8-3p
ame-miR-277-3p	ame-mir-276-5p				ame-mir-8-5p
ame-miR-3763-5p	ame-mir-279a-3p				ame-mir-927a-3p
ame-miR-6040-3p	ame-mir-279b-3p				ame-mir-927a-5p
ame-miR-279a-5p	ame-mir-279c-3p				ame-mir-92a-5p
ame-miR-993-5p	ame-mir-317-3p				ame-mir-932-5p
ame-miR-9c-5p	ame-mir-33-5p				ame-mir-971-5p
ame-miR-7-5p	ame-mir-3723-3p				ame-mir-993-5p
ame-miR-29b-3p	ame-mir-3747b-3p				ame-mir-9a-3p
ame-miR-190-5p	ame-mir-3747b-5p				ame-mir-9a-5p
ame-miR-252a-5p	ame-mir-3759-5p				ame-mir-9c-3p
ame-miR-6066-3p	ame-mir-6045-5p				ame-mir-9c-5p
ame-miR-965-3p	ame-mir-71-5p
ame-miR-3786-3p	ame-mir-7-3p
ame-miR-3743-3p	ame-mir-965-3p
ame-miR-3747b-3p	ame-mir-989-3p
ame-miR-1175-3p	ame-mir-996-3p
ame-miR-6044-3p
ame-miR-87-2-5p
ame-miR-33-5p
ame-miR-6063-3p
ame-miR-306-3p
ame-miR-184-3p
ame-miR-3785-3p
ame-miR-3756-3p
ame-miR-317-3p
ame-miR-2-3-3p
ame-miR-13a-5p
ame-miR-6045-5p
ame-miR-3747a-3p
ame-miR-993-3p
ame-miR-6051-5p
ame-miR-125-3p
ame-miR-6045-3p
ame-miR-3747b-5p

## Sheet: Fig3_genes_information_Diploid 
Expression (RPKM) and DEGseq output of diploid embryos highlights genes in the manuscript. The genes were classified according to DEGseq results (see in Material and methods). Here we show all comparisons made for each highlight genes.
			RPKM expression		DEGseq Output
		Gene/miRNA Names	mature oocyte (RPKM)	0-2h_haploid (RPKM)	log2(Fold_change)	log2(Fold_change) normalized	z-score	p-value	q-value(Benjamini et al. 1995)	q-value(Storey et al. 2003)	Signature(p-value < 0.05)
Class I	GB53451/lola	OocyteX2h	74.9741	41.1452	0.865667	0.835596	3.05239	0.00227027	0.00795003	0.00740955	TRUE	up Oocyte
		OocyteX6h	74.9741	29.5642	1.34254	1.0117	3.41365	0.000640999	0.00191895	0.00139121	TRUE	up oocyte
		6hX24h	29.5642	14.8934	0.98918	1.28775	2.89901	0.00374343	0.0109877	0.00812724	TRUE	up 0-6h
	GB44117/ed	OocyteX2h	91.436	32.6505	1.48566	1.45559	5.27382	1.33609e-07	8.40096e-07	7.82983e-07	TRUE	up Oocyte
		OocyteX6h	91.436	42.5106	1.10494	0.774099	3.00574	0.00264931	0.00710388	0.0051502	TRUE	up 0-6h
		6hX24h	42.5106	0	5.5113	5.80987	7.16344	7.86788e-13	6.48997e-12	4.79846e-12	TRUE	up 0-6h
	GB47507/His2A	OocyteX2h	162.153	132.637	0.289876	0.259806	1.54225	0.123013	0.277045	0.25821	FALSE
		OocyteX6h	162.153	47.3397	1.77624	1.4454	6.65324	2.86708e-11	2.21609e-10	1.60663e-10	TRUE	up oocyte
		6hX24h	47.3397	11.8492	1.99826	2.29684	5.49334	3.94412e-08	2.26731e-07	1.67706e-07	TRUE	up 0-6h
	ame-miR-34-5p	OocyteX2h	7731.27	910.873	3.08538	3.05501	77.1473	0	0	0	TRUE	up oocyte
		OocyteX6h	7731.27	657.409	3.55584	3.42874	79.8416	0	0	0	TRUE	up oocyte
		6hX24h	657.409	190.749	1.78511	1.63398	15.0813	2.15023e-51	4.06155e-51	3.98325e-52	TRUE	up 0-6h
	ame-miR-34-3p	OocyteX2h	138.553	0	8.1143	8.08392	11.4312	2.9207e-30	3.41104e-30	3.41104e-30	TRUE	up oocyte
		OocyteX6h	138.553	0	8.1143	7.9872	11.2996	1.31845e-29	1.46195e-29	1.46195e-29	TRUE	up oocyte
		6hX24h
	ame-miR-9a-5p	OocyteX2h	191235	156331	0.290748	0.260373	53.5383	0	0	0	TRUE	up oocyte
		OocyteX6h	191235	8312.07	4.524	4.3969	431.417	0	0	0	TRUE	up oocyte
		6hX24h	8312.07	5719.62	0.539289	0.388155	15.8145	2.4711e-56	5.15897e-56	5.05951e-57	TRUE	up 0-6h
		OocyteX2h	29317.9	20374.8	0.524995	0.49462	37.9481	0	0	0	TRUE	up oocyte
	ame-let-7-5p	OocyteX6h	29317.9	11482.7	1.35231	1.22521	81.4602	0	0	0	TRUE	up oocyte
		6hX24h	11482.7	5050.71	1.18491	1.03378	44.2665	0	0	0	TRUE	up 0-6h
	ame-miR-9a-3p	OocyteX2h	8440.6	1708.23	2.30484	2.27447	68.7094	0	0	0	TRUE	up oocyte
		OocyteX6h	8440.6	2695.12	1.64699	1.51989	51.485	0	0	0	TRUE	up oocyte
		6hX24h	2695.12	810.279	1.73386	1.58273	29.8439	1.05491e-195	2.9889e-195	2.93128e-196	TRUE	up 0-6h
	ame-miR-14-3p	OocyteX2h	58691.2	9252.56	2.66522	2.63485	197.379	0	0	0	TRUE	up oocyte
		OocyteX6h	58691.2	12666.1	2.21217	2.08507	169.071	0	0	0	TRUE	up oocyte
		6hX24h	12666.1	116.108	6.76936	6.61822	113.046	0	0	0	TRUE	up 0-6h
Class II	GB52047/Zelda	OocyteX2h	10.5668	16.9162	-0.678869	-0.708939	-1.27056	0.203884	0.418797	0.390326	FALSE
		OocyteX6h	10.5668	21.7574	-1.04197	-1.37281	-2.62868	0.00857176	0.0206949	0.0150035	TRUE	up 0-6h
		6hX24h	21.7574	200.859	-3.2066	-2.90803	-11.6202	3.25497e-31	6.5704e-30	4.85823e-30	TRUE	up 18-24h
	GB44595/Dicer	OocyteX2h	1.70785	5.15455	-1.59366	-1.62373	-1.37087	0.170414	0.362083	0.337467	FALSE
		OocyteX6h	1.70785	8.11761	-2.24887	-2.57971	-2.4478	0.0143731	0.0332473	0.0241038	TRUE	up 0-6h
		6hX24h	8.11761	22.7717	-1.48811	-1.18954	-2.15555	0.0311185	0.0755377	0.0558664	TRUE	up 18-24h
	GB46655/U2af	OocyteX2h	37.0774	71.6212	-0.949846	-0.979917	-3.44796	0.000564844	0.00220773	0.00205764	TRUE	up 0-2h
		OocyteX6h	37.0774	94.1358	-1.3442	-1.67504	-6.33129	2.43113e-10	1.72136e-09	1.24796e-09	TRUE	up 0-6h
		6hX24h	94.1358	114.433	-0.281691	0.0168832	0.0845336	0.932632	0.971478	0.718572	FALSE
		OocyteX2h	557.777	1013.87	-0.862106	-0.892176	-11.9968	3.69127e-33	1.09801e-31	1.02336e-31	TRUE	up 0-2h
	GB53301/cact/cactus	OocyteX6h	557.777	1018.95	-0.869325	-1.20017	-16.2119	4.15618e-59	3.06437e-57	2.22162e-57	TRUE	up 0-6h
		6hX24h	1018.95	3001.51	-1.5586	-1.26003	-25.9241	3.56189e-148	4.09183e-146	3.0266e-146	TRUE	up 18-24h
		OocyteX2h	135.104	190.18	-0.493297	-0.523367	-3.24807	0.00116189	0.00427926	0.00398833	TRUE	up 0-2h
	GB47305/tra2/transformer2	OocyteX6h	135.104	179.482	-0.409773	-0.740613	-4.54507	5.49182e-06	2.28449e-05	1.65622e-05	TRUE	up 0-6h
		6hX24h	179.482	372.51	-1.05344	-0.754864	-5.96623	2.42797e-09	1.55942e-08	1.15345e-08	TRUE	up 18-24h
	ame-let-7-3p	OocyteX2h	0	287.644	-9.16814	-9.19852	-15.6134	5.90245e-55	8.82609e-55	8.82609e-55	TRUE	up 0-2h
		OocyteX6h	0	0	N/A	N/A	N/A	N/A	N/A	N/A	FALSE
		6hX24h	0	0	N/A	N/A	N/A	N/A	N/A	N/A	FALSE
	ame-miR-375-3p	OocyteX2h	10363.8	11553.7	-0.156805	-0.18718	-9.60245	7.80661e-22	8.6142e-22	8.6142e-22	TRUE	up 0-2h
		OocyteX6h	10363.8	0	14.3393	14.2122	59.1296	0	0	0	TRUE	up oocyte
		6hX24h	0	99.5213	-7.63693	-7.78807	-10.1452	3.4815e-24	5.38051e-24	5.27678e-25	TRUE	up 18-24h
	ame-iab-4-5p	OocyteX2h	0	0	N/A	N/A	N/A	N/A	N/A	N/A	FALSE
		OocyteX6h	0	0	N/A	N/A	N/A	N/A	N/A	N/A	FALSE
		6hX24h	0	156.112	-8.28644	-8.43757	-12.3006	8.98729e-35	1.4854e-34	1.45676e-35	TRUE	up 18-24h
Class III	GB51354/ovo	OocyteX2h	489.545	175.373	1.48101	1.45094	12.1754	4.20359e-34	1.29284e-32	1.20495e-32	TRUE	up Oocyte
		OocyteX6h	489.545	122.866	1.99436	1.66352	12.8125	1.39512e-37	5.6507e-36	4.09667e-36	TRUE	up oocyte
		6hX24h	122.866	1354.36	-3.46246	-3.16388	-31.4119	1.39278e-216	2.624e-214	1.94089e-214	TRUE	up 18-24h
	GB46985/RpL12	OocyteX2h	1010.77	219.684	2.20196	2.17189	23.1146	3.30001e-118	5.40486e-116	5.03741e-116	TRUE	up Oocyte
		OocyteX6h	1010.77	96.1096	3.39463	3.06379	26.6032	6.23818e-156	1.63427e-153	1.18482e-153	TRUE	up oocyte
		6hX24h	96.1096	1122.99	-3.54652	-3.24794	-28.9371	4.08069e-184	6.20002e-182	4.58596e-182	TRUE	up 18-24h
		OocyteX2h	17.6734	5.55787	1.66897	1.6389	2.52892	0.0114416	0.034533	0.0321853	TRUE	up Oocyte
	GB50986/hunchback/hb	OocyteX6h	17.6734	5.6575	1.64334	1.3125	2.0409	0.0412604	0.0856583	0.0621009	TRUE	up 0-6h
		6hX24h	5.6575	24.0942	-2.09045	-1.79188	-3.00896	0.00262143	0.00793336	0.00586806	TRUE	up 18-24h
		OocyteX2h	19.013	2.67391	2.82996	2.79989	3.66449	0.000247829	0.00102838	0.00095847	TRUE	up Oocyte
	GB41520/Gro	OocyteX6h	19.013	4.30836	2.14177	1.81093	2.67904	0.00738327	0.018088	0.0131135	TRUE	up 0-6h
		6hX24h	4.30836	28.8034	-2.74103	-2.44245	-4.00626	6.16874e-05	0.00024334	0.000179991	TRUE	up 18-24h
	ame-miR-11-5p	OocyteX6h	949.347	0	10.8908	10.8604	24.8467	2.80944e-136	5.4158e-136	5.4158e-136	TRUE	up oocyte
		OocyteX6h	949.347	0	10.8908	10.7637	24.6366	5.11772e-134	8.96977e-134	8.96977e-134	TRUE	up oocyte
		6hX24h	0	69.112	-7.11086	-7.262	-8.63566	5.83904e-18	8.27197e-18	8.11251e-19	TRUE	up 18-24h
	ame-miR-11-3p	OocyteX6h	32098.2	12606.6	1.34831	1.31793	91.7127	0	0	0	TRUE	up oocyte
		OocyteX6h	32098.2	973.939	5.04252	4.91542	180.286	0	0	0	TRUE	up oocyte
		6hX24h	973.939	1574.22	-0.692732	-0.843866	-14.565	4.68684e-48	8.7146e-48	8.5466e-49	TRUE	up 18-24h
	ame-miR-263b-5p	OocyteX2h	3775.96	0	12.8826	12.8523	41.5243	0	0	0	TRUE	up oocyte
		OocyteX6h	3775.96	0	12.8826	12.7555	41.2306	0	0	0	TRUE	up oocyte
		6hX24h	0	82.0231	-7.35796	-7.50909	-9.32014	1.16192e-20	1.72835e-20	1.69503e-21	TRUE	up 18-24h
	GB52719/run	OocyteX2h	0	0	N/A	N/A	N/A	N/A	N/A	N/A	FALSE
		OocyteX6h	0	0	N/A	N/A	N/A	N/A	N/A	N/A	FALSE
		6hX24h	0	940.656	-10.6241	-10.3255	-24.6923	1.29407e-134	1.31548e-132	9.73021e-133	TRUE	up 18-24h

## Sheet: Fig 3_genes_information_Haploid
Expression (RPKM) and DEGseq output of haploid embryos highlights genes in the manuscript. The genes were classified according to DEGseq results (see in Material and methods). Here we show all comparisons made for each highlight genes.
			RPKM expression		DEGseq Output
		Gene/miRNA Names	mature oocyte (RPKM)	0-2h_haploid (RPKM)	log2(Fold_change)	log2(Fold_change) normalized	z-score	p-value	q-value(Benjamini et al. 1995)	q-value(Storey et al. 2003)	Signature(p-value < 0.05)
Class I	GB53451/lola	OocyteX2h	74.9741	28.4169	1.39964	1.30618	4.35073	1.35683e-05	6.57744e-05	5.33837e-05	TRUE	up Oocyte
		OocyteX6h	74.9741	40.2418	0.897697	0.52646	1.92035	0.0548135	0.107672	0.0711372	FALSE
		6hX24h	40.2418	4.08285	3.30105	3.74278	6.60623	3.94218e-11	3.49744e-10	3.07505e-10	TRUE	up 0-6h
	GB44117/ed	OocyteX2h	91.436	22.6316	2.01442	1.92096	6.35204	2.12475e-10	1.7745e-09	1.43929e-09	TRUE	up Oocyte
		OocyteX6h	91.436	40.453	1.17652	0.80528	3.09089	0.00199558	0.00532589	0.00351874	FALSE	up 0-6h
		6hX24h	40.453	8.43001	2.26264	2.70438	5.72944	1.00761e-08	7.12586e-08	6.26527e-08	TRUE	up 0-6h
	GB40085/Ca-beta	OocyteX2h	12.1141	0	6.11988	6.02642	3.56092	0.000369558	0.00146529	0.00118926	TRUE	up Oocyte
		OocyteX6h	12.1141	0	7.74069	7.36946	3.30094	0.000963603	0.00271015	0.00179055	TRUE	up 0-6h
		6hX24h	0	1.31916	-4.54171	-4.09997	-1.05676	0.290619	0.540708	0.475406	FALSE
	ame-miR-263b-5p	OocyteX2h	3775.96	0	12.8826	12.849	41.5139	0	0	0	TRUE	up oocyte
		OocyteX6h	3775.96	680.543	2.47208	2.31131	45.3955	0	0	0	TRUE	up oocyte
		6hX24h	680.543	366.354	0.893446	1.02348	11.2153	3.42982e-29	4.21582e-29	3.43231e-31	TRUE	up 0-6h
	ame-miR-14-3p	OocyteX2h	58691.2	9613.7	2.60998	2.57632	194.856	0	0	0	TRUE	up oocyte
		OocyteX6h	58691.2	18991.7	1.62778	1.467	131.714	0	0	0	TRUE	up oocyte
		6hX24h	18991.7	777.893	4.60965	4.73969	144.126	0	0	0	TRUE	up 0-6h
Class II	GB52047/Zelda	OocyteX2h	10.5668	13.2011	-0.321122	-0.41458	-0.698512	0.484857	0.773994	0.628161	FALSE
		OocyteX6h	10.5668	31.3283	-1.56793	-1.93916	-4.07092	4.68288e-05	0.000163533	0.000108044	TRUE	up oocyte
		6hX24h	31.3283	92.4704	-1.56153	-1.11979	-4.05023	5.11663e-05	0.000238954	0.000210095	TRUE	up 18-24h
	GB44402/Wnt2	OocyteX2h
		OocyteX6h	0	0	NA	NA	NA	NA	NA	NA	FALSE
		6hX24h	0	38.7118	-8.53716	-8.09542	-5.65616	1.54794e-08	1.08032e-07	9.49846e-08	TRUE	up 18-24h
	GB46655/U2af	OocyteX2h	37.0774	79.1691	-1.0944	-1.18785	-4.28665	1.81391e-05	8.68174e-05	7.04626e-05	TRUE	up 0-2h
		OocyteX6h	37.0774	68.4329	-0.88415	-1.25539	-4.38518	1.15889e-05	4.40565e-05	2.91075e-05	TRUE	up oocyte
		6hX24h	68.4329	190.731	-1.47877	-1.03703	-5.46501	4.62893e-08	3.08768e-07	2.71478e-07	TRUE	up 18-24h
		OocyteX2h	0	9.29425	-3.38034	-3.47379	-2.89029	0.00384892	0.0127187	0.0103227	TRUE	up 0-2h
	GB52719/run	OocyteX6h	0	0	0.709964	0.338727	0.139264	0.889242	0.960497	0.634505	FALSE
		6hX24h	0	588.194	-10.0741	-9.63237	-20.0998	7.41134e-90	6.63685e-88	5.83532e-88	TRUE	up 18-24h
		OocyteX2h	557.777	1016.17	-0.865383	-0.958841	-12.9037	4.28756e-38	1.58745e-36	1.2884e-36	TRUE	up 0-2h
	GB53301/cact/cactus	OocyteX6h	557.777	1092.57	-0.969959	-1.3412	-18.4517	5.05341e-76	4.90341e-74	3.23961e-74	TRUE	up oocyte
		6hX24h	1092.57	4725.67	-2.1128	-1.67106	-39.3256	0	0	0	TRUE	up 18-24h
		OocyteX2h	135.104	187.093	-0.469691	-0.563149	-3.48152	0.00049858	0.00192737	0.00156387	TRUE	up 0-2h
	GB47305/tra2/transformer2	OocyteX6h	135.104	154.574	-0.194233	-0.565469	-3.34582	0.000820396	0.0023326	0.00154111	TRUE	up oocyte
		6hX24h	154.574	600.83	-1.95866	-1.51692	-13.0575	5.75551e-39	1.86995e-37	1.64412e-37	TRUE	up 18-24h
	ame-let-7-3p	OocyteX2h	0	0	NA	NA	NA	NA	NA	NA	FALSE
		OocyteX6h	0	0	NA	NA	NA	NA	NA	NA	FALSE
		6hX24h	0	127.003	-7.98872	-7.85868	-10.8787	1.45635e-27	1.75356e-27	1.42766e-29	TRUE	up 18-24h
	ame-miR-184-3p	OocyteX2h	724573	1.80304e+06	-1.31523	-1.34889	-751.834	0	0	0	TRUE	up 0-2h
		OocyteX6h	724573	166435	2.12217	1.96139	577.697	0	0	0	TRUE	up oocyte
		6hX24h	166435	531324	-1.67463	-1.5446	-419.795	0	0	0	TRUE	up 18-24h
	ame-miR-184-5p	OocyteX2h	0	0	NA	NA	NA	NA	NA	NA	FALSE
		OocyteX6h	0	0	NA	NA	NA	NA	NA	NA	FALSE
		6hX24h	0	138.047	-8.10901	-7.97898	-11.2779	1.68774e-29	2.09636e-29	1.70675e-31	TRUE	up 18-24h
	ame-miR-92a-3p	OocyteX2h	37215.4	75161.7	-1.0141	-1.04776	-118.423	0	0	0	TRUE	up 0-2h
		OocyteX6h	37215.4	50214.4	-0.432202	-0.592978	-60.6139	0	0	0	TRUE	up 0-6h
		6hX24h	50214.4	83710.8	-0.737311	-0.607277	-76.0915	0	0	0	TRUE	up 18-24h
Class III	GB51354/ovo	OocyteX2h	489.545	143.433	1.77106	1.6776	13.3903	6.89099e-41	2.84604e-39	2.3099e-39	TRUE	up Oocyte
		OocyteX6h	489.545	144.206	1.76331	1.39208	11.1695	5.7528e-29	1.55606e-27	1.02806e-27	TRUE	up 0-6h
		6hX24h	144.206	439.58	-1.608	-1.16626	-9.12458	7.20165e-20	1.12648e-18	9.90432e-19	TRUE	up 18-24h
	GB46985/RpL12	OocyteX2h	1010.77	245.518	2.04155	1.9481	21.3227	6.98414e-101	9.98952e-99	8.10768e-99	TRUE	up Oocyte
		OocyteX6h	1010.77	79.8308	3.66237	3.29113	27.3043	3.76605e-164	9.79653e-162	6.47242e-162	TRUE	up 0-6h
		6hX24h	79.8308	412.454	-2.36921	-1.92748	-12.8017	1.6031e-37	5.02608e-36	4.41907e-36	TRUE	up 18-24h
	ame-miR-14-5p	OocyteX2h	33529.9	0	16.0332	15.9995	89.235	0	0	0	TRUE	up oocyte
		OocyteX6h	33529.9	567.686	5.88421	5.72343	185.477	0	0	0	TRUE	up oocyte
		6hX24h	567.686	841.394	-0.567688	-0.437654	-5.64228	1.67815e-08	1.78398e-08	1.45243e-10	TRUE	up 18-24h
	ame-miR-34-5p	OocyteX2h	7731.27	0	13.9165	13.8828	53.655	0	0	0	TRUE	up oocyte
		OocyteX6h	7731.27	464.471	4.05705	3.89627	83.2037	0	0	0	TRUE	up oocyte
		6hX24h	464.471	603.264	-0.377201	-0.247167	-2.78869	0.00529214	0.00547783	4.45977e-05	TRUE	up 18-24h
	ame-miR-34-3p	OocyteX2h	138.553	0	8.1143	8.08063	11.4266	3.07878e-30	3.22151e-30	3.22151e-30	TRUE	up oocyte
		OocyteX6h	138.553	0	8.1143	7.95352	11.2552	2.18297e-29	2.39374e-29	2.39374e-29	TRUE	up oocyte
		6hX24h	0	174.629	-8.44815	-8.31811	-12.4689	1.10361e-35	1.47984e-35	1.20481e-37	TRUE	up 18-24h
	ame-miR-9a-3p	OocyteX2h	8440.6	0	14.0431	14.0095	55.3457	0	0	0	TRUE	up oocyte
		OocyteX6h	8440.6	949.11	3.1527	2.99192	78.0882	0	0	0	TRUE	up oocyte
		6hX24h	949.11	1788.26	-0.913909	-0.783875	-13.8754	8.93319e-44	1.27002e-43	1.03399e-45	TRUE	up 18-24h
	ame-miR-9a-5p	OocyteX2h	191235	72328.8	1.40271	1.36904	231.511	0	0	0	TRUE	up oocyte
		OocyteX6h	191235	5991.26	4.99635	4.83557	437.168	0	0	0	TRUE	up oocyte
		6hX24h	5991.26	135908	-4.50362	-4.37359	-362.848	0	0	0	TRUE	up 18-24h
	ame-miR-11-5p	OocyteX6h	949.347	0	10.8908	10.8571	24.8393	3.37457e-136	5.44064e-136	5.44064e-136	TRUE	up oocyte
		OocyteX6h	949.347	0	10.8908	10.73	24.5667	2.86758e-133	4.74943e-133	4.74943e-133	TRUE	up oocyte
		6hX24h	0	308.688	-9.27	-9.13997	-15.7979	3.21869e-56	4.80767e-56	3.91416e-58	TRUE	up 18-24h
	ame-miR-11-3p	OocyteX6h	32098.2	6473.87	2.30979	2.27613	134.045	0	0	0	TRUE	up oocyte
		OocyteX6h	32098.2	1051.27	4.93229	4.77151	178.437	0	0	0	TRUE	up oocyte
		6hX24h	1051.27	26503	-4.65595	-4.52592	-161.292	0	0	0	TRUE	up 18-24h
	ame-miR-375-3p	OocyteX2h	10363.8	0	14.3393	14.3056	59.4915	0	0	0	TRUE	up oocyte
		OocyteX6h	10363.8	0	14.3393	14.1785	59.0067	0	0	0	TRUE	up oocyte
		6hX24h	0	222.255	-8.79607	-8.66604	-13.7977	2.63063e-43	3.65193e-43	2.97322e-45	TRUE	up 18-24h
	ame-let-7-5p	OocyteX2h	29317.9	7865.76	1.89812	1.86446	112.702	0	0	0	TRUE	up oocyte
		OocyteX6h	29317.9	12231.1	1.26123	1.10046	74.3543	0	0	0	TRUE	up oocyte
		6hX24h	12231.1	22622.4	-0.887202	-0.757168	-47.9304	0	0	0	TRUE	up 18-24h
