# Supplementary material for: Transcriptome Analysis of Honeybee (Apis Mellifera) Haploid and Diploid Embryos Reveals Early Zygotic Transcription during Cleavage
Source: PLoS One. 2016 Jan 11;11(1):e0146447. doi: 10.1371/journal.pone.0146447 (PMC4713447; doi:10.1371/journal.pone.0146447)
Supplement: S6 Table — DAVID output. (XLSX) [file pone.0146447.s006.xlsx]

## Sheet: Class I
Diploid						Haploid
Term (Biological Processes)	Count	%	P-Value	Benjamini		Term (Biological Processes)	Count	%	P-Value	Benjamini
regulation of transcription	36	12,7	6,9E-4	4,2E-2		cellular component morphogenesis	26	11,1	8,3E-5	3,1E-2
cellular component morphogenesis	32	11,3	4,5E-6	5,6E-3		imaginal disc development	24	10,3	1,7E-5	2,0E-2
regulation of transcription, DNA-dependent	31	11,0	2,7E-4	2,6E-2		cell morphogenesis	24	10,3	5,2E-5	3,0E-2
regulation of RNA metabolic process	31	11,0	1,5E-3	6,1E-2		cytoskeleton organization	24	10,3	1,1E-4	2,6E-2
cell morphogenesis	28	9,9	1,4E-5	5,7E-3		reproductive process in a multicellular organism	24	10,3	6,2E-2	5,2E-1
neuron differentiation	26	9,2	2,9E-5	5,2E-3		multicellular organism reproduction	24	10,3	6,2E-2	5,2E-1
imaginal disc development	26	9,2	3,3E-5	3,7E-3		reproductive developmental process	22	9,4	2,2E-3	1,1E-1
gamete generation	25	8,8	8,5E-2	6,1E-1		gamete generation	22	9,4	7,7E-2	5,4E-1
cell projection organization	25	8,8	1,3E-5	8,0E-3		sexual reproduction	22	9,4	9,5E-2	5,8E-1
oogenesis	24	8,5	8,3E-3	1,8E-1		regionalization	20	8,5	3,3E-3	1,1E-1
female gamete generation	24	8,5	9,6E-3	1,9E-1		pattern specification process	20	8,5	6,0E-3	1,5E-1
post-embryonic development	24	8,5	5,1E-4	3,3E-2		reproductive cellular process	20	8,5	9,2E-3	1,9E-1
cell projection morphogenesis	23	8,1	1,5E-5	4,7E-3		cell cycle	20	8,5	6,1E-2	5,2E-1
cell part morphogenesis	23	8,1	2,6E-5	5,3E-3		ion transport	19	8,1	3,6E-4	5,1E-2
reproductive developmental process	22	7,8	1,5E-2	2,5E-1		female gamete generation	19	8,1	4,0E-2	4,3E-1
cell morphogenesis involved in differentiation	22	7,8	2,1E-5	5,3E-3		cell projection organization	18	7,7	1,8E-3	9,5E-2
neuron development	22	7,8	1,5E-4	1,6E-2		post-embryonic development	18	7,7	1,0E-2	2,0E-1
instar larval or pupal development	22	7,8	1,8E-3	6,3E-2		oogenesis	18	7,7	6,3E-2	5,1E-1
cytoskeleton organization	22	7,8	6,2E-3	1,5E-1		cell cycle process	18	7,7	7,1E-2	5,3E-1
neuron projection morphogenesis	21	7,4	3,0E-5	4,6E-3		cell morphogenesis involved in differentiation	17	7,3	6,6E-4	6,7E-2
neuron projection development	21	7,4	3,2E-5	4,3E-3		cell projection morphogenesis	17	7,3	1,2E-3	7,8E-2
cell morphogenesis involved in neuron differentiation	21	7,4	3,3E-5	4,1E-3		cell part morphogenesis	17	7,3	1,7E-3	9,3E-2
transcription	20	7,1	2,1E-2	2,9E-1		neuron differentiation	17	7,3	1,3E-2	2,3E-1
instar larval or pupal morphogenesis	20	7,1	1,1E-3	5,3E-2		instar larval or pupal development	17	7,3	1,5E-2	2,4E-1
post-embryonic morphogenesis	20	7,1	1,3E-3	5,9E-2		wing disc development	16	6,8	8,7E-4	7,5E-2
metamorphosis	20	7,1	1,8E-3	6,1E-2		neuron projection morphogenesis	16	6,8	1,0E-3	8,3E-2
neurological system process	20	7,1	9,0E-2	6,2E-1		neuron projection development	16	6,8	1,1E-3	8,1E-2
post-embryonic organ development	19	6,7	4,5E-4	3,1E-2		cell morphogenesis involved in neuron differentiation	16	6,8	1,1E-3	7,8E-2
imaginal disc-derived appendage development	17	6,0	3,9E-4	2,9E-2		neuron development	16	6,8	6,6E-3	1,6E-1
appendage development	17	6,0	4,4E-4	3,1E-2		behavior	16	6,8	3,8E-2	4,2E-1
imaginal disc morphogenesis	17	6,0	2,0E-3	6,5E-2		post-embryonic organ development	15	6,4	4,1E-3	1,2E-1
post-embryonic organ morphogenesis	17	6,0	2,0E-3	6,5E-2		instar larval or pupal morphogenesis	15	6,4	1,5E-2	2,5E-1
cell motion	17	6,0	4,1E-3	1,1E-1		post-embryonic morphogenesis	15	6,4	1,7E-2	2,6E-1
ion transport	17	6,0	1,3E-2	2,3E-1		metamorphosis	15	6,4	2,1E-2	2,8E-1
imaginal disc-derived appendage morphogenesis	16	5,7	9,5E-4	5,0E-2		tissue morphogenesis	14	6,0	2,2E-3	1,1E-1
appendage morphogenesis	16	5,7	1,1E-3	5,4E-2		chromosome organization	14	6,0	6,7E-3	1,6E-1
wing disc development	16	5,7	4,6E-3	1,2E-1		imaginal disc morphogenesis	14	6,0	7,1E-3	1,7E-1
regulation of transcription from RNA polymerase II promoter	15	5,3	3,2E-4	2,8E-2		post-embryonic organ morphogenesis	14	6,0	7,1E-3	1,7E-1
embryonic morphogenesis	15	5,3	1,6E-3	6,0E-2		mitotic cell cycle	14	6,0	4,0E-2	4,2E-1
post-embryonic appendage morphogenesis	14	4,9	4,9E-3	1,3E-1		morphogenesis of an epithelium	13	5,6	2,9E-3	1,2E-1
tissue morphogenesis	14	4,9	9,1E-3	1,9E-1		epithelium development	13	5,6	4,1E-3	1,2E-1
ovarian follicle cell development	13	4,6	5,2E-3	1,3E-1		axonogenesis	12	5,1	3,1E-3	1,1E-1
chromosome organization	13	4,6	5,1E-2	4,8E-1		ovarian follicle cell development	12	5,1	3,9E-3	1,2E-1
axonogenesis	13	4,6	4,1E-3	1,1E-1		cell-cell signaling	12	5,1	5,1E-3	1,3E-1
morphogenesis of an epithelium	13	4,6	1,1E-2	2,0E-1		post-embryonic appendage morphogenesis	12	5,1	9,2E-3	1,9E-1
cell fate commitment	13	4,6	1,4E-2	2,3E-1		imaginal disc-derived appendage morphogenesis	12	5,1	1,2E-2	2,3E-1
epithelium development	13	4,6	1,5E-2	2,5E-1		appendage morphogenesis	12	5,1	1,4E-2	2,4E-1
positive regulation of macromolecule biosynthetic process	12	4,2	3,8E-4	3,1E-2		imaginal disc-derived appendage development	12	5,1	1,4E-2	2,4E-1
positive regulation of macromolecule metabolic process	12	4,2	8,5E-4	4,7E-2		appendage development	12	5,1	1,5E-2	2,4E-1
positive regulation of cellular biosynthetic process	12	4,2	1,6E-3	6,2E-2		microtubule cytoskeleton organization	12	5,1	5,1E-2	4,7E-1
positive regulation of biosynthetic process	12	4,2	1,6E-3	6,2E-2		cell motion	12	5,1	5,9E-2	5,1E-1
cell-cell signaling	12	4,2	1,7E-2	2,6E-1		locomotory behavior	11	4,7	5,0E-3	1,4E-1
imaginal disc-derived wing morphogenesis	12	4,2	2,1E-2	3,0E-1		regulation of transcription from RNA polymerase II promoter	11	4,7	7,5E-3	1,7E-1
wing disc morphogenesis	12	4,2	2,2E-2	3,0E-1		imaginal disc-derived wing morphogenesis	11	4,7	1,7E-2	2,6E-1
macromolecular complex subunit organization	12	4,2	9,6E-2	6,4E-1		wing disc morphogenesis	11	4,7	1,8E-2	2,6E-1
locomotory behavior	11	3,9	1,5E-2	2,5E-1		embryonic morphogenesis	11	4,7	2,2E-2	2,8E-1
macromolecular complex assembly	11	3,9	9,0E-2	6,2E-1		cation transport	11	4,7	4,1E-2	4,3E-1
negative regulation of macromolecule biosynthetic process	11	3,9	9,0E-2	6,2E-1		segmentation	11	4,7	4,9E-2	4,7E-1
negative regulation of biosynthetic process	11	3,9	9,6E-2	6,4E-1		macromolecular complex subunit organization	11	4,7	7,5E-2	5,4E-1
negative regulation of cellular biosynthetic process	11	3,9	9,6E-2	6,4E-1		positive regulation of macromolecule biosynthetic process	10	4,3	1,6E-3	9,4E-2
actin cytoskeleton organization	10	3,5	9,7E-3	1,9E-1		positive regulation of macromolecule metabolic process	10	4,3	3,1E-3	1,2E-1
actin filament-based process	10	3,5	1,0E-2	1,9E-1		positive regulation of cellular biosynthetic process	10	4,3	5,1E-3	1,4E-1
positive regulation of transcription	10	3,5	2,5E-3	7,7E-2		positive regulation of biosynthetic process	10	4,3	5,1E-3	1,4E-1
positive regulation of gene expression	10	3,5	2,6E-3	8,0E-2		synaptic transmission	10	4,3	1,9E-2	2,6E-1
positive regulation of nucleobase, nucleoside, nucleotide and nucleic acid metabolic process	10	3,5	3,3E-3	9,7E-2		transmission of nerve impulse	10	4,3	2,3E-2	2,9E-1
positive regulation of nitrogen compound metabolic process	10	3,5	3,3E-3	9,7E-2		germ cell development	10	4,3	7,3E-2	5,3E-1
axon guidance	10	3,5	7,1E-3	1,6E-1		macromolecular complex assembly	10	4,3	7,7E-2	5,4E-1
open tracheal system development	10	3,5	1,5E-2	2,4E-1		positive regulation of transcription	9	3,8	3,1E-3	1,2E-1
respiratory system development	10	3,5	1,5E-2	2,4E-1		positive regulation of gene expression	9	3,8	3,3E-3	1,2E-1
regulation of cell cycle	10	3,5	2,4E-2	3,1E-1		positive regulation of nitrogen compound metabolic process	9	3,8	4,0E-3	1,2E-1
synaptic transmission	10	3,5	4,8E-2	4,7E-1		positive regulation of nucleobase, nucleoside, nucleotide and nucleic acid metabolic process	9	3,8	4,0E-3	1,2E-1
transmission of nerve impulse	10	3,5	5,8E-2	5,1E-1		dorsal/ventral pattern formation	9	3,8	7,8E-3	1,7E-1
cellular macromolecular complex subunit organization	10	3,5	6,9E-2	5,6E-1		open tracheal system development	9	3,8	1,6E-2	2,4E-1
positive regulation of transcription, DNA-dependent	9	3,2	1,6E-3	6,1E-2		respiratory system development	9	3,8	1,6E-2	2,4E-1
positive regulation of RNA metabolic process	9	3,2	1,8E-3	6,0E-2		cell adhesion	9	3,8	3,1E-2	3,7E-1
cell fate determination	9	3,2	1,6E-2	2,5E-1		biological adhesion	9	3,8	4,6E-2	4,5E-1
cellular macromolecular complex assembly	9	3,2	5,5E-2	5,0E-1		axis specification	9	3,8	6,3E-2	5,1E-1
cell adhesion	9	3,2	7,1E-2	5,6E-1		cellular macromolecular complex subunit organization	9	3,8	6,6E-2	5,2E-1
biological adhesion	9	3,2	1,0E-1	6,5E-1		blastoderm segmentation	9	3,8	9,1E-2	5,7E-1
dendrite morphogenesis	8	2,8	2,7E-2	3,4E-1		germarium-derived egg chamber formation	8	3,4	3,4E-4	5,5E-2
dendrite development	8	2,8	2,7E-2	3,4E-1		positive regulation of transcription, DNA-dependent	8	3,4	2,5E-3	1,2E-1
muscle organ development	8	2,8	6,2E-2	5,3E-1		positive regulation of RNA metabolic process	8	3,4	2,9E-3	1,3E-1
positive regulation of transcription from RNA polymerase II promoter	7	2,5	1,5E-3	6,3E-2		adult behavior	8	3,4	1,4E-2	2,4E-1
eggshell chorion assembly	7	2,5	7,4E-3	1,7E-1		metal ion transport	8	3,4	6,1E-2	5,2E-1
gastrulation	7	2,5	9,1E-3	1,9E-1		cellular macromolecular complex assembly	8	3,4	6,1E-2	5,2E-1
peripheral nervous system development	7	2,5	2,3E-2	3,1E-1		anterior/posterior pattern formation	8	3,4	6,9E-2	5,2E-1
cellular component assembly involved in morphogenesis	7	2,5	2,5E-2	3,2E-1		maintenance of protein location	7	3,0	1,1E-4	3,2E-2
chorion-containing eggshell formation	7	2,5	3,0E-2	3,6E-1		maintenance of location	7	3,0	4,3E-4	5,4E-2
eggshell formation	7	2,5	3,2E-2	3,6E-1		cell-cell adhesion	7	3,0	1,5E-3	9,0E-2
regulation of mitotic cell cycle	7	2,5	3,6E-2	3,9E-1		adult locomotory behavior	7	3,0	8,6E-3	1,8E-1
germarium-derived egg chamber formation	6	2,1	2,0E-2	2,9E-1		multicellular organismal aging	7	3,0	1,4E-2	2,4E-1
maintenance of location	6	2,1	6,1E-3	1,5E-1		aging	7	3,0	1,4E-2	2,4E-1
organic acid transport	6	2,1	1,0E-2	1,9E-1		determination of adult life span	7	3,0	1,4E-2	2,4E-1
carboxylic acid transport	6	2,1	1,0E-2	1,9E-1		morphogenesis of embryonic epithelium	7	3,0	4,2E-2	4,3E-1
heart development	6	2,1	2,9E-2	3,5E-1		axon guidance	7	3,0	6,8E-2	5,2E-1
antimicrobial humoral response	6	2,1	3,1E-2	3,6E-1		muscle organ development	7	3,0	7,6E-2	5,5E-1
humoral immune response	6	2,1	5,7E-2	5,1E-1		actin cytoskeleton organization	7	3,0	8,3E-2	5,5E-1
actin filament organization	6	2,1	5,7E-2	5,1E-1		actin filament-based process	7	3,0	8,5E-2	5,5E-1
mesoderm development	6	2,1	7,8E-2	5,9E-1		anterior/posterior axis specification	7	3,0	9,1E-2	5,7E-1
determination of adult life span	6	2,1	8,4E-2	6,0E-1		homophilic cell adhesion	6	2,6	2,7E-4	5,0E-2
multicellular organismal aging	6	2,1	8,4E-2	6,0E-1		maintenance of protein location in cell	6	2,6	5,9E-4	6,6E-2
aging	6	2,1	8,4E-2	6,0E-1		maintenance of location in cell	6	2,6	7,8E-4	7,3E-2
regulation of mitosis	5	1,8	2,0E-2	3,0E-1		anion transport	6	2,6	3,0E-3	1,2E-1
regulation of nuclear division	5	1,8	2,0E-2	3,0E-1		neuron recognition	6	2,6	3,6E-3	1,2E-1
nucleosome organization	5	1,8	2,4E-2	3,1E-1		cell recognition	6	2,6	3,9E-3	1,3E-1
anion transport	5	1,8	3,0E-2	3,5E-1		cuticle development	6	2,6	1,1E-2	2,1E-1
protein-DNA complex assembly	5	1,8	3,2E-2	3,6E-1		gastrulation	6	2,6	1,8E-2	2,6E-1
chromatin assembly or disassembly	5	1,8	5,4E-2	5,0E-1		imaginal disc pattern formation	6	2,6	5,3E-2	4,8E-1
negative regulation of transcription from RNA polymerase II promoter	5	1,8	6,6E-2	5,5E-1		transmembrane receptor protein tyrosine kinase signaling pathway	6	2,6	8,1E-2	5,5E-1
DNA packaging	5	1,8	8,0E-2	5,9E-1		growth	6	2,6	8,4E-2	5,5E-1
heterocycle catabolic process	5	1,8	1,6E-3	6,0E-2		protein folding	6	2,6	9,7E-2	5,8E-1
nucleosome assembly	5	1,8	5,6E-3	1,4E-1		flight behavior	5	2,1	1,8E-2	2,6E-1
cellular amino acid catabolic process	5	1,8	8,9E-3	1,9E-1		positive regulation of transcription from RNA polymerase II promoter	5	2,1	2,1E-2	2,8E-1
chromatin assembly	5	1,8	1,2E-2	2,2E-1		mushroom body development	5	2,1	2,1E-2	2,8E-1
amine catabolic process	5	1,8	1,2E-2	2,2E-1		wing disc pattern formation	5	2,1	5,6E-2	5,0E-1
maintenance of protein location	5	1,8	1,3E-2	2,3E-1		regulation of translation	5	2,1	6,6E-2	5,2E-1
amino acid transport	5	1,8	1,7E-2	2,6E-1		ATP biosynthetic process	5	2,1	8,3E-2	5,5E-1
amine transport	5	1,8	2,0E-2	3,0E-1		developmental growth	5	2,1	8,9E-2	5,7E-1
organic acid catabolic process	5	1,8	2,6E-2	3,2E-1		ATP metabolic process	5	2,1	8,9E-2	5,7E-1
carboxylic acid catabolic process	5	1,8	2,6E-2	3,2E-1		purine ribonucleoside triphosphate biosynthetic process	5	2,1	9,5E-2	5,8E-1
neuron recognition	5	1,8	3,4E-2	3,8E-1		purine nucleoside triphosphate biosynthetic process	5	2,1	9,5E-2	5,8E-1
cell recognition	5	1,8	3,6E-2	3,9E-1		ribonucleoside triphosphate biosynthetic process	5	2,1	9,9E-2	5,8E-1
cuticle development	5	1,8	7,6E-2	5,8E-1		nucleoside triphosphate biosynthetic process	5	2,1	9,9E-2	5,8E-1
regulation of oskar mRNA translation	4	1,4	3,7E-3	1,1E-1		cytoskeletal anchoring at plasma membrane	4	1,7	5,1E-3	1,3E-1
organic anion transport	4	1,4	1,7E-2	2,6E-1		calcium-dependent cell-cell adhesion	4	1,7	9,4E-3	1,9E-1
gastrulation with mouth forming first	4	1,4	6,1E-2	5,2E-1		heterocycle catabolic process	4	1,7	9,4E-3	1,9E-1
dorsal appendage formation	4	1,4	6,1E-2	5,2E-1		morphogenesis of follicular epithelium	4	1,7	2,1E-2	2,8E-1
gastrulation involving germ band extension	4	1,4	6,1E-2	5,2E-1		nucleosome assembly	4	1,7	2,3E-2	2,9E-1
ovarian nurse cell to oocyte transport	4	1,4	7,3E-2	5,7E-1		calcium ion transport	4	1,7	2,5E-2	3,1E-1
histidine catabolic process	4	1,4	7,9E-4	4,6E-2		cellular amino acid catabolic process	4	1,7	3,2E-2	3,7E-1
histidine family amino acid catabolic process	4	1,4	7,9E-4	4,6E-2		gastrulation involving germ band extension	4	1,7	4,0E-2	4,3E-1
histidine family amino acid metabolic process	4	1,4	1,2E-3	5,4E-2		chromatin assembly	4	1,7	4,0E-2	4,3E-1
histidine metabolic process	4	1,4	1,2E-3	5,4E-2		amine catabolic process	4	1,7	4,0E-2	4,3E-1
maintenance of protein location in cell	4	1,4	4,9E-2	4,8E-1		gastrulation with mouth forming first	4	1,7	4,0E-2	4,3E-1
vesicle organization	4	1,4	4,9E-2	4,8E-1		di-, tri-valent inorganic cation transport	4	1,7	4,6E-2	4,5E-1
maintenance of location in cell	4	1,4	5,7E-2	5,1E-1		ovarian nurse cell to oocyte transport	4	1,7	4,9E-2	4,7E-1
leg joint morphogenesis	3	1,1	3,5E-2	3,8E-1		centrosome organization	4	1,7	6,2E-2	5,2E-1
brain morphogenesis	3	1,1	4,7E-2	4,7E-1		nucleosome organization	4	1,7	6,6E-2	5,2E-1
startle response	3	1,1	4,7E-2	4,7E-1		organic acid catabolic process	4	1,7	6,9E-2	5,2E-1
locomotion involved in locomotory behavior	3	1,1	4,7E-2	4,7E-1		carboxylic acid catabolic process	4	1,7	6,9E-2	5,2E-1
neuromuscular process	3	1,1	5,3E-2	4,9E-1		molting cycle, chitin-based cuticle	4	1,7	7,7E-2	5,4E-1
leg segmentation	3	1,1	6,6E-2	5,5E-1		microtubule organizing center organization	4	1,7	7,7E-2	5,4E-1
cytoskeletal anchoring at plasma membrane	3	1,1	6,6E-2	5,5E-1		protein-DNA complex assembly	4	1,7	8,1E-2	5,5E-1
appendage segmentation	3	1,1	6,6E-2	5,5E-1		wing disc dorsal/ventral pattern formation	4	1,7	8,9E-2	5,7E-1
oxygen and reactive oxygen species metabolic process	3	1,1	8,1E-2	5,9E-1		molting cycle, protein-based cuticle	4	1,7	9,3E-2	5,7E-1
embryonic foregut morphogenesis	2	0,7	7,3E-2	5,7E-1		molting cycle	4	1,7	9,3E-2	5,7E-1
regulation of cell migration	2	0,7	7,3E-2	5,7E-1		histidine family amino acid catabolic process	3	1,3	1,1E-2	2,2E-1
regulation of cell motion	2	0,7	7,3E-2	5,7E-1		histidine catabolic process	3	1,3	1,1E-2	2,2E-1
cell migration involved in gastrulation	2	0,7	9,7E-2	6,4E-1		histidine family amino acid metabolic process	3	1,3	1,5E-2	2,4E-1
positive regulation of oskar mRNA translation	2	0,7	9,7E-2	6,4E-1		histidine metabolic process	3	1,3	1,5E-2	2,4E-1
synaptic vesicle fusion to presynaptic membrane	2	0,7	5,0E-2	4,8E-1		regulation of oskar mRNA translation	3	1,3	3,0E-2	3,6E-1
regulation of compound eye cone cell fate specification	2	0,7	7,3E-2	5,7E-1		leg segmentation	3	1,3	4,9E-2	4,6E-1
negative regulation of compound eye cone cell fate specification	2	0,7	7,3E-2	5,7E-1		appendage segmentation	3	1,3	4,9E-2	4,6E-1
mesodermal cell migration	2	0,7	9,7E-2	6,4E-1		translational elongation	3	1,3	6,0E-2	5,2E-1
						regulation of membrane potential	3	1,3	6,0E-2	5,2E-1
						protein polymerization	3	1,3	6,6E-2	5,2E-1
						organic anion transport	3	1,3	7,8E-2	5,4E-1
						oligosaccharide metabolic process	3	1,3	9,1E-2	5,7E-1
						cuticle pattern formation	3	1,3	9,7E-2	5,8E-1
						regulation of postsynaptic membrane potential	2	0,9	4,2E-2	4,3E-1
						regulation of excitatory postsynaptic membrane potential	2	0,9	4,2E-2	4,3E-1
						membrane depolarization	2	0,9	6,2E-2	5,1E-1
						regulation of homeostatic process	2	0,9	8,2E-2	5,5E-1
						regulation of sequestering of calcium ion	2	0,9	8,2E-2	5,5E-1

## Sheet: Class II
Diploid							Haploid
Term (Biological Processes)	Count	%	P-Value	Benjamini			Term (Biological Processes)	Count	%	P-Value	Benjamini
regulation of transcription	124	9,4	1,9E-4	6,2E-3			regulation of transcription	86	9,1	1,6E-3	5,4E-2
regulation of RNA metabolic process	103	7,8	1,5E-3	4,1E-2			regulation of RNA metabolic process	73	7,7	3,7E-3	1,1E-1
cell cycle	101	7,6	1,1E-4	3,9E-3			translation	64	6,8	2,4E-4	1,6E-2
transcription	100	7,5	8,6E-11	1,8E-8			cell cycle	64	6,8	1,4E-2	2,7E-1
translation	100	7,5	9,0E-8	5,6E-6			cell surface receptor linked signal transduction	61	6,4	5,5E-2	5,4E-1
RNA processing	99	7,5	1,8E-22	3,6E-19			protein localization	60	6,3	5,2E-7	3,2E-4
cytoskeleton organization	98	7,4	9,4E-10	1,1E-7			phosphate metabolic process	58	6,1	1,6E-2	2,8E-1
cell cycle process	86	6,5	1,5E-3	4,0E-2			phosphorus metabolic process	58	6,1	1,6E-2	2,8E-1
mitotic cell cycle	85	6,4	3,0E-11	8,8E-9			regulation of transcription, DNA-dependent	58	6,1	8,7E-2	6,6E-1
microtubule-based process	85	6,4	2,1E-8	1,6E-6			transcription	57	6,0	4,6E-4	2,3E-2
vesicle-mediated transport	80	6,0	1,6E-7	8,9E-6			cytoskeleton organization	57	6,0	6,3E-4	2,7E-2
protein localization	80	6,0	1,8E-7	9,6E-6			cellular component morphogenesis	57	6,0	7,2E-3	1,6E-1
cell cycle phase	80	6,0	1,0E-3	3,0E-2			intracellular transport	56	5,9	6,1E-9	1,1E-5
intracellular transport	76	5,7	1,3E-10	2,0E-8			cell cycle process	55	5,8	3,9E-2	4,6E-1
M phase	74	5,6	4,9E-3	1,0E-1			vesicle-mediated transport	54	5,7	4,3E-5	4,5E-3
cellular component morphogenesis	74	5,6	3,0E-2	3,7E-1			microtubule-based process	53	5,6	2,2E-4	1,6E-2
microtubule cytoskeleton organization	73	5,5	2,1E-10	2,8E-8			cell morphogenesis	53	5,6	1,7E-3	5,6E-2
membrane organization	70	5,3	6,7E-8	4,5E-6			cell cycle phase	53	5,6	1,6E-2	2,9E-1
cell morphogenesis	70	5,3	3,6E-3	8,1E-2			mitotic cell cycle	50	5,3	6,6E-5	6,4E-3
macromolecular complex subunit organization	67	5,1	4,3E-9	4,1E-7			M phase	50	5,3	2,8E-2	3,9E-1
neuron differentiation	64	4,8	7,2E-3	1,4E-1			neuron differentiation	49	5,2	2,6E-3	7,8E-2
protein transport	63	4,8	1,0E-7	5,8E-6			establishment of protein localization	47	5,0	1,4E-6	4,4E-4
establishment of protein localization	63	4,8	2,6E-7	1,3E-5			protein transport	46	4,9	1,7E-6	4,0E-4
endocytosis	62	4,7	1,3E-8	1,1E-6			macromolecular complex subunit organization	46	4,9	2,3E-6	4,3E-4
membrane invagination	62	4,7	1,3E-8	1,1E-6			microtubule cytoskeleton organization	46	4,9	1,1E-5	1,6E-3
macromolecule catabolic process	61	4,6	4,7E-7	2,2E-5			RNA processing	46	4,9	3,7E-5	4,0E-3
mRNA metabolic process	59	4,4	3,1E-10	3,9E-8			phosphorylation	45	4,8	3,1E-2	4,1E-1
macromolecular complex assembly	58	4,4	8,4E-8	5,5E-6			membrane organization	42	4,4	9,6E-4	3,8E-2
spindle organization	57	4,3	7,5E-9	6,9E-7			neuron development	42	4,4	4,6E-3	1,3E-1
mitotic spindle organization	56	4,2	5,4E-11	1,4E-8			cell projection organization	41	4,3	1,7E-2	3,0E-1
mRNA processing	56	4,2	5,4E-11	1,4E-8			macromolecular complex assembly	40	4,2	1,4E-5	1,9E-3
protein catabolic process	54	4,1	1,8E-9	2,0E-7			spindle organization	39	4,1	4,0E-6	6,7E-4
RNA biosynthetic process	53	4,0	2,1E-16	2,3E-13			endocytosis	39	4,1	9,5E-5	7,6E-3
cellular macromolecule catabolic process	53	4,0	3,4E-7	1,7E-5			membrane invagination	39	4,1	9,5E-5	7,6E-3
cell projection organization	53	4,0	5,1E-2	5,0E-1			cell projection morphogenesis	39	4,1	5,8E-3	1,4E-1
transcription, DNA-dependent	52	3,9	4,7E-16	3,0E-13			cell part morphogenesis	39	4,1	9,9E-3	2,0E-1
neuron development	52	3,9	3,3E-2	4,0E-1			macromolecule catabolic process	38	4,0	8,2E-4	3,4E-2
cellular macromolecule localization	49	3,7	9,3E-5	3,4E-3			cellular macromolecule catabolic process	37	3,9	2,5E-5	3,0E-3
cell projection morphogenesis	49	3,7	2,7E-2	3,5E-1			cell morphogenesis involved in differentiation	37	3,9	7,0E-3	1,6E-1
cell part morphogenesis	49	3,7	4,6E-2	4,7E-1			neuron projection morphogenesis	36	3,8	4,9E-3	1,3E-1
intracellular signaling cascade	48	3,6	1,2E-2	2,0E-1			neuron projection development	36	3,8	5,2E-3	1,3E-1
proteolysis involved in cellular protein catabolic process	47	3,5	1,2E-7	6,9E-6			cell morphogenesis involved in neuron differentiation	36	3,8	5,5E-3	1,4E-1
cellular protein catabolic process	47	3,5	1,2E-7	6,9E-6			intracellular signaling cascade	36	3,8	8,9E-3	1,9E-1
phagocytosis, engulfment	47	3,5	2,4E-7	1,2E-5			mitotic spindle organization	35	3,7	5,6E-6	8,7E-4
phagocytosis	47	3,5	1,2E-6	5,1E-5			regulation of transcription from RNA polymerase II promoter	32	3,4	7,5E-5	6,6E-3
neuron projection development	47	3,5	1,0E-2	1,9E-1			mRNA metabolic process	32	3,4	8,2E-4	3,3E-2
neuron projection morphogenesis	46	3,5	1,5E-2	2,4E-1			cellular macromolecule localization	32	3,4	4,6E-3	1,3E-1
cell morphogenesis involved in neuron differentiation	45	3,4	2,5E-2	3,3E-1			proteolysis involved in cellular protein catabolic process	31	3,3	7,4E-5	6,8E-3
cell morphogenesis involved in differentiation	45	3,4	5,3E-2	5,1E-1			cellular protein catabolic process	31	3,3	7,4E-5	6,8E-3
ncRNA metabolic process	44	3,3	7,2E-11	1,6E-8			protein catabolic process	31	3,3	3,7E-4	2,1E-2
RNA splicing	44	3,3	3,1E-9	3,2E-7			chromosome organization	31	3,3	5,0E-2	5,2E-1
modification-dependent protein catabolic process	43	3,2	6,0E-7	2,7E-5			mRNA processing	30	3,2	4,9E-4	2,4E-2
modification-dependent macromolecule catabolic process	43	3,2	7,2E-7	3,2E-5			transcription, DNA-dependent	29	3,1	9,6E-7	4,4E-4
chromosome organization	43	3,2	4,1E-2	4,5E-1			RNA biosynthetic process	29	3,1	1,5E-6	4,1E-4
regulation of transcription from RNA polymerase II promoter	42	3,2	4,4E-5	1,7E-3			intracellular protein transport	29	3,1	1,8E-4	1,3E-2
transcription from RNA polymerase II promoter	41	3,1	9,1E-14	3,7E-11			cellular protein localization	29	3,1	2,9E-4	1,8E-2
protein complex assembly	41	3,1	3,0E-6	1,2E-4			phagocytosis, engulfment	29	3,1	5,9E-4	2,7E-2
protein complex biogenesis	41	3,1	3,0E-6	1,2E-4			phagocytosis	29	3,1	1,4E-3	5,0E-2
intracellular protein transport	41	3,1	8,9E-6	3,6E-4			cellular macromolecular complex subunit organization	29	3,1	2,1E-3	6,8E-2
cellular protein localization	41	3,1	1,8E-5	7,0E-4			modification-dependent macromolecule catabolic process	28	3,0	2,9E-4	1,8E-2
ribonucleoprotein complex biogenesis	40	3,0	6,6E-14	3,4E-11			modification-dependent protein catabolic process	27	2,9	6,1E-4	2,7E-2
generation of precursor metabolites and energy	39	2,9	4,4E-3	9,6E-2			embryonic development ending in birth or egg hatching	27	2,9	2,6E-2	3,8E-1
cellular macromolecular complex subunit organization	38	2,9	2,4E-3	5,7E-2			transcription from RNA polymerase II promoter	26	2,7	9,3E-8	8,6E-5
chromatin organization	37	2,8	1,5E-4	5,2E-3			chromatin organization	26	2,7	1,5E-3	5,3E-2
RNA splicing, via transesterification reactions	36	2,7	3,8E-7	1,8E-5			epithelium development	26	2,7	6,9E-2	6,0E-1
ncRNA processing	35	2,6	1,2E-10	2,1E-8			embryonic development via the syncytial blastoderm	25	2,6	4,5E-2	5,0E-1
RNA splicing, via transesterification reactions with bulged adenosine as nucleophile	35	2,6	9,6E-7	4,2E-5			generation of precursor metabolites and energy	25	2,6	5,2E-2	5,2E-1
nuclear mRNA splicing, via spliceosome	35	2,6	9,6E-7	4,2E-5			morphogenesis of an epithelium	25	2,6	7,2E-2	6,1E-1
ribosome biogenesis	32	2,4	1,6E-13	5,3E-11			protein complex assembly	24	2,5	5,2E-3	1,4E-1
mitotic spindle elongation	32	2,4	9,6E-11	1,8E-8			protein complex biogenesis	24	2,5	5,2E-3	1,4E-1
spindle elongation	32	2,4	1,4E-10	2,0E-8			small GTPase mediated signal transduction	23	2,4	2,8E-5	3,2E-3
cell division	31	2,3	8,9E-2	6,6E-1			dendrite development	23	2,4	8,7E-5	7,3E-3
cellular response to DNA damage stimulus	30	2,3	2,4E-8	1,7E-6			dendrite morphogenesis	23	2,4	8,7E-5	7,3E-3
cellular macromolecular complex assembly	29	2,2	2,0E-2	2,9E-1			RNA splicing	23	2,4	2,4E-3	7,5E-2
transcription initiation	28	2,1	1,0E-8	8,9E-7			cellular macromolecular complex assembly	23	2,4	9,1E-3	1,9E-1
oxidative phosphorylation	28	2,1	1,7E-3	4,4E-2			mitotic spindle elongation	21	2,2	1,4E-6	5,2E-4
transcription initiation from RNA polymerase II promoter	27	2,0	2,7E-9	2,9E-7			spindle elongation	21	2,2	1,7E-6	3,6E-4
cell proliferation	27	2,0	2,0E-3	4,9E-2			RNA splicing, via transesterification reactions	21	2,2	1,9E-3	6,3E-2
chromatin modification	26	2,0	6,7E-4	2,0E-2			positive regulation of cellular biosynthetic process	21	2,2	1,5E-2	2,8E-1
positive regulation of macromolecule metabolic process	26	2,0	1,7E-2	2,7E-1			positive regulation of biosynthetic process	21	2,2	1,5E-2	2,8E-1
regulation of mRNA processing	25	1,9	3,4E-8	2,4E-6			RNA splicing, via transesterification reactions with bulged adenosine as nucleophile	20	2,1	4,0E-3	1,1E-1
regulation of nuclear mRNA splicing, via spliceosome	25	1,9	3,4E-8	2,4E-6			nuclear mRNA splicing, via spliceosome	20	2,1	4,0E-3	1,1E-1
regulation of RNA splicing	25	1,9	9,7E-8	5,8E-6			regulation of cell morphogenesis	19	2,0	4,8E-3	1,3E-1
tRNA metabolic process	25	1,9	9,8E-5	3,6E-3			ubiquitin-dependent protein catabolic process	18	1,9	1,1E-3	4,2E-2
small GTPase mediated signal transduction	25	1,9	1,0E-3	3,0E-2			regulation of cell development	18	1,9	2,6E-2	3,7E-1
energy derivation by oxidation of organic compounds	25	1,9	2,0E-3	4,9E-2			oxidative phosphorylation	18	1,9	2,8E-2	3,9E-1
dendrite development	25	1,9	2,9E-3	6,5E-2			dorsal/ventral pattern formation	18	1,9	3,3E-2	4,3E-1
dendrite morphogenesis	25	1,9	2,9E-3	6,5E-2			positive regulation of macromolecule metabolic process	18	1,9	5,0E-2	5,2E-1
posttranscriptional regulation of gene expression	25	1,9	7,6E-3	1,5E-1			cellular response to DNA damage stimulus	17	1,8	7,7E-4	3,3E-2
positive regulation of biosynthetic process	25	1,9	6,5E-2	5,7E-1			ribonucleoprotein complex biogenesis	17	1,8	2,3E-3	7,3E-2
positive regulation of cellular biosynthetic process	25	1,9	6,5E-2	5,7E-1			morphogenesis of embryonic epithelium	17	1,8	2,4E-2	3,6E-1
regulation of alternative nuclear mRNA splicing, via spliceosome	24	1,8	1,8E-8	1,5E-6			muscle organ development	17	1,8	7,9E-2	6,3E-1
nuclear transport	24	1,8	2,5E-6	1,0E-4			transcription initiation from RNA polymerase II promoter	16	1,7	1,1E-4	8,3E-3
nucleocytoplasmic transport	24	1,8	2,5E-6	1,0E-4			nuclear transport	16	1,7	3,6E-4	2,1E-2
ubiquitin-dependent protein catabolic process	24	1,8	3,8E-4	1,2E-2			nucleocytoplasmic transport	16	1,7	3,6E-4	2,1E-2
cellular respiration	24	1,8	1,4E-3	3,8E-2			transcription initiation	16	1,7	4,2E-4	2,3E-2
protein targeting	24	1,8	2,4E-3	5,6E-2			dorsal closure	16	1,7	6,5E-3	1,5E-1
positive regulation of macromolecule biosynthetic process	24	1,8	1,9E-2	2,8E-1			regulation of cell shape	16	1,7	8,7E-3	1,9E-1
protein folding	23	1,7	9,8E-3	1,8E-1			protein targeting	16	1,7	2,2E-2	3,5E-1
positive regulation of transcription	23	1,7	1,1E-2	1,9E-1			positive regulation of transcription	16	1,7	3,6E-2	4,4E-1
positive regulation of gene expression	23	1,7	1,2E-2	2,1E-1			positive regulation of gene expression	16	1,7	3,8E-2	4,6E-1
positive regulation of nucleobase, nucleoside, nucleotide and nucleic acid metabolic process	23	1,7	1,7E-2	2,7E-1			positive regulation of nitrogen compound metabolic process	16	1,7	4,9E-2	5,2E-1
positive regulation of nitrogen compound metabolic process	23	1,7	1,7E-2	2,7E-1			positive regulation of nucleobase, nucleoside, nucleotide and nucleic acid metabolic process	16	1,7	4,9E-2	5,2E-1
RNA localization	23	1,7	2,5E-2	3,3E-1			secretion	16	1,7	6,2E-2	5,7E-1
regulation of cellular protein metabolic process	23	1,7	3,7E-2	4,2E-1			positive regulation of macromolecule biosynthetic process	16	1,7	7,7E-2	6,3E-1
translational initiation	22	1,7	2,4E-7	1,2E-5			regulation of mRNA processing	15	1,6	2,8E-4	1,8E-2
electron transport chain	22	1,7	9,6E-4	2,8E-2			regulation of nuclear mRNA splicing, via spliceosome	15	1,6	2,8E-4	1,8E-2
secretion	22	1,7	4,4E-2	4,6E-1			regulation of RNA splicing	15	1,6	4,7E-4	2,3E-2
protein localization in organelle	21	1,6	2,7E-3	6,2E-2			protein modification by small protein conjugation or removal	15	1,6	5,5E-4	2,6E-2
cofactor metabolic process	21	1,6	1,6E-2	2,5E-1			regulation of cellular component size	15	1,6	2,1E-2	3,4E-1
establishment or maintenance of cell polarity	21	1,6	2,1E-2	3,0E-1			regulation of organelle organization	15	1,6	4,4E-2	5,0E-1
secretion by cell	21	1,6	4,4E-2	4,6E-1			chromatin modification	15	1,6	5,3E-2	5,3E-1
rRNA metabolic process	20	1,5	2,1E-8	1,6E-6			chromatin assembly or disassembly	14	1,5	3,5E-4	2,1E-2
regulation of cellular component size	20	1,5	1,5E-2	2,4E-1			regulation of nervous system development	14	1,5	2,2E-2	3,5E-1
regulation of organelle organization	20	1,5	3,8E-2	4,3E-1			protein localization in organelle	14	1,5	2,4E-2	3,7E-1
regulation of neurotransmitter levels	20	1,5	4,2E-2	4,5E-1			regulation of alternative nuclear mRNA splicing, via spliceosome	13	1,4	1,3E-3	4,7E-2
rRNA processing	19	1,4	8,8E-8	5,6E-6			nucleosome organization	12	1,3	4,3E-4	2,2E-2
RNA transport	19	1,4	1,6E-4	5,2E-3			translational initiation	12	1,3	3,0E-3	9,0E-2
nucleic acid transport	19	1,4	1,6E-4	5,2E-3			regulation of cellular localization	12	1,3	1,5E-2	2,8E-1
establishment of RNA localization	19	1,4	2,0E-4	6,3E-3			Wnt receptor signaling pathway	12	1,3	2,1E-2	3,4E-1
nucleobase, nucleoside, nucleotide and nucleic acid transport	19	1,4	4,4E-4	1,4E-2			negative regulation of cell differentiation	12	1,3	3,0E-2	4,1E-1
respiratory electron transport chain	19	1,4	1,3E-3	3,6E-2			regulation of cellular component biogenesis	12	1,3	4,6E-2	5,0E-1
neurotransmitter secretion	19	1,4	3,9E-2	4,3E-1			positive regulation of transcription, DNA-dependent	12	1,3	8,0E-2	6,4E-1
generation of a signal involved in cell-cell signaling	19	1,4	4,2E-2	4,5E-1			synaptic vesicle transport	12	1,3	9,1E-2	6,7E-1
mitochondrial ATP synthesis coupled electron transport	18	1,4	1,1E-3	3,0E-2			positive regulation of RNA metabolic process	12	1,3	9,1E-2	6,7E-1
ATP synthesis coupled electron transport	18	1,4	2,1E-3	5,1E-2			ribosome biogenesis	11	1,2	2,6E-2	3,8E-1
coenzyme metabolic process	18	1,4	2,0E-2	2,9E-1			regulation of neurogenesis	11	1,2	3,4E-2	4,3E-1
DNA replication	18	1,4	4,2E-2	4,5E-1			chromatin assembly	10	1,1	1,4E-3	5,1E-2
protein import	17	1,3	4,6E-3	9,8E-2			protein modification by small protein conjugation	10	1,1	1,1E-2	2,2E-1
positive regulation of transcription, DNA-dependent	17	1,3	3,9E-2	4,3E-1			negative regulation of transcription from RNA polymerase II promoter	10	1,1	4,6E-2	5,0E-1
positive regulation of RNA metabolic process	17	1,3	4,6E-2	4,7E-1			RNA transport	10	1,1	5,5E-2	5,4E-1
synaptic vesicle transport	17	1,3	4,6E-2	4,7E-1			nucleic acid transport	10	1,1	5,5E-2	5,4E-1
mitochondrial transport	15	1,1	1,9E-3	4,7E-2			establishment of RNA localization	10	1,1	5,9E-2	5,5E-1
regulation of cellular component biogenesis	15	1,1	6,7E-2	5,8E-1			DNA packaging	10	1,1	6,4E-2	5,7E-1
organelle localization	15	1,1	7,9E-2	6,3E-1			nucleobase, nucleoside, nucleotide and nucleic acid transport	10	1,1	8,1E-2	6,4E-1
nuclear export	14	1,1	1,5E-5	5,7E-4			dorsal/ventral axis specification	10	1,1	8,7E-2	6,6E-1
tRNA processing	14	1,1	1,7E-3	4,5E-2			protein import	10	1,1	9,3E-2	6,8E-1
regulation of cell proliferation	14	1,1	1,0E-2	1,9E-1			nuclear export	9	1,0	2,1E-3	6,8E-2
regulation of translation	14	1,1	6,1E-2	5,6E-1			protein ubiquitination	9	1,0	1,5E-2	2,7E-1
establishment of organelle localization	14	1,1	8,0E-2	6,3E-1			protein-DNA complex assembly	9	1,0	3,1E-2	4,1E-1
mRNA transport	13	1,0	1,2E-4	4,0E-3			positive regulation of signal transduction	9	1,0	4,3E-2	4,9E-1
RNA modification	13	1,0	7,2E-4	2,1E-2			positive regulation of cell communication	9	1,0	5,2E-2	5,2E-1
DNA-dependent DNA replication	13	1,0	2,5E-2	3,3E-1			regulation of neuron differentiation	9	1,0	5,7E-2	5,4E-1
asymmetric cell division	13	1,0	2,8E-2	3,6E-1			asymmetric cell division	9	1,0	8,0E-2	6,4E-1
cofactor biosynthetic process	13	1,0	3,6E-2	4,2E-1			nucleosome assembly	8	0,8	5,9E-3	1,4E-1
protein modification by small protein conjugation or removal	13	1,0	7,4E-2	6,1E-1			regulation of protein localization	8	0,8	2,6E-2	3,8E-1
regulation of cellular localization	13	1,0	8,1E-2	6,3E-1			chromatin remodeling	8	0,8	6,4E-2	5,8E-1
regulation of cytoskeleton organization	12	0,9	2,3E-2	3,2E-1			regulation of cytoskeleton organization	8	0,8	9,2E-2	6,7E-1
RNA export from nucleus	11	0,8	1,0E-4	3,6E-3			RNA export from nucleus	7	0,7	7,1E-3	1,6E-1
ribonucleoprotein complex assembly	11	0,8	4,5E-3	9,6E-2			Toll signaling pathway	7	0,7	2,6E-2	3,8E-1
tRNA aminoacylation for protein translation	11	0,8	3,6E-2	4,2E-1			regulation of protein import into nucleus	7	0,7	2,6E-2	3,8E-1
tRNA aminoacylation	11	0,8	3,6E-2	4,2E-1			regulation of intracellular protein transport	7	0,7	3,0E-2	4,1E-1
amino acid activation	11	0,8	4,1E-2	4,5E-1			regulation of establishment of protein localization	7	0,7	4,0E-2	4,7E-1
gliogenesis	11	0,8	4,1E-2	4,5E-1			regulation of nucleocytoplasmic transport	7	0,7	4,0E-2	4,7E-1
neuron fate commitment	11	0,8	8,2E-2	6,3E-1			regulation of protein transport	7	0,7	4,0E-2	4,7E-1
mRNA export from nucleus	10	0,8	2,6E-4	8,2E-3			regulation of intracellular transport	7	0,7	4,6E-2	5,0E-1
protein targeting to mitochondrion	10	0,8	7,7E-3	1,5E-1			synaptic vesicle endocytosis	7	0,7	5,2E-2	5,3E-1
protein localization in mitochondrion	10	0,8	7,7E-3	1,5E-1			ribonucleoprotein complex assembly	7	0,7	5,2E-2	5,3E-1
mitochondrial electron transport, NADH to ubiquinone	10	0,8	1,2E-2	2,0E-1			rRNA metabolic process	7	0,7	9,7E-2	6,9E-1
regulation of protein localization	10	0,8	2,4E-2	3,3E-1			spliceosome assembly	6	0,6	8,0E-3	1,8E-1
coenzyme biosynthetic process	10	0,8	5,0E-2	4,9E-1			mRNA export from nucleus	6	0,6	2,0E-2	3,4E-1
chromatin remodeling	10	0,8	7,2E-2	6,1E-1			regulation of photoreceptor cell differentiation	6	0,6	2,0E-2	3,4E-1
eye photoreceptor cell fate commitment	10	0,8	8,1E-2	6,3E-1			positive regulation of cellular component organization	6	0,6	4,8E-2	5,1E-1
maintenance of location	10	0,8	8,1E-2	6,3E-1			mitotic cell cycle, embryonic	6	0,6	5,5E-2	5,4E-1
compound eye photoreceptor fate commitment	10	0,8	8,1E-2	6,3E-1			regulation of multi-organism process	6	0,6	6,3E-2	5,7E-1
RNA 3'-end processing	9	0,7	1,1E-2	1,9E-1			regulation of response to biotic stimulus	6	0,6	6,3E-2	5,7E-1
regulation of actin cytoskeleton organization	9	0,7	1,3E-2	2,2E-1			regulation of humoral immune response	6	0,6	6,3E-2	5,7E-1
regulation of actin filament-based process	9	0,7	1,3E-2	2,2E-1			regulation of antimicrobial humoral response	6	0,6	6,3E-2	5,7E-1
mRNA 3'-end processing	8	0,6	1,5E-2	2,4E-1			regulation of actin filament-based process	6	0,6	7,1E-2	6,1E-1
interphase	8	0,6	1,9E-2	2,8E-1			regulation of actin cytoskeleton organization	6	0,6	7,1E-2	6,1E-1
interphase of mitotic cell cycle	8	0,6	1,9E-2	2,8E-1			syncytial blastoderm mitotic cell cycle	5	0,5	2,0E-2	3,3E-1
establishment or maintenance of apical/basal cell polarity	8	0,6	2,3E-2	3,2E-1			cell cycle comprising mitosis without cytokinesis	5	0,5	2,5E-2	3,8E-1
negative regulation of cell proliferation	8	0,6	4,0E-2	4,4E-1			regulation of smoothened signaling pathway	5	0,5	3,9E-2	4,6E-1
regulation of protein transport	8	0,6	7,5E-2	6,1E-1			protein modification by small protein removal	5	0,5	5,6E-2	5,4E-1
regulation of establishment of protein localization	8	0,6	7,5E-2	6,1E-1			skeletal muscle fiber development	5	0,5	1,0E-1	7,0E-1
neuroblast proliferation	8	0,6	8,5E-2	6,4E-1			neuromuscular junction development	5	0,5	1,0E-1	7,0E-1
synaptic vesicle endocytosis	8	0,6	9,6E-2	6,8E-1			negative regulation of protein import into nucleus	4	0,4	7,9E-3	1,8E-1
G1/S transition of mitotic cell cycle	7	0,5	1,8E-3	4,6E-2			negative regulation of protein transport	4	0,4	1,3E-2	2,5E-1
regulation of protein complex assembly	7	0,5	4,8E-2	4,8E-1			negative regulation of growth or development of symbiont in host	4	0,4	1,3E-2	2,5E-1
endosome transport	7	0,5	4,8E-2	4,8E-1			negative regulation of intracellular transport	4	0,4	1,3E-2	2,5E-1
mitotic cell cycle, embryonic	7	0,5	7,9E-2	6,3E-1			negative regulation of nucleocytoplasmic transport	4	0,4	1,3E-2	2,5E-1
positive regulation of multicellular organismal process	7	0,5	7,9E-2	6,3E-1			negative regulation of transport	4	0,4	2,0E-2	3,3E-1
transcription from RNA polymerase III promoter	6	0,5	4,9E-3	1,0E-1			mRNA splice site selection	4	0,4	2,0E-2	3,3E-1
mitochondrial electron transport, ubiquinol to cytochrome c	6	0,5	1,1E-2	2,0E-1			negative regulation of multicellular organismal process	4	0,4	4,9E-2	5,2E-1
mRNA polyadenylation	6	0,5	1,6E-2	2,5E-1			mitochondrial electron transport, ubiquinol to cytochrome c	4	0,4	7,5E-2	6,2E-1
spliceosome assembly	6	0,5	3,7E-2	4,2E-1			vesicle coating	4	0,4	9,0E-2	6,7E-1
RNA polyadenylation	6	0,5	3,7E-2	4,2E-1			synaptic vesicle coating	4	0,4	9,0E-2	6,7E-1
R7 cell fate commitment	6	0,5	6,9E-2	5,9E-1			protein amino acid N-linked glycosylation via asparagine	3	0,3	3,3E-2	4,2E-1
establishment or maintenance of epithelial cell apical/basal polarity	6	0,5	6,9E-2	5,9E-1			peptidyl-asparagine modification	3	0,3	3,3E-2	4,2E-1
positive regulation of cell size	6	0,5	6,9E-2	5,9E-1			sex comb development	3	0,3	7,4E-2	6,2E-1
regulation of actin polymerization or depolymerization	6	0,5	8,2E-2	6,3E-1			nuclear-transcribed mRNA catabolic process, deadenylation-dependent decay	3	0,3	9,8E-2	6,9E-1
regulation of actin filament length	6	0,5	8,2E-2	6,3E-1
regulation of photoreceptor cell differentiation	6	0,5	8,2E-2	6,3E-1
regulation of lamellipodium assembly	5	0,4	4,4E-3	9,5E-2
mRNA splice site selection	5	0,4	8,1E-3	1,5E-1
sevenless signaling pathway	5	0,4	1,3E-2	2,2E-1
rRNA modification	5	0,4	1,3E-2	2,2E-1
establishment of mitotic spindle localization	5	0,4	2,0E-2	2,9E-1
regulation of cell projection assembly	5	0,4	2,0E-2	2,9E-1
protein deubiquitination	5	0,4	2,9E-2	3,6E-1
mRNA cleavage	5	0,4	6,6E-2	5,8E-1
establishment of spindle localization	5	0,4	8,2E-2	6,3E-1
DNA replication initiation	5	0,4	8,2E-2	6,3E-1
regulation of chromosome organization	5	0,4	8,2E-2	6,3E-1
spindle localization	5	0,4	8,2E-2	6,3E-1
DNA unwinding during replication	4	0,3	2,3E-2	3,2E-1
transcription from RNA polymerase I promoter	4	0,3	3,6E-2	4,2E-1
DNA geometric change	4	0,3	5,3E-2	5,1E-1
DNA duplex unwinding	4	0,3	5,3E-2	5,1E-1
chitin-based larval cuticle pattern formation	4	0,3	5,3E-2	5,1E-1
protein amino acid deacetylation	4	0,3	7,3E-2	6,1E-1
pseudouridine synthesis	4	0,3	9,6E-2	6,9E-1
glutamate metabolic process	4	0,3	9,6E-2	6,9E-1
positive regulation of cell differentiation	4	0,3	9,6E-2	6,9E-1
peptidyl-asparagine modification	3	0,2	6,7E-2	5,8E-1
protein amino acid prenylation	3	0,2	6,7E-2	5,8E-1
protein amino acid N-linked glycosylation via asparagine	3	0,2	6,7E-2	5,8E-1
ribosome assembly	3	0,2	6,7E-2	5,8E-1
protein prenylation	3	0,2	6,7E-2	5,8E-1

## Sheet: Class III
Diploid							Haploid
Term (Biological Processes)	Count	%	P-Value	Benjamini			Term (Biological Processes)	Count	%	P-Value	Benjamini
translation	39	22,4	6,7E-15	2,0E-12			translation	28	28,6	1,7E-14	8,1E-12
cell cycle	28	16,1	5,0E-6	3,2E-4			cell cycle	20	20,4	1,4E-6	5,4E-5
cytoskeleton organization	27	15,5	7,4E-8	7,3E-6			M phase	19	19,4	1,6E-7	9,5E-6
cell cycle process	27	15,5	1,7E-6	1,3E-4			cell cycle phase	19	19,4	2,7E-7	1,5E-5
mitotic cell cycle	26	14,9	1,6E-9	2,3E-7			cell cycle process	19	19,4	1,2E-6	4,7E-5
microtubule-based process	26	14,9	2,1E-8	2,3E-6			mitotic cell cycle	18	18,4	1,3E-8	1,0E-6
cell cycle phase	26	14,9	9,8E-7	8,7E-5			microtubule-based process	18	18,4	8,1E-8	5,6E-6
M phase	25	14,4	1,8E-6	1,2E-4			cytoskeleton organization	18	18,4	5,7E-7	2,5E-5
microtubule cytoskeleton organization	23	13,2	6,2E-9	7,9E-7			mitotic spindle organization	15	15,3	1,5E-9	1,8E-7
mitotic spindle organization	22	12,6	1,2E-11	2,6E-9			spindle organization	15	15,3	1,0E-8	9,8E-7
spindle organization	22	12,6	2,0E-10	3,5E-8			microtubule cytoskeleton organization	15	15,3	3,4E-7	1,7E-5
phosphorus metabolic process	20	11,5	2,8E-3	9,9E-2			mitotic spindle elongation	14	14,3	1,3E-13	3,1E-11
phosphate metabolic process	20	11,5	2,8E-3	9,9E-2			spindle elongation	14	14,3	1,5E-13	2,4E-11
regulation of transcription	20	11,5	9,3E-2	8,3E-1			phosphorylation	11	11,2	4,7E-3	1,1E-1
mitotic spindle elongation	19	10,9	5,0E-16	5,0E-13			phosphorus metabolic process	11	11,2	2,6E-2	4,1E-1
spindle elongation	19	10,9	6,4E-16	3,0E-13			phosphate metabolic process	11	11,2	2,6E-2	4,1E-1
phosphorylation	18	10,3	9,8E-4	3,9E-2			generation of precursor metabolites and energy	7	7,1	1,4E-2	2,7E-1
transcription	15	8,6	2,7E-2	5,2E-1			electron transport chain	6	6,1	1,3E-3	4,4E-2
generation of precursor metabolites and energy	12	6,9	1,3E-3	4,8E-2			oxidative phosphorylation	6	6,1	6,8E-3	1,5E-1
imaginal disc development	12	6,9	9,9E-2	8,3E-1			regulation of transcription from RNA polymerase II promoter	6	6,1	3,0E-2	4,4E-1
oxidative phosphorylation	11	6,3	8,8E-5	4,4E-3			mitochondrial ATP synthesis coupled electron transport	5	5,1	3,1E-3	9,6E-2
cell motion	10	5,7	8,1E-2	8,1E-1			ATP synthesis coupled electron transport	5	5,1	3,8E-3	1,0E-1
mitochondrial ATP synthesis coupled electron transport	9	5,2	1,8E-5	1,1E-3			respiratory electron transport chain	5	5,1	4,4E-3	1,1E-1
ATP synthesis coupled electron transport	9	5,2	2,7E-5	1,5E-3			cellular respiration	5	5,1	1,5E-2	2,8E-1
respiratory electron transport chain	9	5,2	3,7E-5	1,9E-3			energy derivation by oxidation of organic compounds	5	5,1	2,0E-2	3,4E-1
electron transport chain	9	5,2	1,5E-4	7,1E-3			locomotory behavior	5	5,1	8,2E-2	8,0E-1
cellular respiration	9	5,2	4,4E-4	1,9E-2			mitochondrial electron transport, NADH to ubiquinone	4	4,1	3,5E-3	1,0E-1
energy derivation by oxidation of organic compounds	9	5,2	7,6E-4	3,2E-2
regulation of transcription from RNA polymerase II promoter	9	5,2	1,8E-2	4,0E-1
mitochondrial electron transport, NADH to ubiquinone	8	4,6	1,4E-6	1,2E-4
positive regulation of macromolecule biosynthetic process	8	4,6	6,8E-3	2,1E-1
positive regulation of macromolecule metabolic process	8	4,6	1,1E-2	3,1E-1
positive regulation of cellular biosynthetic process	8	4,6	1,6E-2	3,9E-1
positive regulation of biosynthetic process	8	4,6	1,6E-2	3,9E-1
cell adhesion	8	4,6	3,1E-2	5,5E-1
biological adhesion	8	4,6	4,4E-2	6,5E-1
localization of cell	8	4,6	5,3E-2	6,9E-1
positive regulation of transcription	7	4,0	1,5E-2	3,8E-1
positive regulation of gene expression	7	4,0	1,6E-2	3,8E-1
positive regulation of nitrogen compound metabolic process	7	4,0	1,8E-2	4,0E-1
positive regulation of nucleobase, nucleoside, nucleotide and nucleic acid metabolic process	7	4,0	1,8E-2	4,0E-1
exocrine system development	7	4,0	3,3E-2	5,6E-1
salivary gland development	7	4,0	3,3E-2	5,6E-1
gland development	7	4,0	6,3E-2	7,5E-1
locomotory behavior	7	4,0	9,3E-2	8,2E-1
negative regulation of cell differentiation	5	2,9	4,0E-2	6,3E-1
translational elongation	4	2,3	4,0E-3	1,3E-1
negative regulation of transcription from RNA polymerase II promoter	4	2,3	8,8E-2	8,3E-1
response to oxidative stress	4	2,3	8,8E-2	8,3E-1
cuticle development	4	2,3	9,8E-2	8,4E-1
posterior head segmentation	3	1,7	2,7E-2	5,1E-1
regulation of cell fate commitment	3	1,7	4,6E-2	6,6E-1
regulation of cell fate specification	3	1,7	4,6E-2	6,6E-1
head segmentation	3	1,7	5,0E-2	6,8E-1
cuticle pattern formation	3	1,7	6,9E-2	7,7E-1
neuroblast fate determination	3	1,7	6,9E-2	7,7E-1
sex determination	3	1,7	6,9E-2	7,7E-1
neuroblast fate commitment	3	1,7	7,8E-2	8,1E-1
neuroblast differentiation	3	1,7	8,4E-2	8,2E-1
nucleosome assembly	3	1,7	8,9E-2	8,2E-1
sex determination, primary response to X:A ratio	2	1,1	9,9E-2	8,3E-1
