# Supplementary material for: Transcriptome Analysis of Honeybee (Apis Mellifera) Haploid and Diploid Embryos Reveals Early Zygotic Transcription during Cleavage
Source: PLoS One. 2016 Jan 11;11(1):e0146447. doi: 10.1371/journal.pone.0146447 (PMC4713447; doi:10.1371/journal.pone.0146447)
Supplement: S7 Table — (XLSX) [file pone.0146447.s007.xlsx]

## Sheet: TAGteam motif Genes
Genes that contain the selected motif ATCAA, TAGteam putative of A. mellifera.
Diploid Embryos		Haploid Embryos
GB42525		GB40002
GB51089		GB40003
GB43562		GB51089
GB40798		GB49992
GB45795		GB55207
GB55419		GB55202
GB44402		GB44585
GB42414		GB40798
GB51955		GB44402
GB49903		GB42414
GB45829		GB42222
GB49953		GB44136
GB45670		GB50230
GB50067		GB40887
GB42175		GB52047
GB54287		GB42285
GB40887		GB52179
GB41385		GB54460
GB41386		GB50335
GB47153		GB51867
GB52047		GB46344
GB55550		GB49085
GB54595		GB48926
GB40745		GB49596
GB44890		GB50107
GB53246		GB41242
GB42285		GB53920
GB52179		GB45421
GB54460		GB43261
GB46121		GB46952
GB46375		GB47305
GB50335		GB48216
GB51867		GB44180
GB49085		GB45764
GB53968		GB50418
GB46581		GB41672
GB45257		GB51712
GB48926		GB52607
GB49596		GB41009
GB54228		GB51930
GB55847		GB43827
GB49364		GB44731
GB43742		GB48187
GB41154		GB46898
GB41155		GB43506
GB40977		GB41606
GB51427		GB50900
GB49013		GB46644
GB55368		GB44069
GB45378		GB48318
GB40718		GB47946
GB42667		GB50289
GB53920		GB51052
GB45421		GB55542
GB41602		GB52631
GB55587		GB47889
GB50944		GB51483
GB47305		GB47009
GB48216		GB51046
GB44905		GB46517
GB45693		GB48935
GB41686		GB47907
GB50929		GB50850
GB43456		GB44340
GB51555		GB50044
GB45764		GB48423
GB55328		GB48720
GB51224		GB40436
GB45523		GB49492
GB55849		GB47208
GB50872		GB54423
GB47969		GB51822
GB43388		GB55535
GB48770		GB44014
GB46059		GB54194
GB55455		GB54451
GB50274		GB47816
GB51930		GB45551
GB42809		GB41469
GB55919		GB48797
GB43827		GB44965
GB52499		GB55232
GB45173		GB49632
GB44598		GB54430
GB48072		GB52037
GB46898		GB45645
GB44341		GB50252
GB47259		GB55660
GB43194		GB51991
GB46643		GB51533
GB40760		GB52719
GB53038		GB51534
GB43841		GB50333
GB56018		GB49377
GB48318		GB44520
GB51130		GB55901
GB47946		GB52102
GB47593		GB46562
GB40015		GB44878
GB40560		GB45334
GB54571		GB44033
GB51598		GB54814
GB47802		GB51716
GB43449		GB52789
GB47657		GB54433
GB51052		GB41039
GB51054		GB54192
GB41082		GB40777
GB55542		GB40776
GB41449		GB50603
GB43300		GB50996
GB47889		GB46503
GB51483		GB41411
GB40800		GB55276
GB47907		GB49812
GB45099		GB49522
GB50850		GB54427
GB42263		GB47764
GB51694		GB54166
GB41174		GB45537
GB54653		GB53223
GB44340		GB47431
GB49167		GB45230
GB53676		GB52727
GB43707		GB55596
GB50044		GB40975
GB48423		GB47741
GB40436		GB52726
GB44559		GB45071
GB49492		GB47231
GB47208		GB43176
GB54423		GB41030
GB51465		GB51703
GB55958		GB54045
GB55535		GB55014
GB44014		GB41083
GB51544		GB44694
GB54194		GB40429
GB40456		GB53084
GB47430		GB51994
GB45698		GB45720
GB54451		GB52780
GB47816		GB44154
GB45551		GB54809
GB44965		GB40946
GB44966		GB43748
GB53703		GB55444
GB43185		GB47458
GB53357		GB52946
GB42036		GB46242
GB55232		GB46345
GB52037		GB44935
GB47420		GB55188
GB54371		GB55190
GB50252		GB50113
GB47834		GB47026
GB46903		GB48601
GB43379		GB51515
GB51991		GB47331
GB48604		GB44141
GB55367		GB44306
GB49633		GB55293
GB48636		GB44281
GB55748		GB40934
GB41363		GB41846
GB47904		GB55755
GB42679		GB50579
GB50333		GB52397
GB51072		GB47984
GB49377		GB40186
GB44520		GB40194
GB55901		GB52392
GB46562		GB52880
GB49031		GB55013
GB46750		GB55566
GB55528		GB44759
GB54573		GB49159
GB45225		GB51050
GB44878		GB53876
GB41207		GB40780
GB53065		GB42918
GB45334		GB49433
GB41084		GB45661
GB44033		GB55625
GB54814		GB40387
GB49177		GB55306
GB49994		GB47201
GB40653		GB53131
GB51716		GB53656
GB54433		GB45368
GB41039		GB42770
GB54192		GB55898
GB40777		GB48484
GB40776		GB47724
GB50959		GB42998
GB50996		GB54312
GB48305		GB44877
GB48306		GB40267
GB40204		GB50600
GB40205		GB54691
GB45370		GB55062
GB42520		GB54672
GB46544		GB54344
GB40252		GB49975
GB51497		GB50815
GB46503		GB45179
GB44421		GB41858
GB44580		GB42707
GB41411		GB50017
GB49812		GB47960
GB49522		GB47390
GB44761		GB54916
GB47764		GB44907
GB51503		GB45743
GB52079		GB48987
GB45537		GB46509
GB53934		GB52648
GB51192		GB49418
GB52727		GB45689
GB55596		GB49589
GB42516		GB49156
GB50832		GB42821
GB46209		GB44389
GB40975		GB48171
GB54837		GB45781
GB52726		GB51484
GB45071		GB45013
GB43229		GB50994
GB48170		GB45737
GB41859		GB49996
GB47231		GB53406
GB50133		GB42207
GB43176		GB51080
GB54585		GB40624
GB40146		GB40320
GB51703		GB48308
GB42753		GB51086
GB54045		GB46916
GB40033		GB45830
GB55014		GB53328
GB41083		GB55486
GB45944		GB49637
GB40429		GB50430
GB42944		GB49097
GB40799		GB46788
GB53084		GB53916
GB46915		GB55360
GB46775		GB40237
GB46853		GB41392
GB44692		GB49295
GB46115		GB47406
GB45047		GB51499
GB51994		GB54084
GB47284		GB44339
GB45720		GB44765
GB44431		GB43303
GB53799		GB47482
GB55885		GB41442
GB50004		GB49358
GB52780		GB42897
GB40400		GB43794
GB46065		GB54587
GB40946		GB41521
GB43748		GB42981
GB55444		GB51526
GB41781		GB49000
GB51956		GB40019
GB51634		GB48481
GB47321		GB40480
GB46270		GB48177
GB50113		GB45562
GB49514		GB42999
GB41239		GB43632
GB47026		GB40362
GB48994		GB43478
GB48601		GB48110
GB47417		GB41160
GB41452		GB50374
GB48008		GB53672
GB42143		GB43060
GB40361		GB51199
GB45867		GB50849
GB44306		GB55447
GB52647		GB40147
GB44123		GB51710
GB48927		GB44439
GB50102		GB46567
GB44281		GB47103
GB48812		GB46257
GB40934		GB50519
GB44693		GB45660
GB41846		GB52516
GB50579		GB47828
GB55643		GB55465
GB42559		GB45074
GB52413		GB54467
GB52397		GB45376
GB47984		GB54498
GB40186		GB46747
GB40194		GB45978
GB40198		GB48252
GB52377		GB49040
GB52392		GB44279
GB41775		GB54342
GB54761		GB52023
GB52880		GB40286
GB40672		GB40285
GB55013		GB48430
GB53138		GB40098
GB55566		GB43479
GB41883		GB42846
GB44759		GB44900
GB56035		GB46148
GB47178		GB47575
GB49159		GB40073
GB44156		GB51103
GB40342		GB40461
GB41266		GB48366
GB44512		GB50064
GB53954		GB50438
GB50197		GB50439
GB47352		GB46298
GB40780		GB46766
GB40782		GB44462
GB52774		GB47189
GB51723		GB47592
GB47396		GB46762
GB50194		GB49087
GB49433		GB46619
GB54831		GB53247
GB48127		GB46605
GB55223		GB52346
GB45661		GB46190
GB55625		GB44987
GB40489		GB44283
GB50268		GB48659
GB40387		GB55717
GB55306		GB51995
GB47201		GB49348
GB53656		GB43007
GB55933		GB41632
GB42770		GB40858
GB50804		GB41733
GB50807		GB48247
GB49948		GB41037
GB51624		GB52684
GB44449		GB55852
GB45866		GB43980
GB41711		GB46983
GB47724		GB50661
GB48405		GB49543
GB51539		GB51658
GB41359		GB43856
GB42998		GB43709
GB46748		GB48748
GB44165		GB52745
GB44877		GB46273
GB46986		GB52977
GB40267		GB51656
GB53201		GB42634
GB45740		GB51008
GB53256		GB50712
GB45886		GB45058
GB50920		GB42655
GB55062		GB49725
GB55932		GB49178
GB55595		GB47268
GB43815		GB50108
GB47552		GB51625
GB54344		GB44702
GB49975		GB45223
GB45635		GB55082
GB44586		GB44188
GB43420		GB46735
GB45179		GB45712
GB41858		GB42475
GB49573		GB48511
GB47605		GB48128
GB50688		GB43852
GB47960		GB41981
GB48674		GB51996
GB53154		GB46014
GB47390		GB48721
GB54916		GB49299
GB44897		GB54951
GB50094		GB41470
GB44907		GB41663
GB42849		GB50653
GB41423		GB53398
GB46876		GB52434
GB43178		GB48356
GB51564		GB51495
GB45743		GB50221
GB41169		GB45083
GB48986		GB52711
GB44646		GB45212
GB48619		GB46744
GB41745		GB48623
GB49418		GB47104
GB47649		GB46493
GB44705		GB49244
GB53027		GB43565
GB50886		GB53029
GB49451		GB50764
GB42452		GB50728
GB54176		GB40637
GB49589		GB49643
GB43697		GB41129
GB49156		GB49498
GB51692		GB41809
GB42821		GB48928
GB44389		GB50255
GB55645		GB50042
GB44786		GB45610
GB48552		GB54266
GB45781		GB54032
GB51484		GB42086
GB45013		GB52652
GB45171		GB52799
GB48566		GB55263
GB45737		GB41697
GB44996		GB50083
GB47141		GB46369
GB44016		GB45423
GB55914		GB50990
GB51080		GB54752
GB55523		GB44313
GB54978		GB48645
GB42693		GB48331
GB49389		GB53959
GB40624		GB45692
GB42531		GB44623
GB42945		GB52986
GB40269		GB40556
GB50727		GB53311
GB40320		GB44071
GB45114		GB44721
GB52658		GB49392
GB50663		GB52800
GB48925		GB54976
GB55038		GB44984
GB42755		GB55642
GB53019		GB46272
GB40507		GB42851
GB55892		GB44315
GB52728		GB53297
GB48308		GB45858
GB51042		GB42649
GB51086		GB50030
GB54242		GB48222
GB41444		GB44344
GB51702		GB48866
GB51208		GB50231
GB52010		GB40511
GB52672		GB47093
GB46916		GB42488
GB53328		GB49579
GB44753		GB54964
GB53180		GB44769
GB55576		GB44763
GB49097		GB46464
GB46788		GB48771
GB46679		GB41760
GB55913		GB54113
GB53916		GB51851
GB55641		GB49624
GB55360		GB42420
GB47973		GB43822
GB48191		GB43260
GB51937		GB44895
GB41392		GB44683
GB49295		GB46793
GB51064		GB54969
GB52058		GB43037
GB43427		GB45158
GB44339		GB53208
GB41442		GB41046
GB42720		GB48250
GB52436		GB45637
GB42897		GB43781
GB53650		GB44880
GB43794		GB46610
GB54587		GB40571
GB55775		GB41824
GB44824		GB54971
GB46494		GB53382
GB41360		GB44022
GB41798		GB42778
GB46120		GB48534
GB43541		GB53653
GB45949		GB53699
GB47463		GB43147
GB52472		GB43509
GB41651		GB53424
GB51333		GB53435
GB40019		GB42492
GB40118		GB51561
GB49429		GB44732
GB44757		GB43706
GB45562		GB54189
GB50998		GB42986
GB43632		GB44870
GB41913		GB46173
GB43478		GB47328
GB50374		GB55504
GB51199		GB51253
GB50849		GB54719
GB47462		GB45814
GB40147		GB55476
GB51508		GB54462
GB41136		GB42672
GB52994		GB47464
GB53171		GB46281
GB53402		GB54449
GB45526		GB48709
GB51257		GB41198
GB45348		GB43625
GB55977		GB43211
GB49597		GB41871
GB51710		GB53361
GB44439		GB40122
GB49037		GB48680
GB49943		GB41792
GB46247		GB46789
GB40360		GB48309
GB46567		GB54940
GB47103		GB46595
GB42862		GB54346
GB48750		GB50183
GB51398		GB48299
GB53826		GB53774
GB52613		GB45344
GB52516		GB52285
GB51077		GB50350
GB51755		GB40711
GB47837		GB43126
GB47828		GB54298
GB41066		GB50602
GB53849		GB43686
GB53191		GB51132
GB43638		GB55920
GB44743		GB54102
GB45624		GB50967
GB45074		GB48104
GB45443		GB52692
GB45557		GB41492
GB53729		GB52458
GB48052		GB41523
GB49042		GB49078
GB54467		GB42704
GB45376		GB53228
GB53242		GB48446
GB45727		GB47606
GB44543		GB53418
GB46747		GB43481
GB45528		GB44557
GB45978		GB51014
GB42448		GB49529
GB47453		GB46909
GB49040		GB44599
GB49222		GB41258
GB54342		GB55011
GB46052		GB40120
GB52023		GB54330
GB40248		GB42277
GB40286		GB45199
GB40285		GB54395
GB48430		GB41793
GB45155		GB45656
GB41975		GB45358
GB43479		GB53981
GB45077		GB53136
GB44900		GB53301
GB46148		GB53941
GB47575		GB46532
GB52911		GB46255
GB47194		GB42949
GB53096		GB50210
GB56036		GB47469
GB48337		GB49129
GB52513		GB45569
GB40461		GB48414
GB48366		GB43649
GB45926		GB55575
GB43480		GB48450
GB50438		GB41598
GB50439		GB45169
GB40446		GB52644
GB46298		GB43482
GB46766		GB42054
GB49841		GB51866
GB44462		GB46437
GB44464		GB44960
GB44210		GB44063
GB45937		GB41769
GB54279		GB48646
GB41446		GB46481
GB47189		GB47998
GB49083		GB50414
GB49087		GB43280
GB52693		GB42690
GB42629		GB53540
GB46619		GB46832
GB53247		GB55420
GB52604		GB43135
GB49749		GB51623
GB46190		GB45342
GB42230		GB54339
GB44987		GB40635
GB54033		GB45429
GB43270		GB54910
GB48659		GB45284
GB55717		GB42560
GB51995		GB40081
GB55454		GB40092
GB52259		GB40115
GB49348		GB40116
GB43007		GB40121
GB41600		GB40144
GB50270		GB40178
GB43236		GB40182
GB49481		GB40210
GB40858		GB40219
GB43902		GB40226
GB49516		GB40242
GB55456		GB40244
GB55984		GB40300
GB42691		GB40345
GB42966		GB40347
GB53707		GB40370
GB48247		GB40373
GB52684		GB40450
GB43834		GB40527
GB46745		GB40530
GB47285		GB40542
GB42375		GB40569
GB50661		GB40595
GB55494		GB40596
GB42562		GB40602
GB50918		GB40623
GB51658		GB40664
GB41761		GB40666
GB42159		GB40698
GB55626		GB40724
GB46408		GB40736
GB48748		GB40743
GB46273		GB40755
GB47573		GB40791
GB45826		GB40820
GB49859		GB40822
GB50651		GB40827
GB44086		GB40841
GB51656		GB40854
GB47577		GB40952
GB47489		GB40961
GB46000		GB40968
GB53723		GB41008
GB40113		GB41013
GB42634		GB41056
GB48384		GB41072
GB50712		GB41218
GB44531		GB41221
GB45058		GB41251
GB42216		GB41309
GB42655		GB41318
GB49448		GB41325
GB49725		GB41336
GB42664		GB41364
GB45337		GB41377
GB52012		GB41393
GB55662		GB41394
GB50032		GB41400
GB44524		GB41443
GB50947		GB41461
GB49032		GB41489
GB44103		GB41493
GB45222		GB41508
GB45223		GB41529
GB55082		GB41551
GB42669		GB41556
GB46735		GB41612
GB44350		GB41637
GB48511		GB41640
GB48128		GB41652
GB41902		GB41675
GB50392		GB41696
GB49458		GB41787
GB45702		GB41817
GB44287		GB41819
GB41024		GB41838
GB51996		GB41854
GB46014		GB41870
GB53339		GB41879
GB42677		GB41926
GB54217		GB41963
GB54951		GB41996
GB45146		GB42009
GB42133		GB42018
GB41663		GB42059
GB50653		GB42060
GB42140		GB42118
GB48356		GB42119
GB52246		GB42157
GB51495		GB42163
GB50181		GB42174
GB50305		GB42191
GB48776		GB42232
GB45083		GB42258
GB52711		GB42283
GB46744		GB42288
GB48623		GB42305
GB45119		GB42309
GB46493		GB42342
GB52118		GB42361
GB41875		GB42388
GB41609		GB42397
GB54044		GB42438
GB44670		GB42504
GB43565		GB42530
GB40445		GB42533
GB41143		GB42556
GB53029		GB42605
GB50728		GB42725
GB53128		GB42734
GB49643		GB42788
GB42022		GB42795
GB54972		GB42826
GB41810		GB42893
GB42252		GB42936
GB54049		GB42946
GB49498		GB42955
GB42454		GB42957
GB45825		GB42974
GB48928		GB42991
GB51009		GB42995
GB50255		GB43050
GB50105		GB43057
GB52676		GB43065
GB41080		GB43083
GB44432		GB43146
GB54266		GB43167
GB52750		GB43251
GB42086		GB43252
GB54397		GB43254
GB42810		GB43318
GB44430		GB43374
GB51963		GB43405
GB50993		GB43434
GB49264		GB43484
GB55263		GB43493
GB50136		GB43518
GB49974		GB43530
GB50083		GB43534
GB43912		GB43560
GB40895		GB43570
GB46369		GB43590
GB42266		GB43592
GB40071		GB43608
GB41873		GB43640
GB46907		GB43644
GB48105		GB43645
GB45423		GB43646
GB50990		GB43680
GB55106		GB43700
GB54752		GB43726
GB40434		GB43741
GB48645		GB43774
GB55010		GB43785
GB44783		GB43801
GB46908		GB43811
GB48331		GB43862
GB49786		GB43923
GB44946		GB43929
GB51628		GB43972
GB49753		GB43997
GB41356		GB44042
GB46616		GB44142
GB54388		GB44150
GB51030		GB44181
GB42071		GB44189
GB52986		GB44194
GB40556		GB44255
GB44071		GB44345
GB42654		GB44377
GB49307		GB44393
GB47500		GB44401
GB44721		GB44403
GB45934		GB44446
GB50272		GB44459
GB52800		GB44483
GB49192		GB44489
GB45646		GB44529
GB54976		GB44563
GB53133		GB44632
GB52157		GB44637
GB47659		GB44668
GB44984		GB44696
GB55642		GB44697
GB51950		GB44700
GB40561		GB44722
GB42899		GB44725
GB46272		GB44754
GB42851		GB44785
GB42419		GB44819
GB49989		GB44833
GB46178		GB44843
GB50216		GB44851
GB41181		GB44911
GB50030		GB44921
GB54660		GB44922
GB48222		GB44945
GB44415		GB44952
GB53667		GB44954
GB40511		GB44955
GB50085		GB44956
GB42488		GB44963
GB49579		GB45006
GB55457		GB45027
GB48152		GB45066
GB40674		GB45080
GB48314		GB45089
GB54191		GB45103
GB54964		GB45104
GB44768		GB45198
GB44769		GB45201
GB44763		GB45242
GB52779		GB45256
GB48771		GB45262
GB54113		GB45266
GB43875		GB45299
GB50995		GB45320
GB53381		GB45380
GB42420		GB45390
GB41923		GB45483
GB43822		GB45513
GB50253		GB45519
GB42016		GB45571
GB44895		GB45578
GB52009		GB45594
GB52236		GB45604
GB44683		GB45619
GB51699		GB45621
GB46793		GB45630
GB40444		GB45671
GB43037		GB45697
GB42298		GB45729
GB53208		GB45747
GB49114		GB45751
GB49186		GB45754
GB49185		GB45765
GB54120		GB45767
GB49468		GB45773
GB49504		GB45816
GB53185		GB45845
GB40509		GB45846
GB44436		GB45896
GB45535		GB45903
GB45637		GB45916
GB44776		GB45946
GB48944		GB45962
GB49956		GB45964
GB50748		GB45974
GB43781		GB45990
GB50980		GB45999
GB54993		GB46010
GB44880		GB46074
GB46610		GB46092
GB55107		GB46100
GB51849		GB46136
GB54971		GB46185
GB43858		GB46191
GB55281		GB46193
GB44022		GB46198
GB47826		GB46244
GB42778		GB46245
GB55563		GB46261
GB40705		GB46329
GB43991		GB46351
GB55001		GB46356
GB43106		GB46381
GB53699		GB46391
GB48372		GB46394
GB46462		GB46398
GB43147		GB46399
GB43509		GB46406
GB53435		GB46412
GB55461		GB46418
GB41333		GB46428
GB42492		GB46430
GB51561		GB46434
GB54816		GB46498
GB53239		GB46508
GB51186		GB46549
GB41692		GB46560
GB43706		GB46628
GB48264		GB46683
GB49487		GB46695
GB50625		GB46715
GB54189		GB46778
GB46534		GB46824
GB50281		GB46825
GB55571		GB46837
GB52651		GB46867
GB41484		GB46868
GB54129		GB46874
GB44870		GB46875
GB43703		GB46891
GB49432		GB46912
GB47328		GB46928
GB42750		GB46937
GB48845		GB46938
GB54719		GB46941
GB55476		GB47002
GB54462		GB47003
GB48535		GB47013
GB42672		GB47019
GB49226		GB47094
GB50966		GB47150
GB41485		GB47170
GB47464		GB47202
GB51911		GB47216
GB46281		GB47288
GB48709		GB47317
GB46253		GB47343
GB42038		GB47357
GB44926		GB47369
GB50214		GB47397
GB52575		GB47465
GB49709		GB47473
GB43211		GB47480
GB41871		GB47490
GB55334		GB47612
GB53361		GB47672
GB40122		GB47684
GB41792		GB47715
GB50779		GB47725
GB51345		GB47738
GB43692		GB47745
GB48207		GB47775
GB42863		GB47777
GB48309		GB47793
GB49349		GB47800
GB44251		GB47801
GB46654		GB47872
GB46449		GB47873
GB54940		GB47884
GB55508		GB47952
GB46595		GB47981
GB48617		GB47988
GB50183		GB48011
GB48299		GB48013
GB53774		GB48053
GB41737		GB48067
GB47655		GB48069
GB45709		GB48088
GB46892		GB48089
GB49118		GB48164
GB44573		GB48167
GB53647		GB48212
GB44337		GB48246
GB53410		GB48381
GB51122		GB48388
GB43163		GB48427
GB47272		GB48479
GB44285		GB48502
GB49654		GB48504
GB52754		GB48543
GB49779		GB48548
GB45280		GB48553
GB55920		GB48591
GB54102		GB48657
GB44355		GB48668
GB48104		GB48676
GB52692		GB48704
GB41492		GB48712
GB49357		GB48725
GB46594		GB48726
GB46423		GB48763
GB40358		GB48779
GB49119		GB48781
GB52744		GB48801
GB41843		GB48877
GB42838		GB48969
GB42704		GB48990
GB44518		GB49002
GB50638		GB49003
GB51614		GB49007
GB45498		GB49015
GB50606		GB49063
GB53418		GB49065
GB43481		GB49075
GB45042		GB49102
GB44557		GB49125
GB49081		GB49140
GB51256		GB49143
GB55157		GB49196
GB41258		GB49208
GB41259		GB49218
GB42549		GB49224
GB46945		GB49254
GB52751		GB49277
GB46005		GB49359
GB55011		GB49385
GB54101		GB49442
GB43872		GB49482
GB40120		GB49508
GB45628		GB49513
GB53955		GB49542
GB53882		GB49574
GB42280		GB49587
GB43623		GB49600
GB42279		GB49635
GB47313		GB49645
GB51691		GB49669
GB45722		GB49675
GB54958		GB49677
GB46275		GB49695
GB53147		GB49698
GB45761		GB49737
GB55902		GB49742
GB44934		GB49745
GB45358		GB49747
GB55959		GB49765
GB44991		GB49825
GB53981		GB49832
GB54425		GB49834
GB53884		GB49836
GB53136		GB49858
GB53301		GB50002
GB46532		GB50019
GB41300		GB50035
GB46255		GB50036
GB51542		GB50073
GB42949		GB50151
GB54363		GB50165
GB48064		GB50234
GB41450		GB50256
GB41447		GB50267
GB41909		GB50293
GB53024		GB50300
GB47469		GB50403
GB44889		GB50416
GB51700		GB50417
GB43891		GB50464
GB40717		GB50467
GB47401		GB50542
GB50854		GB50543
GB41598		GB50611
GB43277		GB50644
GB45169		GB50647
GB47277		GB50676
GB49306		GB50692
GB41633		GB50707
GB52644		GB50726
GB43482		GB50768
GB54216		GB50770
GB40500		GB50775
GB52790		GB50781
GB44673		GB50782
GB51866		GB50783
GB47627		GB50790
GB48996		GB50830
GB44063		GB50888
GB52662		GB50961
GB48150		GB51007
GB41769		GB51010
GB47007		GB51012
GB47247		GB51015
GB54957		GB51025
GB47998		GB51026
GB42694		GB51028
GB50414		GB51055
GB42690		GB51098
GB46832		GB51137
GB53359		GB51151
GB51592		GB51152
GB43135		GB51154
GB51623		GB51161
GB40992		GB51166
GB42845		GB51206
GB47542		GB51245
GB45342		GB51252
GB41661		GB51293
GB54339		GB51308
GB40635		GB51309
GB45824		GB51312
GB45284		GB51320
GB46801		GB51323
GB40563		GB51324
GB41304		GB51327
GB52729		GB51351
GB54842		GB51373
GB42773		GB51392
GB47554		GB51393
GB50942		GB51402
GB41897		GB51404
GB40002		GB51450
GB40003		GB51477
GB40029		GB51488
GB40034		GB51519
GB40070		GB51559
GB40092		GB51781
GB40094		GB51839
GB40116		GB51855
GB40121		GB51887
GB40144		GB51946
GB40178		GB51951
GB40182		GB51960
GB40190		GB51972
GB40210		GB52018
GB40214		GB52022
GB40219		GB52031
GB40226		GB52035
GB40242		GB52048
GB40300		GB52054
GB40347		GB52062
GB40370		GB52089
GB40373		GB52099
GB40413		GB52117
GB40418		GB52135
GB40435		GB52173
GB40450		GB52206
GB40510		GB52250
GB40527		GB52299
GB40530		GB52309
GB40587		GB52320
GB40595		GB52334
GB40602		GB52357
GB40623		GB52366
GB40664		GB52371
GB40665		GB52382
GB40666		GB52383
GB40692		GB52388
GB40724		GB52389
GB40736		GB52394
GB40737		GB52401
GB40743		GB52402
GB40755		GB52412
GB40766		GB52419
GB40772		GB52444
GB40791		GB52474
GB40820		GB52475
GB40834		GB52479
GB40841		GB52481
GB40854		GB52492
GB40921		GB52501
GB40942		GB52540
GB40952		GB52545
GB40961		GB52546
GB40968		GB52547
GB41013		GB52549
GB41056		GB52570
GB41072		GB52646
GB41101		GB52678
GB41151		GB52703
GB41157		GB52778
GB41185		GB52822
GB41218		GB52839
GB41221		GB52853
GB41309		GB52896
GB41318		GB52900
GB41325		GB52909
GB41336		GB52936
GB41377		GB52940
GB41393		GB52960
GB41394		GB52990
GB41404		GB53032
GB41433		GB53075
GB41443		GB53198
GB41461		GB53214
GB41478		GB53218
GB41489		GB53399
GB41490		GB53405
GB41493		GB53511
GB41508		GB53539
GB41526		GB53545
GB41537		GB53555
GB41551		GB53584
GB41556		GB53585
GB41563		GB53595
GB41575		GB53640
GB41612		GB53643
GB41638		GB53680
GB41652		GB53728
GB41696		GB53772
GB41764		GB53810
GB41787		GB53819
GB41801		GB53947
GB41802		GB53987
GB41817		GB53993
GB41819		GB53998
GB41838		GB54000
GB41848		GB54003
GB41879		GB54006
GB41914		GB54007
GB41954		GB54017
GB41963		GB54028
GB41980		GB54048
GB41995		GB54061
GB41996		GB54065
GB42007		GB54073
GB42059		GB54105
GB42060		GB54154
GB42073		GB54173
GB42107		GB54185
GB42116		GB54238
GB42126		GB54247
GB42157		GB54248
GB42176		GB54274
GB42179		GB54277
GB42188		GB54304
GB42258		GB54323
GB42273		GB54352
GB42283		GB54375
GB42288		GB54381
GB42299		GB54403
GB42305		GB54409
GB42309		GB54415
GB42342		GB54418
GB42344		GB54424
GB42361		GB54461
GB42388		GB54463
GB42438		GB54481
GB42443		GB54487
GB42497		GB54491
GB42503		GB54495
GB42504		GB54520
GB42506		GB54532
GB42530		GB54535
GB42533		GB54539
GB42556		GB54563
GB42605		GB54576
GB42609		GB54581
GB42627		GB54645
GB42734		GB54663
GB42777		GB54727
GB42788		GB54744
GB42812		GB54766
GB42888		GB54772
GB42906		GB54788
GB42912		GB54857
GB42936		GB54873
GB42946		GB54898
GB42955		GB54899
GB42991		GB54902
GB43011		GB54948
GB43049		GB55018
GB43057		GB55027
GB43065		GB55028
GB43083		GB55064
GB43107		GB55086
GB43146		GB55087
GB43151		GB55089
GB43177		GB55127
GB43254		GB55131
GB43267		GB55134
GB43318		GB55138
GB43323		GB55149
GB43328		GB55152
GB43334		GB55153
GB43342		GB55181
GB43351		GB55200
GB43374		GB55290
GB43405		GB55305
GB43423		GB55344
GB43434		GB55365
GB43461		GB55452
GB43484		GB55471
GB43488		GB55488
GB43489		GB55554
GB43501		GB55586
GB43518		GB55599
GB43534		GB55620
GB43536		GB55656
GB43539		GB55674
GB43540		GB55683
GB43551		GB55690
GB43587		GB55716
GB43588		GB55725
GB43589		GB55726
GB43590		GB55727
GB43592		GB55738
GB43608		GB55752
GB43640		GB55776
GB43644		GB55780
GB43645		GB55866
GB43646		GB55899
GB43658		GB55925
GB43671		GB55942
GB43680
GB43700
GB43726
GB43752
GB43763
GB43771
GB43773
GB43774
GB43785
GB43811
GB43842
GB43862
GB43915
GB43929
GB43948
GB43972
GB43977
GB43978
GB43982
GB43992
GB43997
GB44042
GB44142
GB44150
GB44161
GB44189
GB44190
GB44194
GB44195
GB44233
GB44255
GB44277
GB44289
GB44345
GB44349
GB44375
GB44377
GB44391
GB44393
GB44401
GB44446
GB44471
GB44529
GB44539
GB44563
GB44575
GB44637
GB44659
GB44668
GB44696
GB44700
GB44785
GB44797
GB44833
GB44843
GB44851
GB44855
GB44911
GB44921
GB44922
GB44945
GB44954
GB44955
GB44956
GB44963
GB44992
GB45006
GB45027
GB45045
GB45048
GB45080
GB45097
GB45104
GB45198
GB45200
GB45201
GB45202
GB45204
GB45234
GB45249
GB45262
GB45266
GB45299
GB45320
GB45380
GB45449
GB45450
GB45460
GB45464
GB45467
GB45468
GB45483
GB45513
GB45522
GB45578
GB45594
GB45604
GB45605
GB45608
GB45619
GB45621
GB45630
GB45671
GB45718
GB45729
GB45747
GB45767
GB45772
GB45793
GB45845
GB45894
GB45896
GB45901
GB45916
GB45941
GB45953
GB45962
GB45964
GB45990
GB45996
GB46010
GB46074
GB46086
GB46092
GB46100
GB46101
GB46103
GB46110
GB46134
GB46136
GB46185
GB46191
GB46329
GB46351
GB46380
GB46381
GB46394
GB46398
GB46399
GB46406
GB46418
GB46428
GB46430
GB46434
GB46439
GB46470
GB46484
GB46508
GB46530
GB46546
GB46551
GB46582
GB46588
GB46668
GB46671
GB46683
GB46695
GB46715
GB46717
GB46778
GB46803
GB46824
GB46825
GB46837
GB46867
GB46868
GB46874
GB46875
GB46890
GB46891
GB46937
GB46938
GB46999
GB47002
GB47003
GB47013
GB47019
GB47038
GB47085
GB47090
GB47150
GB47170
GB47202
GB47216
GB47236
GB47262
GB47288
GB47317
GB47322
GB47357
GB47369
GB47397
GB47403
GB47465
GB47473
GB47490
GB47555
GB47559
GB47589
GB47684
GB47690
GB47714
GB47738
GB47777
GB47787
GB47793
GB47801
GB47824
GB47872
GB47873
GB47884
GB47911
GB47921
GB47926
GB47952
GB47981
GB47988
GB48011
GB48013
GB48053
GB48067
GB48069
GB48091
GB48188
GB48212
GB48245
GB48381
GB48388
GB48392
GB48427
GB48433
GB48458
GB48479
GB48502
GB48504
GB48548
GB48553
GB48568
GB48591
GB48593
GB48599
GB48605
GB48606
GB48626
GB48657
GB48668
GB48704
GB48712
GB48725
GB48726
GB48779
GB48781
GB48801
GB48809
GB48824
GB48839
GB48857
GB48877
GB48921
GB48929
GB48956
GB48969
GB48990
GB49002
GB49003
GB49007
GB49015
GB49052
GB49063
GB49065
GB49075
GB49102
GB49125
GB49140
GB49143
GB49198
GB49224
GB49254
GB49277
GB49352
GB49385
GB49430
GB49442
GB49482
GB49508
GB49542
GB49615
GB49635
GB49645
GB49669
GB49677
GB49690
GB49695
GB49699
GB49737
GB49742
GB49745
GB49747
GB49759
GB49763
GB49820
GB49825
GB49856
GB49889
GB49938
GB49991
GB50019
GB50046
GB50073
GB50081
GB50086
GB50182
GB50215
GB50293
GB50300
GB50403
GB50416
GB50417
GB50464
GB50467
GB50484
GB50487
GB50563
GB50588
GB50611
GB50618
GB50644
GB50647
GB50654
GB50676
GB50679
GB50707
GB50721
GB50726
GB50754
GB50768
GB50775
GB50781
GB50783
GB50790
GB50821
GB51003
GB51004
GB51006
GB51007
GB51010
GB51025
GB51028
GB51055
GB51078
GB51098
GB51112
GB51151
GB51152
GB51154
GB51206
GB51245
GB51267
GB51270
GB51293
GB51312
GB51320
GB51323
GB51351
GB51373
GB51386
GB51388
GB51392
GB51393
GB51404
GB51450
GB51454
GB51460
GB51477
GB51496
GB51540
GB51559
GB51663
GB51823
GB51824
GB51827
GB51839
GB51855
GB51870
GB51873
GB51887
GB51915
GB51925
GB51933
GB51946
GB51951
GB51960
GB51972
GB51983
GB51992
GB52011
GB52022
GB52031
GB52034
GB52048
GB52049
GB52054
GB52062
GB52068
GB52089
GB52099
GB52117
GB52135
GB52149
GB52160
GB52173
GB52182
GB52250
GB52277
GB52295
GB52299
GB52312
GB52329
GB52366
GB52371
GB52382
GB52388
GB52389
GB52394
GB52401
GB52402
GB52412
GB52415
GB52419
GB52444
GB52474
GB52475
GB52481
GB52492
GB52501
GB52518
GB52540
GB52545
GB52549
GB52572
GB52593
GB52603
GB52636
GB52646
GB52678
GB52710
GB52749
GB52783
GB52795
GB52839
GB52848
GB52862
GB52901
GB52909
GB52921
GB52931
GB52960
GB52961
GB52967
GB53005
GB53039
GB53051
GB53058
GB53079
GB53099
GB53106
GB53198
GB53213
GB53214
GB53218
GB53229
GB53241
GB53282
GB53283
GB53393
GB53399
GB53511
GB53539
GB53545
GB53555
GB53584
GB53585
GB53595
GB53640
GB53680
GB53692
GB53728
GB53752
GB53772
GB53806
GB53810
GB53819
GB53845
GB53993
GB53998
GB54007
GB54022
GB54023
GB54025
GB54055
GB54061
GB54067
GB54099
GB54103
GB54154
GB54238
GB54247
GB54284
GB54304
GB54306
GB54307
GB54323
GB54341
GB54352
GB54375
GB54381
GB54403
GB54409
GB54415
GB54418
GB54421
GB54463
GB54481
GB54487
GB54491
GB54520
GB54523
GB54529
GB54539
GB54559
GB54563
GB54569
GB54575
GB54645
GB54654
GB54663
GB54671
GB54727
GB54744
GB54768
GB54857
GB54873
GB54878
GB54895
GB54898
GB54902
GB54919
GB54948
GB55018
GB55028
GB55064
GB55087
GB55089
GB55113
GB55127
GB55131
GB55134
GB55138
GB55149
GB55150
GB55153
GB55177
GB55179
GB55180
GB55197
GB55200
GB55338
GB55365
GB55471
GB55554
GB55599
GB55682
GB55683
GB55690
GB55710
GB55716
GB55725
GB55727
GB55733
GB55738
GB55776
GB55780
GB55794
GB55861
GB55882
GB55942
GB55954
GB55979
GB56007
