# Supplementary material for: Transcriptome Analysis of Honeybee (Apis Mellifera) Haploid and Diploid Embryos Reveals Early Zygotic Transcription during Cleavage
Source: PLoS One. 2016 Jan 11;11(1):e0146447. doi: 10.1371/journal.pone.0146447 (PMC4713447; doi:10.1371/journal.pone.0146447)
Supplement: S8 Table — (XLSX) [file pone.0146447.s008.xlsx]

## Sheet: Pearson Correlation
miRNA:mRNA select pairs of miRNA:mRNA with Pearson correlation coefficient less than -0,8
Haploid Embryos						Diploid Embryos
miRNAs	Genes	correlation coefficient	pvalue			miRNAs	Genes	correlation coefficient	pvalue
ame-mir-279a-5p	GB44512	-0.999994	5.78261e-06			ame-mir-190-5p	GB41393	-0.999996	3.72239e-06
ame-mir-125-3p	GB53302	-0.99999	9.80165e-06			ame-mir-252a-5p	GB41135	-0.999991	9.46352e-06
ame-bantam-3p	GB41877	-0.999988	1.17078e-05			ame-mir-190-5p	GB51169	-0.99999	1.01591e-05
ame-mir-125-3p	GB45046	-0.999985	1.49886e-05			ame-mir-190-5p	GB54752	-0.999986	1.3768e-05
ame-mir-306-5p	GB55109	-0.999984	1.55199e-05			ame-mir-6066-3p	GB50229	-0.999976	2.44586e-05
ame-mir-3786-5p	GB44444	-0.999983	1.69298e-05			ame-mir-7-3p	GB53805	-0.999973	2.73118e-05
ame-mir-276-5p	GB47811	-0.999973	2.69403e-05			ame-mir-279a-5p	GB47341	-0.999969	3.07602e-05
ame-mir-932-5p	GB55994	-0.999966	3.35503e-05			ame-mir-125-3p	GB54805	-0.999968	3.15132e-05
ame-mir-275-3p	GB45077	-0.99996	4.00895e-05			ame-mir-190-5p	GB48821	-0.999965	3.52177e-05
ame-mir-34-5p	GB50759	-0.999953	4.66219e-05			ame-mir-190-5p	GB45749	-0.999962	3.82958e-05
ame-mir-13a-3p	GB41034	-0.999948	5.21583e-05			ame-mir-11-3p	GB53820	-0.99996	4.01368e-05
ame-mir-8-3p	GB53776	-0.999942	5.79827e-05			ame-mir-190-5p	GB43552	-0.999945	5.48583e-05
ame-mir-275-3p	GB46883	-0.99994	5.99715e-05			ame-mir-7-5p	GB55514	-0.999944	5.63613e-05
ame-mir-252a-5p	GB41485	-0.999937	6.30756e-05			ame-mir-306-5p	GB40900	-0.999943	5.66522e-05
ame-mir-965-3p	GB41848	-0.999934	6.62982e-05			ame-mir-190-5p	GB42073	-0.999943	5.68146e-05
ame-mir-275-3p	GB46759	-0.999933	6.66265e-05			ame-mir-3759-5p	GB50704	-0.999943	5.69443e-05
ame-mir-3477-5p	GB46894	-0.999932	6.83377e-05			ame-mir-11-5p	GB52260	-0.99994	6.01757e-05
ame-mir-11-3p	GB46102	-0.999927	7.30816e-05			ame-mir-6066-3p	GB40268	-0.999937	6.27517e-05
ame-mir-6040-3p	GB43593	-0.999925	7.49107e-05			ame-mir-100-5p	GB47673	-0.999928	7.22672e-05
ame-mir-6039-3p	GB41203	-0.999925	7.51726e-05			ame-mir-7-5p	GB54729	-0.999923	7.67486e-05
ame-mir-3732-3p	GB41203	-0.999925	7.51726e-05			ame-mir-190-5p	GB50807	-0.99992	8.00863e-05
ame-mir-927b-5p	GB41203	-0.999925	7.51726e-05			ame-mir-190-5p	GB43837	-0.999919	8.05437e-05
ame-mir-6064-5p	GB41203	-0.999925	7.51726e-05			ame-mir-2-3-5p	GB51346	-0.999918	8.19599e-05
ame-mir-6000a-5p	GB41203	-0.999925	7.51726e-05			ame-mir-375-3p	GB52843	-0.999917	8.28133e-05
ame-mir-184-5p	GB41203	-0.999925	7.51726e-05			ame-mir-190-5p	GB46562	-0.999916	8.40621e-05
ame-mir-279a-3p	GB53672	-0.999922	7.79424e-05			ame-mir-2-3-5p	GB54212	-0.999915	8.49328e-05
ame-mir-8-5p	GB52762	-0.99992	8.03556e-05			ame-mir-8-5p	GB41171	-0.999914	8.61901e-05
ame-mir-11-3p	GB42297	-0.999917	8.29692e-05			ame-mir-190-5p	GB40456	-0.999912	8.79899e-05
ame-mir-14-3p	GB45828	-0.99991	8.99036e-05			ame-mir-3761-3p	GB50704	-0.999909	9.09213e-05
ame-mir-279a-5p	GB41305	-0.999904	9.56701e-05			ame-mir-3783-5p	GB50704	-0.999909	9.09213e-05
ame-mir-315-5p	GB40802	-0.999901	9.9098e-05			ame-mir-278-3p	GB50704	-0.999909	9.09213e-05
ame-mir-3759-5p	GB46883	-0.999894	0.000105802			ame-mir-6053-5p	GB50704	-0.999909	9.09213e-05
ame-mir-275-3p	GB52461	-0.999886	0.000114428			ame-mir-3720-3p	GB50704	-0.999909	9.09213e-05
ame-mir-279a-3p	GB55941	-0.999884	0.000116114			ame-mir-6065-3p	GB50704	-0.999909	9.09213e-05
ame-mir-8-3p	GB40398	-0.99988	0.000120229			ame-mir-3717-5p	GB50704	-0.999909	9.09213e-05
ame-mir-190-5p	GB45549	-0.999877	0.000123379			ame-mir-6005-5p	GB50704	-0.999909	9.09213e-05
ame-mir-8-3p	GB55666	-0.999876	0.000123795			ame-mir-3737-5p	GB50704	-0.999909	9.09213e-05
ame-mir-11-3p	GB45315	-0.99987	0.000129765			ame-mir-3761-5p	GB50704	-0.999909	9.09213e-05
ame-mir-11-3p	GB46009	-0.999869	0.000130579			ame-mir-3751-3p	GB50704	-0.999909	9.09213e-05
ame-mir-11-3p	GB50132	-0.999863	0.000137456			ame-mir-3763-3p	GB50704	-0.999909	9.09213e-05
ame-mir-11-3p	GB54718	-0.999855	0.000144938			ame-mir-279a-3p	GB42816	-0.999901	9.8946e-05
ame-mir-252a-5p	GB44891	-0.999854	0.000145954			ame-mir-9a-3p	GB44288	-0.999898	0.000101785
ame-mir-190-5p	GB52644	-0.99985	0.000150268			ame-mir-2-3-5p	GB53836	-0.999898	0.000101986
ame-mir-279a-5p	GB51524	-0.999847	0.000153378			ame-mir-252a-5p	GB44219	-0.999896	0.000104434
ame-mir-2-3-5p	GB53700	-0.999846	0.000153677			ame-mir-190-5p	GB51899	-0.999895	0.000105365
ame-mir-276-5p	GB53789	-0.999843	0.00015685			ame-mir-190-5p	GB47969	-0.999889	0.000110523
ame-mir-34-5p	GB40674	-0.999842	0.00015821			ame-mir-190-5p	GB46495	-0.999888	0.000112332
ame-mir-927a-3p	GB55032	-0.99984	0.000159573			ame-mir-315-5p	GB55514	-0.999886	0.000113736
ame-mir-932-5p	GB40577	-0.99984	0.000159941			ame-mir-277-3p	GB44221	-0.999885	0.000115137
ame-mir-3759-5p	GB45077	-0.999834	0.000165548			ame-mir-318-5p	GB49062	-0.999872	0.000127826
ame-mir-277-3p	GB52762	-0.999833	0.000166803			ame-mir-315-5p	GB48534	-0.999868	0.000131583
ame-mir-3761-3p	GB46883	-0.999833	0.000167214			ame-mir-306-5p	GB46718	-0.999868	0.000131636
ame-mir-3783-5p	GB46883	-0.999833	0.000167214			ame-mir-31a-5p	GB47264	-0.999864	0.000135686
ame-mir-278-3p	GB46883	-0.999833	0.000167214			ame-mir-190-5p	GB52350	-0.999864	0.000136078
ame-mir-3720-3p	GB46883	-0.999833	0.000167214			ame-mir-932-5p	GB42508	-0.999862	0.000137838
ame-mir-6065-3p	GB46883	-0.999833	0.000167214			ame-mir-190-5p	GB54679	-0.99986	0.00013994
ame-mir-307-3p	GB46883	-0.999833	0.000167214			ame-mir-2-3-5p	GB41389	-0.999857	0.000142917
ame-mir-6066-3p	GB46883	-0.999833	0.000167214			ame-mir-283-5p	GB50704	-0.999849	0.000150645
ame-mir-3717-5p	GB46883	-0.999833	0.000167214			ame-mir-11-3p	GB47996	-0.999842	0.000157569
ame-mir-7-5p	GB46883	-0.999833	0.000167214			ame-mir-190-5p	GB49864	-0.999842	0.000158052
ame-mir-3723-5p	GB46883	-0.999833	0.000167214			ame-mir-190-5p	GB53039	-0.999841	0.000158879
ame-mir-6005-5p	GB46883	-0.999833	0.000167214			ame-mir-190-5p	GB51385	-0.99984	0.000159812
ame-mir-3737-5p	GB46883	-0.999833	0.000167214			ame-mir-14-3p	GB51910	-0.999839	0.000160662
ame-mir-1175-3p	GB46883	-0.999833	0.000167214			ame-mir-3747a-3p	GB45839	-0.999836	0.00016383
ame-mir-3751-3p	GB46883	-0.999833	0.000167214			ame-mir-3747a-3p	GB44470	-0.999836	0.00016383
ame-mir-3763-3p	GB46883	-0.999833	0.000167214			ame-mir-3747a-3p	GB50341	-0.999836	0.00016383
ame-mir-3719-5p	GB46883	-0.999833	0.000167214			ame-mir-3747a-3p	GB48550	-0.999836	0.00016383
ame-mir-3761-5p	GB46883	-0.999833	0.000167214			ame-mir-3747a-3p	GB46553	-0.999836	0.00016383
ame-mir-996-5p	GB46883	-0.999833	0.000167214			ame-mir-3747a-3p	GB44691	-0.999836	0.00016383
ame-mir-6067-5p	GB46883	-0.999833	0.000167214			ame-mir-3747a-3p	GB46611	-0.999836	0.00016383
ame-mir-6064-3p	GB46883	-0.999833	0.000167214			ame-mir-3747a-3p	GB52067	-0.999836	0.00016383
ame-mir-3716a-3p	GB46883	-0.999833	0.000167214			ame-mir-3747a-3p	GB40052	-0.999836	0.00016383
ame-mir-8-3p	GB41794	-0.999824	0.000176405			ame-mir-3747a-3p	GB52941	-0.999836	0.00016383
ame-mir-965-3p	GB50834	-0.999816	0.000183895			ame-mir-3747a-3p	GB48025	-0.999836	0.00016383
ame-mir-7-3p	GB44218	-0.999806	0.000194133			ame-mir-3747a-3p	GB48714	-0.999836	0.00016383
ame-mir-125-3p	GB51074	-0.999805	0.000194859			ame-mir-3747a-3p	GB48729	-0.999836	0.00016383
ame-mir-8-3p	GB49652	-0.999797	0.000203444			ame-mir-3747a-3p	GB40915	-0.999836	0.00016383
ame-mir-6040-3p	GB41132	-0.999784	0.000216232			ame-mir-3747a-3p	GB48503	-0.999836	0.00016383
ame-mir-6040-3p	GB40100	-0.999783	0.0002169			ame-mir-3747a-3p	GB52379	-0.999836	0.00016383
ame-mir-34-5p	GB47191	-0.999781	0.000218621			ame-mir-2-3-5p	GB48795	-0.99983	0.00016965
ame-mir-190-5p	GB53729	-0.999781	0.000218899			ame-mir-927a-3p	GB50813	-0.99983	0.000170421
ame-bantam-3p	GB41348	-0.99978	0.000219581			ame-mir-11-5p	GB42365	-0.999817	0.000182998
ame-mir-276-5p	GB48267	-0.999773	0.000227117			ame-mir-190-5p	GB48848	-0.999811	0.000189005
ame-mir-2-3-5p	GB46418	-0.999773	0.000227129			ame-mir-190-5p	GB41154	-0.99979	0.000210035
ame-mir-2-3-5p	GB47755	-0.999773	0.000227129			ame-mir-6066-3p	GB51676	-0.999789	0.000211299
ame-mir-9a-3p	GB49406	-0.999773	0.000227164			ame-mir-13b-3p	GB52247	-0.999787	0.000212654
ame-mir-34-5p	GB51331	-0.999764	0.000236287			ame-mir-13b-5p	GB49526	-0.999786	0.000213732
ame-mir-305-5p	GB46883	-0.99976	0.000240499			ame-mir-8-3p	GB44283	-0.999785	0.000215149
ame-mir-279a-5p	GB40883	-0.999759	0.000241463			ame-mir-9c-5p	GB49172	-0.999782	0.000217606
ame-mir-6040-3p	GB55142	-0.999758	0.000241558			ame-mir-305-5p	GB50704	-0.99978	0.000219762
ame-mir-3761-3p	GB45077	-0.999758	0.000242194			ame-mir-932-5p	GB55381	-0.999779	0.000220705
ame-mir-3783-5p	GB45077	-0.999758	0.000242194			ame-mir-11-5p	GB52620	-0.999773	0.000227093
ame-mir-278-3p	GB45077	-0.999758	0.000242194			ame-mir-14-3p	GB54570	-0.999772	0.000227634
ame-mir-3720-3p	GB45077	-0.999758	0.000242194			ame-mir-2-3-5p	GB54234	-0.999772	0.000228491
ame-mir-6065-3p	GB45077	-0.999758	0.000242194			ame-mir-13b-5p	GB44876	-0.999771	0.000228702
ame-mir-307-3p	GB45077	-0.999758	0.000242194			ame-mir-190-5p	GB49611	-0.999768	0.00023161
ame-mir-6066-3p	GB45077	-0.999758	0.000242194			ame-mir-11-5p	GB44901	-0.999768	0.000231724
ame-mir-3717-5p	GB45077	-0.999758	0.000242194			ame-let-7-5p	GB46471	-0.999768	0.000231737
ame-mir-7-5p	GB45077	-0.999758	0.000242194			ame-mir-71-3p	GB50559	-0.999768	0.000231853
ame-mir-3723-5p	GB45077	-0.999758	0.000242194			ame-mir-9c-5p	GB49325	-0.999762	0.00023761
ame-mir-6005-5p	GB45077	-0.999758	0.000242194			ame-mir-31a-5p	GB45686	-0.999758	0.000242454
ame-mir-3737-5p	GB45077	-0.999758	0.000242194			ame-mir-190-5p	GB53453	-0.999751	0.000249398
ame-mir-1175-3p	GB45077	-0.999758	0.000242194			ame-mir-12-5p	GB50704	-0.999748	0.000252231
ame-mir-3751-3p	GB45077	-0.999758	0.000242194			ame-mir-9a-3p	GB49385	-0.999745	0.000254839
ame-mir-3763-3p	GB45077	-0.999758	0.000242194			ame-mir-9a-3p	GB52518	-0.999745	0.000254839
ame-mir-3719-5p	GB45077	-0.999758	0.000242194			ame-mir-9a-3p	GB53810	-0.999745	0.000254839
ame-mir-3761-5p	GB45077	-0.999758	0.000242194			ame-mir-190-5p	GB47834	-0.999738	0.000261586
ame-mir-996-5p	GB45077	-0.999758	0.000242194			ame-mir-3477-5p	GB44283	-0.999731	0.000268755
ame-mir-6067-5p	GB45077	-0.999758	0.000242194			ame-mir-190-5p	GB44598	-0.999728	0.000271576
ame-mir-6064-3p	GB45077	-0.999758	0.000242194			ame-mir-8-5p	GB40864	-0.999721	0.000278681
ame-mir-3716a-3p	GB45077	-0.999758	0.000242194			ame-mir-3791-5p	GB53480	-0.999721	0.000278916
ame-mir-8-5p	GB53498	-0.999758	0.000242358			ame-mir-252a-5p	GB52322	-0.99972	0.000280139
ame-mir-6053-5p	GB53700	-0.999756	0.000244405			ame-mir-8-5p	GB45879	-0.99971	0.000289677
ame-mir-9a-3p	GB53038	-0.999752	0.000248443			ame-mir-11-3p	GB41877	-0.999705	0.000295365
ame-mir-315-5p	GB42021	-0.999751	0.00024852			ame-mir-996-5p	GB45126	-0.999704	0.000296191
ame-mir-190-5p	GB52720	-0.999751	0.000249484			ame-mir-7-5p	GB48534	-0.999702	0.000298056
ame-mir-11-5p	GB55032	-0.999746	0.000254053			ame-mir-9a-3p	GB51124	-0.999697	0.000303112
ame-mir-318-5p	GB55091	-0.999745	0.000254898			ame-mir-14-3p	GB48422	-0.999694	0.000305695
ame-mir-2-3-3p	GB51325	-0.999742	0.000257805			ame-mir-9a-3p	GB51071	-0.999693	0.000306855
ame-mir-13a-3p	GB54761	-0.999741	0.00025925			ame-mir-9c-5p	GB52417	-0.999682	0.000318096
ame-bantam-3p	GB52676	-0.999738	0.000262381			ame-mir-279a-5p	GB49830	-0.999678	0.000322399
ame-mir-9a-3p	GB48566	-0.999737	0.000263328			ame-mir-11-3p	GB55659	-0.999677	0.000323048
ame-mir-14-3p	GB48955	-0.999729	0.000271408			ame-let-7-5p	GB41988	-0.999672	0.00032797
ame-mir-315-5p	GB48957	-0.999728	0.000271845			ame-mir-275-3p	GB52260	-0.999671	0.000329332
ame-mir-13b-3p	GB42817	-0.999727	0.00027302			ame-mir-932-5p	GB49537	-0.999668	0.000332055
ame-mir-277-3p	GB53498	-0.999726	0.000273512			ame-mir-6066-3p	GB49781	-0.999666	0.000334475
ame-mir-315-5p	GB48032	-0.999726	0.000274063			ame-mir-3791-5p	GB45181	-0.999661	0.000339141
ame-mir-283-5p	GB46883	-0.999723	0.000276682			ame-mir-996-5p	GB51332	-0.99966	0.000340035
ame-bantam-3p	GB47651	-0.999715	0.000284758			ame-mir-3791-5p	GB41562	-0.999657	0.000343198
ame-mir-8-3p	GB53858	-0.999713	0.000286707			ame-mir-252a-5p	GB45457	-0.999653	0.000346955
ame-mir-275-5p	GB49017	-0.999713	0.000287338			ame-mir-9c-5p	GB49930	-0.999648	0.000351895
ame-mir-3759-5p	GB46759	-0.999712	0.000288378			ame-mir-190-5p	GB54279	-0.999645	0.000355283
ame-mir-932-5p	GB40075	-0.999699	0.000301082			ame-mir-190-5p	GB42550	-0.999642	0.000357544
ame-mir-965-3p	GB43142	-0.999699	0.000301117			ame-mir-92a-3p	GB46985	-0.999641	0.0003588
ame-mir-277-3p	GB48009	-0.999696	0.000303731			ame-mir-125-3p	GB48231	-0.999639	0.000360542
ame-mir-279a-3p	GB52977	-0.999695	0.000304748			ame-mir-315-5p	GB54729	-0.999632	0.000368314
ame-mir-932-5p	GB50549	-0.999694	0.000305617			ame-mir-2-3-5p	GB44959	-0.999626	0.00037362
ame-mir-305-5p	GB45077	-0.999694	0.000305965			ame-mir-6051-5p	GB50384	-0.999625	0.000375464
ame-mir-92a-3p	GB55378	-0.999692	0.000307819			ame-mir-11-3p	GB40885	-0.999623	0.000376512
ame-mir-125-3p	GB55006	-0.999691	0.000308821			ame-mir-252a-5p	GB45665	-0.999623	0.000377175
ame-mir-11-3p	GB50250	-0.999691	0.000309004			ame-mir-190-5p	GB40561	-0.999622	0.000377611
ame-mir-6053-5p	GB46418	-0.999691	0.000309111			ame-mir-2944-5p	GB53673	-0.999622	0.000378474
ame-mir-6053-5p	GB47755	-0.999691	0.000309111			ame-mir-190-5p	GB48222	-0.999621	0.000378594
ame-mir-252a-5p	GB50804	-0.999683	0.000316675			ame-let-7-5p	GB46060	-0.999621	0.000379377
ame-mir-263b-5p	GB45444	-0.999678	0.000321879			ame-mir-276-5p	GB46254	-0.999618	0.000381796
ame-mir-125-3p	GB47306	-0.999673	0.000326752			ame-mir-92a-3p	GB46921	-0.999617	0.000382785
ame-bantam-3p	GB41448	-0.999673	0.000327132			ame-mir-275-5p	GB42856	-0.999616	0.000384009
ame-mir-375-3p	GB46894	-0.999663	0.000337101			ame-mir-9c-5p	GB50710	-0.999615	0.000384864
ame-mir-13a-3p	GB40859	-0.999663	0.000337129			ame-mir-190-5p	GB49833	-0.999613	0.000387308
ame-mir-305-5p	GB46759	-0.999663	0.000337334			ame-mir-6066-3p	GB55240	-0.999612	0.000388147
ame-mir-283-5p	GB46759	-0.999663	0.000337375			ame-mir-275-3p	GB46501	-0.999611	0.000388624
ame-mir-283-5p	GB45077	-0.999662	0.000338381			ame-mir-965-3p	GB52560	-0.999609	0.00039055
ame-mir-279a-5p	GB48422	-0.999654	0.000346291			ame-mir-190-5p	GB46801	-0.999609	0.00039112
ame-mir-3786-5p	GB42169	-0.999652	0.000348013			ame-mir-9c-5p	GB43375	-0.999608	0.00039225
ame-mir-275-5p	GB46894	-0.999651	0.000349381			ame-mir-190-5p	GB51518	-0.999601	0.000398522
ame-mir-318-5p	GB55297	-0.999651	0.00034949			ame-mir-3477-5p	GB45682	-0.9996	0.000400075
ame-mir-13a-3p	GB47055	-0.999649	0.000351146			ame-mir-190-5p	GB41363	-0.999596	0.000404033
ame-mir-125-3p	GB54376	-0.999646	0.000353942			ame-mir-190-5p	GB54049	-0.999595	0.000405321
ame-mir-3761-3p	GB46759	-0.999645	0.000355325			ame-mir-14-3p	GB52645	-0.999589	0.000411248
ame-mir-3783-5p	GB46759	-0.999645	0.000355325			ame-bantam-3p	GB44283	-0.999583	0.000416615
ame-mir-278-3p	GB46759	-0.999645	0.000355325			ame-mir-277-3p	GB49012	-0.999582	0.000418085
ame-mir-3720-3p	GB46759	-0.999645	0.000355325			ame-mir-279a-3p	GB55317	-0.999581	0.000419425
ame-mir-6065-3p	GB46759	-0.999645	0.000355325			ame-mir-125-3p	GB55505	-0.99958	0.00042035
ame-mir-307-3p	GB46759	-0.999645	0.000355325			ame-mir-125-3p	GB49075	-0.999579	0.000420933
ame-mir-6066-3p	GB46759	-0.999645	0.000355325			ame-mir-190-5p	GB48450	-0.999579	0.000421362
ame-mir-3717-5p	GB46759	-0.999645	0.000355325			ame-mir-279a-3p	GB49527	-0.999576	0.000423827
ame-mir-7-5p	GB46759	-0.999645	0.000355325			ame-mir-307-3p	GB50704	-0.999573	0.000427441
ame-mir-3723-5p	GB46759	-0.999645	0.000355325			ame-mir-927a-3p	GB47888	-0.99957	0.000429737
ame-mir-6005-5p	GB46759	-0.999645	0.000355325			ame-mir-2-3-5p	GB41086	-0.999565	0.000434665
ame-mir-3737-5p	GB46759	-0.999645	0.000355325			ame-mir-9a-3p	GB40399	-0.999553	0.000446869
ame-mir-1175-3p	GB46759	-0.999645	0.000355325			ame-mir-2-1-5p	GB44422	-0.999553	0.000447329
ame-mir-3751-3p	GB46759	-0.999645	0.000355325			ame-mir-750-5p	GB44422	-0.999553	0.000447329
ame-mir-3763-3p	GB46759	-0.999645	0.000355325			ame-mir-92c-5p	GB44422	-0.999553	0.000447329
ame-mir-3719-5p	GB46759	-0.999645	0.000355325			ame-mir-6000a-5p	GB44422	-0.999553	0.000447329
ame-mir-3761-5p	GB46759	-0.999645	0.000355325			ame-mir-184-5p	GB44422	-0.999553	0.000447329
ame-mir-996-5p	GB46759	-0.999645	0.000355325			ame-mir-283-3p	GB44422	-0.999553	0.000447329
ame-mir-6067-5p	GB46759	-0.999645	0.000355325			ame-mir-6039-5p	GB44422	-0.999553	0.000447329
ame-mir-6064-3p	GB46759	-0.999645	0.000355325			ame-mir-iab-4-5p	GB44422	-0.999553	0.000447329
ame-mir-3716a-3p	GB46759	-0.999645	0.000355325			ame-mir-8-5p	GB49774	-0.999552	0.000448156
ame-mir-9a-3p	GB53192	-0.999638	0.000362341			ame-mir-14-3p	GB53874	-0.999552	0.000448299
ame-mir-318-5p	GB43594	-0.999636	0.00036434			ame-mir-190-5p	GB41160	-0.999548	0.000451573
ame-mir-279a-5p	GB45596	-0.99963	0.000369958			ame-mir-279a-5p	GB42743	-0.999548	0.000452202
ame-mir-34-5p	GB51338	-0.999627	0.000373386			ame-mir-8-3p	GB45682	-0.999546	0.000453533
ame-mir-283-5p	GB49058	-0.999625	0.000374615			ame-mir-252a-5p	GB41693	-0.999546	0.000453678
ame-mir-318-5p	GB53869	-0.999625	0.000375051			ame-mir-932-5p	GB42352	-0.999543	0.00045703
ame-mir-305-5p	GB49058	-0.999624	0.000375559			ame-bantam-3p	GB45682	-0.999542	0.000458209
ame-mir-279a-3p	GB52209	-0.999624	0.000376481			ame-mir-9a-3p	GB55187	-0.999532	0.00046752
ame-mir-190-5p	GB43006	-0.99962	0.000380345			ame-mir-13b-3p	GB51964	-0.999531	0.000468674
ame-mir-8-5p	GB52518	-0.999615	0.000384952			ame-mir-190-5p	GB49188	-0.99953	0.000469559
ame-mir-275-3p	GB47296	-0.999615	0.000385195			ame-mir-283-5p	GB45682	-0.999526	0.00047428
ame-mir-6053-5p	GB45229	-0.999613	0.000386599			ame-mir-263b-5p	GB50704	-0.999521	0.00047912
ame-mir-3761-3p	GB49058	-0.999604	0.000396041			ame-mir-190-5p	GB46688	-0.999518	0.000482211
ame-mir-3783-5p	GB49058	-0.999604	0.000396041			ame-mir-3786-5p	GB55693	-0.999518	0.000482361
ame-mir-278-3p	GB49058	-0.999604	0.000396041			ame-mir-11-5p	GB46479	-0.999517	0.000482909
ame-mir-3720-3p	GB49058	-0.999604	0.000396041			ame-mir-2-3-5p	GB42508	-0.999504	0.000496428
ame-mir-6065-3p	GB49058	-0.999604	0.000396041			ame-mir-3786-5p	GB46268	-0.999503	0.000496753
ame-mir-307-3p	GB49058	-0.999604	0.000396041			ame-mir-965-3p	GB43312	-0.999501	0.000499374
ame-mir-6066-3p	GB49058	-0.999604	0.000396041			ame-mir-3719-5p	GB55192	-0.9995	0.000499927
ame-mir-3717-5p	GB49058	-0.999604	0.000396041			ame-mir-252a-5p	GB49519	-0.9995	0.000500311
ame-mir-7-5p	GB49058	-0.999604	0.000396041			ame-mir-71-3p	GB46812	-0.999497	0.000503115
ame-mir-3723-5p	GB49058	-0.999604	0.000396041			ame-mir-252a-5p	GB47182	-0.99949	0.000509959
ame-mir-6005-5p	GB49058	-0.999604	0.000396041			ame-mir-190-5p	GB44449	-0.999488	0.000512038
ame-mir-3737-5p	GB49058	-0.999604	0.000396041			ame-let-7-5p	GB49734	-0.999485	0.000514668
ame-mir-1175-3p	GB49058	-0.999604	0.000396041			ame-mir-190-5p	GB45000	-0.999483	0.000517007
ame-mir-3751-3p	GB49058	-0.999604	0.000396041			ame-mir-318-5p	GB53362	-0.999481	0.000518724
ame-mir-3763-3p	GB49058	-0.999604	0.000396041			ame-mir-14-3p	GB53251	-0.999481	0.000519158
ame-mir-3719-5p	GB49058	-0.999604	0.000396041			ame-mir-927a-3p	GB48231	-0.999481	0.000519494
ame-mir-3761-5p	GB49058	-0.999604	0.000396041			ame-mir-190-5p	GB47279	-0.999477	0.000522653
ame-mir-996-5p	GB49058	-0.999604	0.000396041			ame-mir-11-5p	GB46501	-0.999472	0.000527603
ame-mir-6067-5p	GB49058	-0.999604	0.000396041			ame-mir-3798-3p	GB48823	-0.999472	0.000528166
ame-mir-6064-3p	GB49058	-0.999604	0.000396041			ame-mir-14-3p	GB44358	-0.999471	0.000528548
ame-mir-3716a-3p	GB49058	-0.999604	0.000396041			ame-bantam-3p	GB50704	-0.999468	0.000532464
ame-mir-133-3p	GB49058	-0.999604	0.000396041			ame-mir-190-5p	GB42280	-0.999467	0.00053309
ame-mir-125-3p	GB40917	-0.999593	0.000406939			ame-mir-315-5p	GB42662	-0.99946	0.000539986
ame-mir-275-3p	GB50803	-0.999588	0.000411593			ame-let-7-5p	GB53237	-0.99946	0.000540003
ame-mir-2944-5p	GB42563	-0.999588	0.000411934			ame-mir-6066-3p	GB47902	-0.999458	0.000542164
ame-mir-3759-5p	GB52461	-0.999587	0.000413488			ame-mir-11-3p	GB46929	-0.999456	0.000543832
ame-mir-277-3p	GB47878	-0.999574	0.000425792			ame-mir-318-5p	GB54693	-0.999449	0.000551348
ame-mir-3786-5p	GB55054	-0.999572	0.00042819			ame-mir-190-5p	GB46916	-0.999446	0.000554032
ame-mir-13b-3p	GB54981	-0.999571	0.000428589			ame-mir-3719-5p	GB53174	-0.999436	0.000564388
ame-mir-8-5p	GB47878	-0.999569	0.000430721			ame-mir-11-3p	GB42751	-0.999433	0.000566526
ame-mir-375-3p	GB46759	-0.999561	0.000438786			ame-mir-277-3p	GB47570	-0.999431	0.000569481
ame-mir-252a-5p	GB44331	-0.99956	0.00044003			ame-mir-3719-5p	GB42721	-0.999419	0.000580804
ame-mir-965-3p	GB48777	-0.999546	0.000454225			ame-mir-7-3p	GB51504	-0.99941	0.000590079
ame-mir-276-5p	GB54363	-0.999545	0.000455045			ame-let-7-5p	GB47271	-0.999405	0.000595175
ame-mir-375-3p	GB49058	-0.99953	0.000469542			ame-mir-31a-5p	GB48678	-0.999392	0.000607554
ame-mir-252a-5p	GB47435	-0.999526	0.000473833			ame-mir-14-3p	GB45352	-0.999386	0.000614082
ame-mir-8-5p	GB48009	-0.999519	0.000481104			ame-mir-12-5p	GB45682	-0.999386	0.000614388
ame-mir-8-3p	GB42454	-0.999517	0.000483183			ame-mir-9a-3p	GB53874	-0.999383	0.000617148
ame-mir-2-3-3p	GB53931	-0.999516	0.000484116			ame-mir-3759-5p	GB45682	-0.999381	0.000619423
ame-mir-2-3-5p	GB44304	-0.999512	0.000488257			ame-mir-3761-3p	GB45682	-0.999377	0.000623095
ame-mir-3786-5p	GB52314	-0.99951	0.000490409			ame-mir-3783-5p	GB45682	-0.999377	0.000623095
ame-mir-252a-5p	GB51009	-0.999508	0.000491744			ame-mir-278-3p	GB45682	-0.999377	0.000623095
ame-mir-9a-3p	GB40382	-0.999507	0.000492853			ame-mir-6053-5p	GB45682	-0.999377	0.000623095
ame-mir-13a-3p	GB50856	-0.999506	0.00049443			ame-mir-3720-3p	GB45682	-0.999377	0.000623095
ame-mir-3759-5p	GB44343	-0.999505	0.000495242			ame-mir-6065-3p	GB45682	-0.999377	0.000623095
ame-mir-2-3-3p	GB49046	-0.999504	0.000496194			ame-mir-3717-5p	GB45682	-0.999377	0.000623095
ame-mir-3786-5p	GB41869	-0.999503	0.000497149			ame-mir-6005-5p	GB45682	-0.999377	0.000623095
ame-mir-2-3-3p	GB47039	-0.999497	0.000502627			ame-mir-3737-5p	GB45682	-0.999377	0.000623095
ame-mir-3759-5p	GB49058	-0.999494	0.000506387			ame-mir-3761-5p	GB45682	-0.999377	0.000623095
ame-mir-318-5p	GB44486	-0.999493	0.000506716			ame-mir-3751-3p	GB45682	-0.999377	0.000623095
ame-mir-125-3p	GB45323	-0.999488	0.000511561			ame-mir-3763-3p	GB45682	-0.999377	0.000623095
ame-mir-125-3p	GB41377	-0.999488	0.000511561			ame-mir-190-5p	GB54078	-0.999374	0.000626192
ame-mir-125-3p	GB55308	-0.999488	0.000511561			ame-mir-190-5p	GB54586	-0.999371	0.000628702
ame-mir-277-3p	GB50089	-0.999486	0.000513563			ame-mir-190-5p	GB44505	-0.999365	0.000634521
ame-mir-276-5p	GB42555	-0.999486	0.000513744			ame-mir-190-5p	GB44877	-0.999354	0.000646373
ame-mir-12-5p	GB48326	-0.999486	0.000514209			ame-mir-276-5p	GB45356	-0.999353	0.000646627
ame-mir-9c-5p	GB40167	-0.999484	0.000516014			ame-mir-71-3p	GB45927	-0.999352	0.000647642
ame-mir-3761-3p	GB52461	-0.99948	0.00052034			ame-mir-13b-3p	GB51000	-0.999341	0.000659195
ame-mir-3783-5p	GB52461	-0.99948	0.00052034			ame-mir-190-5p	GB54046	-0.999336	0.000663552
ame-mir-278-3p	GB52461	-0.99948	0.00052034			ame-mir-276-5p	GB53742	-0.999335	0.000665015
ame-mir-3720-3p	GB52461	-0.99948	0.00052034			ame-mir-275-3p	GB44901	-0.99933	0.000669708
ame-mir-6065-3p	GB52461	-0.99948	0.00052034			ame-mir-263b-5p	GB46501	-0.999329	0.000671468
ame-mir-307-3p	GB52461	-0.99948	0.00052034			ame-mir-190-5p	GB45738	-0.999327	0.0006735
ame-mir-6066-3p	GB52461	-0.99948	0.00052034			ame-mir-932-5p	GB53836	-0.999319	0.000681038
ame-mir-3717-5p	GB52461	-0.99948	0.00052034			ame-mir-7-5p	GB46133	-0.999315	0.000684583
ame-mir-7-5p	GB52461	-0.99948	0.00052034			ame-mir-275-5p	GB52061	-0.999313	0.00068711
ame-mir-3723-5p	GB52461	-0.99948	0.00052034			ame-mir-190-5p	GB40227	-0.999308	0.000691862
ame-mir-6005-5p	GB52461	-0.99948	0.00052034			ame-mir-3719-5p	GB43687	-0.9993	0.000699991
ame-mir-3737-5p	GB52461	-0.99948	0.00052034			ame-mir-125-3p	GB43644	-0.999298	0.000702119
ame-mir-1175-3p	GB52461	-0.99948	0.00052034			ame-mir-125-3p	GB48877	-0.999298	0.000702119
ame-mir-3751-3p	GB52461	-0.99948	0.00052034			ame-mir-190-5p	GB41356	-0.999296	0.000703704
ame-mir-3763-3p	GB52461	-0.99948	0.00052034			ame-mir-7-5p	GB43627	-0.999296	0.000704114
ame-mir-3719-5p	GB52461	-0.99948	0.00052034			ame-mir-13b-3p	GB41864	-0.999296	0.000704282
ame-mir-3761-5p	GB52461	-0.99948	0.00052034			ame-mir-190-5p	GB44857	-0.999293	0.000707427
ame-mir-996-5p	GB52461	-0.99948	0.00052034			ame-mir-7-5p	GB42662	-0.999292	0.000708234
ame-mir-6067-5p	GB52461	-0.99948	0.00052034			ame-mir-8-5p	GB44896	-0.999289	0.000710534
ame-mir-6064-3p	GB52461	-0.99948	0.00052034			ame-mir-3719-5p	GB44067	-0.999287	0.000712931
ame-mir-3716a-3p	GB52461	-0.99948	0.00052034			ame-mir-277-3p	GB42743	-0.999284	0.000716339
ame-mir-125-3p	GB49074	-0.999469	0.000530639			ame-mir-9a-3p	GB46895	-0.999283	0.000717475
ame-mir-9c-5p	GB48413	-0.999467	0.000533298			ame-mir-307-3p	GB46501	-0.999276	0.000723863
ame-mir-318-5p	GB48008	-0.999466	0.000533849			ame-mir-315-5p	GB42544	-0.999265	0.000735052
ame-mir-11-3p	GB41238	-0.999461	0.000538703			ame-mir-306-5p	GB51840	-0.999259	0.000740851
ame-mir-277-3p	GB52518	-0.999457	0.000543372			ame-mir-190-5p	GB45393	-0.999257	0.000742747
ame-mir-277-3p	GB55199	-0.999448	0.000552329			ame-mir-190-5p	GB48410	-0.999245	0.0007554
ame-mir-305-5p	GB52461	-0.999444	0.000555862			ame-mir-100-5p	GB43641	-0.999239	0.000761314
ame-mir-318-5p	GB55500	-0.99944	0.000559558			ame-mir-125-3p	GB50813	-0.999237	0.000763204
ame-mir-2-3-5p	GB44411	-0.999436	0.000563946			ame-mir-3786-5p	GB48467	-0.999225	0.000774753
ame-mir-3761-3p	GB44343	-0.999431	0.000569408			ame-mir-3477-5p	GB50704	-0.999223	0.000776521
ame-mir-3783-5p	GB44343	-0.999431	0.000569408			ame-mir-276-5p	GB44612	-0.999223	0.000776803
ame-mir-278-3p	GB44343	-0.999431	0.000569408			ame-mir-2944-5p	GB47147	-0.999221	0.000778704
ame-mir-3720-3p	GB44343	-0.999431	0.000569408			ame-mir-932-5p	GB54212	-0.999221	0.000779308
ame-mir-6065-3p	GB44343	-0.999431	0.000569408			ame-mir-8-5p	GB43962	-0.999221	0.000779375
ame-mir-307-3p	GB44343	-0.999431	0.000569408			ame-mir-932-5p	GB44959	-0.999219	0.000781327
ame-mir-6066-3p	GB44343	-0.999431	0.000569408			ame-mir-2-3-5p	GB55624	-0.999213	0.000786891
ame-mir-3717-5p	GB44343	-0.999431	0.000569408			ame-mir-9c-5p	GB53700	-0.999212	0.000788225
ame-mir-7-5p	GB44343	-0.999431	0.000569408			ame-mir-932-5p	GB41466	-0.999211	0.000789284
ame-mir-3723-5p	GB44343	-0.999431	0.000569408			ame-mir-190-5p	GB47465	-0.999209	0.00079117
ame-mir-6005-5p	GB44343	-0.999431	0.000569408			ame-mir-13a-3p	GB47570	-0.999208	0.000791768
ame-mir-3737-5p	GB44343	-0.999431	0.000569408			ame-mir-279a-5p	GB42925	-0.999207	0.000793284
ame-mir-1175-3p	GB44343	-0.999431	0.000569408			ame-mir-13b-5p	GB42470	-0.999203	0.000797182
ame-mir-3751-3p	GB44343	-0.999431	0.000569408			ame-mir-315-5p	GB51462	-0.999202	0.000797615
ame-mir-3763-3p	GB44343	-0.999431	0.000569408			ame-mir-190-5p	GB46532	-0.999202	0.000798068
ame-mir-3719-5p	GB44343	-0.999431	0.000569408			ame-mir-318-5p	GB48940	-0.999201	0.000798672
ame-mir-3761-5p	GB44343	-0.999431	0.000569408			ame-mir-965-3p	GB45098	-0.9992	0.000799596
ame-mir-996-5p	GB44343	-0.999431	0.000569408			ame-mir-2-3-5p	GB41601	-0.9992	0.000800265
ame-mir-6067-5p	GB44343	-0.999431	0.000569408			ame-mir-13b-3p	GB47017	-0.999199	0.000800968
ame-mir-6064-3p	GB44343	-0.999431	0.000569408			ame-let-7-5p	GB50291	-0.999197	0.000802827
ame-mir-3716a-3p	GB44343	-0.999431	0.000569408			ame-mir-8-5p	GB55906	-0.999181	0.000818977
ame-mir-133-3p	GB44343	-0.999431	0.000569408			ame-mir-996-5p	GB49608	-0.999175	0.000824643
ame-mir-14-3p	GB51719	-0.99943	0.000569732			ame-mir-190-5p	GB42689	-0.999171	0.000829297
ame-mir-306-5p	GB40311	-0.99943	0.000569818			ame-mir-190-5p	GB49430	-0.999166	0.000833939
ame-mir-2-3-5p	GB51743	-0.999424	0.000576336			ame-mir-190-5p	GB50339	-0.999165	0.000835177
ame-mir-283-5p	GB52461	-0.999423	0.00057709			ame-mir-190-5p	GB45535	-0.999158	0.000841989
ame-mir-275-3p	GB44343	-0.999421	0.000578959			ame-mir-9c-5p	GB45363	-0.999155	0.000845029
ame-mir-3759-5p	GB50803	-0.999421	0.000579035			ame-mir-14-3p	GB43894	-0.999152	0.000848106
ame-mir-318-5p	GB55793	-0.999409	0.000591443			ame-mir-252a-5p	GB43377	-0.999146	0.000853868
ame-mir-965-3p	GB53070	-0.999404	0.000595817			ame-mir-315-5p	GB46627	-0.999141	0.000858705
ame-mir-11-3p	GB47543	-0.999401	0.000598681			ame-mir-275-3p	GB52620	-0.99914	0.000859828
ame-mir-12-5p	GB45498	-0.9994	0.000599607			ame-mir-190-5p	GB46178	-0.999136	0.000863533
ame-mir-6051-5p	GB48261	-0.999394	0.000605817			ame-mir-965-3p	GB53089	-0.999127	0.000873226
ame-mir-9a-3p	GB53160	-0.999392	0.000607526			ame-mir-6064-5p	GB53757	-0.999123	0.000877196
ame-mir-14-3p	GB40308	-0.999389	0.000610836			ame-mir-6064-5p	GB40419	-0.999123	0.000877196
ame-mir-375-3p	GB46883	-0.999384	0.000615621			ame-mir-8-5p	GB46971	-0.999121	0.00087869
ame-mir-932-5p	GB51869	-0.99938	0.000620451			ame-mir-190-5p	GB47489	-0.99912	0.000880138
ame-mir-276-5p	GB42812	-0.999379	0.000621486			ame-mir-8-3p	GB50704	-0.999119	0.000880828
ame-mir-13b-3p	GB55579	-0.999372	0.000627727			ame-mir-6066-3p	GB40428	-0.999119	0.000881031
ame-mir-125-3p	GB43639	-0.999371	0.000628725			ame-mir-927a-3p	GB52843	-0.999117	0.000882989
ame-mir-252a-5p	GB41867	-0.999367	0.00063322			ame-mir-315-5p	GB50821	-0.999115	0.000884744
ame-mir-11-3p	GB45933	-0.999362	0.000638245			ame-mir-315-5p	GB45483	-0.999115	0.000884744
ame-mir-34-5p	GB47296	-0.999352	0.000647864			ame-mir-2-1-5p	GB51682	-0.999115	0.00088547
ame-mir-9c-5p	GB46938	-0.999352	0.000648487			ame-mir-750-5p	GB51682	-0.999115	0.00088547
ame-mir-12-5p	GB55853	-0.999351	0.000648849			ame-mir-92c-5p	GB51682	-0.999115	0.00088547
ame-bantam-3p	GB43435	-0.999349	0.000651261			ame-mir-6000a-5p	GB51682	-0.999115	0.00088547
ame-mir-2944-5p	GB45794	-0.999348	0.000652073			ame-mir-184-5p	GB51682	-0.999115	0.00088547
ame-mir-375-3p	GB45077	-0.999347	0.000652555			ame-mir-283-3p	GB51682	-0.999115	0.00088547
ame-mir-275-5p	GB47191	-0.999347	0.000652662			ame-mir-6039-5p	GB51682	-0.999115	0.00088547
ame-mir-279a-3p	GB52455	-0.999342	0.000657604			ame-mir-iab-4-5p	GB51682	-0.999115	0.00088547
ame-mir-14-3p	GB51503	-0.999342	0.00065844			ame-mir-3791-5p	GB40313	-0.999114	0.000885742
ame-mir-190-5p	GB53303	-0.99934	0.000659792			ame-mir-6066-3p	GB46883	-0.999109	0.000890921
ame-mir-6053-5p	GB40889	-0.999338	0.00066189			ame-mir-9a-3p	GB43260	-0.999109	0.000891088
ame-mir-8-3p	GB51701	-0.999337	0.000663371			ame-mir-190-5p	GB50965	-0.999106	0.000893798
ame-mir-932-5p	GB49814	-0.999336	0.000663746			ame-mir-12-5p	GB44283	-0.999104	0.000895861
ame-mir-306-5p	GB41524	-0.999333	0.00066728			ame-mir-7-3p	GB50466	-0.999101	0.000898693
ame-mir-3786-5p	GB41027	-0.999325	0.000674598			ame-mir-3477-5p	GB55074	-0.999101	0.000898946
ame-mir-277-3p	GB47162	-0.999319	0.000680639			ame-mir-190-5p	GB42785	-0.999092	0.000907968
ame-mir-12-5p	GB45827	-0.999318	0.00068164			ame-mir-315-5p	GB44283	-0.99909	0.00091035
ame-mir-7-3p	GB42296	-0.999314	0.000685508			ame-mir-6066-3p	GB54105	-0.999085	0.000914742
ame-mir-13b-3p	GB54761	-0.99931	0.0006903			ame-mir-306-5p	GB49966	-0.999079	0.000920818
ame-mir-2944-5p	GB43256	-0.999308	0.00069214			ame-mir-190-5p	GB44775	-0.999079	0.000921029
ame-mir-3761-3p	GB55853	-0.999305	0.000694793			ame-mir-275-3p	GB42365	-0.999079	0.000921068
ame-mir-3783-5p	GB55853	-0.999305	0.000694793			ame-mir-3798-3p	GB41041	-0.999078	0.000921972
ame-mir-278-3p	GB55853	-0.999305	0.000694793			ame-mir-932-5p	GB54234	-0.999077	0.000922991
ame-mir-3720-3p	GB55853	-0.999305	0.000694793			ame-mir-2-1-5p	GB53054	-0.999075	0.00092488
ame-mir-6065-3p	GB55853	-0.999305	0.000694793			ame-mir-750-5p	GB53054	-0.999075	0.00092488
ame-mir-307-3p	GB55853	-0.999305	0.000694793			ame-mir-92c-5p	GB53054	-0.999075	0.00092488
ame-mir-6066-3p	GB55853	-0.999305	0.000694793			ame-mir-6000a-5p	GB53054	-0.999075	0.00092488
ame-mir-3717-5p	GB55853	-0.999305	0.000694793			ame-mir-184-5p	GB53054	-0.999075	0.00092488
ame-mir-7-5p	GB55853	-0.999305	0.000694793			ame-mir-283-3p	GB53054	-0.999075	0.00092488
ame-mir-3723-5p	GB55853	-0.999305	0.000694793			ame-mir-6039-5p	GB53054	-0.999075	0.00092488
ame-mir-6005-5p	GB55853	-0.999305	0.000694793			ame-mir-iab-4-5p	GB53054	-0.999075	0.00092488
ame-mir-3737-5p	GB55853	-0.999305	0.000694793			ame-mir-8-3p	GB55074	-0.999075	0.000925009
ame-mir-1175-3p	GB55853	-0.999305	0.000694793			ame-mir-190-5p	GB52029	-0.999073	0.000926877
ame-mir-3751-3p	GB55853	-0.999305	0.000694793			ame-mir-13b-3p	GB42187	-0.999072	0.000927836
ame-mir-3763-3p	GB55853	-0.999305	0.000694793			ame-mir-6066-3p	GB50847	-0.99907	0.000929913
ame-mir-3719-5p	GB55853	-0.999305	0.000694793			ame-mir-190-5p	GB42415	-0.999069	0.000931206
ame-mir-3761-5p	GB55853	-0.999305	0.000694793			ame-mir-375-3p	GB50813	-0.999067	0.000932655
ame-mir-996-5p	GB55853	-0.999305	0.000694793			ame-let-7-5p	GB43954	-0.999065	0.00093544
ame-mir-6067-5p	GB55853	-0.999305	0.000694793			ame-mir-13b-3p	GB48982	-0.999062	0.000938392
ame-mir-6064-3p	GB55853	-0.999305	0.000694793			ame-mir-11-3p	GB47226	-0.999061	0.000938963
ame-mir-3716a-3p	GB55853	-0.999305	0.000694793			ame-mir-932-5p	GB41389	-0.999061	0.000939356
ame-mir-8-3p	GB50567	-0.999305	0.000695311			ame-mir-100-5p	GB52116	-0.99906	0.000939954
ame-mir-2-3-5p	GB45229	-0.999304	0.000696294			ame-mir-11-3p	GB54910	-0.999059	0.000940716
ame-mir-279a-5p	GB54600	-0.999299	0.000701176			ame-mir-6066-3p	GB46028	-0.999057	0.000942603
ame-mir-3761-3p	GB50803	-0.999295	0.000705231			ame-mir-6066-3p	GB47180	-0.999054	0.000946054
ame-mir-3783-5p	GB50803	-0.999295	0.000705231			ame-mir-3786-5p	GB46288	-0.999049	0.000951121
ame-mir-278-3p	GB50803	-0.999295	0.000705231			ame-mir-9a-3p	GB54570	-0.999045	0.0009551
ame-mir-3720-3p	GB50803	-0.999295	0.000705231			ame-mir-92a-3p	GB47631	-0.999043	0.000956791
ame-mir-6065-3p	GB50803	-0.999295	0.000705231			ame-mir-190-5p	GB42634	-0.99904	0.00095963
ame-mir-307-3p	GB50803	-0.999295	0.000705231			ame-mir-190-5p	GB54129	-0.999036	0.000964135
ame-mir-6066-3p	GB50803	-0.999295	0.000705231			ame-mir-252a-5p	GB40414	-0.999034	0.0009662
ame-mir-3717-5p	GB50803	-0.999295	0.000705231			ame-let-7-5p	GB47459	-0.999028	0.000971722
ame-mir-7-5p	GB50803	-0.999295	0.000705231			ame-mir-318-5p	GB41618	-0.999028	0.000972074
ame-mir-3723-5p	GB50803	-0.999295	0.000705231			ame-mir-318-5p	GB47766	-0.999028	0.000972074
ame-mir-6005-5p	GB50803	-0.999295	0.000705231			ame-mir-190-5p	GB44414	-0.999018	0.000981686
ame-mir-3737-5p	GB50803	-0.999295	0.000705231			ame-mir-9c-5p	GB43784	-0.999013	0.000986878
ame-mir-1175-3p	GB50803	-0.999295	0.000705231			ame-let-7-5p	GB54286	-0.999006	0.000993646
ame-mir-3751-3p	GB50803	-0.999295	0.000705231			ame-mir-7-3p	GB43940	-0.999006	0.000994217
ame-mir-3763-3p	GB50803	-0.999295	0.000705231			ame-mir-252a-5p	GB45760	-0.999006	0.000994337
ame-mir-3719-5p	GB50803	-0.999295	0.000705231			ame-mir-279a-3p	GB48950	-0.999001	0.000999021
ame-mir-3761-5p	GB50803	-0.999295	0.000705231			ame-mir-92a-3p	GB47123	-0.998997	0.00100292
ame-mir-996-5p	GB50803	-0.999295	0.000705231			ame-mir-190-5p	GB55710	-0.998996	0.00100364
ame-mir-6067-5p	GB50803	-0.999295	0.000705231			ame-mir-190-5p	GB48741	-0.998996	0.00100431
ame-mir-6064-3p	GB50803	-0.999295	0.000705231			ame-mir-305-5p	GB45682	-0.998996	0.00100449
ame-mir-3716a-3p	GB50803	-0.999295	0.000705231			ame-mir-263b-5p	GB52260	-0.998992	0.00100798
ame-mir-8-5p	GB55199	-0.999291	0.000708669			ame-mir-14-3p	GB48778	-0.998988	0.0010119
ame-mir-3477-5p	GB47191	-0.99929	0.000710282			ame-mir-3786-5p	GB46768	-0.998986	0.0010141
ame-mir-8-5p	GB50089	-0.999284	0.000716275			ame-mir-9a-3p	GB45487	-0.998986	0.00101415
ame-mir-9c-5p	GB54058	-0.999284	0.000716322			ame-mir-306-5p	GB49532	-0.998985	0.00101475
ame-mir-3759-5p	GB55853	-0.999282	0.00071775			ame-mir-306-5p	GB53313	-0.998985	0.00101475
ame-mir-2-3-3p	GB52601	-0.999281	0.000719282			ame-mir-306-5p	GB45141	-0.998985	0.00101475
ame-mir-3786-5p	GB54584	-0.99928	0.000719568			ame-mir-927a-3p	GB48877	-0.998979	0.0010214
ame-mir-8-3p	GB45367	-0.999271	0.000728723			ame-mir-927a-3p	GB43644	-0.998979	0.0010214
ame-mir-318-5p	GB45406	-0.999267	0.00073295			ame-mir-2-1-5p	GB55325	-0.998977	0.00102297
ame-mir-190-5p	GB45257	-0.999265	0.000734832			ame-mir-750-5p	GB55325	-0.998977	0.00102297
ame-mir-3786-5p	GB44620	-0.999262	0.00073798			ame-mir-92c-5p	GB55325	-0.998977	0.00102297
ame-mir-8-3p	GB52704	-0.99926	0.000739599			ame-mir-6000a-5p	GB55325	-0.998977	0.00102297
ame-mir-125-3p	GB48668	-0.999257	0.000742617			ame-mir-184-5p	GB55325	-0.998977	0.00102297
ame-mir-318-5p	GB55989	-0.999256	0.000744304			ame-mir-283-3p	GB55325	-0.998977	0.00102297
ame-mir-6053-5p	GB44304	-0.999253	0.000746685			ame-mir-6039-5p	GB55325	-0.998977	0.00102297
ame-mir-11-5p	GB43593	-0.99925	0.000749925			ame-mir-iab-4-5p	GB55325	-0.998977	0.00102297
ame-mir-305-5p	GB44343	-0.999248	0.000751992			ame-mir-14-3p	GB49406	-0.998977	0.00102325
ame-mir-3477-5p	GB46759	-0.999244	0.000756217			ame-mir-283-5p	GB44283	-0.998975	0.00102539
ame-mir-6051-5p	GB40842	-0.999243	0.000756684			ame-mir-190-5p	GB44086	-0.998973	0.0010271
ame-mir-318-5p	GB55984	-0.999243	0.000756723			ame-mir-2944-5p	GB55673	-0.998966	0.00103404
ame-mir-275-5p	GB46494	-0.99924	0.000759592			ame-mir-305-5p	GB46501	-0.998965	0.00103524
ame-mir-283-5p	GB46894	-0.999235	0.000764695			ame-mir-9a-3p	GB44358	-0.998962	0.00103822
ame-mir-318-5p	GB44130	-0.999235	0.000765372			ame-mir-3786-5p	GB47414	-0.998959	0.00104065
ame-mir-275-5p	GB40674	-0.999233	0.000767271			ame-mir-927a-3p	GB47907	-0.998954	0.0010459
ame-mir-6053-5p	GB53666	-0.999232	0.000767882			ame-mir-927a-3p	GB41461	-0.998954	0.0010459
ame-mir-279a-3p	GB51874	-0.999229	0.000771038			ame-mir-927a-3p	GB55915	-0.998954	0.0010459
ame-mir-318-5p	GB41261	-0.999225	0.000774933			ame-mir-927a-3p	GB52371	-0.998954	0.0010459
ame-mir-8-3p	GB40527	-0.999225	0.000774934			ame-mir-190-5p	GB41130	-0.998953	0.00104723
ame-mir-3477-5p	GB49058	-0.99922	0.000779782			ame-mir-2-3-5p	GB50038	-0.998945	0.0010546
ame-mir-965-3p	GB51066	-0.999211	0.000789399			ame-mir-7-3p	GB47974	-0.998941	0.00105926
ame-mir-13a-3p	GB53949	-0.99921	0.000789712			ame-mir-932-5p	GB48795	-0.998938	0.00106232
ame-mir-190-5p	GB52005	-0.999207	0.00079336			ame-mir-92a-3p	GB44442	-0.998935	0.0010654
ame-mir-2-3-5p	GB51268	-0.9992	0.000799659			ame-mir-190-5p	GB41922	-0.998932	0.00106806
ame-mir-11-3p	GB51655	-0.999199	0.000800657			ame-mir-190-5p	GB54373	-0.998925	0.00107453
ame-mir-6053-5p	GB51743	-0.999198	0.000801675			ame-mir-190-5p	GB55351	-0.998918	0.00108175
ame-mir-932-5p	GB45678	-0.999197	0.000803311			ame-mir-932-5p	GB40847	-0.998918	0.00108203
ame-mir-6051-5p	GB51425	-0.999193	0.000806992			ame-mir-7-3p	GB41011	-0.998916	0.00108394
ame-mir-252a-5p	GB49514	-0.999193	0.000807054			ame-mir-307-3p	GB52260	-0.99891	0.00109006
ame-mir-9c-5p	GB43220	-0.999192	0.000807768			ame-mir-190-5p	GB51259	-0.998908	0.00109178
ame-mir-279a-5p	GB51215	-0.999186	0.000814484			ame-mir-13b-3p	GB54378	-0.998907	0.00109343
ame-mir-3477-5p	GB40674	-0.999185	0.000815278			ame-mir-13b-3p	GB45675	-0.998903	0.00109708
ame-mir-11-5p	GB50092	-0.999184	0.000816348			ame-mir-965-3p	GB41803	-0.998901	0.00109938
ame-mir-2-3-5p	GB40889	-0.999182	0.000817689			ame-mir-996-5p	GB53664	-0.998899	0.00110111
ame-mir-375-3p	GB52461	-0.999182	0.000817719			ame-mir-190-5p	GB47469	-0.998896	0.0011044
ame-mir-3759-5p	GB47296	-0.999182	0.00081809			ame-mir-3791-5p	GB50523	-0.998894	0.00110629
ame-mir-3786-5p	GB41911	-0.999175	0.000824539			ame-mir-9a-3p	GB43846	-0.998893	0.00110735
ame-mir-6040-3p	GB42237	-0.99917	0.000829916			ame-mir-190-5p	GB44450	-0.998887	0.00111313
ame-mir-283-5p	GB44343	-0.999169	0.000831449			ame-mir-252a-5p	GB42458	-0.998884	0.00111603
ame-mir-932-5p	GB54711	-0.999168	0.000831623			ame-mir-14-3p	GB40399	-0.99888	0.00112033
ame-mir-8-3p	GB51427	-0.999165	0.000834602			ame-mir-8-5p	GB47064	-0.998875	0.00112494
ame-mir-305-5p	GB46894	-0.999155	0.000845141			ame-mir-190-5p	GB51054	-0.998874	0.00112597
ame-mir-3477-5p	GB40477	-0.999154	0.000845602			ame-mir-7-3p	GB43299	-0.998873	0.00112704
ame-mir-2-3-5p	GB50187	-0.999153	0.000847423			ame-mir-375-3p	GB47039	-0.998871	0.00112906
ame-mir-279a-3p	GB40887	-0.999149	0.000850696			ame-mir-190-5p	GB49377	-0.998869	0.00113143
ame-mir-190-5p	GB50670	-0.999149	0.000851147			ame-mir-965-3p	GB50365	-0.998864	0.00113625
ame-mir-14-3p	GB54050	-0.999145	0.000854641			ame-mir-190-5p	GB43434	-0.998859	0.00114067
ame-mir-283-5p	GB47296	-0.999145	0.000855435			ame-mir-275-3p	GB46479	-0.99885	0.00114953
ame-mir-965-3p	GB52536	-0.999142	0.000857795			ame-mir-190-5p	GB53079	-0.998843	0.00115727
ame-mir-305-5p	GB55853	-0.999139	0.000860686			ame-mir-277-3p	GB42925	-0.998836	0.00116366
ame-mir-13a-3p	GB54981	-0.999139	0.000861461			ame-mir-190-5p	GB47177	-0.998829	0.00117065
ame-mir-11-3p	GB45227	-0.999138	0.000861518			ame-bantam-3p	GB55074	-0.998825	0.00117473
ame-mir-375-3p	GB47296	-0.999133	0.000866756			ame-mir-71-3p	GB44838	-0.99882	0.0011803
ame-mir-305-5p	GB50803	-0.999132	0.000867742			ame-mir-190-5p	GB46900	-0.998813	0.00118655
ame-mir-305-5p	GB47296	-0.999131	0.000869094			ame-mir-190-5p	GB47101	-0.99881	0.0011896
ame-mir-315-5p	GB55307	-0.999126	0.000873619			ame-mir-315-5p	GB46133	-0.998809	0.00119081
ame-mir-275-5p	GB54472	-0.999122	0.000878396			ame-mir-190-5p	GB42810	-0.998802	0.00119818
ame-mir-3786-5p	GB40214	-0.999119	0.000880599			ame-mir-125-3p	GB53445	-0.998789	0.00121092
ame-mir-3786-5p	GB52967	-0.999119	0.000880599			ame-mir-275-5p	GB42759	-0.998782	0.00121835
ame-mir-3786-5p	GB44601	-0.999119	0.000880642			ame-mir-8-3p	GB46133	-0.998779	0.00122122
ame-mir-2-3-3p	GB48002	-0.999118	0.000881665			ame-mir-279a-5p	GB47570	-0.998774	0.00122552
ame-mir-2-3-3p	GB40535	-0.999117	0.000883022			ame-mir-190-5p	GB44786	-0.998773	0.00122717
ame-mir-263b-5p	GB46751	-0.999116	0.000883685			ame-mir-2-3-5p	GB44062	-0.998773	0.00122744
ame-mir-125-3p	GB43732	-0.99911	0.000890176			ame-mir-14-3p	GB42155	-0.998772	0.00122801
ame-mir-13b-3p	GB41034	-0.999106	0.000893924			ame-mir-965-3p	GB40319	-0.998768	0.00123245
ame-mir-2-3-5p	GB40744	-0.999105	0.000894927			ame-mir-14-3p	GB45877	-0.998764	0.00123611
ame-mir-92a-3p	GB52238	-0.999105	0.000895098			ame-mir-279a-3p	GB41878	-0.998763	0.00123741
ame-mir-2-3-3p	GB44367	-0.999105	0.000895191			ame-mir-263b-5p	GB51553	-0.998761	0.00123864
ame-mir-263b-5p	GB51269	-0.999093	0.000906808			ame-mir-11-3p	GB54700	-0.998756	0.00124356
ame-mir-9c-5p	GB45295	-0.999091	0.000908511			ame-mir-307-3p	GB51553	-0.998755	0.00124484
ame-mir-318-5p	GB53414	-0.999091	0.000908513			ame-mir-932-5p	GB41702	-0.998754	0.00124579
ame-mir-2-3-3p	GB44035	-0.999079	0.000921071			ame-mir-7-5p	GB42544	-0.998753	0.00124741
ame-mir-3761-3p	GB47296	-0.999078	0.000921678			ame-mir-3477-5p	GB46133	-0.998747	0.00125264
ame-mir-3783-5p	GB47296	-0.999078	0.000921678			ame-mir-932-5p	GB48339	-0.998743	0.00125726
ame-mir-278-3p	GB47296	-0.999078	0.000921678			ame-mir-190-5p	GB46746	-0.998731	0.00126926
ame-mir-3720-3p	GB47296	-0.999078	0.000921678			ame-mir-9c-5p	GB50369	-0.998726	0.00127404
ame-mir-6065-3p	GB47296	-0.999078	0.000921678			ame-mir-190-5p	GB52603	-0.998725	0.00127509
ame-mir-307-3p	GB47296	-0.999078	0.000921678			ame-mir-190-5p	GB40370	-0.99872	0.00128013
ame-mir-6066-3p	GB47296	-0.999078	0.000921678			ame-mir-315-5p	GB43627	-0.998718	0.00128188
ame-mir-3717-5p	GB47296	-0.999078	0.000921678			ame-mir-279a-3p	GB49057	-0.998715	0.00128549
ame-mir-7-5p	GB47296	-0.999078	0.000921678			ame-mir-9c-5p	GB42846	-0.998707	0.00129312
ame-mir-3723-5p	GB47296	-0.999078	0.000921678			ame-mir-9a-3p	GB43856	-0.998699	0.00130088
ame-mir-6005-5p	GB47296	-0.999078	0.000921678			ame-mir-31a-5p	GB54059	-0.998698	0.00130219
ame-mir-3737-5p	GB47296	-0.999078	0.000921678			ame-mir-190-5p	GB47305	-0.998697	0.00130264
ame-mir-1175-3p	GB47296	-0.999078	0.000921678			ame-mir-315-5p	GB40059	-0.998695	0.0013053
ame-mir-3751-3p	GB47296	-0.999078	0.000921678			ame-mir-125-3p	GB47275	-0.99869	0.00130957
ame-mir-3763-3p	GB47296	-0.999078	0.000921678			ame-mir-190-5p	GB49639	-0.998689	0.0013107
ame-mir-3719-5p	GB47296	-0.999078	0.000921678			ame-mir-932-5p	GB41884	-0.998682	0.0013178
ame-mir-3761-5p	GB47296	-0.999078	0.000921678			ame-mir-190-5p	GB43819	-0.998678	0.00132213
ame-mir-996-5p	GB47296	-0.999078	0.000921678			ame-mir-305-5p	GB51553	-0.998674	0.00132579
ame-mir-6067-5p	GB47296	-0.999078	0.000921678			ame-let-7-5p	GB51791	-0.998673	0.00132674
ame-mir-6064-3p	GB47296	-0.999078	0.000921678			ame-mir-3719-5p	GB46254	-0.998672	0.00132806
ame-mir-3716a-3p	GB47296	-0.999078	0.000921678			ame-mir-932-5p	GB41601	-0.998671	0.00132876
ame-mir-276-5p	GB42013	-0.999077	0.000922628			ame-mir-279a-5p	GB55659	-0.998665	0.00133542
ame-mir-277-3p	GB47965	-0.999076	0.000924182			ame-mir-71-3p	GB52785	-0.998657	0.00134287
ame-mir-252a-5p	GB47454	-0.999074	0.000925671			ame-mir-932-5p	GB41086	-0.998648	0.00135221
ame-mir-9c-5p	GB53164	-0.999068	0.00093175			ame-mir-14-3p	GB49385	-0.998645	0.00135451
ame-mir-283-5p	GB55853	-0.999066	0.000933533			ame-mir-14-3p	GB53810	-0.998645	0.00135451
ame-mir-13a-3p	GB47589	-0.999062	0.000937562			ame-mir-14-3p	GB52518	-0.998645	0.00135451
ame-mir-283-5p	GB50803	-0.999061	0.00093925			ame-mir-996-5p	GB51115	-0.998644	0.00135606
ame-mir-932-5p	GB52816	-0.999061	0.000939464			ame-mir-3761-3p	GB44283	-0.998638	0.00136181
ame-mir-932-5p	GB46910	-0.99906	0.000939927			ame-mir-3783-5p	GB44283	-0.998638	0.00136181
ame-mir-9c-5p	GB47082	-0.999056	0.00094392			ame-mir-278-3p	GB44283	-0.998638	0.00136181
ame-mir-9c-5p	GB52315	-0.999047	0.00095279			ame-mir-6053-5p	GB44283	-0.998638	0.00136181
ame-mir-279a-5p	GB47339	-0.999042	0.000957723			ame-mir-3720-3p	GB44283	-0.998638	0.00136181
ame-mir-13b-3p	GB52574	-0.999038	0.00096192			ame-mir-6065-3p	GB44283	-0.998638	0.00136181
ame-mir-13a-3p	GB42933	-0.999038	0.000962289			ame-mir-3717-5p	GB44283	-0.998638	0.00136181
ame-mir-8-5p	GB47162	-0.999037	0.000963105			ame-mir-6005-5p	GB44283	-0.998638	0.00136181
ame-mir-932-5p	GB43784	-0.999036	0.00096385			ame-mir-3737-5p	GB44283	-0.998638	0.00136181
ame-mir-276-5p	GB47058	-0.999035	0.000964611			ame-mir-3761-5p	GB44283	-0.998638	0.00136181
ame-mir-279a-5p	GB55707	-0.999034	0.000965909			ame-mir-3751-3p	GB44283	-0.998638	0.00136181
ame-mir-927a-3p	GB43593	-0.999032	0.000968165			ame-mir-3763-3p	GB44283	-0.998638	0.00136181
ame-mir-6039-3p	GB45216	-0.999028	0.000972266			ame-mir-92a-3p	GB51277	-0.998637	0.0013629
ame-mir-3732-3p	GB45216	-0.999028	0.000972266			ame-let-7-5p	GB54166	-0.998636	0.00136408
ame-mir-927b-5p	GB45216	-0.999028	0.000972266			ame-mir-932-5p	GB55624	-0.998629	0.00137098
ame-mir-6064-5p	GB45216	-0.999028	0.000972266			ame-mir-3786-5p	GB42187	-0.998628	0.00137152
ame-mir-6000a-5p	GB45216	-0.999028	0.000972266			ame-mir-279a-5p	GB44221	-0.998626	0.00137413
ame-mir-184-5p	GB45216	-0.999028	0.000972266			ame-mir-3759-5p	GB51553	-0.998625	0.00137505
ame-mir-13b-3p	GB47055	-0.999027	0.00097251			ame-mir-190-5p	GB49307	-0.998624	0.00137628
ame-mir-275-5p	GB46060	-0.999017	0.000982726			ame-mir-275-3p	GB50704	-0.998623	0.00137689
ame-mir-92a-3p	GB52172	-0.999016	0.000983607			ame-mir-263b-5p	GB45183	-0.998609	0.00139113
ame-bantam-3p	GB48829	-0.999014	0.000985642			ame-mir-125-3p	GB50246	-0.998604	0.00139633
ame-mir-13b-3p	GB40859	-0.999009	0.00099124			ame-mir-9c-5p	GB49089	-0.998597	0.00140278
ame-mir-8-5p	GB47965	-0.999007	0.000992917			ame-mir-307-3p	GB45183	-0.998593	0.00140742
ame-mir-125-3p	GB49258	-0.999005	0.000994682			ame-mir-263b-5p	GB44901	-0.998591	0.00140937
ame-mir-13b-3p	GB53104	-0.999005	0.000995117			ame-mir-190-5p	GB45048	-0.99859	0.00140978
ame-mir-3477-5p	GB54928	-0.999004	0.000996366			ame-mir-31a-5p	GB50640	-0.998588	0.00141165
ame-mir-8-3p	GB41391	-0.998991	0.00100908			ame-mir-252a-5p	GB46351	-0.998584	0.00141584
ame-mir-2-3-3p	GB55860	-0.99899	0.00101008			ame-mir-252a-5p	GB49224	-0.998584	0.00141584
ame-mir-6053-5p	GB44411	-0.99899	0.00101039			ame-mir-190-5p	GB45360	-0.998581	0.00141895
ame-mir-8-3p	GB49448	-0.998985	0.00101453			ame-mir-277-3p	GB47341	-0.998576	0.0014235
ame-mir-6040-3p	GB46441	-0.998981	0.00101931			ame-mir-375-3p	GB48231	-0.998576	0.00142437
ame-mir-275-3p	GB49058	-0.998978	0.0010218			ame-mir-3759-5p	GB46501	-0.998572	0.0014275
ame-mir-13b-3p	GB51292	-0.998977	0.00102346			ame-mir-2-1-5p	GB43214	-0.998572	0.00142778
ame-mir-125-3p	GB47391	-0.998976	0.00102416			ame-mir-750-5p	GB43214	-0.998572	0.00142778
ame-mir-315-5p	GB43022	-0.998976	0.00102425			ame-mir-92c-5p	GB43214	-0.998572	0.00142778
ame-mir-927a-3p	GB50092	-0.99897	0.00103016			ame-mir-6000a-5p	GB43214	-0.998572	0.00142778
ame-mir-277-3p	GB46854	-0.998966	0.00103439			ame-mir-184-5p	GB43214	-0.998572	0.00142778
ame-mir-932-5p	GB43903	-0.998965	0.00103488			ame-mir-283-3p	GB43214	-0.998572	0.00142778
ame-mir-92a-3p	GB40594	-0.998953	0.00104702			ame-mir-6039-5p	GB43214	-0.998572	0.00142778
ame-mir-34-5p	GB55665	-0.99895	0.00105032			ame-mir-iab-4-5p	GB43214	-0.998572	0.00142778
ame-mir-190-5p	GB45203	-0.998948	0.00105229			ame-mir-283-5p	GB55074	-0.99857	0.00142956
ame-mir-34-5p	GB47555	-0.998938	0.00106182			ame-mir-190-5p	GB47637	-0.99857	0.00142973
ame-mir-279a-5p	GB55308	-0.998937	0.00106255			ame-mir-9c-5p	GB46972	-0.998563	0.00143658
ame-mir-279a-5p	GB41377	-0.998937	0.00106255			ame-mir-307-3p	GB45682	-0.998549	0.00145095
ame-mir-279a-5p	GB45323	-0.998937	0.00106255			ame-mir-279a-3p	GB49553	-0.998546	0.00145396
ame-mir-3761-3p	GB46894	-0.998934	0.0010664			ame-mir-3761-3p	GB46501	-0.998545	0.00145516
ame-mir-3783-5p	GB46894	-0.998934	0.0010664			ame-mir-3783-5p	GB46501	-0.998545	0.00145516
ame-mir-278-3p	GB46894	-0.998934	0.0010664			ame-mir-278-3p	GB46501	-0.998545	0.00145516
ame-mir-3720-3p	GB46894	-0.998934	0.0010664			ame-mir-6053-5p	GB46501	-0.998545	0.00145516
ame-mir-6065-3p	GB46894	-0.998934	0.0010664			ame-mir-3720-3p	GB46501	-0.998545	0.00145516
ame-mir-307-3p	GB46894	-0.998934	0.0010664			ame-mir-6065-3p	GB46501	-0.998545	0.00145516
ame-mir-6066-3p	GB46894	-0.998934	0.0010664			ame-mir-3717-5p	GB46501	-0.998545	0.00145516
ame-mir-3717-5p	GB46894	-0.998934	0.0010664			ame-mir-6005-5p	GB46501	-0.998545	0.00145516
ame-mir-7-5p	GB46894	-0.998934	0.0010664			ame-mir-3737-5p	GB46501	-0.998545	0.00145516
ame-mir-3723-5p	GB46894	-0.998934	0.0010664			ame-mir-3761-5p	GB46501	-0.998545	0.00145516
ame-mir-6005-5p	GB46894	-0.998934	0.0010664			ame-mir-3751-3p	GB46501	-0.998545	0.00145516
ame-mir-3737-5p	GB46894	-0.998934	0.0010664			ame-mir-3763-3p	GB46501	-0.998545	0.00145516
ame-mir-1175-3p	GB46894	-0.998934	0.0010664			ame-mir-190-5p	GB42038	-0.998545	0.00145527
ame-mir-3751-3p	GB46894	-0.998934	0.0010664			ame-mir-92a-3p	GB46565	-0.998544	0.00145593
ame-mir-3763-3p	GB46894	-0.998934	0.0010664			ame-mir-190-5p	GB42753	-0.998536	0.00146413
ame-mir-3719-5p	GB46894	-0.998934	0.0010664			ame-mir-190-5p	GB46173	-0.998535	0.00146506
ame-mir-3761-5p	GB46894	-0.998934	0.0010664			ame-mir-11-3p	GB49830	-0.998531	0.00146894
ame-mir-996-5p	GB46894	-0.998934	0.0010664			ame-mir-965-3p	GB49625	-0.998523	0.00147701
ame-mir-6067-5p	GB46894	-0.998934	0.0010664			ame-mir-275-5p	GB44298	-0.998512	0.00148805
ame-mir-6064-3p	GB46894	-0.998934	0.0010664			ame-mir-275-5p	GB41488	-0.998503	0.00149679
ame-mir-3716a-3p	GB46894	-0.998934	0.0010664			ame-mir-932-5p	GB43149	-0.998502	0.00149765
ame-mir-277-3p	GB47314	-0.998933	0.00106664			ame-mir-190-5p	GB43898	-0.998501	0.00149878
ame-mir-125-3p	GB46740	-0.998932	0.00106839			ame-mir-307-3p	GB44901	-0.9985	0.00149992
ame-mir-11-3p	GB42562	-0.998931	0.00106867			ame-mir-3761-3p	GB51553	-0.998498	0.00150204
ame-mir-9a-3p	GB44096	-0.998928	0.00107203			ame-mir-3783-5p	GB51553	-0.998498	0.00150204
ame-mir-11-5p	GB41132	-0.998927	0.00107271			ame-mir-278-3p	GB51553	-0.998498	0.00150204
ame-mir-34-5p	GB54978	-0.998922	0.00107834			ame-mir-6053-5p	GB51553	-0.998498	0.00150204
ame-mir-11-3p	GB54686	-0.998921	0.00107919			ame-mir-3720-3p	GB51553	-0.998498	0.00150204
ame-mir-3477-5p	GB47296	-0.998916	0.00108427			ame-mir-6065-3p	GB51553	-0.998498	0.00150204
ame-mir-276-5p	GB50803	-0.998915	0.00108501			ame-mir-3717-5p	GB51553	-0.998498	0.00150204
ame-mir-318-5p	GB48200	-0.998914	0.00108645			ame-mir-6005-5p	GB51553	-0.998498	0.00150204
ame-mir-927a-3p	GB41132	-0.998911	0.00108854			ame-mir-3737-5p	GB51553	-0.998498	0.00150204
ame-mir-3786-5p	GB42223	-0.99891	0.00108958			ame-mir-3761-5p	GB51553	-0.998498	0.00150204
ame-mir-276-5p	GB53438	-0.998905	0.00109543			ame-mir-3751-3p	GB51553	-0.998498	0.00150204
ame-mir-279a-3p	GB48266	-0.998902	0.00109778			ame-mir-3763-3p	GB51553	-0.998498	0.00150204
ame-mir-9a-3p	GB52376	-0.9989	0.00110015			ame-mir-2-3-5p	GB53778	-0.998494	0.00150597
ame-mir-375-3p	GB40477	-0.9989	0.00110043			ame-let-7-5p	GB51599	-0.99849	0.00150982
ame-mir-279a-5p	GB47391	-0.9989	0.00110043			ame-mir-190-5p	GB46969	-0.99849	0.00151009
ame-mir-8-3p	GB52621	-0.998897	0.00110274			ame-mir-11-5p	GB44476	-0.998489	0.00151124
ame-mir-965-3p	GB46264	-0.998897	0.00110348			ame-mir-9c-5p	GB46268	-0.998488	0.00151164
ame-mir-3786-5p	GB41166	-0.998893	0.00110656			ame-mir-3759-5p	GB44283	-0.998488	0.00151192
ame-mir-375-3p	GB47191	-0.998887	0.00111296			ame-mir-375-3p	GB47888	-0.998481	0.00151893
ame-mir-13a-3p	GB46144	-0.998885	0.0011148			ame-mir-305-5p	GB44283	-0.99848	0.00152035
ame-mir-34-5p	GB46894	-0.998883	0.00111686			ame-mir-31a-5p	GB42111	-0.998478	0.00152221
ame-mir-318-5p	GB50958	-0.99888	0.00112004			ame-mir-275-3p	GB44476	-0.998477	0.00152315
ame-mir-8-5p	GB47314	-0.998874	0.001126			ame-mir-7-5p	GB50821	-0.998476	0.00152446
ame-mir-3786-5p	GB40894	-0.998873	0.00112678			ame-mir-7-5p	GB45483	-0.998476	0.00152446
ame-mir-2-3-5p	GB44476	-0.99887	0.00112976			ame-mir-275-3p	GB42744	-0.998473	0.00152652
ame-mir-8-3p	GB47341	-0.998867	0.00113347			ame-mir-190-5p	GB53027	-0.998469	0.0015308
ame-mir-6051-5p	GB45650	-0.998866	0.00113433			ame-mir-9c-5p	GB45921	-0.998466	0.00153439
ame-mir-8-3p	GB51802	-0.998865	0.00113463			ame-mir-305-5p	GB45183	-0.998461	0.00153871
ame-mir-11-3p	GB47495	-0.998862	0.00113766			ame-mir-306-5p	GB40749	-0.998455	0.00154463
ame-mir-7-3p	GB48823	-0.998855	0.00114498			ame-mir-190-5p	GB44349	-0.998453	0.00154731
ame-mir-3759-5p	GB46894	-0.998852	0.00114805			ame-mir-305-5p	GB52260	-0.998451	0.00154947
ame-mir-279a-5p	GB40917	-0.99885	0.00114965			ame-mir-263b-5p	GB45682	-0.99845	0.0015505
ame-mir-6040-3p	GB55789	-0.998849	0.00115134			ame-mir-190-5p	GB41848	-0.998445	0.0015545
ame-mir-6053-5p	GB50187	-0.998846	0.00115401			ame-mir-190-5p	GB45179	-0.998444	0.00155644
ame-mir-9c-5p	GB45340	-0.998842	0.00115762			ame-mir-932-5p	GB51346	-0.998439	0.00156068
ame-mir-275-5p	GB40477	-0.998839	0.00116108			ame-mir-275-5p	GB41027	-0.998431	0.00156864
ame-mir-275-5p	GB49460	-0.998834	0.00116554			ame-mir-190-5p	GB54044	-0.998428	0.0015717
ame-mir-125-3p	GB55707	-0.998828	0.00117183			ame-mir-2-3-5p	GB45755	-0.998423	0.00157743
ame-mir-13a-3p	GB53104	-0.998827	0.00117338			ame-mir-3791-5p	GB45092	-0.998422	0.00157836
ame-mir-34-5p	GB46759	-0.998827	0.00117343			ame-mir-275-3p	GB51553	-0.998419	0.00158094
ame-mir-92a-3p	GB55239	-0.998822	0.00117807			ame-mir-190-5p	GB44871	-0.998418	0.001582
ame-mir-6039-3p	GB50156	-0.998821	0.00117944			ame-mir-2-3-5p	GB43783	-0.998414	0.00158639
ame-mir-3732-3p	GB50156	-0.998821	0.00117944			ame-mir-275-5p	GB50162	-0.998413	0.00158725
ame-mir-927b-5p	GB50156	-0.998821	0.00117944			ame-let-7-5p	GB48993	-0.998409	0.00159067
ame-mir-6064-5p	GB50156	-0.998821	0.00117944			ame-mir-279a-3p	GB40863	-0.998392	0.00160803
ame-mir-6000a-5p	GB50156	-0.998821	0.00117944			ame-mir-2-3-5p	GB42683	-0.998386	0.00161438
ame-mir-184-5p	GB50156	-0.998821	0.00117944			ame-mir-11-5p	GB42744	-0.998385	0.00161485
ame-mir-275-3p	GB55853	-0.99882	0.00117963			ame-mir-190-5p	GB40799	-0.998381	0.00161921
ame-mir-125-3p	GB43539	-0.99882	0.00117992			ame-mir-190-5p	GB53138	-0.99838	0.0016195
ame-mir-11-3p	GB49915	-0.998808	0.00119213			ame-mir-9a-3p	GB52191	-0.998379	0.00162145
ame-mir-12-5p	GB49058	-0.998804	0.0011962			ame-mir-275-3p	GB45183	-0.998378	0.00162244
ame-mir-3477-5p	GB46883	-0.998804	0.00119623			ame-mir-12-5p	GB55074	-0.998374	0.00162567
ame-mir-11-3p	GB49508	-0.998795	0.001205			ame-let-7-5p	GB48683	-0.998373	0.00162653
ame-mir-3477-5p	GB45077	-0.998794	0.00120572			ame-mir-6066-3p	GB43153	-0.998372	0.00162761
ame-mir-275-3p	GB46894	-0.998793	0.00120741			ame-mir-252a-5p	GB44677	-0.998371	0.0016288
ame-mir-965-3p	GB43816	-0.998791	0.00120867			ame-mir-252a-5p	GB47961	-0.99837	0.00163029
ame-mir-263b-5p	GB40326	-0.998789	0.00121135			ame-mir-190-5p	GB47757	-0.998368	0.00163172
ame-mir-375-3p	GB40674	-0.998786	0.00121411			ame-mir-9a-3p	GB53880	-0.998367	0.00163267
ame-mir-8-3p	GB53628	-0.998783	0.00121741			ame-mir-3759-5p	GB45183	-0.998362	0.0016384
ame-mir-3761-3p	GB48326	-0.998774	0.00122598			ame-mir-8-5p	GB50233	-0.998357	0.00164328
ame-mir-3783-5p	GB48326	-0.998774	0.00122598			ame-mir-190-5p	GB45809	-0.998354	0.0016455
ame-mir-278-3p	GB48326	-0.998774	0.00122598			ame-mir-190-5p	GB51321	-0.998348	0.00165178
ame-mir-3720-3p	GB48326	-0.998774	0.00122598			ame-mir-9c-5p	GB43857	-0.998348	0.00165236
ame-mir-6065-3p	GB48326	-0.998774	0.00122598			ame-mir-277-3p	GB53715	-0.998342	0.00165779
ame-mir-307-3p	GB48326	-0.998774	0.00122598			ame-mir-92a-3p	GB42569	-0.998341	0.00165869
ame-mir-6066-3p	GB48326	-0.998774	0.00122598			ame-mir-375-3p	GB50946	-0.998339	0.00166128
ame-mir-3717-5p	GB48326	-0.998774	0.00122598			ame-mir-9c-5p	GB46288	-0.998337	0.00166317
ame-mir-7-5p	GB48326	-0.998774	0.00122598			ame-mir-190-5p	GB44281	-0.998333	0.001667
ame-mir-3723-5p	GB48326	-0.998774	0.00122598			ame-mir-190-5p	GB52630	-0.998332	0.00166807
ame-mir-6005-5p	GB48326	-0.998774	0.00122598			ame-mir-279a-3p	GB46216	-0.998331	0.00166943
ame-mir-3737-5p	GB48326	-0.998774	0.00122598			ame-mir-190-5p	GB46048	-0.99833	0.00166968
ame-mir-1175-3p	GB48326	-0.998774	0.00122598			ame-mir-275-5p	GB48834	-0.998328	0.00167238
ame-mir-3751-3p	GB48326	-0.998774	0.00122598			ame-mir-306-5p	GB42422	-0.998324	0.00167634
ame-mir-3763-3p	GB48326	-0.998774	0.00122598			ame-mir-279a-5p	GB53715	-0.998323	0.00167708
ame-mir-3719-5p	GB48326	-0.998774	0.00122598			ame-mir-927a-3p	GB47275	-0.998322	0.00167844
ame-mir-3761-5p	GB48326	-0.998774	0.00122598			ame-mir-8-5p	GB44476	-0.998315	0.00168524
ame-mir-996-5p	GB48326	-0.998774	0.00122598			ame-mir-276-5p	GB53174	-0.998313	0.00168721
ame-mir-6067-5p	GB48326	-0.998774	0.00122598			ame-mir-263b-5p	GB42744	-0.99831	0.0016905
ame-mir-6064-3p	GB48326	-0.998774	0.00122598			ame-mir-932-5p	GB54053	-0.998308	0.00169204
ame-mir-3716a-3p	GB48326	-0.998774	0.00122598			ame-mir-13a-3p	GB55659	-0.998303	0.00169667
ame-mir-6053-5p	GB51268	-0.998773	0.0012266			ame-mir-279a-5p	GB48849	-0.9983	0.00169992
ame-mir-275-5p	GB54928	-0.998771	0.00122914			ame-mir-7-5p	GB44283	-0.998298	0.00170151
ame-mir-279a-3p	GB51867	-0.998765	0.00123515			ame-mir-6066-3p	GB47457	-0.998294	0.00170615
ame-mir-305-5p	GB48326	-0.998758	0.00124195			ame-mir-190-5p	GB55106	-0.998293	0.00170709
ame-mir-306-5p	GB54404	-0.998746	0.00125373			ame-mir-276-5p	GB55192	-0.998292	0.00170836
ame-mir-283-5p	GB48326	-0.998745	0.00125544			ame-mir-11-3p	GB40880	-0.99829	0.00170984
ame-mir-276-5p	GB45492	-0.998737	0.00126323			ame-mir-190-5p	GB44144	-0.998289	0.00171136
ame-mir-8-5p	GB46854	-0.998735	0.00126517			ame-mir-276-5p	GB44067	-0.998286	0.00171358
ame-mir-190-5p	GB44506	-0.998727	0.00127276			ame-mir-3761-3p	GB55074	-0.998284	0.00171581
ame-mir-275-3p	GB53789	-0.998727	0.00127339			ame-mir-3783-5p	GB55074	-0.998284	0.00171581
ame-mir-277-3p	GB45662	-0.998717	0.00128272			ame-mir-278-3p	GB55074	-0.998284	0.00171581
ame-mir-125-3p	GB53417	-0.998717	0.00128304			ame-mir-6053-5p	GB55074	-0.998284	0.00171581
ame-mir-9c-5p	GB50364	-0.998716	0.00128381			ame-mir-3720-3p	GB55074	-0.998284	0.00171581
ame-mir-375-3p	GB54928	-0.998716	0.0012839			ame-mir-6065-3p	GB55074	-0.998284	0.00171581
ame-mir-8-5p	GB46060	-0.998713	0.00128671			ame-mir-3717-5p	GB55074	-0.998284	0.00171581
ame-mir-3477-5p	GB52461	-0.998711	0.00128935			ame-mir-6005-5p	GB55074	-0.998284	0.00171581
ame-mir-11-5p	GB55112	-0.998708	0.00129159			ame-mir-3737-5p	GB55074	-0.998284	0.00171581
ame-mir-276-5p	GB52461	-0.998697	0.00130279			ame-mir-3761-5p	GB55074	-0.998284	0.00171581
ame-mir-318-5p	GB44330	-0.998693	0.0013072			ame-mir-3751-3p	GB55074	-0.998284	0.00171581
ame-mir-9a-3p	GB44085	-0.998691	0.00130929			ame-mir-3763-3p	GB55074	-0.998284	0.00171581
ame-mir-279a-3p	GB40984	-0.998689	0.00131089			ame-mir-92a-3p	GB44110	-0.998281	0.00171904
ame-mir-6051-5p	GB55514	-0.998688	0.00131203			ame-mir-3759-5p	GB55074	-0.998281	0.00171937
ame-mir-279a-5p	GB49258	-0.998686	0.00131368			ame-mir-275-5p	GB54293	-0.998277	0.00172255
ame-mir-8-3p	GB50699	-0.99868	0.00132026			ame-mir-275-5p	GB53262	-0.998277	0.00172287
ame-mir-34-5p	GB48470	-0.998676	0.0013243			ame-mir-190-5p	GB50194	-0.998276	0.00172445
ame-mir-2-3-5p	GB53666	-0.99867	0.00133019			ame-bantam-3p	GB46133	-0.998274	0.00172609
ame-mir-279a-5p	GB41464	-0.998664	0.00133585			ame-mir-932-5p	GB44176	-0.998269	0.00173104
ame-mir-279a-5p	GB53417	-0.998663	0.00133683			ame-mir-965-3p	GB54026	-0.998268	0.00173203
ame-mir-279a-3p	GB41181	-0.998661	0.00133863			ame-mir-932-5p	GB50059	-0.998267	0.00173336
ame-mir-3786-5p	GB45865	-0.998661	0.00133946			ame-mir-11-3p	GB47748	-0.998265	0.001735
ame-mir-2-3-5p	GB45638	-0.998649	0.00135138			ame-mir-307-3p	GB42744	-0.99826	0.00174033
ame-mir-6051-5p	GB54026	-0.998644	0.00135591			ame-mir-8-5p	GB43400	-0.99826	0.00174036
ame-mir-6051-5p	GB49141	-0.998644	0.00135591			ame-mir-965-3p	GB52737	-0.998258	0.00174168
ame-mir-100-5p	GB42332	-0.998642	0.00135757			ame-mir-12-5p	GB46501	-0.998257	0.00174297
ame-mir-9c-5p	GB54378	-0.998642	0.00135782			ame-mir-7-5p	GB55074	-0.99825	0.00174994
ame-mir-6040-3p	GB55112	-0.998626	0.00137429			ame-mir-3786-5p	GB45675	-0.998248	0.00175153
ame-mir-11-3p	GB44684	-0.998624	0.00137605			ame-mir-2944-5p	GB50156	-0.998246	0.00175366
ame-mir-277-3p	GB46581	-0.998618	0.00138158			ame-mir-13b-3p	GB43782	-0.998244	0.0017556
ame-mir-252a-5p	GB44083	-0.998607	0.00139263			ame-mir-9a-3p	GB45352	-0.998244	0.00175598
ame-mir-125-3p	GB54600	-0.998606	0.00139427			ame-mir-307-3p	GB44283	-0.998244	0.00175601
ame-mir-3759-5p	GB48326	-0.998604	0.00139586			ame-mir-3786-5p	GB48982	-0.998238	0.00176185
ame-mir-11-5p	GB46927	-0.998596	0.001404			ame-mir-996-5p	GB55315	-0.998235	0.00176471
ame-mir-3786-5p	GB51462	-0.998595	0.00140519			ame-mir-3761-3p	GB45183	-0.998232	0.00176817
ame-mir-263b-5p	GB52768	-0.998593	0.00140691			ame-mir-3783-5p	GB45183	-0.998232	0.00176817
ame-mir-12-5p	GB40547	-0.99859	0.00140966			ame-mir-278-3p	GB45183	-0.998232	0.00176817
ame-mir-13b-3p	GB50856	-0.998589	0.00141144			ame-mir-6053-5p	GB45183	-0.998232	0.00176817
ame-mir-3786-5p	GB46431	-0.998585	0.00141549			ame-mir-3720-3p	GB45183	-0.998232	0.00176817
ame-mir-932-5p	GB46843	-0.998581	0.00141896			ame-mir-6065-3p	GB45183	-0.998232	0.00176817
ame-mir-932-5p	GB50247	-0.998578	0.00142239			ame-mir-3717-5p	GB45183	-0.998232	0.00176817
ame-mir-2-3-3p	GB46490	-0.998571	0.00142892			ame-mir-6005-5p	GB45183	-0.998232	0.00176817
ame-mir-318-5p	GB44410	-0.998569	0.0014308			ame-mir-3737-5p	GB45183	-0.998232	0.00176817
ame-mir-932-5p	GB55193	-0.998567	0.00143341			ame-mir-3761-5p	GB45183	-0.998232	0.00176817
ame-mir-14-3p	GB50493	-0.998565	0.00143467			ame-mir-3751-3p	GB45183	-0.998232	0.00176817
ame-mir-92a-3p	GB42326	-0.998561	0.00143916			ame-mir-3763-3p	GB45183	-0.998232	0.00176817
ame-mir-125-3p	GB41305	-0.998558	0.00144248			ame-mir-6051-5p	GB40191	-0.99823	0.00176957
ame-mir-9c-5p	GB42732	-0.998556	0.00144351			ame-mir-6051-5p	GB48910	-0.99823	0.00176957
ame-mir-375-3p	GB48326	-0.998555	0.0014451			ame-mir-6051-5p	GB45791	-0.99823	0.00176957
ame-mir-3786-5p	GB44982	-0.998552	0.00144764			ame-mir-6051-5p	GB51731	-0.99823	0.00176957
ame-mir-34-5p	GB54472	-0.998552	0.00144787			ame-mir-6051-5p	GB51869	-0.99823	0.00176957
ame-mir-100-5p	GB51683	-0.998547	0.00145255			ame-mir-6051-5p	GB47850	-0.99823	0.00176957
ame-mir-375-3p	GB44343	-0.998545	0.00145473			ame-mir-6051-5p	GB41567	-0.99823	0.00176957
ame-mir-6053-5p	GB40744	-0.998541	0.00145879			ame-mir-6051-5p	GB40193	-0.99823	0.00176957
ame-mir-275-5p	GB43392	-0.99854	0.00146037			ame-mir-6051-5p	GB46822	-0.99823	0.00176957
ame-mir-13a-3p	GB50535	-0.998538	0.00146241			ame-mir-6051-5p	GB55926	-0.99823	0.00176957
ame-mir-9a-3p	GB51067	-0.998529	0.00147059			ame-mir-6051-5p	GB51461	-0.99823	0.00176957
ame-mir-2-3-5p	GB43729	-0.998529	0.00147104			ame-mir-6051-5p	GB50432	-0.99823	0.00176957
ame-bantam-3p	GB47102	-0.998527	0.00147343			ame-mir-6051-5p	GB52400	-0.99823	0.00176957
ame-mir-8-3p	GB46321	-0.998522	0.00147845			ame-mir-6051-5p	GB41594	-0.99823	0.00176957
ame-mir-263b-5p	GB49895	-0.99852	0.00148042			ame-mir-6051-5p	GB52381	-0.99823	0.00176957
ame-mir-190-5p	GB44872	-0.998511	0.00148856			ame-mir-190-5p	GB55542	-0.998229	0.00177089
ame-mir-965-3p	GB48463	-0.998511	0.00148856			ame-mir-965-3p	GB46590	-0.998226	0.00177383
ame-mir-276-5p	GB53071	-0.998508	0.00149195			ame-mir-3747a-3p	GB48517	-0.998223	0.00177671
ame-mir-8-3p	GB40414	-0.998507	0.00149345			ame-mir-9a-3p	GB48778	-0.998209	0.0017907
ame-mir-9c-5p	GB53346	-0.998504	0.00149575			ame-mir-100-5p	GB52789	-0.998204	0.00179578
ame-mir-318-5p	GB40763	-0.998501	0.00149943			ame-mir-252a-5p	GB49315	-0.9982	0.00179955
ame-mir-8-5p	GB49017	-0.998499	0.00150088			ame-mir-2944-5p	GB55325	-0.9982	0.0018
ame-mir-279a-5p	GB42525	-0.998491	0.00150915			ame-mir-965-3p	GB42161	-0.9982	0.00180042
ame-mir-375-3p	GB50803	-0.99849	0.00151028			ame-mir-252a-5p	GB48551	-0.998195	0.00180539
ame-mir-277-3p	GB52376	-0.998488	0.00151183			ame-mir-277-3p	GB46283	-0.998194	0.00180607
ame-mir-279a-3p	GB51357	-0.998487	0.00151311			ame-mir-263b-5p	GB44283	-0.998187	0.00181329
ame-mir-375-3p	GB55853	-0.998487	0.00151336			ame-mir-283-5p	GB46501	-0.998181	0.00181932
ame-mir-283-5p	GB40477	-0.998485	0.0015153			ame-mir-3719-5p	GB42613	-0.998177	0.00182284
ame-mir-8-3p	GB43737	-0.998478	0.0015218			ame-mir-306-5p	GB42583	-0.998168	0.00183244
ame-mir-34-5p	GB52461	-0.998472	0.00152765			ame-mir-2-3-5p	GB41466	-0.998167	0.0018335
ame-mir-3477-5p	GB46494	-0.998469	0.00153073			ame-mir-6066-3p	GB42316	-0.998164	0.00183562
ame-mir-927a-3p	GB46927	-0.998468	0.00153203			ame-mir-3791-5p	GB51114	-0.998159	0.00184057
ame-mir-2944-5p	GB51425	-0.998459	0.00154108			ame-mir-190-5p	GB45820	-0.998157	0.00184281
ame-mir-279a-3p	GB46254	-0.998452	0.00154827			ame-mir-2944-5p	GB47140	-0.998154	0.00184621
ame-mir-318-5p	GB43903	-0.998443	0.00155698			ame-mir-7-5p	GB51462	-0.998149	0.0018507
ame-mir-13b-3p	GB54680	-0.998442	0.00155835			ame-mir-190-5p	GB46715	-0.998149	0.00185108
ame-mir-279a-3p	GB49019	-0.998437	0.0015627			ame-mir-13b-3p	GB53793	-0.998148	0.00185183
ame-mir-13b-3p	GB50304	-0.998435	0.0015649			ame-mir-190-5p	GB45866	-0.998145	0.00185507
ame-mir-315-5p	GB47958	-0.998431	0.00156868			ame-mir-275-5p	GB42295	-0.998136	0.00186365
ame-mir-12-5p	GB52557	-0.99843	0.00156967			ame-mir-2-3-5p	GB41702	-0.998135	0.00186513
ame-mir-8-5p	GB46581	-0.998427	0.00157311			ame-mir-3759-5p	GB50322	-0.998121	0.00187927
ame-mir-34-5p	GB53438	-0.998427	0.00157312			ame-mir-190-5p	GB46493	-0.99812	0.0018796
ame-mir-13a-3p	GB55972	-0.998426	0.00157435			ame-mir-9c-5p	GB54054	-0.998118	0.00188242
ame-mir-318-5p	GB50668	-0.998425	0.00157501			ame-mir-3791-5p	GB42876	-0.998116	0.00188363
ame-mir-279a-5p	GB43790	-0.998424	0.00157646			ame-mir-9c-5p	GB41465	-0.998116	0.00188424
ame-mir-13b-3p	GB53934	-0.998423	0.00157711			ame-mir-2-1-5p	GB43086	-0.998114	0.00188565
ame-mir-100-5p	GB41358	-0.998422	0.00157795			ame-mir-750-5p	GB43086	-0.998114	0.00188565
ame-mir-190-5p	GB44313	-0.99842	0.00158011			ame-mir-92c-5p	GB43086	-0.998114	0.00188565
ame-mir-318-5p	GB46910	-0.998414	0.00158554			ame-mir-6000a-5p	GB43086	-0.998114	0.00188565
ame-mir-306-5p	GB45788	-0.998411	0.00158863			ame-mir-184-5p	GB43086	-0.998114	0.00188565
ame-mir-305-5p	GB40477	-0.998406	0.0015938			ame-mir-283-3p	GB43086	-0.998114	0.00188565
ame-mir-252a-5p	GB42155	-0.998403	0.00159692			ame-mir-6039-5p	GB43086	-0.998114	0.00188565
ame-mir-8-5p	GB52376	-0.998399	0.00160069			ame-mir-iab-4-5p	GB43086	-0.998114	0.00188565
ame-mir-305-5p	GB45498	-0.998392	0.00160803			ame-let-7-5p	GB50368	-0.998106	0.00189416
ame-mir-9c-5p	GB48668	-0.998391	0.00160862			ame-mir-277-3p	GB49425	-0.998106	0.0018943
ame-mir-11-3p	GB51968	-0.998391	0.00160944			ame-mir-190-5p	GB53038	-0.998102	0.00189776
ame-mir-3761-3p	GB45498	-0.998389	0.00161091			ame-mir-3786-5p	GB51707	-0.9981	0.00190008
ame-mir-3783-5p	GB45498	-0.998389	0.00161091			ame-mir-279a-5p	GB53820	-0.998094	0.00190646
ame-mir-278-3p	GB45498	-0.998389	0.00161091			ame-mir-996-5p	GB48884	-0.998086	0.00191374
ame-mir-3720-3p	GB45498	-0.998389	0.00161091			ame-mir-3759-5p	GB49762	-0.998085	0.00191525
ame-mir-6065-3p	GB45498	-0.998389	0.00161091			ame-mir-7-3p	GB48016	-0.998082	0.00191782
ame-mir-307-3p	GB45498	-0.998389	0.00161091			ame-mir-190-5p	GB41639	-0.998082	0.00191795
ame-mir-6066-3p	GB45498	-0.998389	0.00161091			ame-mir-277-3p	GB47651	-0.99808	0.00191998
ame-mir-3717-5p	GB45498	-0.998389	0.00161091			ame-mir-252a-5p	GB45038	-0.998078	0.00192229
ame-mir-7-5p	GB45498	-0.998389	0.00161091			ame-mir-7-5p	GB46627	-0.998076	0.0019243
ame-mir-3723-5p	GB45498	-0.998389	0.00161091			ame-mir-283-5p	GB51553	-0.99807	0.00192964
ame-mir-6005-5p	GB45498	-0.998389	0.00161091			ame-mir-3747a-3p	GB52154	-0.998069	0.00193068
ame-mir-3737-5p	GB45498	-0.998389	0.00161091			ame-mir-932-5p	GB50132	-0.998066	0.00193393
ame-mir-1175-3p	GB45498	-0.998389	0.00161091			ame-mir-190-5p	GB54423	-0.998064	0.00193638
ame-mir-3751-3p	GB45498	-0.998389	0.00161091			ame-mir-190-5p	GB49348	-0.998049	0.00195064
ame-mir-3763-3p	GB45498	-0.998389	0.00161091			ame-mir-965-3p	GB44906	-0.998035	0.00196486
ame-mir-3719-5p	GB45498	-0.998389	0.00161091			ame-mir-252a-5p	GB42297	-0.998031	0.00196902
ame-mir-3761-5p	GB45498	-0.998389	0.00161091			ame-mir-190-5p	GB40760	-0.998026	0.00197422
ame-mir-996-5p	GB45498	-0.998389	0.00161091			ame-mir-277-3p	GB49742	-0.998025	0.00197486
ame-mir-6067-5p	GB45498	-0.998389	0.00161091			ame-mir-263b-5p	GB52620	-0.998025	0.00197505
ame-mir-6064-3p	GB45498	-0.998389	0.00161091			ame-mir-965-3p	GB47599	-0.998024	0.00197587
ame-mir-3716a-3p	GB45498	-0.998389	0.00161091			ame-mir-927a-3p	GB54805	-0.998022	0.00197811
ame-mir-277-3p	GB46060	-0.998387	0.00161316			ame-let-7-5p	GB50972	-0.998021	0.00197906
ame-mir-283-5p	GB45498	-0.998386	0.00161405			ame-mir-190-5p	GB41966	-0.998007	0.00199349
ame-mir-279a-3p	GB49118	-0.998385	0.00161537			ame-mir-252a-5p	GB45662	-0.998005	0.00199536
ame-mir-2-3-3p	GB52510	-0.998381	0.00161887			ame-mir-8-5p	GB43435	-0.998004	0.00199558
ame-mir-3786-5p	GB55084	-0.998381	0.00161902			ame-mir-2-1-5p	GB45810	-0.997999	0.00200084
ame-mir-9c-5p	GB45280	-0.998379	0.0016213			ame-mir-750-5p	GB45810	-0.997999	0.00200084
ame-mir-9a-3p	GB47329	-0.998377	0.00162261			ame-mir-92c-5p	GB45810	-0.997999	0.00200084
ame-mir-279a-5p	GB45628	-0.998376	0.00162427			ame-mir-6000a-5p	GB45810	-0.997999	0.00200084
ame-mir-279a-5p	GB42745	-0.998373	0.00162683			ame-mir-184-5p	GB45810	-0.997999	0.00200084
ame-mir-8-5p	GB45662	-0.998365	0.00163535			ame-mir-283-3p	GB45810	-0.997999	0.00200084
ame-mir-125-3p	GB54378	-0.998364	0.00163634			ame-mir-6039-5p	GB45810	-0.997999	0.00200084
ame-mir-263b-5p	GB50514	-0.998359	0.00164054			ame-mir-iab-4-5p	GB45810	-0.997999	0.00200084
ame-mir-3786-5p	GB53880	-0.998359	0.0016411			ame-mir-305-5p	GB44901	-0.997998	0.00200156
ame-mir-6051-5p	GB40534	-0.998359	0.00164131			ame-mir-190-5p	GB49357	-0.997994	0.0020064
ame-mir-965-3p	GB49776	-0.998357	0.0016428			ame-mir-7-3p	GB40656	-0.997984	0.00201608
ame-mir-3477-5p	GB52496	-0.998352	0.00164828			ame-mir-190-5p	GB48144	-0.99798	0.00202033
ame-mir-276-5p	GB45077	-0.998347	0.00165337			ame-mir-2944-5p	GB49937	-0.997974	0.00202562
ame-mir-283-5p	GB47191	-0.998339	0.00166126			ame-mir-252a-5p	GB48469	-0.997974	0.0020263
ame-mir-31a-5p	GB42993	-0.998338	0.00166162			ame-mir-305-5p	GB42744	-0.997961	0.00203884
ame-mir-252a-5p	GB52662	-0.998333	0.00166744			ame-mir-6066-3p	GB48638	-0.99796	0.00204013
ame-mir-8-5p	GB44096	-0.998332	0.00166827			ame-mir-125-3p	GB43814	-0.997959	0.00204105
ame-mir-190-5p	GB52902	-0.998325	0.00167484			ame-mir-190-5p	GB49364	-0.997958	0.00204189
ame-mir-2-3-3p	GB51500	-0.99832	0.0016805			ame-mir-3759-5p	GB48145	-0.997952	0.00204816
ame-mir-2-3-3p	GB48936	-0.998319	0.00168129			ame-mir-190-5p	GB55678	-0.997951	0.00204912
ame-mir-13a-3p	GB43874	-0.998316	0.00168365			ame-mir-277-3p	GB44592	-0.99795	0.00204977
ame-mir-14-3p	GB45593	-0.998315	0.00168476			ame-mir-965-3p	GB43467	-0.997949	0.00205148
ame-mir-927a-3p	GB55112	-0.998312	0.00168788			ame-mir-279a-3p	GB47961	-0.997945	0.00205542
ame-mir-12-5p	GB46051	-0.998311	0.00168897			ame-mir-190-5p	GB51790	-0.997942	0.00205753
ame-mir-277-3p	GB44096	-0.998311	0.00168934			ame-mir-12-5p	GB51553	-0.997942	0.00205828
ame-bantam-3p	GB44102	-0.998305	0.00169509			ame-mir-190-5p	GB52718	-0.997938	0.00206193
ame-mir-14-3p	GB41761	-0.998301	0.00169872			ame-mir-3761-3p	GB50322	-0.997938	0.00206223
ame-mir-6053-5p	GB44476	-0.998296	0.00170426			ame-mir-3783-5p	GB50322	-0.997938	0.00206223
ame-mir-275-3p	GB47191	-0.998296	0.00170427			ame-mir-278-3p	GB50322	-0.997938	0.00206223
ame-mir-8-5p	GB54472	-0.998294	0.00170607			ame-mir-6053-5p	GB50322	-0.997938	0.00206223
ame-mir-6039-3p	GB55426	-0.998288	0.00171237			ame-mir-3720-3p	GB50322	-0.997938	0.00206223
ame-mir-3732-3p	GB55426	-0.998288	0.00171237			ame-mir-6065-3p	GB50322	-0.997938	0.00206223
ame-mir-927b-5p	GB55426	-0.998288	0.00171237			ame-mir-3717-5p	GB50322	-0.997938	0.00206223
ame-mir-6064-5p	GB55426	-0.998288	0.00171237			ame-mir-6005-5p	GB50322	-0.997938	0.00206223
ame-mir-6000a-5p	GB55426	-0.998288	0.00171237			ame-mir-3737-5p	GB50322	-0.997938	0.00206223
ame-mir-184-5p	GB55426	-0.998288	0.00171237			ame-mir-3761-5p	GB50322	-0.997938	0.00206223
ame-mir-318-5p	GB51591	-0.998284	0.00171644			ame-mir-3751-3p	GB50322	-0.997938	0.00206223
ame-mir-9c-5p	GB43639	-0.998279	0.00172138			ame-mir-3763-3p	GB50322	-0.997938	0.00206223
ame-mir-927a-3p	GB54287	-0.998276	0.00172368			ame-mir-307-3p	GB48145	-0.997936	0.00206384
ame-mir-9a-3p	GB47965	-0.998275	0.00172466			ame-mir-276-5p	GB41872	-0.997935	0.00206451
ame-mir-279a-3p	GB43714	-0.998275	0.00172516			ame-mir-263b-5p	GB48145	-0.997933	0.00206711
ame-mir-8-3p	GB42928	-0.998274	0.00172564			ame-mir-2-1-5p	GB55673	-0.99793	0.00207
ame-mir-283-5p	GB54928	-0.998272	0.00172825			ame-mir-750-5p	GB55673	-0.99793	0.00207
ame-mir-932-5p	GB52133	-0.998265	0.00173495			ame-mir-92c-5p	GB55673	-0.99793	0.00207
ame-mir-279a-5p	GB45046	-0.998263	0.00173738			ame-mir-6000a-5p	GB55673	-0.99793	0.00207
ame-mir-13b-3p	GB48306	-0.998261	0.00173948			ame-mir-184-5p	GB55673	-0.99793	0.00207
ame-mir-3477-5p	GB49017	-0.998258	0.00174186			ame-mir-283-3p	GB55673	-0.99793	0.00207
ame-mir-190-5p	GB43883	-0.998258	0.00174221			ame-mir-6039-5p	GB55673	-0.99793	0.00207
ame-mir-13b-3p	GB42317	-0.998257	0.0017427			ame-mir-iab-4-5p	GB55673	-0.99793	0.00207
ame-mir-275-3p	GB40674	-0.998257	0.00174337			ame-mir-252a-5p	GB40863	-0.997925	0.00207505
ame-mir-279a-3p	GB45753	-0.998254	0.00174643			ame-mir-190-5p	GB44621	-0.997923	0.00207721
ame-mir-125-3p	GB44758	-0.998253	0.00174663			ame-mir-2944-5p	GB48940	-0.997922	0.00207759
ame-mir-279a-5p	GB43639	-0.998253	0.00174739			ame-let-7-5p	GB43753	-0.997922	0.00207825
ame-mir-375-3p	GB45498	-0.998245	0.0017546			ame-let-7-5p	GB51440	-0.997917	0.00208326
ame-mir-14-3p	GB54936	-0.998245	0.00175481			ame-mir-277-3p	GB50334	-0.997914	0.00208616
ame-mir-252a-5p	GB47585	-0.998242	0.00175816			ame-mir-307-3p	GB52620	-0.997913	0.00208664
ame-mir-279a-3p	GB48438	-0.998241	0.00175875			ame-mir-263b-5p	GB42365	-0.997912	0.00208811
ame-mir-283-5p	GB40674	-0.998241	0.00175891			ame-mir-965-3p	GB55569	-0.997909	0.00209118
ame-mir-305-5p	GB47191	-0.99824	0.00176006			ame-mir-190-5p	GB48471	-0.997908	0.00209161
ame-mir-279a-5p	GB40397	-0.998239	0.00176064			ame-mir-279a-5p	GB49742	-0.997907	0.00209277
ame-mir-276-5p	GB47296	-0.998229	0.00177077			ame-mir-8-5p	GB41027	-0.997906	0.00209384
ame-mir-6039-3p	GB43202	-0.998227	0.00177259			ame-mir-305-5p	GB48145	-0.997903	0.0020975
ame-mir-3732-3p	GB43202	-0.998227	0.00177259			ame-mir-6066-3p	GB43856	-0.997901	0.00209924
ame-mir-927b-5p	GB43202	-0.998227	0.00177259			ame-mir-7-3p	GB45928	-0.997898	0.00210172
ame-mir-6064-5p	GB43202	-0.998227	0.00177259			ame-mir-190-5p	GB52529	-0.997898	0.00210175
ame-mir-6000a-5p	GB43202	-0.998227	0.00177259			ame-mir-275-5p	GB54601	-0.997895	0.00210458
ame-mir-184-5p	GB43202	-0.998227	0.00177259			ame-mir-2-3-5p	GB55381	-0.997887	0.00211301
ame-mir-9c-5p	GB49074	-0.998225	0.00177546			ame-let-7-5p	GB55666	-0.997885	0.00211522
ame-mir-279a-5p	GB42587	-0.998225	0.00177547			ame-mir-3761-3p	GB49762	-0.997885	0.00211528
ame-mir-315-5p	GB49593	-0.998222	0.00177791			ame-mir-3783-5p	GB49762	-0.997885	0.00211528
ame-mir-375-3p	GB52496	-0.998221	0.00177902			ame-mir-278-3p	GB49762	-0.997885	0.00211528
ame-mir-932-5p	GB40931	-0.99822	0.00177992			ame-mir-6053-5p	GB49762	-0.997885	0.00211528
ame-mir-932-5p	GB55989	-0.99822	0.00178018			ame-mir-3720-3p	GB49762	-0.997885	0.00211528
ame-mir-927a-3p	GB52205	-0.998218	0.00178192			ame-mir-6065-3p	GB49762	-0.997885	0.00211528
ame-mir-2-3-3p	GB40343	-0.998217	0.00178265			ame-mir-3717-5p	GB49762	-0.997885	0.00211528
ame-mir-279a-5p	GB48668	-0.998215	0.00178484			ame-mir-6005-5p	GB49762	-0.997885	0.00211528
ame-mir-190-5p	GB41760	-0.998209	0.00179147			ame-mir-3737-5p	GB49762	-0.997885	0.00211528
ame-mir-275-5p	GB52518	-0.998208	0.00179152			ame-mir-3761-5p	GB49762	-0.997885	0.00211528
ame-mir-125-3p	GB44512	-0.998202	0.00179816			ame-mir-3751-3p	GB49762	-0.997885	0.00211528
ame-mir-11-3p	GB42613	-0.9982	0.00179979			ame-mir-3763-3p	GB49762	-0.997885	0.00211528
ame-mir-279a-5p	GB49074	-0.998196	0.00180362			ame-mir-13b-3p	GB47414	-0.997883	0.00211678
ame-mir-3761-3p	GB40477	-0.99819	0.00181013			ame-mir-932-5p	GB44261	-0.997883	0.00211702
ame-mir-3783-5p	GB40477	-0.99819	0.00181013			ame-mir-3761-3p	GB52260	-0.997874	0.00212587
ame-mir-278-3p	GB40477	-0.99819	0.00181013			ame-mir-3783-5p	GB52260	-0.997874	0.00212587
ame-mir-3720-3p	GB40477	-0.99819	0.00181013			ame-mir-278-3p	GB52260	-0.997874	0.00212587
ame-mir-6065-3p	GB40477	-0.99819	0.00181013			ame-mir-6053-5p	GB52260	-0.997874	0.00212587
ame-mir-307-3p	GB40477	-0.99819	0.00181013			ame-mir-3720-3p	GB52260	-0.997874	0.00212587
ame-mir-6066-3p	GB40477	-0.99819	0.00181013			ame-mir-6065-3p	GB52260	-0.997874	0.00212587
ame-mir-3717-5p	GB40477	-0.99819	0.00181013			ame-mir-3717-5p	GB52260	-0.997874	0.00212587
ame-mir-7-5p	GB40477	-0.99819	0.00181013			ame-mir-6005-5p	GB52260	-0.997874	0.00212587
ame-mir-3723-5p	GB40477	-0.99819	0.00181013			ame-mir-3737-5p	GB52260	-0.997874	0.00212587
ame-mir-6005-5p	GB40477	-0.99819	0.00181013			ame-mir-3761-5p	GB52260	-0.997874	0.00212587
ame-mir-3737-5p	GB40477	-0.99819	0.00181013			ame-mir-3751-3p	GB52260	-0.997874	0.00212587
ame-mir-1175-3p	GB40477	-0.99819	0.00181013			ame-mir-3763-3p	GB52260	-0.997874	0.00212587
ame-mir-3751-3p	GB40477	-0.99819	0.00181013			ame-mir-8-3p	GB55514	-0.997865	0.00213476
ame-mir-3763-3p	GB40477	-0.99819	0.00181013			ame-mir-3759-5p	GB52260	-0.997844	0.00215623
ame-mir-3719-5p	GB40477	-0.99819	0.00181013			ame-mir-100-5p	GB40031	-0.997843	0.00215704
ame-mir-3761-5p	GB40477	-0.99819	0.00181013			ame-mir-2-3-3p	GB55337	-0.997839	0.00216091
ame-mir-996-5p	GB40477	-0.99819	0.00181013			ame-mir-9c-5p	GB51123	-0.997838	0.00216232
ame-mir-6067-5p	GB40477	-0.99819	0.00181013			ame-mir-252a-5p	GB52113	-0.997835	0.0021652
ame-mir-6064-3p	GB40477	-0.99819	0.00181013			ame-mir-279a-5p	GB46182	-0.997831	0.00216857
ame-mir-3716a-3p	GB40477	-0.99819	0.00181013			ame-mir-190-5p	GB41362	-0.99783	0.00216959
ame-mir-133-3p	GB40477	-0.99819	0.00181013			ame-mir-92a-3p	GB40576	-0.997829	0.00217148
ame-mir-305-5p	GB54928	-0.998189	0.00181123			ame-mir-125-3p	GB44183	-0.997823	0.00217728
ame-mir-3759-5p	GB45498	-0.998188	0.00181152			ame-mir-11-3p	GB41448	-0.99782	0.00217989
ame-mir-11-5p	GB40100	-0.998183	0.0018165			ame-mir-190-5p	GB47322	-0.997819	0.00218135
ame-mir-965-3p	GB45225	-0.998179	0.00182118			ame-mir-276-5p	GB42721	-0.997818	0.00218167
ame-mir-11-5p	GB55142	-0.998175	0.00182529			ame-mir-279a-5p	GB41877	-0.997818	0.00218186
ame-mir-3786-5p	GB44053	-0.998175	0.00182546			ame-mir-932-5p	GB50381	-0.997814	0.002186
ame-mir-279a-5p	GB52473	-0.998171	0.00182891			ame-mir-190-5p	GB55916	-0.997813	0.00218701
ame-mir-8-3p	GB44102	-0.998163	0.0018368			ame-mir-11-5p	GB48834	-0.997812	0.00218805
ame-mir-2944-5p	GB49378	-0.998158	0.00184179			ame-mir-315-5p	GB55074	-0.997811	0.00218871
ame-mir-263b-5p	GB47058	-0.998152	0.00184759			ame-let-7-5p	GB43113	-0.997809	0.00219136
ame-mir-3786-5p	GB46982	-0.998152	0.00184848			ame-mir-11-3p	GB40216	-0.997807	0.00219285
ame-mir-2-3-3p	GB52847	-0.998146	0.00185421			ame-mir-14-3p	GB47343	-0.997807	0.00219327
ame-mir-6040-3p	GB55032	-0.998143	0.00185711			ame-mir-13b-5p	GB45721	-0.997805	0.00219544
ame-mir-305-5p	GB40674	-0.998143	0.00185718			ame-mir-190-5p	GB51434	-0.997799	0.00220084
ame-mir-3477-5p	GB48326	-0.99814	0.00186012			ame-mir-307-3p	GB42365	-0.997794	0.0022055
ame-mir-2-3-3p	GB48165	-0.998138	0.0018621			ame-mir-3791-5p	GB53871	-0.997793	0.00220743
ame-mir-9c-5p	GB47306	-0.998138	0.00186226			ame-mir-965-3p	GB47239	-0.997791	0.00220893
ame-mir-13b-3p	GB46144	-0.998137	0.0018627			ame-mir-279a-3p	GB43229	-0.997788	0.00221241
ame-bantam-3p	GB42928	-0.998137	0.00186335			ame-mir-13b-5p	GB50294	-0.997784	0.00221561
ame-mir-275-3p	GB47811	-0.998136	0.00186429			ame-mir-932-5p	GB41836	-0.997782	0.00221818
ame-mir-11-3p	GB41487	-0.998133	0.00186669			ame-mir-11-5p	GB45183	-0.997776	0.00222355
ame-mir-11-3p	GB46012	-0.998133	0.0018668			ame-mir-3761-3p	GB48145	-0.997776	0.00222367
ame-mir-190-5p	GB46498	-0.998133	0.00186689			ame-mir-3783-5p	GB48145	-0.997776	0.00222367
ame-mir-279a-5p	GB43867	-0.998127	0.00187293			ame-mir-278-3p	GB48145	-0.997776	0.00222367
ame-bantam-3p	GB55587	-0.998118	0.00188161			ame-mir-6053-5p	GB48145	-0.997776	0.00222367
ame-mir-8-3p	GB40739	-0.998118	0.00188214			ame-mir-3720-3p	GB48145	-0.997776	0.00222367
ame-mir-190-5p	GB50938	-0.998116	0.00188398			ame-mir-6065-3p	GB48145	-0.997776	0.00222367
ame-mir-6040-3p	GB47089	-0.998111	0.00188885			ame-mir-3717-5p	GB48145	-0.997776	0.00222367
ame-mir-965-3p	GB50553	-0.998108	0.00189201			ame-mir-6005-5p	GB48145	-0.997776	0.00222367
ame-mir-13a-3p	GB41634	-0.998108	0.00189238			ame-mir-3737-5p	GB48145	-0.997776	0.00222367
ame-mir-190-5p	GB54090	-0.998108	0.00189246			ame-mir-3761-5p	GB48145	-0.997776	0.00222367
ame-mir-276-5p	GB46883	-0.998105	0.00189528			ame-mir-3751-3p	GB48145	-0.997776	0.00222367
ame-mir-34-5p	GB46060	-0.998104	0.00189636			ame-mir-3763-3p	GB48145	-0.997776	0.00222367
ame-mir-927a-3p	GB46534	-0.998102	0.00189755			ame-mir-14-3p	GB51071	-0.997774	0.00222556
ame-mir-13a-3p	GB42817	-0.998101	0.00189887			ame-mir-2-3-3p	GB40505	-0.99777	0.00223041
ame-mir-276-5p	GB42491	-0.998093	0.00190712			ame-mir-190-5p	GB50144	-0.997769	0.00223148
ame-mir-3477-5p	GB50759	-0.998091	0.00190911			ame-mir-283-5p	GB45183	-0.997768	0.00223226
ame-mir-263b-5p	GB42054	-0.998085	0.00191516			ame-mir-13a-3p	GB44221	-0.997766	0.00223399
ame-mir-277-3p	GB49017	-0.998083	0.00191676			ame-mir-996-5p	GB48348	-0.997764	0.00223597
ame-mir-11-5p	GB54287	-0.998078	0.00192156			ame-mir-190-5p	GB43482	-0.997762	0.00223793
ame-mir-275-5p	GB50759	-0.998073	0.0019268			ame-mir-252a-5p	GB42752	-0.997758	0.00224234
ame-mir-9c-5p	GB53417	-0.998071	0.00192853			ame-mir-190-5p	GB53777	-0.997753	0.0022468
ame-mir-3786-5p	GB47443	-0.99807	0.00192965			ame-mir-3791-5p	GB50331	-0.99775	0.00225045
ame-mir-11-5p	GB51498	-0.998066	0.00193394			ame-mir-996-5p	GB48758	-0.997742	0.0022576
ame-mir-277-3p	GB42644	-0.998064	0.00193557			ame-mir-283-5p	GB50322	-0.997741	0.00225856
ame-mir-965-3p	GB52768	-0.998064	0.00193636			ame-mir-7-3p	GB42052	-0.99774	0.00225979
ame-mir-3477-5p	GB49460	-0.998063	0.00193662			ame-mir-12-5p	GB52260	-0.997739	0.00226062
ame-mir-125-3p	GB42732	-0.998061	0.00193853			ame-let-7-5p	GB45905	-0.997738	0.00226211
ame-mir-13b-3p	GB42444	-0.998059	0.00194088			ame-mir-190-5p	GB42368	-0.997737	0.00226269
ame-mir-263b-5p	GB49402	-0.998056	0.00194376			ame-mir-190-5p	GB52696	-0.997736	0.00226361
ame-bantam-3p	GB46422	-0.998055	0.00194456			ame-mir-3786-5p	GB49325	-0.997736	0.00226446
ame-mir-6051-5p	GB52843	-0.998055	0.00194521			ame-mir-275-5p	GB45885	-0.99773	0.00226973
ame-mir-6053-5p	GB48803	-0.998052	0.00194782			ame-mir-2-3-5p	GB51853	-0.99773	0.00227046
ame-mir-6051-5p	GB45473	-0.998047	0.00195295			ame-mir-190-5p	GB40307	-0.997727	0.00227333
ame-mir-125-3p	GB49608	-0.998046	0.00195361			ame-mir-3477-5p	GB55514	-0.997722	0.00227844
ame-mir-13a-3p	GB40451	-0.998045	0.00195459			ame-mir-279a-5p	GB50349	-0.99772	0.0022802
ame-mir-9c-5p	GB46740	-0.998042	0.00195751			ame-mir-277-3p	GB47703	-0.997718	0.00228152
ame-mir-9c-5p	GB49258	-0.998034	0.00196552			ame-mir-190-5p	GB45284	-0.997716	0.00228446
ame-mir-3477-5p	GB43392	-0.998034	0.001966			ame-mir-6066-3p	GB47661	-0.997713	0.00228661
ame-mir-276-5p	GB46759	-0.998032	0.00196775			ame-mir-3719-5p	GB45356	-0.9977	0.00229964
ame-mir-279a-3p	GB45291	-0.99803	0.00196973			ame-let-7-5p	GB43919	-0.997697	0.00230335
ame-mir-277-3p	GB41843	-0.998029	0.00197139			ame-mir-305-5p	GB55074	-0.997691	0.0023089
ame-mir-927a-3p	GB55142	-0.998021	0.0019788			ame-mir-306-5p	GB50142	-0.99769	0.00230952
ame-mir-9c-5p	GB54059	-0.99802	0.00198011			ame-mir-190-5p	GB45443	-0.997676	0.00232416
ame-mir-9c-5p	GB42768	-0.99802	0.00198011			ame-mir-190-5p	GB55544	-0.997675	0.0023254
ame-mir-9c-5p	GB52449	-0.99802	0.00198011			ame-mir-3759-5p	GB42744	-0.997669	0.00233148
ame-mir-2-3-3p	GB51546	-0.998019	0.0019806			ame-mir-932-5p	GB55999	-0.997666	0.00233377
ame-mir-190-5p	GB46632	-0.998016	0.0019842			ame-mir-932-5p	GB50038	-0.997663	0.00233713
ame-mir-275-3p	GB51338	-0.998013	0.00198711			ame-mir-190-5p	GB47430	-0.997659	0.00234131
ame-mir-3759-5p	GB53789	-0.998013	0.00198711			ame-mir-11-5p	GB51553	-0.997655	0.00234452
ame-mir-34-5p	GB42779	-0.998007	0.00199292			ame-mir-263b-5p	GB46479	-0.997654	0.00234568
ame-mir-252a-5p	GB48321	-0.997995	0.00200499			ame-mir-965-3p	GB47440	-0.997653	0.00234724
ame-mir-6053-5p	GB45638	-0.997989	0.00201066			ame-mir-100-5p	GB43416	-0.997652	0.00234793
ame-mir-6051-5p	GB55482	-0.997988	0.00201185			ame-mir-13b-3p	GB53173	-0.997652	0.00234794
ame-mir-279a-3p	GB54657	-0.997987	0.00201327			ame-mir-12-5p	GB45183	-0.997652	0.00234807
ame-mir-12-5p	GB44343	-0.997985	0.00201488			ame-mir-318-5p	GB51247	-0.997648	0.00235241
ame-mir-8-3p	GB53317	-0.997982	0.00201825			ame-mir-996-5p	GB45295	-0.997646	0.0023536
ame-mir-315-5p	GB42719	-0.99798	0.00202034			ame-mir-305-5p	GB49762	-0.997645	0.00235526
ame-mir-6040-3p	GB41688	-0.997976	0.00202366			ame-mir-263b-5p	GB44476	-0.997636	0.00236387
ame-mir-252a-5p	GB54843	-0.997976	0.00202429			ame-mir-9a-3p	GB44467	-0.997636	0.00236422
ame-mir-3761-3p	GB47191	-0.997972	0.00202765			ame-mir-283-5p	GB46133	-0.997634	0.00236604
ame-mir-3783-5p	GB47191	-0.997972	0.00202765			ame-mir-3786-5p	GB51968	-0.99762	0.00238025
ame-mir-278-3p	GB47191	-0.997972	0.00202765			ame-mir-279a-3p	GB40266	-0.997617	0.00238257
ame-mir-3720-3p	GB47191	-0.997972	0.00202765			ame-mir-190-5p	GB44963	-0.997617	0.00238264
ame-mir-6065-3p	GB47191	-0.997972	0.00202765			ame-mir-279a-5p	GB44592	-0.997617	0.00238349
ame-mir-307-3p	GB47191	-0.997972	0.00202765			ame-mir-2-3-5p	GB50381	-0.997616	0.00238388
ame-mir-6066-3p	GB47191	-0.997972	0.00202765			ame-mir-190-5p	GB55960	-0.997613	0.00238691
ame-mir-3717-5p	GB47191	-0.997972	0.00202765			ame-mir-125-3p	GB40540	-0.997612	0.00238835
ame-mir-7-5p	GB47191	-0.997972	0.00202765			ame-mir-9a-3p	GB55161	-0.99761	0.00238995
ame-mir-3723-5p	GB47191	-0.997972	0.00202765			ame-mir-279a-3p	GB45194	-0.99761	0.0023905
ame-mir-6005-5p	GB47191	-0.997972	0.00202765			ame-mir-2-3-5p	GB40847	-0.997606	0.00239398
ame-mir-3737-5p	GB47191	-0.997972	0.00202765			ame-mir-996-5p	GB47108	-0.997603	0.0023973
ame-mir-1175-3p	GB47191	-0.997972	0.00202765			ame-mir-3759-5p	GB41762	-0.997599	0.00240107
ame-mir-3751-3p	GB47191	-0.997972	0.00202765			ame-mir-190-5p	GB47345	-0.997598	0.00240166
ame-mir-3763-3p	GB47191	-0.997972	0.00202765			ame-mir-3747a-3p	GB49190	-0.997596	0.00240389
ame-mir-3719-5p	GB47191	-0.997972	0.00202765			ame-mir-9c-5p	GB55693	-0.997596	0.00240391
ame-mir-3761-5p	GB47191	-0.997972	0.00202765			ame-let-7-5p	GB43100	-0.997589	0.00241135
ame-mir-996-5p	GB47191	-0.997972	0.00202765			ame-mir-3786-5p	GB53173	-0.997586	0.00241389
ame-mir-6067-5p	GB47191	-0.997972	0.00202765			ame-mir-92a-3p	GB51985	-0.997583	0.00241739
ame-mir-6064-3p	GB47191	-0.997972	0.00202765			ame-mir-375-3p	GB55352	-0.997572	0.00242837
ame-mir-3716a-3p	GB47191	-0.997972	0.00202765			ame-mir-996-5p	GB50161	-0.99757	0.00243007
ame-mir-6051-5p	GB44171	-0.997972	0.00202824			ame-mir-996-5p	GB43079	-0.997569	0.00243139
ame-mir-125-3p	GB41191	-0.99797	0.00202993			ame-mir-190-5p	GB48032	-0.997568	0.0024315
ame-mir-11-3p	GB47053	-0.997969	0.00203089			ame-mir-965-3p	GB41982	-0.997566	0.00243386
ame-mir-276-5p	GB44343	-0.997969	0.00203113			ame-mir-307-3p	GB44476	-0.997558	0.00244237
ame-mir-3759-5p	GB47191	-0.997965	0.00203466			ame-mir-3747a-3p	GB52715	-0.997557	0.00244318
ame-mir-3759-5p	GB40477	-0.997965	0.00203529			ame-mir-3786-5p	GB51000	-0.997556	0.00244384
ame-mir-3786-5p	GB40680	-0.997964	0.00203567			ame-mir-190-5p	GB40446	-0.997555	0.00244453
ame-mir-3761-3p	GB54928	-0.997961	0.00203888			ame-mir-3761-3p	GB42744	-0.997555	0.00244508
ame-mir-3783-5p	GB54928	-0.997961	0.00203888			ame-mir-3783-5p	GB42744	-0.997555	0.00244508
ame-mir-278-3p	GB54928	-0.997961	0.00203888			ame-mir-278-3p	GB42744	-0.997555	0.00244508
ame-mir-3720-3p	GB54928	-0.997961	0.00203888			ame-mir-6053-5p	GB42744	-0.997555	0.00244508
ame-mir-6065-3p	GB54928	-0.997961	0.00203888			ame-mir-3720-3p	GB42744	-0.997555	0.00244508
ame-mir-307-3p	GB54928	-0.997961	0.00203888			ame-mir-6065-3p	GB42744	-0.997555	0.00244508
ame-mir-6066-3p	GB54928	-0.997961	0.00203888			ame-mir-3717-5p	GB42744	-0.997555	0.00244508
ame-mir-3717-5p	GB54928	-0.997961	0.00203888			ame-mir-6005-5p	GB42744	-0.997555	0.00244508
ame-mir-7-5p	GB54928	-0.997961	0.00203888			ame-mir-3737-5p	GB42744	-0.997555	0.00244508
ame-mir-3723-5p	GB54928	-0.997961	0.00203888			ame-mir-3761-5p	GB42744	-0.997555	0.00244508
ame-mir-6005-5p	GB54928	-0.997961	0.00203888			ame-mir-3751-3p	GB42744	-0.997555	0.00244508
ame-mir-3737-5p	GB54928	-0.997961	0.00203888			ame-mir-3763-3p	GB42744	-0.997555	0.00244508
ame-mir-1175-3p	GB54928	-0.997961	0.00203888			ame-mir-190-5p	GB41207	-0.997549	0.00245144
ame-mir-3751-3p	GB54928	-0.997961	0.00203888			ame-mir-283-5p	GB49762	-0.997548	0.00245233
ame-mir-3763-3p	GB54928	-0.997961	0.00203888			ame-mir-3747a-3p	GB53570	-0.997545	0.00245502
ame-mir-3719-5p	GB54928	-0.997961	0.00203888			ame-mir-283-5p	GB52260	-0.997539	0.0024611
ame-mir-3761-5p	GB54928	-0.997961	0.00203888			ame-mir-307-3p	GB46479	-0.997539	0.0024615
ame-mir-996-5p	GB54928	-0.997961	0.00203888			ame-mir-9c-5p	GB53802	-0.997533	0.00246724
ame-mir-6067-5p	GB54928	-0.997961	0.00203888			ame-let-7-5p	GB46466	-0.997531	0.0024692
ame-mir-6064-3p	GB54928	-0.997961	0.00203888			ame-mir-11-3p	GB47341	-0.997531	0.00246923
ame-mir-3716a-3p	GB54928	-0.997961	0.00203888			ame-mir-190-5p	GB49451	-0.99753	0.00246961
ame-mir-125-3p	GB40167	-0.997961	0.002039			ame-mir-190-5p	GB43389	-0.997522	0.00247765
ame-mir-318-5p	GB45143	-0.99796	0.00203964			ame-mir-9c-5p	GB50370	-0.997521	0.00247914
ame-mir-927a-3p	GB40100	-0.997958	0.00204157			ame-mir-3719-5p	GB44612	-0.997516	0.00248429
ame-mir-3786-5p	GB50691	-0.997958	0.00204216			ame-mir-305-5p	GB50322	-0.997515	0.00248468
ame-mir-7-3p	GB49331	-0.997957	0.00204332			ame-mir-276-5p	GB43687	-0.997515	0.00248521
ame-mir-11-3p	GB51272	-0.997956	0.00204397			ame-mir-252a-5p	GB46308	-0.997513	0.00248713
ame-mir-279a-5p	GB41104	-0.997956	0.00204438			ame-mir-2-1-5p	GB54500	-0.997513	0.00248731
ame-mir-3791-5p	GB50156	-0.997946	0.00205368			ame-mir-750-5p	GB54500	-0.997513	0.00248731
ame-mir-318-5p	GB51869	-0.997941	0.00205905			ame-mir-92c-5p	GB54500	-0.997513	0.00248731
ame-mir-932-5p	GB41301	-0.997941	0.00205925			ame-mir-6000a-5p	GB54500	-0.997513	0.00248731
ame-mir-9c-5p	GB49081	-0.997939	0.00206121			ame-mir-184-5p	GB54500	-0.997513	0.00248731
ame-mir-252a-5p	GB54055	-0.997937	0.00206259			ame-mir-283-3p	GB54500	-0.997513	0.00248731
ame-mir-2-3-3p	GB42764	-0.997935	0.00206506			ame-mir-6039-5p	GB54500	-0.997513	0.00248731
ame-mir-6040-3p	GB48346	-0.997934	0.00206583			ame-mir-iab-4-5p	GB54500	-0.997513	0.00248731
ame-mir-279a-5p	GB53968	-0.997934	0.00206622			ame-mir-3719-5p	GB53742	-0.997508	0.0024915
ame-mir-965-3p	GB51900	-0.997926	0.00207401			ame-mir-14-3p	GB53736	-0.997507	0.00249308
ame-mir-12-5p	GB44558	-0.997921	0.00207879			ame-mir-190-5p	GB55264	-0.997506	0.00249408
ame-mir-283-5p	GB52496	-0.997918	0.00208179			ame-mir-277-3p	GB52056	-0.997494	0.00250588
ame-mir-277-3p	GB54472	-0.997916	0.00208393			ame-mir-190-5p	GB49948	-0.997494	0.00250612
ame-mir-190-5p	GB43510	-0.997909	0.00209147			ame-mir-7-5p	GB40422	-0.997488	0.00251186
ame-mir-318-5p	GB45678	-0.997903	0.0020968			ame-mir-12-5p	GB46133	-0.997487	0.00251333
ame-mir-125-3p	GB54058	-0.997899	0.00210102			ame-mir-275-5p	GB47151	-0.997486	0.00251436
ame-mir-279a-5p	GB46231	-0.997899	0.0021013			ame-mir-190-5p	GB41981	-0.997484	0.00251639
ame-mir-3786-5p	GB53090	-0.997897	0.00210339			ame-mir-190-5p	GB42362	-0.997482	0.00251793
ame-mir-125-3p	GB47082	-0.997892	0.00210794			ame-mir-252a-5p	GB46656	-0.997479	0.00252115
ame-mir-11-3p	GB53135	-0.997888	0.00211218			ame-mir-14-3p	GB51124	-0.997473	0.00252715
ame-mir-3477-5p	GB45498	-0.997885	0.00211513			ame-mir-996-5p	GB55463	-0.997456	0.00254385
ame-mir-31a-5p	GB45091	-0.997885	0.00211526			ame-mir-275-5p	GB54780	-0.997456	0.00254437
ame-mir-6051-5p	GB45794	-0.997884	0.00211582			ame-mir-13a-3p	GB40885	-0.997453	0.00254735
ame-mir-3759-5p	GB40674	-0.997881	0.00211906			ame-mir-190-5p	GB50039	-0.997452	0.00254758
ame-mir-3761-3p	GB40674	-0.997877	0.00212343			ame-mir-3791-5p	GB49347	-0.997452	0.00254823
ame-mir-3783-5p	GB40674	-0.997877	0.00212343			ame-mir-275-5p	GB52013	-0.997448	0.00255194
ame-mir-278-3p	GB40674	-0.997877	0.00212343			ame-mir-92a-3p	GB45369	-0.997448	0.00255214
ame-mir-3720-3p	GB40674	-0.997877	0.00212343			ame-mir-275-5p	GB42365	-0.997446	0.00255433
ame-mir-6065-3p	GB40674	-0.997877	0.00212343			ame-mir-190-5p	GB53179	-0.997444	0.0025561
ame-mir-307-3p	GB40674	-0.997877	0.00212343			ame-mir-8-5p	GB53618	-0.997444	0.00255645
ame-mir-6066-3p	GB40674	-0.997877	0.00212343			ame-mir-6066-3p	GB44467	-0.997441	0.00255879
ame-mir-3717-5p	GB40674	-0.997877	0.00212343			ame-mir-9a-3p	GB46020	-0.997438	0.00256245
ame-mir-7-5p	GB40674	-0.997877	0.00212343			ame-mir-9a-3p	GB48752	-0.997438	0.00256245
ame-mir-3723-5p	GB40674	-0.997877	0.00212343			ame-mir-2-3-5p	GB49537	-0.997435	0.00256505
ame-mir-6005-5p	GB40674	-0.997877	0.00212343			ame-mir-275-3p	GB48145	-0.997433	0.00256696
ame-mir-3737-5p	GB40674	-0.997877	0.00212343			ame-mir-275-5p	GB47064	-0.997425	0.0025751
ame-mir-1175-3p	GB40674	-0.997877	0.00212343			ame-mir-275-3p	GB44283	-0.997419	0.00258064
ame-mir-3751-3p	GB40674	-0.997877	0.00212343			ame-mir-2-3-3p	GB48966	-0.997416	0.00258431
ame-mir-3763-3p	GB40674	-0.997877	0.00212343			ame-mir-190-5p	GB47311	-0.997413	0.00258705
ame-mir-3719-5p	GB40674	-0.997877	0.00212343			ame-mir-8-3p	GB48534	-0.997411	0.00258908
ame-mir-3761-5p	GB40674	-0.997877	0.00212343			ame-mir-3761-3p	GB41762	-0.997405	0.00259453
ame-mir-996-5p	GB40674	-0.997877	0.00212343			ame-mir-3783-5p	GB41762	-0.997405	0.00259453
ame-mir-6067-5p	GB40674	-0.997877	0.00212343			ame-mir-278-3p	GB41762	-0.997405	0.00259453
ame-mir-6064-3p	GB40674	-0.997877	0.00212343			ame-mir-6053-5p	GB41762	-0.997405	0.00259453
ame-mir-3716a-3p	GB40674	-0.997877	0.00212343			ame-mir-3720-3p	GB41762	-0.997405	0.00259453
ame-mir-318-5p	GB50549	-0.997875	0.00212478			ame-mir-6065-3p	GB41762	-0.997405	0.00259453
ame-mir-315-5p	GB44072	-0.997873	0.00212705			ame-mir-3717-5p	GB41762	-0.997405	0.00259453
ame-mir-11-3p	GB40757	-0.997871	0.00212861			ame-mir-6005-5p	GB41762	-0.997405	0.00259453
ame-mir-13a-3p	GB41304	-0.997871	0.00212896			ame-mir-3737-5p	GB41762	-0.997405	0.00259453
ame-mir-2-3-3p	GB52773	-0.997869	0.00213121			ame-mir-3761-5p	GB41762	-0.997405	0.00259453
ame-mir-13a-3p	GB43149	-0.997867	0.00213303			ame-mir-3751-3p	GB41762	-0.997405	0.00259453
ame-mir-11-5p	GB55789	-0.997861	0.0021387			ame-mir-3763-3p	GB41762	-0.997405	0.00259453
ame-mir-8-5p	GB47329	-0.997859	0.00214104			ame-mir-7-3p	GB43693	-0.997402	0.00259817
ame-mir-305-5p	GB52496	-0.997857	0.00214322			ame-mir-190-5p	GB48405	-0.997402	0.00259832
ame-mir-13a-3p	GB50751	-0.997856	0.00214364			ame-mir-190-5p	GB41968	-0.997402	0.00259847
ame-mir-34-5p	GB45077	-0.997855	0.00214523			ame-mir-279a-5p	GB47996	-0.997398	0.00260164
ame-mir-2-3-3p	GB50640	-0.997849	0.00215055			ame-mir-932-5p	GB51962	-0.997397	0.0026026
ame-mir-3786-5p	GB52099	-0.997849	0.00215114			ame-mir-190-5p	GB54300	-0.997388	0.00261233
ame-mir-318-5p	GB49100	-0.997838	0.00216154			ame-mir-8-5p	GB50162	-0.997387	0.00261293
ame-mir-2-3-5p	GB46484	-0.997837	0.0021632			ame-mir-9a-3p	GB54105	-0.997383	0.00261732
ame-mir-14-3p	GB54251	-0.997835	0.0021648			ame-mir-3759-5p	GB44901	-0.99738	0.0026199
ame-mir-375-3p	GB40547	-0.997827	0.00217292			ame-mir-7-3p	GB40403	-0.997378	0.00262201
ame-mir-277-3p	GB46895	-0.997824	0.00217583			ame-mir-3761-3p	GB44901	-0.997377	0.00262257
ame-mir-13b-3p	GB47589	-0.997824	0.00217623			ame-mir-3783-5p	GB44901	-0.997377	0.00262257
ame-mir-3791-5p	GB49743	-0.997822	0.00217827			ame-mir-278-3p	GB44901	-0.997377	0.00262257
ame-mir-125-3p	GB43549	-0.997822	0.00217833			ame-mir-6053-5p	GB44901	-0.997377	0.00262257
ame-mir-12-5p	GB52676	-0.997819	0.00218073			ame-mir-3720-3p	GB44901	-0.997377	0.00262257
ame-mir-279a-5p	GB53067	-0.997817	0.00218282			ame-mir-6065-3p	GB44901	-0.997377	0.00262257
ame-mir-279a-5p	GB45875	-0.997816	0.00218401			ame-mir-3717-5p	GB44901	-0.997377	0.00262257
ame-mir-279a-5p	GB53302	-0.997816	0.00218408			ame-mir-6005-5p	GB44901	-0.997377	0.00262257
ame-mir-279a-5p	GB40067	-0.997814	0.00218615			ame-mir-3737-5p	GB44901	-0.997377	0.00262257
ame-mir-125-3p	GB43968	-0.997812	0.00218796			ame-mir-3761-5p	GB44901	-0.997377	0.00262257
ame-mir-318-5p	GB45495	-0.997811	0.00218858			ame-mir-3751-3p	GB44901	-0.997377	0.00262257
ame-mir-125-3p	GB42587	-0.997811	0.00218896			ame-mir-3763-3p	GB44901	-0.997377	0.00262257
ame-mir-3786-5p	GB51305	-0.997806	0.00219392			ame-mir-190-5p	GB46050	-0.997375	0.00262526
ame-mir-2-3-3p	GB47848	-0.997805	0.00219488			ame-mir-996-5p	GB44067	-0.997373	0.00262743
ame-mir-2-3-5p	GB43551	-0.997804	0.0021963			ame-mir-252a-5p	GB45194	-0.997369	0.00263147
ame-mir-279a-3p	GB53881	-0.997804	0.0021965			ame-mir-190-5p	GB45886	-0.997366	0.00263419
ame-mir-13a-3p	GB48306	-0.997803	0.00219688			ame-mir-125-3p	GB55352	-0.997358	0.00264228
ame-mir-14-3p	GB40427	-0.997796	0.00220405			ame-mir-965-3p	GB46466	-0.997357	0.0026428
ame-mir-965-3p	GB50993	-0.997796	0.00220426			ame-mir-12-5p	GB50322	-0.997355	0.00264535
ame-mir-9c-5p	GB51074	-0.997789	0.00221092			ame-mir-13b-3p	GB55945	-0.997352	0.00264818
ame-mir-375-3p	GB46494	-0.997784	0.00221575			ame-mir-932-5p	GB43783	-0.997348	0.00265212
ame-mir-9c-5p	GB50130	-0.997782	0.0022183			ame-mir-3786-5p	GB53700	-0.997344	0.00265601
ame-mir-275-5p	GB52762	-0.997781	0.00221934			ame-mir-277-3p	GB47628	-0.997344	0.00265637
ame-mir-6053-5p	GB43729	-0.997781	0.00221945			ame-let-7-5p	GB43676	-0.997343	0.00265694
ame-bantam-3p	GB40453	-0.99778	0.00222033			ame-mir-125-3p	GB49193	-0.997341	0.00265861
ame-mir-275-3p	GB48326	-0.997779	0.00222114			ame-mir-7-3p	GB49001	-0.99734	0.0026597
ame-mir-3761-3p	GB53789	-0.997769	0.00223115			ame-mir-190-5p	GB55146	-0.997339	0.00266063
ame-mir-3783-5p	GB53789	-0.997769	0.00223115			ame-mir-11-5p	GB55906	-0.997338	0.00266247
ame-mir-278-3p	GB53789	-0.997769	0.00223115			ame-mir-307-3p	GB49762	-0.997332	0.00266787
ame-mir-3720-3p	GB53789	-0.997769	0.00223115			ame-mir-8-5p	GB46479	-0.99733	0.00266953
ame-mir-6065-3p	GB53789	-0.997769	0.00223115			ame-mir-190-5p	GB55459	-0.997329	0.00267088
ame-mir-307-3p	GB53789	-0.997769	0.00223115			ame-mir-190-5p	GB50255	-0.997327	0.00267299
ame-mir-6066-3p	GB53789	-0.997769	0.00223115			ame-mir-190-5p	GB43685	-0.997326	0.00267381
ame-mir-3717-5p	GB53789	-0.997769	0.00223115			ame-mir-6066-3p	GB43200	-0.997324	0.00267601
ame-mir-7-5p	GB53789	-0.997769	0.00223115			ame-let-7-5p	GB44554	-0.997323	0.0026769
ame-mir-3723-5p	GB53789	-0.997769	0.00223115			ame-mir-190-5p	GB54141	-0.997322	0.0026776
ame-mir-6005-5p	GB53789	-0.997769	0.00223115			ame-mir-190-5p	GB53620	-0.997322	0.00267774
ame-mir-3737-5p	GB53789	-0.997769	0.00223115			ame-mir-13b-5p	GB51480	-0.99732	0.00268013
ame-mir-1175-3p	GB53789	-0.997769	0.00223115			ame-mir-279a-3p	GB42651	-0.997316	0.00268384
ame-mir-3751-3p	GB53789	-0.997769	0.00223115			ame-bantam-3p	GB46501	-0.997312	0.00268774
ame-mir-3763-3p	GB53789	-0.997769	0.00223115			ame-mir-927a-3p	GB53445	-0.997309	0.00269065
ame-mir-3719-5p	GB53789	-0.997769	0.00223115			ame-mir-305-5p	GB52620	-0.997307	0.0026932
ame-mir-3761-5p	GB53789	-0.997769	0.00223115			ame-mir-190-5p	GB51080	-0.997306	0.00269364
ame-mir-996-5p	GB53789	-0.997769	0.00223115			ame-mir-190-5p	GB41440	-0.9973	0.00270027
ame-mir-6067-5p	GB53789	-0.997769	0.00223115			ame-mir-9a-3p	GB52645	-0.997297	0.00270251
ame-mir-6064-3p	GB53789	-0.997769	0.00223115			ame-mir-996-5p	GB48949	-0.997297	0.00270338
ame-mir-3716a-3p	GB53789	-0.997769	0.00223115			ame-mir-71-3p	GB43283	-0.997294	0.00270583
ame-mir-133-3p	GB53789	-0.997769	0.00223115			ame-mir-71-3p	GB52430	-0.997294	0.00270583
ame-mir-9a-3p	GB55103	-0.997767	0.00223288			ame-mir-71-3p	GB45987	-0.997294	0.00270583
ame-mir-125-3p	GB45596	-0.997764	0.00223605			ame-mir-71-3p	GB50573	-0.997294	0.00270583
ame-mir-9c-5p	GB47391	-0.997762	0.00223756			ame-mir-125-3p	GB43519	-0.99729	0.00270985
ame-mir-125-3p	GB41464	-0.997761	0.00223917			ame-mir-7-5p	GB45682	-0.99729	0.00271018
ame-mir-11-5p	GB52205	-0.997757	0.00224342			ame-mir-315-5p	GB45682	-0.99729	0.00271023
ame-mir-8-5p	GB46895	-0.997754	0.00224572			ame-let-7-5p	GB51263	-0.997279	0.00272137
ame-mir-3786-5p	GB54190	-0.99775	0.00225029			ame-mir-283-5p	GB48145	-0.997278	0.0027221
ame-mir-8-3p	GB55587	-0.997745	0.00225541			ame-mir-3798-3p	GB50479	-0.997272	0.00272765
ame-mir-9a-3p	GB55684	-0.997742	0.00225832			ame-mir-7-5p	GB40059	-0.997271	0.00272882
ame-mir-11-5p	GB46534	-0.997731	0.00226908			ame-mir-2944-5p	GB54693	-0.997271	0.00272938
ame-mir-8-5p	GB51067	-0.997731	0.00226945			ame-mir-279a-5p	GB47628	-0.997267	0.00273325
ame-mir-283-5p	GB40547	-0.99773	0.00226992			ame-mir-263b-5p	GB49762	-0.997259	0.00274056
ame-mir-3477-5p	GB40547	-0.99773	0.00227011			ame-mir-125-3p	GB54499	-0.997254	0.00274578
ame-mir-11-3p	GB51892	-0.997725	0.00227547			ame-mir-8-5p	GB46460	-0.997254	0.00274585
ame-mir-275-5p	GB52496	-0.997724	0.00227624			ame-mir-283-5p	GB41762	-0.997252	0.00274781
ame-mir-3786-5p	GB46265	-0.997724	0.00227643			ame-mir-9a-3p	GB45261	-0.997249	0.00275138
ame-mir-3759-5p	GB54928	-0.997722	0.00227833			ame-mir-190-5p	GB51911	-0.997245	0.00275548
ame-mir-11-5p	GB51281	-0.997721	0.00227877			ame-mir-3477-5p	GB48534	-0.997237	0.00276278
ame-mir-375-3p	GB50759	-0.997718	0.0022815			ame-mir-92a-3p	GB52625	-0.997235	0.00276494
ame-mir-279a-5p	GB43156	-0.997716	0.00228381			ame-mir-190-5p	GB55625	-0.997231	0.00276928
ame-mir-3786-5p	GB45207	-0.997711	0.00228925			ame-mir-3747a-3p	GB46828	-0.997223	0.00277702
ame-mir-11-3p	GB42814	-0.997709	0.0022914			ame-mir-3747a-3p	GB46400	-0.997223	0.00277702
ame-mir-279a-5p	GB51074	-0.997708	0.00229165			ame-mir-3747a-3p	GB42005	-0.997223	0.00277702
ame-mir-6040-3p	GB50092	-0.997707	0.00229306			ame-mir-3747a-3p	GB41402	-0.997223	0.00277702
ame-mir-11-3p	GB48340	-0.997704	0.00229616			ame-mir-3747a-3p	GB46397	-0.997223	0.00277702
ame-mir-9c-5p	GB41171	-0.997704	0.0022962			ame-mir-3747a-3p	GB42628	-0.997223	0.00277702
ame-mir-125-3p	GB51629	-0.997703	0.00229709			ame-mir-31a-5p	GB50575	-0.997217	0.00278292
ame-mir-252a-5p	GB53282	-0.997703	0.00229722			ame-mir-275-3p	GB55906	-0.997216	0.0027842
ame-mir-252a-5p	GB45921	-0.997701	0.00229924			ame-mir-6066-3p	GB43102	-0.997212	0.0027879
ame-mir-305-5p	GB40547	-0.9977	0.00230005			ame-mir-996-5p	GB41872	-0.99721	0.00278981
ame-mir-8-3p	GB46460	-0.997694	0.00230572			ame-mir-252a-5p	GB44553	-0.997206	0.0027945
ame-mir-9a-3p	GB46854	-0.997691	0.00230915			ame-mir-279a-3p	GB55826	-0.997205	0.00279521
ame-mir-263b-5p	GB48470	-0.997691	0.00230923			ame-mir-125-3p	GB52843	-0.997203	0.00279665
ame-mir-306-5p	GB41731	-0.99769	0.00230977			ame-mir-92a-3p	GB50179	-0.997199	0.00280124
ame-mir-252a-5p	GB54264	-0.997687	0.00231299			ame-mir-12-5p	GB49762	-0.997195	0.00280498
ame-mir-279a-5p	GB49704	-0.997687	0.00231305			ame-mir-190-5p	GB46915	-0.997195	0.00280525
ame-mir-318-5p	GB48665	-0.997685	0.00231492			ame-mir-190-5p	GB48247	-0.997182	0.00281765
ame-mir-12-5p	GB52496	-0.997685	0.00231515			ame-mir-6051-5p	GB55924	-0.99718	0.00281953
ame-mir-3761-3p	GB52496	-0.997684	0.00231643			ame-mir-3761-3p	GB46133	-0.997178	0.00282169
ame-mir-3783-5p	GB52496	-0.997684	0.00231643			ame-mir-3783-5p	GB46133	-0.997178	0.00282169
ame-mir-278-3p	GB52496	-0.997684	0.00231643			ame-mir-278-3p	GB46133	-0.997178	0.00282169
ame-mir-3720-3p	GB52496	-0.997684	0.00231643			ame-mir-6053-5p	GB46133	-0.997178	0.00282169
ame-mir-6065-3p	GB52496	-0.997684	0.00231643			ame-mir-3720-3p	GB46133	-0.997178	0.00282169
ame-mir-307-3p	GB52496	-0.997684	0.00231643			ame-mir-6065-3p	GB46133	-0.997178	0.00282169
ame-mir-6066-3p	GB52496	-0.997684	0.00231643			ame-mir-3717-5p	GB46133	-0.997178	0.00282169
ame-mir-3717-5p	GB52496	-0.997684	0.00231643			ame-mir-6005-5p	GB46133	-0.997178	0.00282169
ame-mir-7-5p	GB52496	-0.997684	0.00231643			ame-mir-3737-5p	GB46133	-0.997178	0.00282169
ame-mir-3723-5p	GB52496	-0.997684	0.00231643			ame-mir-3761-5p	GB46133	-0.997178	0.00282169
ame-mir-6005-5p	GB52496	-0.997684	0.00231643			ame-mir-3751-3p	GB46133	-0.997178	0.00282169
ame-mir-3737-5p	GB52496	-0.997684	0.00231643			ame-mir-3763-3p	GB46133	-0.997178	0.00282169
ame-mir-1175-3p	GB52496	-0.997684	0.00231643			ame-mir-996-5p	GB55475	-0.997178	0.00282191
ame-mir-3751-3p	GB52496	-0.997684	0.00231643			ame-mir-190-5p	GB56010	-0.997177	0.00282274
ame-mir-3763-3p	GB52496	-0.997684	0.00231643			ame-mir-190-5p	GB40599	-0.997173	0.00282702
ame-mir-3719-5p	GB52496	-0.997684	0.00231643			ame-mir-190-5p	GB52216	-0.997168	0.00283234
ame-mir-3761-5p	GB52496	-0.997684	0.00231643			ame-mir-71-3p	GB48239	-0.997165	0.00283519
ame-mir-996-5p	GB52496	-0.997684	0.00231643			ame-mir-305-5p	GB42365	-0.997159	0.00284098
ame-mir-6067-5p	GB52496	-0.997684	0.00231643			ame-mir-13b-5p	GB51459	-0.997152	0.00284808
ame-mir-6064-3p	GB52496	-0.997684	0.00231643			ame-mir-13b-3p	GB44690	-0.997148	0.00285247
ame-mir-3716a-3p	GB52496	-0.997684	0.00231643			ame-mir-7-5p	GB49426	-0.997147	0.0028526
ame-mir-133-3p	GB52496	-0.997684	0.00231643			ame-mir-3747a-3p	GB50163	-0.997137	0.00286252
ame-mir-318-5p	GB50247	-0.997684	0.00231646			ame-mir-11-3p	GB50349	-0.997137	0.0028634
ame-mir-14-3p	GB48215	-0.99768	0.00231975			ame-mir-275-5p	GB52620	-0.997136	0.00286363
ame-mir-3786-5p	GB55371	-0.99768	0.00231979			ame-mir-190-5p	GB49456	-0.997136	0.00286437
ame-mir-11-3p	GB45982	-0.997679	0.00232069			ame-mir-306-5p	GB50119	-0.997131	0.00286924
ame-mir-3786-5p	GB45451	-0.997671	0.00232886			ame-mir-965-3p	GB50969	-0.99713	0.00287003
ame-mir-190-5p	GB43815	-0.997668	0.00233232			ame-mir-9a-3p	GB45391	-0.997129	0.00287103
ame-mir-277-3p	GB47329	-0.99766	0.00234			ame-mir-12-5p	GB44901	-0.99712	0.00288041
ame-mir-279a-3p	GB55546	-0.997657	0.00234318			ame-mir-3759-5p	GB46133	-0.997117	0.00288315
ame-mir-927a-3p	GB51498	-0.997657	0.00234322			ame-mir-305-5p	GB44476	-0.997116	0.00288386
ame-mir-8-5p	GB42644	-0.997657	0.00234335			ame-let-7-5p	GB52197	-0.997113	0.00288652
ame-mir-3477-5p	GB50803	-0.997652	0.00234789			ame-mir-190-5p	GB45290	-0.997111	0.00288852
ame-mir-3477-5p	GB44343	-0.99765	0.00235025			ame-mir-8-3p	GB54729	-0.997108	0.0028917
ame-mir-9c-5p	GB41464	-0.99765	0.00235025			ame-mir-8-3p	GB40059	-0.997105	0.00289452
ame-mir-3786-5p	GB47148	-0.997649	0.00235146			ame-mir-2-3-5p	GB54912	-0.997104	0.00289612
ame-mir-2944-5p	GB45181	-0.997646	0.00235411			ame-mir-92a-3p	GB54745	-0.997103	0.00289724
ame-mir-279a-3p	GB54162	-0.997642	0.00235836			ame-mir-190-5p	GB48845	-0.997099	0.00290078
ame-mir-279a-3p	GB48380	-0.99764	0.00236005			ame-mir-190-5p	GB48857	-0.997098	0.00290152
ame-mir-3786-5p	GB49169	-0.99764	0.00236047			ame-mir-190-5p	GB54406	-0.997095	0.00290518
ame-mir-3477-5p	GB55853	-0.997639	0.00236073			ame-mir-3747a-3p	GB40201	-0.99709	0.00291038
ame-mir-275-3p	GB50759	-0.997639	0.00236143			ame-mir-11-5p	GB49774	-0.997086	0.00291366
ame-mir-305-5p	GB53789	-0.997638	0.00236174			ame-mir-9a-3p	GB48422	-0.997084	0.00291645
ame-mir-8-3p	GB45388	-0.997625	0.00237466			ame-let-7-5p	GB43766	-0.997081	0.00291867
ame-mir-3786-5p	GB49623	-0.997625	0.00237472			ame-mir-3759-5p	GB53714	-0.997077	0.00292266
ame-mir-318-5p	GB42666	-0.997622	0.00237789			ame-mir-12-5p	GB44476	-0.997077	0.002923
ame-mir-14-3p	GB52246	-0.997619	0.00238052			ame-mir-275-5p	GB46479	-0.997076	0.00292408
ame-mir-125-3p	GB47339	-0.997615	0.00238482			ame-mir-927a-3p	GB55273	-0.997075	0.00292504
ame-mir-8-5p	GB41843	-0.997612	0.00238803			ame-mir-12-5p	GB48145	-0.99707	0.00292953
ame-mir-125-3p	GB51524	-0.997607	0.00239326			ame-mir-190-5p	GB53301	-0.997067	0.00293295
ame-mir-3761-3p	GB40547	-0.997606	0.00239418			ame-mir-6066-3p	GB48413	-0.997053	0.00294744
ame-mir-3783-5p	GB40547	-0.997606	0.00239418			ame-mir-190-5p	GB45551	-0.997052	0.00294802
ame-mir-278-3p	GB40547	-0.997606	0.00239418			ame-mir-100-5p	GB50446	-0.99705	0.00295016
ame-mir-3720-3p	GB40547	-0.997606	0.00239418			ame-mir-190-5p	GB45878	-0.997048	0.00295214
ame-mir-6065-3p	GB40547	-0.997606	0.00239418			ame-mir-190-5p	GB48128	-0.997046	0.00295393
ame-mir-307-3p	GB40547	-0.997606	0.00239418			ame-mir-11-3p	GB48849	-0.997045	0.00295494
ame-mir-6066-3p	GB40547	-0.997606	0.00239418			ame-mir-307-3p	GB55074	-0.997045	0.00295546
ame-mir-3717-5p	GB40547	-0.997606	0.00239418			ame-mir-277-3p	GB48849	-0.997044	0.00295566
ame-mir-7-5p	GB40547	-0.997606	0.00239418			ame-mir-275-3p	GB45682	-0.997044	0.00295608
ame-mir-3723-5p	GB40547	-0.997606	0.00239418			ame-bantam-3p	GB55514	-0.997039	0.0029614
ame-mir-6005-5p	GB40547	-0.997606	0.00239418			ame-mir-315-5p	GB44758	-0.997035	0.00296542
ame-mir-3737-5p	GB40547	-0.997606	0.00239418			ame-mir-2-3-5p	GB42352	-0.997033	0.00296701
ame-mir-1175-3p	GB40547	-0.997606	0.00239418			ame-mir-318-5p	GB48765	-0.997031	0.00296888
ame-mir-3751-3p	GB40547	-0.997606	0.00239418			ame-mir-307-3p	GB50322	-0.99703	0.00296984
ame-mir-3763-3p	GB40547	-0.997606	0.00239418			ame-mir-190-5p	GB55959	-0.997024	0.00297575
ame-mir-3719-5p	GB40547	-0.997606	0.00239418			ame-mir-283-5p	GB42744	-0.997022	0.00297813
ame-mir-3761-5p	GB40547	-0.997606	0.00239418			ame-mir-279a-3p	GB42297	-0.99702	0.00297994
ame-mir-996-5p	GB40547	-0.997606	0.00239418			ame-mir-277-3p	GB53619	-0.997018	0.0029824
ame-mir-6067-5p	GB40547	-0.997606	0.00239418			ame-mir-996-5p	GB47105	-0.997008	0.00299235
ame-mir-6064-3p	GB40547	-0.997606	0.00239418			ame-let-7-5p	GB47239	-0.997005	0.00299461
ame-mir-3716a-3p	GB40547	-0.997606	0.00239418			ame-mir-190-5p	GB50216	-0.997004	0.00299559
ame-mir-6051-5p	GB52851	-0.9976	0.00239992			ame-mir-190-5p	GB50846	-0.996999	0.00300076
ame-mir-276-5p	GB51338	-0.9976	0.00240039			ame-mir-190-5p	GB41029	-0.996998	0.00300173
ame-mir-2-3-5p	GB48803	-0.997594	0.00240619			ame-mir-3719-5p	GB51331	-0.996998	0.00300193
ame-mir-125-3p	GB47661	-0.997594	0.0024065			ame-mir-318-5p	GB46363	-0.996997	0.00300336
ame-mir-932-5p	GB55091	-0.997592	0.00240812			ame-mir-14-3p	GB44288	-0.99699	0.00301029
ame-mir-6039-3p	GB48251	-0.997592	0.00240829			ame-mir-190-5p	GB51256	-0.996987	0.00301327
ame-mir-3732-3p	GB48251	-0.997592	0.00240829			ame-mir-965-3p	GB49570	-0.996985	0.00301465
ame-mir-927b-5p	GB48251	-0.997592	0.00240829			ame-mir-190-5p	GB45225	-0.996982	0.00301775
ame-mir-6064-5p	GB48251	-0.997592	0.00240829			ame-mir-12-5p	GB42744	-0.996982	0.00301817
ame-mir-6000a-5p	GB48251	-0.997592	0.00240829			ame-mir-252a-5p	GB40266	-0.996971	0.00302925
ame-mir-184-5p	GB48251	-0.997592	0.00240829			ame-mir-932-5p	GB53778	-0.99697	0.00303024
ame-mir-283-5p	GB53789	-0.997579	0.0024206			ame-mir-6066-3p	GB42247	-0.996965	0.0030351
ame-mir-275-3p	GB53438	-0.997579	0.00242141			ame-mir-9c-5p	GB48126	-0.996964	0.00303618
ame-mir-6053-5p	GB50357	-0.997578	0.00242187			ame-let-7-5p	GB50069	-0.996963	0.00303731
ame-mir-125-3p	GB42186	-0.997577	0.0024229			ame-mir-3477-5p	GB54729	-0.996951	0.00304869
ame-mir-275-5p	GB55665	-0.997577	0.00242298			ame-mir-279a-3p	GB41796	-0.996951	0.00304887
ame-mir-318-5p	GB48042	-0.997572	0.00242799			ame-mir-283-5p	GB44901	-0.996948	0.00305157
ame-mir-31a-5p	GB49453	-0.99757	0.00243043			ame-mir-125-3p	GB47888	-0.996946	0.00305432
ame-mir-125-3p	GB52315	-0.997565	0.00243459			ame-let-7-5p	GB44680	-0.996943	0.00305676
ame-mir-9c-5p	GB55707	-0.997565	0.00243463			ame-bantam-3p	GB44476	-0.996943	0.00305734
ame-mir-3786-5p	GB48695	-0.997565	0.00243491			ame-mir-100-5p	GB43971	-0.996942	0.0030577
ame-mir-279a-3p	GB41300	-0.997563	0.00243701			ame-mir-100-5p	GB42219	-0.996942	0.0030577
ame-mir-6040-3p	GB43551	-0.997559	0.00244061			ame-mir-277-3p	GB55940	-0.996942	0.00305813
ame-mir-13b-3p	GB52079	-0.997559	0.00244077			ame-mir-190-5p	GB43427	-0.996941	0.00305871
ame-mir-318-5p	GB55193	-0.997558	0.00244178			ame-mir-7-5p	GB44556	-0.996941	0.00305925
ame-mir-9c-5p	GB45479	-0.99755	0.0024496			ame-mir-375-3p	GB44183	-0.996935	0.00306533
ame-mir-34-5p	GB46883	-0.99755	0.00245036			ame-mir-13b-3p	GB50168	-0.996933	0.00306668
ame-mir-13b-3p	GB50741	-0.997545	0.00245505			ame-mir-100-5p	GB55879	-0.996928	0.00307155
ame-mir-11-3p	GB40047	-0.997541	0.00245854			ame-mir-8-5p	GB41664	-0.996925	0.00307488
ame-mir-277-3p	GB51067	-0.997541	0.00245873			ame-mir-190-5p	GB52754	-0.996924	0.00307575
ame-mir-305-5p	GB45827	-0.997539	0.00246055			ame-mir-263b-5p	GB50322	-0.996923	0.00307713
ame-mir-927a-3p	GB47089	-0.997539	0.00246102			ame-mir-9c-5p	GB45234	-0.996921	0.00307926
ame-mir-3761-3p	GB45827	-0.997535	0.00246498			ame-mir-3477-5p	GB40059	-0.996918	0.00308193
ame-mir-3783-5p	GB45827	-0.997535	0.00246498			ame-mir-932-5p	GB45373	-0.996914	0.00308612
ame-mir-278-3p	GB45827	-0.997535	0.00246498			ame-bantam-3p	GB51553	-0.996914	0.00308622
ame-mir-3720-3p	GB45827	-0.997535	0.00246498			ame-mir-305-5p	GB46479	-0.996911	0.00308911
ame-mir-6065-3p	GB45827	-0.997535	0.00246498			ame-mir-9a-3p	GB55447	-0.996909	0.00309078
ame-mir-307-3p	GB45827	-0.997535	0.00246498			ame-mir-2-3-5p	GB45373	-0.996908	0.00309192
ame-mir-6066-3p	GB45827	-0.997535	0.00246498			ame-mir-71-3p	GB44498	-0.996906	0.00309384
ame-mir-3717-5p	GB45827	-0.997535	0.00246498			ame-mir-263b-5p	GB55074	-0.996905	0.00309511
ame-mir-7-5p	GB45827	-0.997535	0.00246498			ame-mir-8-3p	GB51462	-0.996901	0.00309917
ame-mir-3723-5p	GB45827	-0.997535	0.00246498			ame-mir-190-5p	GB44103	-0.996901	0.00309924
ame-mir-6005-5p	GB45827	-0.997535	0.00246498			ame-mir-375-3p	GB47907	-0.996897	0.0031035
ame-mir-3737-5p	GB45827	-0.997535	0.00246498			ame-mir-375-3p	GB41461	-0.996897	0.0031035
ame-mir-1175-3p	GB45827	-0.997535	0.00246498			ame-mir-375-3p	GB55915	-0.996897	0.0031035
ame-mir-3751-3p	GB45827	-0.997535	0.00246498			ame-mir-375-3p	GB52371	-0.996897	0.0031035
ame-mir-3763-3p	GB45827	-0.997535	0.00246498			ame-mir-6066-3p	GB55142	-0.996895	0.00310464
ame-mir-3719-5p	GB45827	-0.997535	0.00246498			ame-mir-3786-5p	GB49172	-0.996893	0.00310703
ame-mir-3761-5p	GB45827	-0.997535	0.00246498			ame-mir-125-3p	GB47907	-0.996886	0.00311387
ame-mir-996-5p	GB45827	-0.997535	0.00246498			ame-mir-125-3p	GB41461	-0.996886	0.00311387
ame-mir-6067-5p	GB45827	-0.997535	0.00246498			ame-mir-125-3p	GB55915	-0.996886	0.00311387
ame-mir-6064-3p	GB45827	-0.997535	0.00246498			ame-mir-125-3p	GB52371	-0.996886	0.00311387
ame-mir-3716a-3p	GB45827	-0.997535	0.00246498			ame-mir-125-3p	GB52746	-0.996879	0.00312065
ame-mir-283-5p	GB45827	-0.997534	0.00246594			ame-mir-8-5p	GB50514	-0.996878	0.00312202
ame-mir-263b-5p	GB49776	-0.997524	0.00247585			ame-mir-305-5p	GB41762	-0.996871	0.00312871
ame-mir-8-3p	GB53715	-0.997523	0.00247655			ame-mir-92a-3p	GB41806	-0.996868	0.00313208
ame-mir-318-5p	GB49561	-0.997521	0.0024785			ame-mir-305-5p	GB53714	-0.996868	0.0031324
ame-mir-2-3-3p	GB44312	-0.997507	0.00249267			ame-mir-190-5p	GB42275	-0.996866	0.00313424
ame-mir-263b-5p	GB42812	-0.9975	0.00249962			ame-mir-190-5p	GB43666	-0.996865	0.00313543
ame-mir-13a-3p	GB43954	-0.997486	0.00251419			ame-mir-3477-5p	GB44689	-0.996864	0.00313634
ame-mir-276-5p	GB48597	-0.997486	0.00251435			ame-mir-3747a-3p	GB41581	-0.996863	0.00313724
ame-mir-275-5p	GB46759	-0.997484	0.00251636			ame-mir-190-5p	GB46603	-0.996862	0.00313818
ame-mir-2-3-5p	GB40421	-0.997483	0.00251721			ame-mir-190-5p	GB46945	-0.996861	0.00313931
ame-mir-275-5p	GB49058	-0.997478	0.00252175			ame-bantam-3p	GB50322	-0.99686	0.00314006
ame-mir-3477-5p	GB54472	-0.997475	0.00252478			ame-mir-190-5p	GB49031	-0.996858	0.00314232
ame-mir-276-5p	GB49569	-0.997474	0.00252588			ame-mir-279a-3p	GB55058	-0.99685	0.00315031
ame-mir-6053-5p	GB54281	-0.997463	0.00253685			ame-mir-3761-3p	GB53714	-0.996847	0.00315251
ame-mir-2-3-5p	GB50004	-0.997458	0.0025424			ame-mir-3783-5p	GB53714	-0.996847	0.00315251
ame-mir-34-5p	GB53789	-0.997456	0.00254358			ame-mir-278-3p	GB53714	-0.996847	0.00315251
ame-mir-375-3p	GB43392	-0.997454	0.00254567			ame-mir-6053-5p	GB53714	-0.996847	0.00315251
ame-mir-932-5p	GB53183	-0.997454	0.00254625			ame-mir-3720-3p	GB53714	-0.996847	0.00315251
ame-mir-3791-5p	GB49395	-0.997449	0.00255123			ame-mir-6065-3p	GB53714	-0.996847	0.00315251
ame-mir-11-3p	GB53172	-0.997446	0.00255393			ame-mir-3717-5p	GB53714	-0.996847	0.00315251
ame-mir-3786-5p	GB40994	-0.997446	0.00255402			ame-mir-6005-5p	GB53714	-0.996847	0.00315251
ame-mir-6051-5p	GB43256	-0.997441	0.00255895			ame-mir-3737-5p	GB53714	-0.996847	0.00315251
ame-mir-9c-5p	GB40560	-0.997439	0.00256083			ame-mir-3761-5p	GB53714	-0.996847	0.00315251
ame-mir-318-5p	GB40577	-0.997439	0.00256149			ame-mir-3751-3p	GB53714	-0.996847	0.00315251
ame-mir-315-5p	GB51000	-0.997432	0.00256813			ame-mir-3763-3p	GB53714	-0.996847	0.00315251
ame-mir-13a-3p	GB52628	-0.997431	0.00256887			ame-mir-11-5p	GB50704	-0.996847	0.0031527
ame-mir-965-3p	GB49402	-0.997429	0.00257103			ame-mir-190-5p	GB51614	-0.996847	0.0031527
ame-mir-13b-3p	GB41634	-0.997426	0.00257387			ame-mir-2944-5p	GB46363	-0.996846	0.00315369
ame-mir-11-5p	GB46752	-0.997424	0.00257602			ame-mir-9a-3p	GB45586	-0.996832	0.00316811
ame-mir-277-3p	GB40382	-0.997423	0.00257699			ame-mir-277-3p	GB45492	-0.996826	0.0031737
ame-mir-6053-5p	GB50004	-0.997422	0.00257819			ame-bantam-3p	GB52260	-0.996826	0.00317436
ame-bantam-3p	GB41710	-0.997417	0.00258269			ame-mir-3786-5p	GB44688	-0.996825	0.00317535
ame-mir-3759-5p	GB52496	-0.997417	0.00258328			ame-mir-14-3p	GB48951	-0.996821	0.00317863
ame-mir-11-3p	GB48798	-0.997414	0.00258627			ame-mir-252a-5p	GB55058	-0.996818	0.00318235
ame-mir-2-3-5p	GB48346	-0.99741	0.00258961			ame-mir-12-5p	GB41762	-0.996817	0.00318285
ame-mir-932-5p	GB49660	-0.99741	0.00258969			ame-mir-6066-3p	GB40237	-0.996803	0.00319716
ame-mir-275-5p	GB47296	-0.997408	0.00259185			ame-mir-307-3p	GB53714	-0.996801	0.00319896
ame-mir-125-3p	GB45126	-0.997406	0.00259433			ame-mir-190-5p	GB51946	-0.996799	0.00320093
ame-mir-9c-5p	GB40917	-0.997399	0.00260093			ame-mir-279a-3p	GB45492	-0.996799	0.00320135
ame-mir-375-3p	GB45827	-0.997398	0.00260233			ame-mir-3786-5p	GB47748	-0.996798	0.00320167
ame-mir-932-5p	GB41112	-0.99739	0.00261032			ame-mir-283-5p	GB44689	-0.996795	0.0032047
ame-mir-3477-5p	GB51338	-0.997388	0.00261165			ame-mir-2-3-5p	GB41836	-0.996794	0.00320583
ame-mir-3786-5p	GB44257	-0.997386	0.00261403			ame-mir-190-5p	GB41737	-0.996794	0.00320616
ame-mir-927a-3p	GB55789	-0.997382	0.00261788			ame-mir-275-5p	GB41664	-0.996781	0.00321939
ame-mir-375-3p	GB49460	-0.997379	0.00262146			ame-mir-263b-5p	GB53714	-0.996778	0.00322231
ame-mir-252a-5p	GB50276	-0.997376	0.00262356			ame-mir-3786-5p	GB48126	-0.996776	0.00322361
ame-mir-2-3-5p	GB53861	-0.997376	0.00262443			ame-mir-3791-5p	GB44969	-0.99677	0.00323005
ame-mir-263b-5p	GB42555	-0.997374	0.00262611			ame-mir-190-5p	GB45337	-0.996769	0.00323095
ame-mir-279a-5p	GB47112	-0.997369	0.0026314			ame-mir-9c-5p	GB55923	-0.996767	0.00323305
ame-mir-7-3p	GB45808	-0.997368	0.00263242			ame-mir-190-5p	GB42039	-0.996766	0.00323361
ame-mir-14-3p	GB51745	-0.997365	0.00263476			ame-mir-3719-5p	GB54780	-0.996766	0.00323448
ame-mir-375-3p	GB51338	-0.997361	0.00263934			ame-mir-932-5p	GB53616	-0.996759	0.00324113
ame-mir-315-5p	GB52628	-0.997356	0.00264437			ame-mir-8-3p	GB44689	-0.996756	0.00324377
ame-mir-3759-5p	GB40547	-0.99734	0.00265953			ame-mir-3759-5p	GB44689	-0.996754	0.00324606
ame-mir-190-5p	GB49231	-0.99734	0.00266023			ame-mir-190-5p	GB48351	-0.996753	0.00324737
ame-mir-318-5p	GB45264	-0.997339	0.00266092			ame-mir-92a-3p	GB41901	-0.996752	0.00324827
ame-mir-125-3p	GB43470	-0.997336	0.00266396			ame-mir-252a-5p	GB43766	-0.996751	0.00324865
ame-mir-263b-5p	GB54363	-0.997334	0.00266599			ame-mir-6051-5p	GB46713	-0.996751	0.00324906
ame-mir-13b-3p	GB51321	-0.997331	0.00266905			ame-mir-9a-3p	GB44983	-0.996745	0.00325466
ame-mir-3759-5p	GB47811	-0.99733	0.00267003			ame-mir-190-5p	GB43655	-0.996744	0.00325564
ame-mir-6053-5p	GB40421	-0.997327	0.00267313			ame-mir-8-3p	GB46627	-0.996743	0.00325743
ame-mir-11-3p	GB54390	-0.997327	0.00267337			ame-mir-190-5p	GB46977	-0.99674	0.00326043
ame-mir-276-5p	GB46156	-0.997323	0.00267733			ame-mir-2-3-3p	GB40601	-0.996735	0.00326455
ame-mir-9a-3p	GB47878	-0.997318	0.00268223			ame-mir-14-3p	GB42975	-0.99673	0.00327005
ame-mir-11-3p	GB41488	-0.997309	0.00269092			ame-mir-277-3p	GB49830	-0.99673	0.00327023
ame-mir-11-3p	GB49410	-0.997304	0.00269585			ame-mir-12-5p	GB52620	-0.99673	0.00327025
ame-mir-932-5p	GB45406	-0.997303	0.00269704			ame-mir-306-5p	GB44584	-0.996728	0.0032715
ame-mir-375-3p	GB49017	-0.997302	0.00269752			ame-mir-6066-3p	GB54625	-0.996728	0.00327155
ame-mir-2-3-5p	GB47902	-0.997302	0.00269833			ame-mir-190-5p	GB50804	-0.996719	0.00328113
ame-mir-279a-5p	GB55872	-0.9973	0.00269953			ame-mir-190-5p	GB44287	-0.996718	0.00328208
ame-mir-927a-3p	GB51281	-0.997298	0.00270181			ame-mir-927a-3p	GB49075	-0.996717	0.00328299
ame-mir-252a-5p	GB43377	-0.997297	0.00270275			ame-mir-190-5p	GB42562	-0.996716	0.00328381
ame-mir-275-3p	GB40477	-0.997297	0.0027029			ame-let-7-5p	GB51998	-0.996706	0.00329392
ame-mir-279a-5p	GB52012	-0.997297	0.00270306			ame-mir-927a-3p	GB47039	-0.996701	0.00329895
ame-bantam-3p	GB51660	-0.997297	0.00270328			ame-mir-2-3-5p	GB49571	-0.9967	0.00329957
ame-mir-9a-3p	GB55199	-0.99729	0.00270971			ame-mir-14-3p	GB45340	-0.9967	0.00329979
ame-mir-3759-5p	GB45827	-0.997289	0.0027106			ame-mir-3477-5p	GB51462	-0.996696	0.00330384
ame-mir-8-5p	GB40382	-0.997289	0.00271092			ame-mir-277-3p	GB46182	-0.99669	0.00330981
ame-mir-252a-5p	GB43192	-0.997286	0.00271431			ame-mir-6066-3p	GB45595	-0.99669	0.00331023
ame-mir-11-3p	GB52978	-0.997284	0.00271633			ame-mir-190-5p	GB54374	-0.996689	0.00331126
ame-mir-11-5p	GB47089	-0.997283	0.00271735			ame-mir-190-5p	GB44432	-0.996688	0.00331158
ame-mir-318-5p	GB53305	-0.997282	0.00271818			ame-mir-9a-3p	GB47902	-0.996686	0.00331396
ame-mir-125-3p	GB50130	-0.997278	0.00272234			ame-mir-6051-5p	GB45365	-0.996682	0.00331794
ame-mir-275-3p	GB45498	-0.997266	0.00273371			ame-mir-279a-3p	GB42752	-0.996674	0.0033264
ame-mir-11-3p	GB55948	-0.997264	0.00273593			ame-mir-252a-5p	GB48775	-0.996667	0.00333294
ame-mir-927a-3p	GB46752	-0.997259	0.00274077			ame-mir-190-5p	GB54266	-0.996665	0.0033352
ame-mir-275-3p	GB45492	-0.997258	0.00274201			ame-mir-277-3p	GB41796	-0.996656	0.00334386
ame-mir-2-3-3p	GB46260	-0.997255	0.0027448			ame-mir-7-3p	GB53504	-0.996655	0.0033454
ame-mir-263b-5p	GB53438	-0.997244	0.00275592			ame-mir-252a-5p	GB46655	-0.996654	0.00334583
ame-mir-2-3-3p	GB50396	-0.99724	0.00276024			ame-mir-190-5p	GB51658	-0.996654	0.00334636
ame-mir-279a-5p	GB52315	-0.997237	0.00276256			ame-mir-3791-5p	GB51219	-0.996648	0.0033517
ame-mir-279a-5p	GB47306	-0.997234	0.0027656			ame-mir-92a-3p	GB47614	-0.996642	0.00335833
ame-mir-6053-5p	GB46449	-0.997232	0.00276769			ame-mir-9a-3p	GB45877	-0.996642	0.00335847
ame-mir-3786-5p	GB42186	-0.997228	0.00277191			ame-mir-13b-3p	GB52307	-0.996639	0.00336055
ame-mir-2944-5p	GB56035	-0.997227	0.00277292			ame-mir-3759-5p	GB48413	-0.996637	0.00336276
ame-mir-3786-5p	GB43172	-0.997226	0.00277379			ame-mir-3761-3p	GB44689	-0.996634	0.00336604
ame-mir-3477-5p	GB51331	-0.997225	0.00277455			ame-mir-3783-5p	GB44689	-0.996634	0.00336604
ame-mir-315-5p	GB43874	-0.997221	0.00277873			ame-mir-278-3p	GB44689	-0.996634	0.00336604
ame-mir-12-5p	GB46883	-0.997215	0.00278488			ame-mir-6053-5p	GB44689	-0.996634	0.00336604
ame-mir-275-5p	GB51331	-0.997213	0.00278746			ame-mir-3720-3p	GB44689	-0.996634	0.00336604
ame-mir-315-5p	GB47463	-0.997204	0.00279575			ame-mir-6065-3p	GB44689	-0.996634	0.00336604
ame-mir-279a-5p	GB41191	-0.997203	0.00279669			ame-mir-3717-5p	GB44689	-0.996634	0.00336604
ame-mir-283-5p	GB50759	-0.997198	0.00280225			ame-mir-6005-5p	GB44689	-0.996634	0.00336604
ame-mir-6053-5p	GB46484	-0.997197	0.00280277			ame-mir-3737-5p	GB44689	-0.996634	0.00336604
ame-mir-14-3p	GB48265	-0.997196	0.00280442			ame-mir-3761-5p	GB44689	-0.996634	0.00336604
ame-mir-315-5p	GB40113	-0.997192	0.00280818			ame-mir-3751-3p	GB44689	-0.996634	0.00336604
ame-mir-13b-3p	GB46065	-0.99719	0.00280967			ame-mir-3763-3p	GB44689	-0.996634	0.00336604
ame-mir-3786-5p	GB52507	-0.997187	0.0028135			ame-mir-190-5p	GB53563	-0.996633	0.00336692
ame-mir-279a-5p	GB42652	-0.997182	0.00281824			ame-mir-283-5p	GB44476	-0.996631	0.00336896
ame-mir-9c-5p	GB45628	-0.99718	0.00281963			ame-mir-9a-3p	GB51910	-0.99663	0.00336981
ame-mir-13b-3p	GB53949	-0.997173	0.00282667			ame-mir-375-3p	GB48877	-0.996628	0.00337247
ame-mir-263b-5p	GB54978	-0.997172	0.00282756			ame-mir-375-3p	GB43644	-0.996628	0.00337247
ame-mir-8-3p	GB46552	-0.99717	0.0028297			ame-let-7-5p	GB46590	-0.996624	0.00337608
ame-mir-190-5p	GB51324	-0.997167	0.00283308			ame-mir-318-5p	GB49937	-0.996622	0.0033778
ame-mir-11-5p	GB52893	-0.997159	0.00284051			ame-mir-13b-3p	GB51520	-0.99662	0.0033798
ame-mir-279a-3p	GB53637	-0.997154	0.00284555			ame-bantam-3p	GB44689	-0.996617	0.00338327
ame-mir-3786-5p	GB42316	-0.997153	0.00284663			ame-mir-3786-5p	GB42846	-0.996615	0.00338491
ame-mir-283-5p	GB51338	-0.997151	0.00284895			ame-mir-927a-3p	GB55352	-0.996612	0.00338766
ame-mir-3786-5p	GB45364	-0.997146	0.00285365			ame-mir-3791-5p	GB42291	-0.996612	0.0033883
ame-mir-965-3p	GB49895	-0.997144	0.00285624			ame-let-7-5p	GB43436	-0.996612	0.00338839
ame-mir-11-3p	GB45885	-0.997141	0.0028585			ame-mir-190-5p	GB55835	-0.996611	0.00338931
ame-mir-315-5p	GB47841	-0.997141	0.00285851			ame-let-7-5p	GB49359	-0.996609	0.00339069
ame-mir-3759-5p	GB51338	-0.997141	0.00285898			ame-mir-275-5p	GB44888	-0.996609	0.00339079
ame-mir-34-5p	GB47329	-0.997138	0.00286246			ame-mir-279a-3p	GB48775	-0.996608	0.00339179
ame-mir-190-5p	GB44757	-0.997133	0.00286711			ame-mir-279a-5p	GB47651	-0.996605	0.00339534
ame-mir-2-3-5p	GB54281	-0.997132	0.00286838			ame-mir-3477-5p	GB50322	-0.996604	0.00339569
ame-mir-279a-5p	GB50635	-0.997132	0.00286848			ame-mir-3791-5p	GB46291	-0.996604	0.00339619
ame-mir-9c-5p	GB47375	-0.99713	0.00287011			ame-mir-8-3p	GB44476	-0.996591	0.00340865
ame-mir-13b-3p	GB40451	-0.997122	0.00287834			ame-mir-9c-5p	GB44527	-0.996582	0.00341757
ame-mir-190-5p	GB54424	-0.997121	0.00287884			ame-mir-190-5p	GB40894	-0.996582	0.00341803
ame-mir-125-3p	GB52507	-0.997121	0.00287926			ame-mir-279a-3p	GB50803	-0.996579	0.00342084
ame-mir-276-5p	GB45689	-0.997119	0.00288083			ame-mir-3761-3p	GB52620	-0.996575	0.00342509
ame-mir-2944-5p	GB43138	-0.997119	0.00288148			ame-mir-3783-5p	GB52620	-0.996575	0.00342509
ame-mir-3477-5p	GB46060	-0.997109	0.00289096			ame-mir-278-3p	GB52620	-0.996575	0.00342509
ame-mir-305-5p	GB51338	-0.997104	0.0028962			ame-mir-6053-5p	GB52620	-0.996575	0.00342509
ame-mir-305-5p	GB50759	-0.997103	0.00289684			ame-mir-3720-3p	GB52620	-0.996575	0.00342509
ame-mir-279a-3p	GB47017	-0.997102	0.00289785			ame-mir-6065-3p	GB52620	-0.996575	0.00342509
ame-mir-9c-5p	GB53067	-0.997094	0.0029064			ame-mir-3717-5p	GB52620	-0.996575	0.00342509
ame-mir-375-3p	GB53789	-0.997092	0.00290834			ame-mir-6005-5p	GB52620	-0.996575	0.00342509
ame-mir-6040-3p	GB53861	-0.997091	0.0029095			ame-mir-3737-5p	GB52620	-0.996575	0.00342509
ame-mir-14-3p	GB50352	-0.997089	0.00291143			ame-mir-3761-5p	GB52620	-0.996575	0.00342509
ame-mir-9c-5p	GB50033	-0.997083	0.00291712			ame-mir-3751-3p	GB52620	-0.996575	0.00342509
ame-mir-9a-3p	GB52638	-0.997069	0.00293064			ame-mir-3763-3p	GB52620	-0.996575	0.00342509
ame-mir-279a-3p	GB49206	-0.99706	0.00293977			ame-mir-8-5p	GB44758	-0.996575	0.0034252
ame-mir-275-5p	GB53498	-0.997057	0.00294283			ame-mir-14-3p	GB48187	-0.996574	0.00342585
ame-mir-125-3p	GB55371	-0.997056	0.0029437			ame-mir-190-5p	GB49418	-0.996572	0.00342761
ame-mir-9c-5p	GB43539	-0.997052	0.00294849			ame-mir-11-5p	GB48145	-0.996572	0.00342839
ame-mir-315-5p	GB50105	-0.997049	0.00295108			ame-mir-190-5p	GB52747	-0.996566	0.00343373
ame-mir-9a-3p	GB40510	-0.997047	0.00295326			ame-mir-11-3p	GB45362	-0.996562	0.00343792
ame-mir-3761-3p	GB47811	-0.997045	0.00295504			ame-mir-3761-3p	GB44476	-0.996559	0.00344119
ame-mir-3783-5p	GB47811	-0.997045	0.00295504			ame-mir-3783-5p	GB44476	-0.996559	0.00344119
ame-mir-278-3p	GB47811	-0.997045	0.00295504			ame-mir-278-3p	GB44476	-0.996559	0.00344119
ame-mir-3720-3p	GB47811	-0.997045	0.00295504			ame-mir-6053-5p	GB44476	-0.996559	0.00344119
ame-mir-6065-3p	GB47811	-0.997045	0.00295504			ame-mir-3720-3p	GB44476	-0.996559	0.00344119
ame-mir-307-3p	GB47811	-0.997045	0.00295504			ame-mir-6065-3p	GB44476	-0.996559	0.00344119
ame-mir-6066-3p	GB47811	-0.997045	0.00295504			ame-mir-3717-5p	GB44476	-0.996559	0.00344119
ame-mir-3717-5p	GB47811	-0.997045	0.00295504			ame-mir-6005-5p	GB44476	-0.996559	0.00344119
ame-mir-7-5p	GB47811	-0.997045	0.00295504			ame-mir-3737-5p	GB44476	-0.996559	0.00344119
ame-mir-3723-5p	GB47811	-0.997045	0.00295504			ame-mir-3761-5p	GB44476	-0.996559	0.00344119
ame-mir-6005-5p	GB47811	-0.997045	0.00295504			ame-mir-3751-3p	GB44476	-0.996559	0.00344119
ame-mir-3737-5p	GB47811	-0.997045	0.00295504			ame-mir-3763-3p	GB44476	-0.996559	0.00344119
ame-mir-1175-3p	GB47811	-0.997045	0.00295504			ame-mir-190-5p	GB40386	-0.996558	0.00344235
ame-mir-3751-3p	GB47811	-0.997045	0.00295504			ame-mir-14-3p	GB55161	-0.996556	0.00344431
ame-mir-3763-3p	GB47811	-0.997045	0.00295504			ame-mir-3477-5p	GB46501	-0.996555	0.00344533
ame-mir-3719-5p	GB47811	-0.997045	0.00295504			ame-mir-14-3p	GB43846	-0.996552	0.00344825
ame-mir-3761-5p	GB47811	-0.997045	0.00295504			ame-bantam-3p	GB40059	-0.99655	0.00344957
ame-mir-996-5p	GB47811	-0.997045	0.00295504			ame-mir-3477-5p	GB44476	-0.996548	0.00345194
ame-mir-6067-5p	GB47811	-0.997045	0.00295504			ame-mir-8-5p	GB52620	-0.996548	0.00345219
ame-mir-6064-3p	GB47811	-0.997045	0.00295504			ame-bantam-3p	GB45183	-0.996546	0.0034537
ame-mir-3716a-3p	GB47811	-0.997045	0.00295504			ame-mir-92a-3p	GB55951	-0.996546	0.00345424
ame-mir-3477-5p	GB45827	-0.997042	0.00295807			ame-let-7-5p	GB50078	-0.996544	0.00345592
ame-mir-279a-5p	GB54058	-0.997042	0.00295813			ame-mir-190-5p	GB54342	-0.996538	0.0034624
ame-mir-9c-5p	GB49020	-0.997039	0.00296093			ame-mir-3477-5p	GB46627	-0.996533	0.00346716
ame-mir-2-3-5p	GB46449	-0.997033	0.00296711			ame-bantam-3p	GB48534	-0.99653	0.00347016
ame-mir-279a-5p	GB40994	-0.997032	0.0029683			ame-mir-965-3p	GB52628	-0.996525	0.00347526
ame-mir-13b-3p	GB44854	-0.99703	0.00296971			ame-mir-279a-5p	GB50334	-0.99652	0.0034801
ame-mir-375-3p	GB52557	-0.997027	0.00297306			ame-mir-6066-3p	GB43549	-0.996519	0.00348064
ame-mir-11-5p	GB53861	-0.997019	0.00298056			ame-mir-190-5p	GB50872	-0.996519	0.00348073
ame-mir-275-3p	GB54928	-0.997013	0.00298676			ame-mir-3798-3p	GB41617	-0.996514	0.00348575
ame-mir-9a-3p	GB44082	-0.997012	0.0029883			ame-mir-965-3p	GB40911	-0.996507	0.0034927
ame-mir-34-5p	GB51067	-0.99701	0.00299025			ame-mir-2-3-5p	GB52566	-0.996505	0.0034947
ame-mir-14-3p	GB40370	-0.997007	0.00299342			ame-mir-3798-3p	GB54652	-0.996505	0.00349476
ame-mir-14-3p	GB46351	-0.997007	0.00299342			ame-mir-3786-5p	GB52247	-0.996501	0.00349882
ame-mir-263b-5p	GB47555	-0.997005	0.00299505			ame-mir-12-5p	GB42365	-0.996499	0.00350053
ame-mir-11-3p	GB45159	-0.996998	0.00300178			ame-mir-305-5p	GB46133	-0.996499	0.00350144
ame-mir-3759-5p	GB45492	-0.996997	0.00300345			ame-mir-7-3p	GB41503	-0.996498	0.00350156
ame-mir-275-3p	GB51331	-0.996995	0.00300536			ame-mir-996-5p	GB55192	-0.996498	0.00350247
ame-mir-927a-3p	GB52893	-0.99699	0.00300962			ame-mir-927a-3p	GB55505	-0.996496	0.0035038
ame-mir-932-5p	GB42738	-0.996983	0.00301669			ame-mir-279a-3p	GB46351	-0.996491	0.00350853
ame-mir-11-3p	GB54504	-0.996983	0.00301733			ame-mir-279a-3p	GB49224	-0.996491	0.00350853
ame-mir-283-5p	GB46494	-0.996981	0.00301863			ame-mir-190-5p	GB54883	-0.996477	0.00352327
ame-mir-3786-5p	GB49833	-0.99698	0.00301952			ame-mir-2-3-5p	GB41884	-0.99647	0.00352976
ame-mir-318-5p	GB45175	-0.996974	0.00302648			ame-mir-6066-3p	GB47389	-0.996469	0.0035312
ame-mir-3761-3p	GB51338	-0.996966	0.00303357			ame-mir-9a-3p	GB48951	-0.996468	0.00353202
ame-mir-3783-5p	GB51338	-0.996966	0.00303357			ame-mir-190-5p	GB46890	-0.996467	0.00353314
ame-mir-278-3p	GB51338	-0.996966	0.00303357			ame-mir-13b-3p	GB45593	-0.996465	0.0035348
ame-mir-3720-3p	GB51338	-0.996966	0.00303357			ame-mir-11-3p	GB51707	-0.996465	0.00353519
ame-mir-6065-3p	GB51338	-0.996966	0.00303357			ame-mir-279a-3p	GB44696	-0.996459	0.00354121
ame-mir-307-3p	GB51338	-0.996966	0.00303357			ame-mir-279a-3p	GB42946	-0.996459	0.00354121
ame-mir-6066-3p	GB51338	-0.996966	0.00303357			ame-mir-190-5p	GB55946	-0.996458	0.00354222
ame-mir-3717-5p	GB51338	-0.996966	0.00303357			ame-mir-13a-3p	GB55940	-0.996456	0.00354432
ame-mir-7-5p	GB51338	-0.996966	0.00303357			ame-mir-306-5p	GB51374	-0.996451	0.00354929
ame-mir-3723-5p	GB51338	-0.996966	0.00303357			ame-mir-3759-5p	GB52620	-0.996446	0.00355399
ame-mir-6005-5p	GB51338	-0.996966	0.00303357			ame-mir-6066-3p	GB43260	-0.996444	0.00355632
ame-mir-3737-5p	GB51338	-0.996966	0.00303357			ame-mir-3786-5p	GB45921	-0.996443	0.00355675
ame-mir-1175-3p	GB51338	-0.996966	0.00303357			ame-mir-3786-5p	GB52417	-0.996437	0.00356278
ame-mir-3751-3p	GB51338	-0.996966	0.00303357			ame-mir-965-3p	GB49954	-0.996433	0.00356679
ame-mir-3763-3p	GB51338	-0.996966	0.00303357			ame-mir-306-5p	GB53350	-0.996433	0.00356719
ame-mir-3719-5p	GB51338	-0.996966	0.00303357			ame-mir-190-5p	GB46266	-0.996428	0.00357241
ame-mir-3761-5p	GB51338	-0.996966	0.00303357			ame-mir-927a-3p	GB50946	-0.996424	0.0035761
ame-mir-996-5p	GB51338	-0.996966	0.00303357			ame-bantam-3p	GB41762	-0.996422	0.00357818
ame-mir-6067-5p	GB51338	-0.996966	0.00303357			ame-mir-996-5p	GB51745	-0.996419	0.0035813
ame-mir-6064-3p	GB51338	-0.996966	0.00303357			ame-mir-190-5p	GB40821	-0.996418	0.00358209
ame-mir-3716a-3p	GB51338	-0.996966	0.00303357			ame-mir-12-5p	GB46479	-0.996412	0.00358799
ame-mir-133-3p	GB51338	-0.996966	0.00303357			ame-mir-318-5p	GB53673	-0.996412	0.00358813
ame-mir-279a-5p	GB51608	-0.996964	0.00303564			ame-mir-932-5p	GB49613	-0.996407	0.00359306
ame-mir-318-5p	GB41112	-0.996961	0.00303936			ame-mir-8-3p	GB50322	-0.996404	0.00359569
ame-mir-34-5p	GB49017	-0.99696	0.00303996			ame-bantam-3p	GB49762	-0.996404	0.00359595
ame-mir-252a-5p	GB45960	-0.996959	0.00304091			ame-mir-2-3-5p	GB50132	-0.996402	0.00359804
ame-mir-932-5p	GB43594	-0.996956	0.00304363			ame-mir-8-3p	GB46501	-0.996401	0.00359921
ame-mir-6040-3p	GB51498	-0.996955	0.00304461			ame-mir-375-3p	GB53963	-0.996399	0.00360141
ame-mir-190-5p	GB51030	-0.996947	0.0030529			ame-let-7-5p	GB47440	-0.996399	0.00360146
ame-mir-279a-5p	GB41419	-0.996944	0.00305639			ame-mir-14-3p	GB40459	-0.996398	0.00360199
ame-mir-6053-5p	GB43551	-0.996937	0.0030634			ame-mir-190-5p	GB48779	-0.996398	0.00360217
ame-mir-92a-3p	GB50874	-0.996934	0.0030663			ame-mir-3761-3p	GB42365	-0.996397	0.00360344
ame-mir-3759-5p	GB50759	-0.996933	0.00306685			ame-mir-3783-5p	GB42365	-0.996397	0.00360344
ame-mir-3477-5p	GB52557	-0.996933	0.00306726			ame-mir-278-3p	GB42365	-0.996397	0.00360344
ame-mir-315-5p	GB51654	-0.996932	0.00306811			ame-mir-6053-5p	GB42365	-0.996397	0.00360344
ame-mir-2-3-5p	GB44267	-0.996928	0.00307224			ame-mir-3720-3p	GB42365	-0.996397	0.00360344
ame-mir-283-5p	GB52557	-0.996927	0.00307263			ame-mir-6065-3p	GB42365	-0.996397	0.00360344
ame-mir-315-5p	GB50751	-0.996923	0.00307741			ame-mir-3717-5p	GB42365	-0.996397	0.00360344
ame-mir-279a-5p	GB49932	-0.996913	0.00308667			ame-mir-6005-5p	GB42365	-0.996397	0.00360344
ame-mir-12-5p	GB40477	-0.996908	0.00309187			ame-mir-3737-5p	GB42365	-0.996397	0.00360344
ame-mir-6051-5p	GB52735	-0.996908	0.00309203			ame-mir-3761-5p	GB42365	-0.996397	0.00360344
ame-mir-34-5p	GB47058	-0.9969	0.00309974			ame-mir-3751-3p	GB42365	-0.996397	0.00360344
ame-mir-9c-5p	GB47339	-0.9969	0.00309989			ame-mir-3763-3p	GB42365	-0.996397	0.00360344
ame-mir-305-5p	GB52557	-0.996897	0.00310313			ame-mir-2944-5p	GB44422	-0.996393	0.00360709
ame-mir-252a-5p	GB49481	-0.996894	0.00310624			ame-mir-276-5p	GB54780	-0.996393	0.00360711
ame-mir-6040-3p	GB52645	-0.99689	0.00310977			ame-mir-190-5p	GB51052	-0.996381	0.0036189
ame-mir-318-5p	GB44830	-0.996888	0.00311165			ame-mir-927a-3p	GB44183	-0.996381	0.00361921
ame-mir-3786-5p	GB55015	-0.996884	0.00311617			ame-mir-3759-5p	GB54625	-0.99638	0.00361952
ame-mir-3786-5p	GB53604	-0.996884	0.00311626			ame-mir-3761-3p	GB48413	-0.996377	0.00362336
ame-mir-9a-3p	GB42779	-0.996884	0.00311647			ame-mir-3783-5p	GB48413	-0.996377	0.00362336
ame-mir-14-3p	GB47250	-0.996881	0.00311881			ame-mir-278-3p	GB48413	-0.996377	0.00362336
ame-mir-9c-5p	GB43968	-0.99688	0.00311973			ame-mir-6053-5p	GB48413	-0.996377	0.00362336
ame-mir-927a-3p	GB40843	-0.996874	0.00312587			ame-mir-3720-3p	GB48413	-0.996377	0.00362336
ame-mir-3786-5p	GB47661	-0.996872	0.00312849			ame-mir-6065-3p	GB48413	-0.996377	0.00362336
ame-mir-34-5p	GB52638	-0.996871	0.00312861			ame-mir-3717-5p	GB48413	-0.996377	0.00362336
ame-mir-275-5p	GB47329	-0.99687	0.00313026			ame-mir-6005-5p	GB48413	-0.996377	0.00362336
ame-mir-11-5p	GB42237	-0.996869	0.00313097			ame-mir-3737-5p	GB48413	-0.996377	0.00362336
ame-mir-305-5p	GB47811	-0.996867	0.00313304			ame-mir-3761-5p	GB48413	-0.996377	0.00362336
ame-mir-11-5p	GB46441	-0.99686	0.00314016			ame-mir-3751-3p	GB48413	-0.996377	0.00362336
ame-mir-375-3p	GB51331	-0.996851	0.00314851			ame-mir-3763-3p	GB48413	-0.996377	0.00362336
ame-bantam-3p	GB40527	-0.996846	0.00315366			ame-mir-190-5p	GB44942	-0.996373	0.00362723
ame-mir-3761-3p	GB50759	-0.996846	0.00315378			ame-mir-190-5p	GB46468	-0.996373	0.00362743
ame-mir-3783-5p	GB50759	-0.996846	0.00315378			ame-mir-125-3p	GB48997	-0.996372	0.00362816
ame-mir-278-3p	GB50759	-0.996846	0.00315378			ame-mir-252a-5p	GB44829	-0.99637	0.00363035
ame-mir-3720-3p	GB50759	-0.996846	0.00315378			ame-mir-12-5p	GB44689	-0.996369	0.0036311
ame-mir-6065-3p	GB50759	-0.996846	0.00315378			ame-mir-92a-3p	GB44227	-0.996368	0.00363214
ame-mir-307-3p	GB50759	-0.996846	0.00315378			ame-mir-92a-3p	GB48442	-0.996368	0.00363214
ame-mir-6066-3p	GB50759	-0.996846	0.00315378			ame-mir-92a-3p	GB47265	-0.996368	0.00363214
ame-mir-3717-5p	GB50759	-0.996846	0.00315378			ame-mir-92a-3p	GB45144	-0.996368	0.00363214
ame-mir-7-5p	GB50759	-0.996846	0.00315378			ame-mir-92a-3p	GB41114	-0.996368	0.00363214
ame-mir-3723-5p	GB50759	-0.996846	0.00315378			ame-mir-92a-3p	GB44162	-0.996368	0.00363214
ame-mir-6005-5p	GB50759	-0.996846	0.00315378			ame-mir-92a-3p	GB40956	-0.996368	0.00363214
ame-mir-3737-5p	GB50759	-0.996846	0.00315378			ame-mir-92a-3p	GB46053	-0.996368	0.00363214
ame-mir-1175-3p	GB50759	-0.996846	0.00315378			ame-mir-92a-3p	GB40279	-0.996368	0.00363214
ame-mir-3751-3p	GB50759	-0.996846	0.00315378			ame-mir-11-3p	GB45189	-0.99636	0.00363991
ame-mir-3763-3p	GB50759	-0.996846	0.00315378			ame-mir-13a-3p	GB53715	-0.996357	0.00364343
ame-mir-3719-5p	GB50759	-0.996846	0.00315378			ame-mir-283-5p	GB52620	-0.996353	0.00364743
ame-mir-3761-5p	GB50759	-0.996846	0.00315378			ame-mir-965-3p	GB49060	-0.996345	0.00365527
ame-mir-996-5p	GB50759	-0.996846	0.00315378			ame-mir-190-5p	GB52672	-0.996342	0.00365759
ame-mir-6067-5p	GB50759	-0.996846	0.00315378			ame-mir-190-5p	GB42869	-0.99634	0.00366005
ame-mir-6064-3p	GB50759	-0.996846	0.00315378			ame-mir-3759-5p	GB44476	-0.996336	0.00366412
ame-mir-3716a-3p	GB50759	-0.996846	0.00315378			ame-mir-2-3-5p	GB40321	-0.996336	0.00366416
ame-mir-11-3p	GB46971	-0.996846	0.0031539			ame-mir-6064-5p	GB51285	-0.996324	0.00367564
ame-mir-14-3p	GB48527	-0.996846	0.00315418			ame-mir-9c-5p	GB51968	-0.996322	0.00367819
ame-mir-14-3p	GB46172	-0.996844	0.00315604			ame-mir-125-3p	GB51284	-0.99632	0.00367963
ame-mir-305-5p	GB46494	-0.996844	0.00315615			ame-mir-190-5p	GB52781	-0.99632	0.00367964
ame-mir-100-5p	GB50378	-0.996841	0.00315871			ame-mir-279a-5p	GB40885	-0.996319	0.0036811
ame-mir-8-3p	GB43100	-0.99684	0.00315969			ame-mir-965-3p	GB47632	-0.996319	0.00368147
ame-mir-11-3p	GB42002	-0.996827	0.00317344			ame-let-7-5p	GB45662	-0.996316	0.00368431
ame-mir-263b-5p	GB53070	-0.996825	0.00317486			ame-mir-279a-5p	GB49012	-0.996315	0.00368519
ame-mir-11-3p	GB51688	-0.996819	0.00318098			ame-let-7-5p	GB51505	-0.996305	0.00369458
ame-mir-279a-3p	GB43353	-0.996819	0.00318109			ame-let-7-5p	GB49323	-0.996299	0.00370054
ame-mir-252a-5p	GB51714	-0.996816	0.00318398			ame-mir-283-5p	GB53714	-0.996299	0.00370136
ame-mir-12-5p	GB50979	-0.996813	0.00318671			ame-mir-190-5p	GB54813	-0.996293	0.00370696
ame-mir-279a-5p	GB48211	-0.996813	0.00318718			ame-mir-2-3-5p	GB43149	-0.996292	0.00370773
ame-mir-14-3p	GB49769	-0.996813	0.00318744			ame-mir-3719-5p	GB41872	-0.996291	0.0037086
ame-mir-279a-3p	GB48177	-0.996809	0.00319062			ame-mir-190-5p	GB52516	-0.99629	0.00371024
ame-mir-318-5p	GB53742	-0.996808	0.00319227			ame-mir-100-5p	GB45374	-0.996288	0.00371206
ame-mir-9a-3p	GB55665	-0.996806	0.00319377			ame-mir-190-5p	GB54992	-0.996284	0.00371571
ame-mir-9a-3p	GB42644	-0.996804	0.00319619			ame-mir-3759-5p	GB42365	-0.996281	0.00371934
ame-mir-3786-5p	GB44517	-0.996803	0.0031969			ame-mir-307-3p	GB41762	-0.996281	0.00371948
ame-mir-3761-3p	GB52557	-0.996802	0.0031982			ame-mir-996-5p	GB49107	-0.99628	0.00372008
ame-mir-3783-5p	GB52557	-0.996802	0.0031982			ame-mir-190-5p	GB52283	-0.996278	0.00372183
ame-mir-278-3p	GB52557	-0.996802	0.0031982			ame-mir-9a-3p	GB48424	-0.996274	0.00372604
ame-mir-3720-3p	GB52557	-0.996802	0.0031982			ame-mir-2944-5p	GB51807	-0.996272	0.00372753
ame-mir-6065-3p	GB52557	-0.996802	0.0031982			ame-mir-190-5p	GB50347	-0.996272	0.00372765
ame-mir-307-3p	GB52557	-0.996802	0.0031982			ame-mir-190-5p	GB49305	-0.996271	0.0037286
ame-mir-6066-3p	GB52557	-0.996802	0.0031982			ame-mir-190-5p	GB51072	-0.996263	0.00373717
ame-mir-3717-5p	GB52557	-0.996802	0.0031982			ame-mir-11-5p	GB53972	-0.996262	0.00373794
ame-mir-7-5p	GB52557	-0.996802	0.0031982			ame-mir-2-3-5p	GB42957	-0.996256	0.00374351
ame-mir-3723-5p	GB52557	-0.996802	0.0031982			ame-mir-190-5p	GB43301	-0.996253	0.00374672
ame-mir-6005-5p	GB52557	-0.996802	0.0031982			ame-mir-3477-5p	GB41762	-0.996253	0.0037472
ame-mir-3737-5p	GB52557	-0.996802	0.0031982			ame-mir-190-5p	GB50136	-0.996242	0.00375823
ame-mir-1175-3p	GB52557	-0.996802	0.0031982			ame-mir-190-5p	GB48178	-0.996241	0.00375854
ame-mir-3751-3p	GB52557	-0.996802	0.0031982			ame-mir-3477-5p	GB40422	-0.99624	0.0037599
ame-mir-3763-3p	GB52557	-0.996802	0.0031982			ame-mir-190-5p	GB42677	-0.996237	0.00376285
ame-mir-3719-5p	GB52557	-0.996802	0.0031982			ame-mir-11-5p	GB42295	-0.996233	0.00376704
ame-mir-3761-5p	GB52557	-0.996802	0.0031982			ame-let-7-5p	GB55936	-0.996225	0.00377478
ame-mir-996-5p	GB52557	-0.996802	0.0031982			ame-mir-190-5p	GB52762	-0.996223	0.00377727
ame-mir-6067-5p	GB52557	-0.996802	0.0031982			ame-mir-190-5p	GB47630	-0.99622	0.00377987
ame-mir-6064-3p	GB52557	-0.996802	0.0031982			ame-mir-8-3p	GB40422	-0.99622	0.00378018
ame-mir-3716a-3p	GB52557	-0.996802	0.0031982			ame-mir-965-3p	GB44353	-0.99622	0.00378029
ame-mir-133-3p	GB52557	-0.996802	0.0031982			ame-mir-190-5p	GB47417	-0.996218	0.00378166
ame-mir-6039-3p	GB51774	-0.9968	0.00319981			ame-mir-92a-3p	GB45011	-0.996212	0.00378835
ame-mir-3732-3p	GB51774	-0.9968	0.00319981			ame-mir-279a-5p	GB44114	-0.99621	0.00379006
ame-mir-927b-5p	GB51774	-0.9968	0.00319981			ame-mir-252a-5p	GB52557	-0.996204	0.00379641
ame-mir-6064-5p	GB51774	-0.9968	0.00319981			ame-mir-190-5p	GB47047	-0.996201	0.00379888
ame-mir-6000a-5p	GB51774	-0.9968	0.00319981			ame-mir-2-3-5p	GB55633	-0.996199	0.00380068
ame-mir-184-5p	GB51774	-0.9968	0.00319981			ame-mir-190-5p	GB42520	-0.996198	0.00380158
ame-mir-965-3p	GB46751	-0.996794	0.00320597			ame-mir-13b-3p	GB47184	-0.996197	0.00380294
ame-mir-6039-3p	GB52924	-0.996793	0.00320657			ame-mir-2-3-5p	GB44261	-0.996196	0.00380403
ame-mir-3732-3p	GB52924	-0.996793	0.00320657			ame-mir-932-5p	GB52248	-0.996194	0.00380587
ame-mir-927b-5p	GB52924	-0.996793	0.00320657			ame-mir-3477-5p	GB51553	-0.996194	0.00380595
ame-mir-6064-5p	GB52924	-0.996793	0.00320657			ame-mir-100-5p	GB54646	-0.996193	0.00380737
ame-mir-6000a-5p	GB52924	-0.996793	0.00320657			ame-mir-190-5p	GB55920	-0.996191	0.0038088
ame-mir-184-5p	GB52924	-0.996793	0.00320657			ame-mir-100-5p	GB52526	-0.996191	0.00380884
ame-mir-283-5p	GB47811	-0.996789	0.00321067			ame-mir-3719-5p	GB48348	-0.996188	0.00381218
ame-mir-190-5p	GB47612	-0.996789	0.00321084			ame-mir-263b-5p	GB55906	-0.996187	0.00381285
ame-mir-252a-5p	GB54371	-0.996787	0.00321289			ame-mir-275-5p	GB49774	-0.996187	0.00381339
ame-mir-12-5p	GB54928	-0.996786	0.00321367			ame-mir-6066-3p	GB53093	-0.996186	0.00381424
ame-mir-9c-5p	GB44758	-0.996786	0.00321403			ame-mir-306-5p	GB47407	-0.996184	0.00381573
ame-bantam-3p	GB53377	-0.996785	0.0032146			ame-mir-9c-5p	GB53616	-0.996178	0.00382248
ame-mir-3786-5p	GB51284	-0.996778	0.00322248			ame-mir-190-5p	GB55709	-0.996175	0.00382511
ame-mir-8-3p	GB41710	-0.996773	0.00322681			ame-mir-8-5p	GB42365	-0.996172	0.00382768
ame-mir-8-5p	GB50957	-0.996773	0.00322691			ame-mir-996-5p	GB46254	-0.99617	0.00383033
ame-mir-279a-3p	GB46963	-0.996767	0.00323341			ame-mir-275-5p	GB44901	-0.996168	0.00383155
ame-mir-318-5p	GB40075	-0.996764	0.00323553			ame-mir-279a-5p	GB54700	-0.996166	0.00383371
ame-mir-6053-5p	GB50334	-0.996763	0.0032369			ame-bantam-3p	GB51462	-0.996163	0.00383718
ame-bantam-3p	GB52704	-0.996762	0.00323785			ame-mir-7-3p	GB52203	-0.996162	0.00383816
ame-mir-3761-3p	GB45492	-0.996757	0.00324279			ame-mir-3761-3p	GB46479	-0.996157	0.00384322
ame-mir-3783-5p	GB45492	-0.996757	0.00324279			ame-mir-3783-5p	GB46479	-0.996157	0.00384322
ame-mir-278-3p	GB45492	-0.996757	0.00324279			ame-mir-278-3p	GB46479	-0.996157	0.00384322
ame-mir-3720-3p	GB45492	-0.996757	0.00324279			ame-mir-6053-5p	GB46479	-0.996157	0.00384322
ame-mir-6065-3p	GB45492	-0.996757	0.00324279			ame-mir-3720-3p	GB46479	-0.996157	0.00384322
ame-mir-307-3p	GB45492	-0.996757	0.00324279			ame-mir-6065-3p	GB46479	-0.996157	0.00384322
ame-mir-6066-3p	GB45492	-0.996757	0.00324279			ame-mir-3717-5p	GB46479	-0.996157	0.00384322
ame-mir-3717-5p	GB45492	-0.996757	0.00324279			ame-mir-6005-5p	GB46479	-0.996157	0.00384322
ame-mir-7-5p	GB45492	-0.996757	0.00324279			ame-mir-3737-5p	GB46479	-0.996157	0.00384322
ame-mir-3723-5p	GB45492	-0.996757	0.00324279			ame-mir-3761-5p	GB46479	-0.996157	0.00384322
ame-mir-6005-5p	GB45492	-0.996757	0.00324279			ame-mir-3751-3p	GB46479	-0.996157	0.00384322
ame-mir-3737-5p	GB45492	-0.996757	0.00324279			ame-mir-3763-3p	GB46479	-0.996157	0.00384322
ame-mir-1175-3p	GB45492	-0.996757	0.00324279			ame-bantam-3p	GB54729	-0.996156	0.00384365
ame-mir-3751-3p	GB45492	-0.996757	0.00324279			ame-let-7-5p	GB46655	-0.996156	0.00384441
ame-mir-3763-3p	GB45492	-0.996757	0.00324279			ame-mir-11-3p	GB42743	-0.996155	0.00384504
ame-mir-3719-5p	GB45492	-0.996757	0.00324279			ame-mir-190-5p	GB46643	-0.996155	0.00384505
ame-mir-3761-5p	GB45492	-0.996757	0.00324279			ame-mir-263b-5p	GB41762	-0.996152	0.00384793
ame-mir-996-5p	GB45492	-0.996757	0.00324279			ame-mir-2-3-5p	GB54053	-0.996147	0.00385338
ame-mir-6067-5p	GB45492	-0.996757	0.00324279			ame-mir-252a-5p	GB52798	-0.996146	0.00385436
ame-mir-6064-3p	GB45492	-0.996757	0.00324279			ame-mir-252a-5p	GB42847	-0.996145	0.00385467
ame-mir-3716a-3p	GB45492	-0.996757	0.00324279			ame-mir-375-3p	GB54805	-0.996145	0.00385476
ame-mir-315-5p	GB47847	-0.996756	0.00324377			ame-mir-3759-5p	GB43549	-0.996139	0.00386055
ame-bantam-3p	GB48231	-0.996753	0.00324706			ame-mir-3786-5p	GB41448	-0.996139	0.00386094
ame-mir-2-3-3p	GB40091	-0.996752	0.00324837			ame-mir-190-5p	GB41442	-0.996137	0.00386293
ame-mir-12-5p	GB45077	-0.996752	0.00324839			ame-mir-6066-3p	GB52917	-0.996134	0.00386579
ame-mir-125-3p	GB45628	-0.996752	0.00324849			ame-mir-283-5p	GB42365	-0.99613	0.00387021
ame-mir-12-5p	GB47651	-0.996751	0.00324938			ame-mir-9c-5p	GB44688	-0.996129	0.00387137
ame-mir-9c-5p	GB54376	-0.996747	0.00325272			ame-mir-190-5p	GB47487	-0.996128	0.00387217
ame-mir-283-5p	GB43392	-0.996747	0.00325343			ame-mir-6064-5p	GB44453	-0.996125	0.00387487
ame-mir-9a-3p	GB48437	-0.996742	0.0032581			ame-mir-190-5p	GB44109	-0.996124	0.00387631
ame-mir-932-5p	GB50958	-0.996742	0.00325848			ame-mir-190-5p	GB56036	-0.996116	0.00388403
ame-mir-965-3p	GB51269	-0.996734	0.00326646			ame-mir-9a-3p	GB43265	-0.996115	0.00388525
ame-mir-315-5p	GB50535	-0.99673	0.00327017			ame-mir-275-3p	GB53972	-0.996113	0.00388714
ame-mir-3786-5p	GB41063	-0.996723	0.00327741			ame-mir-6066-3p	GB49038	-0.99611	0.0038902
ame-mir-3786-5p	GB52653	-0.996718	0.00328229			ame-mir-3786-5p	GB50710	-0.996109	0.00389091
ame-mir-3786-5p	GB46889	-0.996715	0.00328478			ame-mir-279a-5p	GB45492	-0.996109	0.00389118
ame-mir-9a-3p	GB53498	-0.996713	0.0032871			ame-mir-3761-3p	GB54625	-0.996107	0.00389252
ame-mir-125-3p	GB45885	-0.996706	0.00329387			ame-mir-3783-5p	GB54625	-0.996107	0.00389252
ame-mir-2-3-3p	GB46995	-0.996697	0.00330282			ame-mir-278-3p	GB54625	-0.996107	0.00389252
ame-mir-9a-3p	GB41843	-0.996693	0.00330743			ame-mir-6053-5p	GB54625	-0.996107	0.00389252
ame-mir-279a-3p	GB53982	-0.996691	0.00330946			ame-mir-3720-3p	GB54625	-0.996107	0.00389252
ame-mir-279a-3p	GB45299	-0.996691	0.00330946			ame-mir-6065-3p	GB54625	-0.996107	0.00389252
ame-mir-279a-3p	GB47560	-0.996691	0.00330946			ame-mir-3717-5p	GB54625	-0.996107	0.00389252
ame-mir-11-3p	GB45745	-0.996689	0.00331083			ame-mir-6005-5p	GB54625	-0.996107	0.00389252
ame-mir-3786-5p	GB49518	-0.996687	0.00331278			ame-mir-3737-5p	GB54625	-0.996107	0.00389252
ame-mir-965-3p	GB50514	-0.996683	0.00331658			ame-mir-3761-5p	GB54625	-0.996107	0.00389252
ame-mir-14-3p	GB44355	-0.996683	0.00331714			ame-mir-3751-3p	GB54625	-0.996107	0.00389252
ame-mir-12-5p	GB50803	-0.996681	0.00331947			ame-mir-3763-3p	GB54625	-0.996107	0.00389252
ame-mir-9a-3p	GB50089	-0.99668	0.00332007			ame-mir-307-3p	GB55906	-0.996098	0.00390228
ame-mir-8-3p	GB41135	-0.996677	0.0033227			ame-mir-9c-5p	GB45441	-0.996098	0.00390238
ame-mir-125-3p	GB40397	-0.996677	0.00332318			ame-mir-190-5p	GB47208	-0.996094	0.00390608
ame-mir-3786-5p	GB41191	-0.996676	0.00332445			ame-mir-190-5p	GB41392	-0.996091	0.00390884
ame-mir-6040-3p	GB40843	-0.996673	0.00332745			ame-mir-277-3p	GB50349	-0.996086	0.00391425
ame-mir-932-5p	GB49100	-0.996672	0.00332819			ame-mir-8-3p	GB42662	-0.996082	0.00391829
ame-mir-34-5p	GB50803	-0.99667	0.00333044			ame-mir-996-5p	GB50108	-0.996077	0.00392261
ame-mir-3786-5p	GB54140	-0.996667	0.00333275			ame-mir-279a-5p	GB41796	-0.996077	0.00392277
ame-mir-279a-5p	GB46283	-0.996666	0.00333368			ame-mir-190-5p	GB49222	-0.996072	0.00392761
ame-mir-7-3p	GB50566	-0.996665	0.00333498			ame-mir-279a-3p	GB45038	-0.996072	0.00392786
ame-mir-9c-5p	GB43889	-0.996664	0.0033355			ame-mir-3786-5p	GB49930	-0.996064	0.00393566
ame-mir-8-5p	GB46494	-0.996663	0.00333686			ame-mir-2-3-5p	GB44588	-0.996064	0.00393594
ame-mir-279a-3p	GB53188	-0.996663	0.00333741			ame-mir-190-5p	GB43275	-0.996062	0.00393783
ame-mir-6053-5p	GB54583	-0.996659	0.00334107			ame-mir-8-3p	GB41762	-0.996055	0.00394479
ame-mir-11-5p	GB51700	-0.996658	0.00334151			ame-mir-9a-3p	GB42155	-0.99605	0.0039497
ame-mir-279a-3p	GB51597	-0.996658	0.00334171			ame-mir-92a-3p	GB52913	-0.996048	0.00395167
ame-mir-34-5p	GB47811	-0.996653	0.00334679			ame-mir-71-3p	GB52134	-0.996048	0.0039522
ame-mir-2-3-3p	GB55164	-0.996651	0.00334908			ame-mir-190-5p	GB49017	-0.996047	0.00395312
ame-mir-190-5p	GB43657	-0.996651	0.00334929			ame-mir-190-5p	GB45870	-0.996046	0.00395363
ame-mir-2-3-5p	GB50357	-0.996645	0.00335465			ame-mir-275-3p	GB49774	-0.996039	0.00396085
ame-mir-277-3p	GB50957	-0.996643	0.00335665			ame-mir-190-5p	GB42939	-0.996034	0.00396593
ame-mir-275-5p	GB51067	-0.996643	0.00335669			ame-mir-190-5p	GB42676	-0.996033	0.0039674
ame-mir-318-5p	GB55994	-0.996643	0.00335682			ame-mir-3477-5p	GB52260	-0.996033	0.00396742
ame-mir-2944-5p	GB55482	-0.996633	0.00336734			ame-mir-315-5p	GB40422	-0.996028	0.00397229
ame-mir-3786-5p	GB53696	-0.996631	0.00336931			ame-mir-190-5p	GB44355	-0.996025	0.00397472
ame-mir-315-5p	GB41037	-0.99663	0.00336965			ame-mir-6066-3p	GB51124	-0.996023	0.00397683
ame-mir-11-5p	GB48346	-0.996629	0.00337059			ame-mir-190-5p	GB55777	-0.996022	0.0039776
ame-mir-932-5p	GB40966	-0.996627	0.00337278			ame-mir-125-3p	GB55532	-0.996021	0.00397932
ame-mir-252a-5p	GB54409	-0.996625	0.0033747			ame-bantam-3p	GB44901	-0.99602	0.00397957
ame-mir-6040-3p	GB51124	-0.996624	0.00337629			ame-mir-3786-5p	GB45363	-0.996019	0.00398076
ame-mir-305-5p	GB43392	-0.996624	0.00337647			ame-mir-2-1-5p	GB51807	-0.996018	0.003982
ame-mir-965-3p	GB49226	-0.996623	0.00337667			ame-mir-750-5p	GB51807	-0.996018	0.003982
ame-mir-9a-3p	GB47350	-0.996622	0.0033778			ame-mir-92c-5p	GB51807	-0.996018	0.003982
ame-mir-125-3p	GB52473	-0.996611	0.00338866			ame-mir-6000a-5p	GB51807	-0.996018	0.003982
ame-mir-277-3p	GB47655	-0.996603	0.00339679			ame-mir-184-5p	GB51807	-0.996018	0.003982
ame-mir-2944-5p	GB49395	-0.996603	0.00339716			ame-mir-283-3p	GB51807	-0.996018	0.003982
ame-mir-2-3-3p	GB47245	-0.996597	0.0034026			ame-mir-6039-5p	GB51807	-0.996018	0.003982
ame-mir-190-5p	GB51832	-0.996596	0.0034044			ame-mir-iab-4-5p	GB51807	-0.996018	0.003982
ame-mir-8-3p	GB50214	-0.996587	0.00341258			ame-mir-71-3p	GB46140	-0.996016	0.00398408
ame-mir-279a-5p	GB41667	-0.996587	0.00341298			ame-mir-190-5p	GB47837	-0.996013	0.0039867
ame-mir-318-5p	GB45269	-0.996586	0.00341365			ame-mir-190-5p	GB43790	-0.996012	0.00398802
ame-mir-9c-5p	GB53302	-0.996586	0.003414			ame-mir-8-5p	GB54241	-0.996009	0.00399096
ame-mir-13b-3p	GB48848	-0.996585	0.00341467			ame-bantam-3p	GB52620	-0.996007	0.00399271
ame-mir-6053-5p	GB40748	-0.996581	0.00341946			ame-mir-190-5p	GB46011	-0.996005	0.00399542
ame-mir-283-5p	GB49460	-0.996576	0.0034241			ame-mir-3791-5p	GB49902	-0.996004	0.00399594
ame-mir-11-3p	GB45389	-0.996573	0.00342735			ame-mir-13b-3p	GB45607	-0.996003	0.00399659
ame-mir-275-5p	GB52461	-0.996562	0.00343822			ame-mir-190-5p	GB46123	-0.996001	0.0039985
ame-mir-92a-3p	GB46125	-0.99656	0.00344043			ame-mir-190-5p	GB46164	-0.996	0.00400028
ame-mir-125-3p	GB52099	-0.996555	0.00344504			ame-mir-932-5p	GB45755	-0.995999	0.00400142
ame-mir-3786-5p	GB49827	-0.996551	0.00344949			ame-mir-305-5p	GB48413	-0.995999	0.00400144
ame-mir-279a-3p	GB42475	-0.99655	0.00345026			ame-mir-3759-5p	GB46479	-0.995996	0.00400373
ame-mir-2944-5p	GB42486	-0.996546	0.00345351			ame-mir-283-5p	GB48413	-0.995995	0.00400508
ame-mir-3477-5p	GB50979	-0.996542	0.00345817			ame-mir-6066-3p	GB47344	-0.995995	0.00400513
ame-mir-2-3-3p	GB46271	-0.996542	0.00345838			ame-mir-275-3p	GB53714	-0.995995	0.00400538
ame-mir-13a-3p	GB55579	-0.996537	0.00346331			ame-bantam-3p	GB46627	-0.995988	0.0040123
ame-mir-306-5p	GB40828	-0.99653	0.0034696			ame-mir-12-5p	GB53714	-0.995987	0.0040125
ame-mir-275-5p	GB40547	-0.996527	0.00347285			ame-mir-283-5p	GB46479	-0.995987	0.00401331
ame-mir-9c-5p	GB45046	-0.996527	0.00347286			ame-mir-279a-3p	GB47628	-0.995984	0.00401584
ame-mir-965-3p	GB45625	-0.996525	0.00347494			ame-mir-8-3p	GB51553	-0.995981	0.00401894
ame-mir-279a-5p	GB42186	-0.996525	0.00347517			ame-mir-9a-3p	GB49781	-0.995978	0.00402161
ame-mir-275-3p	GB42491	-0.996524	0.00347588			ame-mir-190-5p	GB50392	-0.995972	0.00402843
ame-mir-3759-5p	GB53438	-0.996521	0.00347912			ame-mir-252a-5p	GB49553	-0.995969	0.00403091
ame-mir-932-5p	GB45143	-0.996519	0.00348081			ame-mir-190-5p	GB52539	-0.995969	0.00403104
ame-mir-927a-3p	GB42237	-0.996516	0.00348422			ame-let-7-5p	GB51037	-0.995968	0.00403153
ame-mir-13b-3p	GB41304	-0.996511	0.003489			ame-mir-13b-5p	GB55796	-0.995968	0.00403213
ame-mir-932-5p	GB55984	-0.996506	0.00349423			ame-mir-190-5p	GB46766	-0.995968	0.00403231
ame-mir-9a-3p	GB41600	-0.996504	0.00349563			ame-mir-965-3p	GB41117	-0.995957	0.00404307
ame-mir-275-3p	GB52496	-0.996503	0.00349732			ame-mir-263b-5p	GB53972	-0.995952	0.00404848
ame-mir-275-5p	GB47878	-0.996503	0.00349736			ame-mir-275-3p	GB49762	-0.995951	0.00404899
ame-mir-275-5p	GB51338	-0.996501	0.00349882			ame-mir-275-5p	GB52260	-0.995951	0.00404918
ame-mir-3759-5p	GB52557	-0.996499	0.00350083			ame-mir-190-5p	GB51490	-0.995945	0.00405536
ame-mir-306-5p	GB45371	-0.996499	0.00350135			ame-mir-3477-5p	GB49762	-0.99594	0.00406027
ame-mir-6053-5p	GB47902	-0.996497	0.00350328			ame-mir-318-5p	GB51744	-0.995934	0.00406646
ame-mir-125-3p	GB48422	-0.996495	0.00350489			ame-mir-3759-5p	GB47661	-0.995933	0.00406675
ame-mir-190-5p	GB43960	-0.996491	0.00350936			ame-mir-965-3p	GB46277	-0.995933	0.00406713
ame-mir-9c-5p	GB47833	-0.99649	0.00350998			ame-mir-3786-5p	GB43375	-0.995929	0.00407061
ame-mir-965-3p	GB49337	-0.996489	0.00351085			ame-mir-275-3p	GB48834	-0.995922	0.00407827
ame-mir-14-3p	GB41499	-0.996488	0.00351175			ame-mir-279a-5p	GB55826	-0.995917	0.00408277
ame-mir-6053-5p	GB48346	-0.996484	0.00351645			ame-bantam-3p	GB48145	-0.995915	0.00408453
ame-mir-190-5p	GB54996	-0.99648	0.00351973			ame-mir-3761-3p	GB43549	-0.995914	0.00408609
ame-mir-275-3p	GB54363	-0.99648	0.00351979			ame-mir-3783-5p	GB43549	-0.995914	0.00408609
ame-mir-3761-3p	GB46494	-0.996479	0.0035215			ame-mir-278-3p	GB43549	-0.995914	0.00408609
ame-mir-3783-5p	GB46494	-0.996479	0.0035215			ame-mir-6053-5p	GB43549	-0.995914	0.00408609
ame-mir-278-3p	GB46494	-0.996479	0.0035215			ame-mir-3720-3p	GB43549	-0.995914	0.00408609
ame-mir-3720-3p	GB46494	-0.996479	0.0035215			ame-mir-6065-3p	GB43549	-0.995914	0.00408609
ame-mir-6065-3p	GB46494	-0.996479	0.0035215			ame-mir-3717-5p	GB43549	-0.995914	0.00408609
ame-mir-307-3p	GB46494	-0.996479	0.0035215			ame-mir-6005-5p	GB43549	-0.995914	0.00408609
ame-mir-6066-3p	GB46494	-0.996479	0.0035215			ame-mir-3737-5p	GB43549	-0.995914	0.00408609
ame-mir-3717-5p	GB46494	-0.996479	0.0035215			ame-mir-3761-5p	GB43549	-0.995914	0.00408609
ame-mir-7-5p	GB46494	-0.996479	0.0035215			ame-mir-3751-3p	GB43549	-0.995914	0.00408609
ame-mir-3723-5p	GB46494	-0.996479	0.0035215			ame-mir-3763-3p	GB43549	-0.995914	0.00408609
ame-mir-6005-5p	GB46494	-0.996479	0.0035215			ame-mir-8-3p	GB52260	-0.995912	0.00408812
ame-mir-3737-5p	GB46494	-0.996479	0.0035215			ame-mir-31a-5p	GB48237	-0.995911	0.00408852
ame-mir-1175-3p	GB46494	-0.996479	0.0035215			ame-mir-14-3p	GB45487	-0.99591	0.00408978
ame-mir-3751-3p	GB46494	-0.996479	0.0035215			ame-mir-190-5p	GB51953	-0.995909	0.00409074
ame-mir-3763-3p	GB46494	-0.996479	0.0035215			ame-mir-190-5p	GB41810	-0.995909	0.00409116
ame-mir-3719-5p	GB46494	-0.996479	0.0035215			ame-mir-3791-5p	GB47766	-0.995908	0.00409211
ame-mir-3761-5p	GB46494	-0.996479	0.0035215			ame-mir-3791-5p	GB41618	-0.995908	0.00409211
ame-mir-996-5p	GB46494	-0.996479	0.0035215			ame-mir-190-5p	GB52060	-0.995904	0.00409608
ame-mir-6067-5p	GB46494	-0.996479	0.0035215			ame-mir-2-3-5p	GB51962	-0.995898	0.00410199
ame-mir-6064-3p	GB46494	-0.996479	0.0035215			ame-mir-307-3p	GB53972	-0.995893	0.00410687
ame-mir-3716a-3p	GB46494	-0.996479	0.0035215			ame-mir-190-5p	GB50757	-0.99589	0.00411013
ame-mir-11-3p	GB43549	-0.996477	0.00352266			ame-mir-276-5p	GB42613	-0.995888	0.0041115
ame-mir-279a-5p	GB52099	-0.99647	0.00352988			ame-mir-13b-3p	GB48467	-0.995886	0.00411409
ame-mir-252a-5p	GB46755	-0.996465	0.00353498			ame-mir-190-5p	GB41600	-0.995885	0.00411539
ame-mir-932-5p	GB51045	-0.996464	0.0035356			ame-mir-275-5p	GB45479	-0.995883	0.004117
ame-mir-11-3p	GB49107	-0.996461	0.00353931			ame-mir-7-3p	GB51502	-0.995883	0.00411708
ame-mir-9a-3p	GB47665	-0.996457	0.00354331			ame-mir-190-5p	GB51076	-0.995881	0.00411882
ame-mir-315-5p	GB45297	-0.99645	0.00355			ame-mir-275-5p	GB45879	-0.995875	0.00412469
ame-mir-11-5p	GB40843	-0.996446	0.00355395			ame-mir-305-5p	GB54625	-0.995873	0.00412713
ame-mir-276-5p	GB46888	-0.996445	0.00355506			ame-mir-100-5p	GB42189	-0.995868	0.00413229
ame-mir-375-3p	GB54472	-0.996444	0.00355615			ame-mir-2-1-5p	GB40155	-0.995866	0.0041339
ame-mir-6053-5p	GB44267	-0.99644	0.00356015			ame-mir-750-5p	GB40155	-0.995866	0.0041339
ame-mir-275-5p	GB45077	-0.99644	0.00356048			ame-mir-92c-5p	GB40155	-0.995866	0.0041339
ame-mir-932-5p	GB40274	-0.996439	0.00356101			ame-mir-6000a-5p	GB40155	-0.995866	0.0041339
ame-mir-305-5p	GB49460	-0.996438	0.00356158			ame-mir-184-5p	GB40155	-0.995866	0.0041339
ame-mir-927a-3p	GB53861	-0.996436	0.00356389			ame-mir-283-3p	GB40155	-0.995866	0.0041339
ame-mir-190-5p	GB53615	-0.996433	0.00356713			ame-mir-6039-5p	GB40155	-0.995866	0.0041339
ame-mir-13a-3p	GB43022	-0.996431	0.0035689			ame-mir-iab-4-5p	GB40155	-0.995866	0.0041339
ame-mir-6053-5p	GB53861	-0.996413	0.00358696			ame-mir-3477-5p	GB42662	-0.995865	0.00413499
ame-bantam-3p	GB51701	-0.996412	0.00358793			ame-mir-275-5p	GB55009	-0.995863	0.00413728
ame-mir-927a-3p	GB46441	-0.996412	0.00358821			ame-mir-190-5p	GB40626	-0.995855	0.00414499
ame-mir-125-3p	GB40883	-0.996408	0.0035915			ame-mir-8-5p	GB44888	-0.995853	0.00414702
ame-bantam-3p	GB43817	-0.996407	0.00359296			ame-mir-279a-5p	GB45362	-0.995849	0.00415059
ame-mir-3786-5p	GB55464	-0.996406	0.00359358			ame-mir-190-5p	GB53208	-0.995848	0.00415226
ame-mir-6040-3p	GB51281	-0.996404	0.00359611			ame-mir-190-5p	GB47807	-0.995845	0.00415467
ame-mir-125-3p	GB51892	-0.996398	0.00360217			ame-mir-3759-5p	GB49038	-0.995845	0.00415544
ame-mir-3786-5p	GB49989	-0.996389	0.00361106			ame-mir-190-5p	GB54968	-0.995843	0.00415666
ame-mir-275-5p	GB46883	-0.99638	0.00362031			ame-mir-8-3p	GB42544	-0.995835	0.00416546
ame-mir-9a-3p	GB45662	-0.996379	0.00362102			ame-mir-31a-5p	GB43909	-0.995831	0.0041694
ame-mir-13a-3p	GB51654	-0.996379	0.00362111			ame-mir-3719-5p	GB48949	-0.995827	0.00417286
ame-mir-315-5p	GB42933	-0.996377	0.00362304			ame-mir-190-5p	GB42050	-0.995827	0.00417294
ame-mir-275-3p	GB48267	-0.996377	0.00362334			ame-mir-14-3p	GB46306	-0.995825	0.00417502
ame-mir-318-5p	GB49628	-0.996373	0.00362692			ame-let-7-5p	GB45432	-0.995823	0.0041765
ame-mir-276-5p	GB51902	-0.99637	0.00362994			ame-mir-6066-3p	GB52578	-0.995823	0.00417678
ame-mir-263b-5p	GB47427	-0.996369	0.00363061			ame-mir-7-3p	GB53125	-0.99582	0.00417987
ame-mir-305-5p	GB45492	-0.996368	0.00363193			ame-mir-305-5p	GB44689	-0.995817	0.00418252
ame-mir-6053-5p	GB46586	-0.996366	0.0036342			ame-mir-7-5p	GB55031	-0.995811	0.00418852
ame-mir-263b-5p	GB43816	-0.996365	0.00363535			ame-mir-375-3p	GB40199	-0.995811	0.00418878
ame-mir-318-5p	GB43843	-0.996364	0.00363569			ame-mir-7-3p	GB51172	-0.995808	0.00419173
ame-mir-92a-3p	GB55216	-0.996363	0.0036373			ame-mir-190-5p	GB42768	-0.995808	0.00419227
ame-mir-318-5p	GB41301	-0.996361	0.00363919			ame-mir-283-5p	GB43549	-0.995807	0.00419297
ame-mir-11-3p	GB48257	-0.996356	0.00364408			ame-mir-9c-5p	GB55036	-0.995807	0.004193
ame-mir-6040-3p	GB45638	-0.996354	0.00364559			ame-mir-13a-3p	GB49012	-0.995807	0.00419337
ame-mir-932-5p	GB40392	-0.996352	0.00364764			ame-mir-190-5p	GB50800	-0.995804	0.00419629
ame-mir-34-5p	GB42054	-0.996352	0.00364811			ame-mir-9a-3p	GB43894	-0.995801	0.00419889
ame-mir-3759-5p	GB42491	-0.996351	0.00364943			ame-mir-190-5p	GB55849	-0.995788	0.00421159
ame-mir-3477-5p	GB53789	-0.996347	0.00365338			ame-mir-12-5p	GB55514	-0.995787	0.00421294
ame-mir-252a-5p	GB54311	-0.996332	0.00366803			ame-bantam-3p	GB46479	-0.995786	0.00421429
ame-mir-6040-3p	GB43729	-0.996331	0.00366903			ame-mir-125-3p	GB55770	-0.995784	0.00421569
ame-mir-283-5p	GB51331	-0.996329	0.00367051			ame-mir-965-3p	GB52248	-0.99578	0.00422023
ame-mir-6053-5p	GB48341	-0.996328	0.00367196			ame-mir-190-5p	GB52353	-0.995779	0.00422109
ame-mir-3791-5p	GB43138	-0.996325	0.00367462			ame-mir-9a-3p	GB50847	-0.995776	0.004224
ame-mir-279a-5p	GB55371	-0.996318	0.00368201			ame-mir-190-5p	GB51055	-0.995773	0.00422678
ame-mir-318-5p	GB51115	-0.996311	0.00368885			ame-mir-306-5p	GB48886	-0.995772	0.00422781
ame-mir-965-3p	GB52616	-0.996308	0.00369179			ame-mir-307-3p	GB46133	-0.99577	0.00422985
ame-mir-11-5p	GB43551	-0.996308	0.0036925			ame-mir-3477-5p	GB45183	-0.99577	0.00422987
ame-mir-9a-3p	GB41898	-0.996305	0.00369525			ame-mir-965-3p	GB52793	-0.995754	0.00424603
ame-mir-275-3p	GB40547	-0.9963	0.00369965			ame-mir-3747a-3p	GB40497	-0.99575	0.00424967
ame-mir-6040-3p	GB44676	-0.996297	0.00370299			ame-let-7-5p	GB49625	-0.995743	0.00425662
ame-mir-100-5p	GB45733	-0.996295	0.00370491			ame-mir-13a-3p	GB49742	-0.995736	0.00426364
ame-mir-3761-3p	GB43392	-0.996295	0.00370525			ame-mir-2-3-5p	GB50059	-0.995736	0.00426369
ame-mir-3783-5p	GB43392	-0.996295	0.00370525			ame-mir-275-5p	GB48448	-0.995734	0.00426636
ame-mir-278-3p	GB43392	-0.996295	0.00370525			ame-mir-92a-3p	GB46845	-0.995733	0.0042668
ame-mir-3720-3p	GB43392	-0.996295	0.00370525			ame-bantam-3p	GB55906	-0.99573	0.00427043
ame-mir-6065-3p	GB43392	-0.996295	0.00370525			ame-mir-283-5p	GB55514	-0.995726	0.00427421
ame-mir-307-3p	GB43392	-0.996295	0.00370525			ame-mir-92a-3p	GB48028	-0.995722	0.00427849
ame-mir-6066-3p	GB43392	-0.996295	0.00370525			ame-bantam-3p	GB42744	-0.995718	0.00428238
ame-mir-3717-5p	GB43392	-0.996295	0.00370525			ame-mir-275-5p	GB54656	-0.995714	0.0042861
ame-mir-7-5p	GB43392	-0.996295	0.00370525			ame-mir-8-3p	GB49762	-0.995707	0.00429291
ame-mir-3723-5p	GB43392	-0.996295	0.00370525			ame-mir-190-5p	GB45561	-0.995705	0.00429486
ame-mir-6005-5p	GB43392	-0.996295	0.00370525			ame-mir-125-3p	GB42246	-0.995703	0.00429727
ame-mir-3737-5p	GB43392	-0.996295	0.00370525			ame-mir-3786-5p	GB53802	-0.995702	0.00429772
ame-mir-1175-3p	GB43392	-0.996295	0.00370525			ame-mir-279a-5p	GB46929	-0.995698	0.00430161
ame-mir-3751-3p	GB43392	-0.996295	0.00370525			ame-mir-92a-3p	GB43422	-0.995696	0.00430364
ame-mir-3763-3p	GB43392	-0.996295	0.00370525			ame-mir-12-5p	GB55906	-0.995696	0.00430432
ame-mir-3719-5p	GB43392	-0.996295	0.00370525			ame-mir-279a-3p	GB44114	-0.995695	0.00430548
ame-mir-3761-5p	GB43392	-0.996295	0.00370525			ame-mir-14-3p	GB55187	-0.995694	0.00430623
ame-mir-996-5p	GB43392	-0.996295	0.00370525			ame-bantam-3p	GB42365	-0.995688	0.00431233
ame-mir-6067-5p	GB43392	-0.996295	0.00370525			ame-mir-92a-3p	GB43786	-0.995686	0.00431379
ame-mir-6064-3p	GB43392	-0.996295	0.00370525			ame-mir-6066-3p	GB41762	-0.995686	0.00431389
ame-mir-3716a-3p	GB43392	-0.996295	0.00370525			ame-mir-190-5p	GB49306	-0.995677	0.00432304
ame-mir-375-3p	GB50979	-0.996294	0.00370579			ame-mir-14-3p	GB52191	-0.995676	0.00432354
ame-mir-927a-3p	GB45396	-0.996288	0.00371165			ame-mir-190-5p	GB47225	-0.995676	0.00432395
ame-mir-34-5p	GB52518	-0.996285	0.00371485			ame-mir-190-5p	GB48213	-0.995673	0.00432693
ame-mir-9a-3p	GB46210	-0.996282	0.00371842			ame-mir-306-5p	GB51566	-0.995654	0.00434556
ame-mir-252a-5p	GB54293	-0.996278	0.00372154			ame-mir-3761-3p	GB47661	-0.995654	0.00434629
ame-mir-2-3-5p	GB46586	-0.996278	0.00372198			ame-mir-3783-5p	GB47661	-0.995654	0.00434629
ame-mir-11-3p	GB55386	-0.996275	0.00372476			ame-mir-278-3p	GB47661	-0.995654	0.00434629
ame-mir-318-5p	GB52420	-0.996273	0.0037272			ame-mir-6053-5p	GB47661	-0.995654	0.00434629
ame-mir-11-3p	GB52008	-0.996271	0.00372888			ame-mir-3720-3p	GB47661	-0.995654	0.00434629
ame-mir-11-3p	GB50470	-0.996268	0.00373198			ame-mir-6065-3p	GB47661	-0.995654	0.00434629
ame-mir-31a-5p	GB49981	-0.996267	0.00373311			ame-mir-3717-5p	GB47661	-0.995654	0.00434629
ame-mir-932-5p	GB41261	-0.996259	0.00374074			ame-mir-6005-5p	GB47661	-0.995654	0.00434629
ame-mir-8-5p	GB49460	-0.996259	0.00374125			ame-mir-3737-5p	GB47661	-0.995654	0.00434629
ame-mir-8-3p	GB47102	-0.996257	0.00374272			ame-mir-3761-5p	GB47661	-0.995654	0.00434629
ame-mir-283-5p	GB49017	-0.996255	0.00374453			ame-mir-3751-3p	GB47661	-0.995654	0.00434629
ame-mir-305-5p	GB53438	-0.996255	0.00374532			ame-mir-3763-3p	GB47661	-0.995654	0.00434629
ame-mir-275-3p	GB47058	-0.996254	0.00374583			ame-mir-190-5p	GB45342	-0.995651	0.00434874
ame-mir-277-3p	GB53958	-0.996253	0.00374671			ame-mir-190-5p	GB42324	-0.995649	0.00435087
ame-mir-315-5p	GB45386	-0.996252	0.00374842			ame-mir-8-3p	GB50821	-0.995642	0.00435823
ame-mir-283-5p	GB53438	-0.99625	0.00375026			ame-mir-8-3p	GB45483	-0.995642	0.00435823
ame-mir-3761-3p	GB53438	-0.996249	0.00375089			ame-mir-190-5p	GB44191	-0.995641	0.00435886
ame-mir-3783-5p	GB53438	-0.996249	0.00375089			ame-bantam-3p	GB40422	-0.995637	0.00436328
ame-mir-278-3p	GB53438	-0.996249	0.00375089			ame-mir-190-5p	GB54388	-0.995635	0.0043648
ame-mir-3720-3p	GB53438	-0.996249	0.00375089			ame-mir-190-5p	GB42755	-0.995635	0.00436545
ame-mir-6065-3p	GB53438	-0.996249	0.00375089			ame-mir-13b-3p	GB51707	-0.995634	0.00436568
ame-mir-307-3p	GB53438	-0.996249	0.00375089			ame-mir-3798-3p	GB51317	-0.995622	0.00437767
ame-mir-6066-3p	GB53438	-0.996249	0.00375089			ame-mir-190-5p	GB51723	-0.995619	0.00438103
ame-mir-3717-5p	GB53438	-0.996249	0.00375089			ame-mir-283-5p	GB54625	-0.995617	0.00438274
ame-mir-7-5p	GB53438	-0.996249	0.00375089			ame-mir-279a-3p	GB45665	-0.995615	0.00438521
ame-mir-3723-5p	GB53438	-0.996249	0.00375089			ame-mir-263b-5p	GB46133	-0.995614	0.0043859
ame-mir-6005-5p	GB53438	-0.996249	0.00375089			ame-mir-965-3p	GB47916	-0.995608	0.00439164
ame-mir-3737-5p	GB53438	-0.996249	0.00375089			ame-mir-252a-5p	GB44538	-0.995606	0.00439374
ame-mir-1175-3p	GB53438	-0.996249	0.00375089			ame-mir-315-5p	GB44556	-0.995605	0.0043951
ame-mir-3751-3p	GB53438	-0.996249	0.00375089			ame-mir-305-5p	GB55906	-0.995602	0.00439821
ame-mir-3763-3p	GB53438	-0.996249	0.00375089			ame-mir-3477-5p	GB42544	-0.995601	0.00439943
ame-mir-3719-5p	GB53438	-0.996249	0.00375089			ame-mir-7-5p	GB44689	-0.9956	0.00439959
ame-mir-3761-5p	GB53438	-0.996249	0.00375089			ame-mir-3719-5p	GB53262	-0.995589	0.00441051
ame-mir-996-5p	GB53438	-0.996249	0.00375089			ame-mir-7-3p	GB42428	-0.995587	0.00441287
ame-mir-6067-5p	GB53438	-0.996249	0.00375089			ame-mir-14-3p	GB48840	-0.995587	0.00441291
ame-mir-6064-3p	GB53438	-0.996249	0.00375089			ame-mir-190-5p	GB55824	-0.99558	0.00441972
ame-mir-3716a-3p	GB53438	-0.996249	0.00375089			ame-mir-190-5p	GB53399	-0.99558	0.00442035
ame-mir-2-3-3p	GB43832	-0.996245	0.00375471			ame-mir-190-5p	GB54189	-0.99558	0.00442035
ame-mir-125-3p	GB40994	-0.996245	0.00375486			ame-mir-190-5p	GB49934	-0.995574	0.00442553
ame-mir-3791-5p	GB42486	-0.99624	0.00375972			ame-mir-190-5p	GB54113	-0.99557	0.00443005
ame-mir-279a-5p	GB47358	-0.996239	0.00376115			ame-mir-71-3p	GB51049	-0.995568	0.00443202
ame-mir-305-5p	GB51331	-0.996235	0.00376528			ame-mir-307-3p	GB54625	-0.995566	0.0044345
ame-mir-279a-5p	GB55006	-0.996227	0.00377305			ame-mir-190-5p	GB44907	-0.995563	0.00443749
ame-mir-13b-3p	GB43157	-0.99622	0.00378039			ame-mir-3761-3p	GB49038	-0.99556	0.00444048
ame-mir-2-3-5p	GB42648	-0.996213	0.00378703			ame-mir-3783-5p	GB49038	-0.99556	0.00444048
ame-mir-3477-5p	GB55665	-0.996213	0.00378741			ame-mir-278-3p	GB49038	-0.99556	0.00444048
ame-mir-6040-3p	GB46927	-0.996211	0.00378914			ame-mir-6053-5p	GB49038	-0.99556	0.00444048
ame-mir-275-5p	GB50979	-0.996211	0.00378933			ame-mir-3720-3p	GB49038	-0.99556	0.00444048
ame-mir-932-5p	GB53414	-0.996209	0.00379081			ame-mir-6065-3p	GB49038	-0.99556	0.00444048
ame-mir-283-5p	GB45492	-0.996207	0.00379315			ame-mir-3717-5p	GB49038	-0.99556	0.00444048
ame-mir-318-5p	GB46676	-0.996206	0.00379394			ame-mir-6005-5p	GB49038	-0.99556	0.00444048
ame-mir-279a-3p	GB42016	-0.996202	0.00379772			ame-mir-3737-5p	GB49038	-0.99556	0.00444048
ame-mir-3759-5p	GB46494	-0.996201	0.0037993			ame-mir-3761-5p	GB49038	-0.99556	0.00444048
ame-mir-11-3p	GB46016	-0.996199	0.00380138			ame-mir-3751-3p	GB49038	-0.99556	0.00444048
ame-mir-8-5p	GB55665	-0.996192	0.00380777			ame-mir-3763-3p	GB49038	-0.99556	0.00444048
ame-mir-8-3p	GB40453	-0.996183	0.00381687			ame-mir-965-3p	GB54268	-0.995559	0.00444085
ame-mir-275-3p	GB45827	-0.996182	0.00381832			ame-mir-100-5p	GB41070	-0.995557	0.00444303
ame-mir-9a-3p	GB52518	-0.996181	0.00381867			ame-mir-9a-3p	GB42316	-0.995556	0.00444392
ame-mir-6053-5p	GB50955	-0.99618	0.00382016			ame-mir-307-3p	GB48413	-0.995555	0.0044445
ame-mir-375-3p	GB47811	-0.996178	0.00382167			ame-mir-305-5p	GB53972	-0.995552	0.004448
ame-mir-3786-5p	GB55685	-0.996173	0.00382653			ame-mir-279a-3p	GB46182	-0.995551	0.004449
ame-mir-2-3-3p	GB40262	-0.996173	0.00382724			ame-mir-12-5p	GB40059	-0.995551	0.00444928
ame-mir-279a-5p	GB45340	-0.996172	0.00382801			ame-mir-8-3p	GB45183	-0.995549	0.0044505
ame-mir-2-3-5p	GB41688	-0.996166	0.00383448			ame-mir-932-5p	GB44062	-0.995548	0.00445245
ame-mir-190-5p	GB44378	-0.996163	0.00383651			ame-mir-318-5p	GB50331	-0.995547	0.00445317
ame-mir-8-3p	GB48264	-0.996155	0.0038448			ame-mir-2-3-5p	GB53333	-0.995538	0.00446237
ame-mir-3759-5p	GB46051	-0.996153	0.00384714			ame-let-7-5p	GB44581	-0.995536	0.00446353
ame-mir-927a-3p	GB51700	-0.99615	0.00384987			ame-mir-279a-3p	GB52423	-0.995527	0.00447345
ame-mir-932-5p	GB46676	-0.996149	0.00385065			ame-mir-11-5p	GB41027	-0.995525	0.0044749
ame-mir-2944-5p	GB48765	-0.996147	0.00385344			ame-mir-100-5p	GB41127	-0.995525	0.00447501
ame-mir-125-3p	GB48413	-0.996145	0.00385529			ame-mir-12-5p	GB48413	-0.995521	0.00447946
ame-mir-2-3-3p	GB45455	-0.996143	0.00385681			ame-mir-190-5p	GB47740	-0.995518	0.00448239
ame-mir-965-3p	GB54625	-0.996142	0.00385844			ame-mir-125-3p	GB50946	-0.995514	0.00448607
ame-mir-927a-3p	GB47655	-0.99614	0.00385957			ame-mir-2944-5p	GB49062	-0.995513	0.00448663
ame-mir-275-5p	GB48326	-0.996134	0.00386555			ame-mir-7-3p	GB41464	-0.99551	0.00449008
ame-mir-34-5p	GB54363	-0.996132	0.00386772			ame-mir-100-5p	GB51307	-0.99551	0.00449019
ame-mir-11-3p	GB54283	-0.99613	0.00386979			ame-mir-2-1-5p	GB49722	-0.995504	0.00449621
ame-bantam-3p	GB44287	-0.996121	0.00387923			ame-mir-750-5p	GB49722	-0.995504	0.00449621
ame-mir-932-5p	GB45067	-0.996118	0.00388156			ame-mir-92c-5p	GB49722	-0.995504	0.00449621
ame-mir-375-3p	GB53438	-0.996117	0.00388348			ame-mir-6000a-5p	GB49722	-0.995504	0.00449621
ame-mir-277-3p	GB46494	-0.996114	0.00388638			ame-mir-184-5p	GB49722	-0.995504	0.00449621
ame-mir-13a-3p	GB42249	-0.996113	0.00388686			ame-mir-283-3p	GB49722	-0.995504	0.00449621
ame-mir-3761-3p	GB42491	-0.996111	0.00388877			ame-mir-6039-5p	GB49722	-0.995504	0.00449621
ame-mir-3783-5p	GB42491	-0.996111	0.00388877			ame-mir-iab-4-5p	GB49722	-0.995504	0.00449621
ame-mir-278-3p	GB42491	-0.996111	0.00388877			ame-mir-13b-3p	GB46768	-0.995503	0.00449727
ame-mir-3720-3p	GB42491	-0.996111	0.00388877			ame-mir-11-5p	GB45879	-0.995502	0.00449789
ame-mir-6065-3p	GB42491	-0.996111	0.00388877			ame-mir-252a-5p	GB50972	-0.995499	0.00450104
ame-mir-307-3p	GB42491	-0.996111	0.00388877			ame-mir-3791-5p	GB52428	-0.995498	0.00450244
ame-mir-6066-3p	GB42491	-0.996111	0.00388877			ame-mir-263b-5p	GB54625	-0.995494	0.00450613
ame-mir-3717-5p	GB42491	-0.996111	0.00388877			ame-mir-965-3p	GB55666	-0.995491	0.00450854
ame-mir-7-5p	GB42491	-0.996111	0.00388877			ame-mir-190-5p	GB53185	-0.995491	0.00450909
ame-mir-3723-5p	GB42491	-0.996111	0.00388877			ame-mir-8-3p	GB55906	-0.99549	0.00450984
ame-mir-6005-5p	GB42491	-0.996111	0.00388877			ame-mir-190-5p	GB47338	-0.995487	0.00451336
ame-mir-3737-5p	GB42491	-0.996111	0.00388877			ame-mir-92a-3p	GB43401	-0.995483	0.00451711
ame-mir-1175-3p	GB42491	-0.996111	0.00388877			ame-mir-190-5p	GB54831	-0.995482	0.00451786
ame-mir-3751-3p	GB42491	-0.996111	0.00388877			ame-mir-190-5p	GB45439	-0.995476	0.0045236
ame-mir-3763-3p	GB42491	-0.996111	0.00388877			ame-mir-190-5p	GB44733	-0.995475	0.0045251
ame-mir-3719-5p	GB42491	-0.996111	0.00388877			ame-mir-125-3p	GB55273	-0.995474	0.0045261
ame-mir-3761-5p	GB42491	-0.996111	0.00388877			ame-mir-318-5p	GB54485	-0.995473	0.00452676
ame-mir-996-5p	GB42491	-0.996111	0.00388877			ame-mir-305-5p	GB49038	-0.995469	0.00453091
ame-mir-6067-5p	GB42491	-0.996111	0.00388877			ame-mir-3786-5p	GB54910	-0.995467	0.00453319
ame-mir-6064-3p	GB42491	-0.996111	0.00388877			ame-mir-965-3p	GB43753	-0.995464	0.00453605
ame-mir-3716a-3p	GB42491	-0.996111	0.00388877			ame-mir-965-3p	GB48976	-0.99546	0.00454027
ame-mir-31a-5p	GB50554	-0.996109	0.00389083			ame-mir-263b-5p	GB48413	-0.995457	0.00454334
ame-mir-3759-5p	GB51331	-0.996108	0.00389247			ame-mir-276-5p	GB55475	-0.995456	0.00454448
ame-mir-3786-5p	GB55278	-0.996107	0.00389293			ame-mir-14-3p	GB55031	-0.995451	0.00454893
ame-mir-11-3p	GB54169	-0.996105	0.00389465			ame-mir-190-5p	GB49327	-0.995445	0.00455484
ame-mir-2-3-5p	GB55789	-0.996104	0.0038957			ame-mir-190-5p	GB52912	-0.995444	0.00455614
ame-mir-3761-3p	GB46051	-0.996103	0.00389655			ame-mir-190-5p	GB52159	-0.995444	0.00455618
ame-mir-3783-5p	GB46051	-0.996103	0.00389655			ame-mir-14-3p	GB54588	-0.995434	0.00456551
ame-mir-278-3p	GB46051	-0.996103	0.00389655			ame-mir-9a-3p	GB49406	-0.995431	0.0045691
ame-mir-3720-3p	GB46051	-0.996103	0.00389655			ame-mir-11-3p	GB46768	-0.995427	0.00457267
ame-mir-6065-3p	GB46051	-0.996103	0.00389655			ame-let-7-5p	GB44538	-0.995426	0.00457368
ame-mir-307-3p	GB46051	-0.996103	0.00389655			ame-mir-279a-3p	GB50334	-0.995425	0.00457535
ame-mir-6066-3p	GB46051	-0.996103	0.00389655			ame-mir-11-5p	GB47064	-0.995422	0.00457791
ame-mir-3717-5p	GB46051	-0.996103	0.00389655			ame-mir-965-3p	GB40014	-0.995422	0.0045784
ame-mir-7-5p	GB46051	-0.996103	0.00389655			ame-mir-306-5p	GB46080	-0.995419	0.00458075
ame-mir-3723-5p	GB46051	-0.996103	0.00389655			ame-mir-9a-3p	GB45478	-0.995416	0.00458358
ame-mir-6005-5p	GB46051	-0.996103	0.00389655			ame-mir-190-5p	GB48152	-0.995416	0.00458377
ame-mir-3737-5p	GB46051	-0.996103	0.00389655			ame-mir-11-3p	GB40463	-0.995415	0.00458464
ame-mir-1175-3p	GB46051	-0.996103	0.00389655			ame-mir-8-5p	GB42097	-0.995415	0.00458465
ame-mir-3751-3p	GB46051	-0.996103	0.00389655			ame-mir-375-3p	GB47275	-0.995407	0.0045928
ame-mir-3763-3p	GB46051	-0.996103	0.00389655			ame-mir-9a-3p	GB42975	-0.995404	0.00459558
ame-mir-3719-5p	GB46051	-0.996103	0.00389655			ame-mir-13b-3p	GB41800	-0.995404	0.00459583
ame-mir-3761-5p	GB46051	-0.996103	0.00389655			ame-mir-11-3p	GB50168	-0.995402	0.00459777
ame-mir-996-5p	GB46051	-0.996103	0.00389655			ame-mir-3477-5p	GB55906	-0.995401	0.00459897
ame-mir-6067-5p	GB46051	-0.996103	0.00389655			ame-mir-3477-5p	GB50821	-0.9954	0.0045997
ame-mir-6064-3p	GB46051	-0.996103	0.00389655			ame-mir-3477-5p	GB45483	-0.9954	0.0045997
ame-mir-3716a-3p	GB46051	-0.996103	0.00389655			ame-mir-2-3-5p	GB48339	-0.9954	0.0046002
ame-mir-13a-3p	GB52613	-0.996102	0.00389806			ame-mir-190-5p	GB55065	-0.995397	0.00460282
ame-mir-6053-5p	GB41968	-0.996097	0.00390254			ame-mir-3747a-3p	GB44384	-0.995396	0.00460371
ame-mir-6039-3p	GB42026	-0.996093	0.0039067			ame-mir-965-3p	GB43100	-0.995388	0.00461229
ame-mir-3732-3p	GB42026	-0.996093	0.0039067			ame-mir-190-5p	GB49032	-0.995384	0.00461625
[truncated: 105,107 more rows]

## Sheet: Miranda
Select pairs of miRNA: mRNA predicted by miRanda with mfe (free energy) less than - 15.
miRNA	target (Gene ID of A. mellifera)	ortholog	mirna_seq	target_site	group	position	mfe	score
ame-mir-125-5p	GB41865	Ets97D-PA	CCCCTGAGACCCTAACTTGTGA	TCACAAGTTAGGGTCTCAGGGG	Group8.9	979	-47810001	200.0
ame-mir-184-3p	GB48230	Atf-2-PC	TGGACGGAGAACTGATAAGGGC	GCCCTTATCAGTTCTCCGTCCA	Group13.4	690	-46549999	200.0
ame-mir-184-5p	GB48230	Atf-2-PC	CCTTATCATTCTCCTGTCCGGT	ACCGGACAGGAGAATGATAAGG	Group13.4	730	-45880001	200.0
ame-mir-3776	GB49317	na	AGGAGGGGGGGAGAGAGAAGCG	TTTCTCTCTCTCCCCCCCTCCT	Group12.16	409	-44250000	190.0
ame-mir-3776	GB46718	na	AGGAGGGGGGGAGAGAGAAGCG	TTTTTTTCTCTCCCCCCCTCCT	Group5.9	686	-43549999	192.0
ame-mir-3776	GB48843	na	AGGAGGGGGGGAGAGAGAAGCG	AACTTCTCTCTCCCCCCTTCT	Group8.14	412	-42439999	170.0
ame-mir-3770-5p	GB46457	CG12263-PA	AATCCTGCATCAAGTGCGTTGTT	AACAACGCACTTGATGCAGGATT	Group1.23	342	-42119999	205.0
ame-mir-3776	GB40521	CG16879-PA	AGGAGGGGGGGAGAGAGAAGCG	CGCTCTCTCTCTCTCCCTCTCCC	Group8.6	461	-41959999	171.0
ame-mir-3776	GB41986	fd96Ca-PA	AGGAGGGGGGGAGAGAGAAGCG	CGCTTCTCTCTCTCTCTCTCTT	Group8.17	140	-41459999	148.0
ame-mir-3776	GB52088	na	AGGAGGGGGGGAGAGAGAAGCG	TGTTTCTCCTCTCCCTCCCTCCC	Group12.17	628	-41439999	171.0
ame-mir-6066-5p	GB48097	Nmdar2-PC	AGGGAGAGGCCTCGTGACCACGGG	CTCGTCGTCGTCGAGGCCTCTCCAT	Group7.24	122	-41430000	169.0
ame-mir-3718a	GB48763	na	TCCCCTGTCCTGTCCCGATAG	ATATCGGGACGGGGTGGGGGG	Group10.27	820	-41369999	143.0
ame-mir-3745	GB41723	conv-PA	CGGGTGCCACCCCCCGGCCCGG	ACGGCTCGGGGGGGGAGGGCACCTT	Group14.15	522	-40910000	147.0
ame-mir-3776	GB42326	CG32473-PA	AGGAGGGGGGGAGAGAGAAGCG	ATCTCTCTCTCTCCCTCCCTCCC	Group1.43	703	-40410000	175.0
ame-mir-3776	GB45009	kat80-PA	AGGAGGGGGGGAGAGAGAAGCG	TACTTTTTTCTTCCCCCCCTCCT	Group11.18	352	-40400002	183.0
ame-mir-3776	GB48180	na	AGGAGGGGGGGAGAGAGAAGCG	CCGTTCTTTTTCCCCCCCTCCG	Group7.24	891	-40380001	187.0
ame-mir-3776	GB55378	Mdr65-PA	AGGAGGGGGGGAGAGAGAAGCG	CGTTTCTCTCTTCCTCCTCTCCC	Group2.19	342	-40040001	167.0
ame-mir-3739	GB42300	na	TTGGGAGGGGGAGAGAGCAGCT	AGCTGCTTTTCCCCCCTCCCAT	Group1.43	946	-39889999	184.0
ame-mir-125-3p	GB41865	Ets97D-PA	ACAGGCTAGATTCTCTGGTAT	ATACCAGAGAATCTAGCCTGT	Group8.9	940	-39480000	195.0
ame-mir-3776	GB45639	Sox14-PB	AGGAGGGGGGGAGAGAGAAGCG	TTGCTCTCTCTCCTCCCTTCCA	Group5.20	479	-39360001	170.0
ame-mir-3776	GB52267	na	AGGAGGGGGGGAGAGAGAAGCG	TACTCATCTCTCTCCCCCTCCT	Group1.6	686	-39290001	180.0
ame-mir-6066-5p	GB52106	tok-PA	AGGGAGAGGCCTCGTGACCACGGG	CCCGTGAGTTAATCCGAGTGTCTCTCTCT	Group12.17	311	-39200001	151.0
ame-mir-6060-3p	GB51898	cac-PL	GTTGCCCCCTTGTCCCCGAGA	ACTCGGGGGAAGGGGGGGAAC	Group3.3	799	-39160000	147.0
ame-mir-6066-5p	GB45089	na	AGGGAGAGGCCTCGTGACCACGGG	GCCGTGGTCCGCGGCCTCCCTCA	Group11.18	208	-39110001	140.0
ame-mir-3776	GB54497	na	AGGAGGGGGGGAGAGAGAAGCG	GGTTTCTTTCAATCCCCCCCTCCC	Group8.7	642	-39029999	179.0
ame-mir-3745	GB44853	na	CGGGTGCCACCCCCCGGCCCGG	GTTGGTCGGGGGTGGCACGCG	Group9.8	730	-39000000	145.0
ame-mir-3745	GB49924	Samuel-PB	CGGGTGCCACCCCCCGGCCCGG	TGGGCCCGGAGGGCGCTGTGGCGCCCT	Group13.12	23	-38880001	146.0
ame-mir-3776	GB44075	betaTub56D-PB	AGGAGGGGGGGAGAGAGAAGCG	TTCTTCTTTCTCCCTCCTCCTCCT	Group4.13	282	-38869999	167.0
ame-mir-3745	GB51302	pb-PD	CGGGTGCCACCCCCCGGCCCGG	AGGGGATGGAAGGGGTGGCATCTG	Group16.4	107	-38630001	143.0
ame-mir-3776	GB43407	disco-r-PD	AGGAGGGGGGGAGAGAGAAGCG	CGTCTCTCTCTCTTCCCCTCTT	Group6.31	283	-38560001	166.0
ame-mir-3776	GB50525	CG6040-PB	AGGAGGGGGGGAGAGAGAAGCG	CTTCTCTCTCTCCTTCCTCCTCCT	Group15.14	834	-38520000	161.0
ame-mir-3779	GB51898	cac-PL	GCCGGGCCTGCCGCTCGACACG	CCGCTCGAAGCGGCGGGCACCGGT	Group3.3	926	-38509998	141.0
ame-mir-3779	GB44042	na	GCCGGGCCTGCCGCTCGACACG	AAAGTCGAGTGGCGGCTCGGA	Group4.13	739	-38490002	161.0
ame-mir-3723-3p	GB51384	na	CACGACGATATCTCCGGAACCGGA	TCTGGTTGTCGAGATATCGTCGTG	Group5.7	501	-38470001	186.0
ame-mir-3718a	GB47291	na	TCCCCTGTCCTGTCCCGATAG	GGATCGGGGCAGGCGGGGGG	Group11.16	658	-38320000	145.0
ame-mir-6045-3p	GB53499	na	CATGTCGCCGTCCAGTCAGAGTCT	CGCCTCTGATTGGACAGGCGACATA	GroupUn87	872	-38220001	192.0
ame-mir-3718a	GB54630	na	TCCCCTGTCCTGTCCCGATAG	TTATCGGGGCAGGCCCAGGGGC	GroupUn4345	10	-38119999	150.0
ame-mir-3776	GB51316	na	AGGAGGGGGGGAGAGAGAAGCG	CTCTTCTCTCCCCCCCCCCTTCC	Group16.4	479	-38119999	167.0
ame-mir-3776	GB49750	trn-PA	AGGAGGGGGGGAGAGAGAAGCG	TAACGCTCTCTCCCTTCCCTCCC	Group2.18	469	-38040001	160.0
ame-mir-3776	GB53456	na	AGGAGGGGGGGAGAGAGAAGCG	TTCTTCTCTCCTCCCCCTTCT	Group9.12	320	-38000000	166.0
ame-mir-3776	GB40621	na	AGGAGGGGGGGAGAGAGAAGCG	CCTTTCTTTCTTCCCCCCCTCCC	Group12.13	287	-37990002	183.0
ame-mir-6042-5p	GB43083	na	ACCACTGTACTATCGTCGCCTGC	GGCGGCGGCGATAGCGACGGTGGC	Group11.20	589	-37970001	163.0
ame-mir-3776	GB50399	na	AGGAGGGGGGGAGAGAGAAGCG	CGCTACGTTTCTCCCTCCCTCCC	Group4.9	508	-37950001	163.0
ame-mir-3739	GB51773	CG18437-PC	TTGGGAGGGGGAGAGAGCAGCT	TGCTGCTCTCTCCATCTCCGCAA	Group12.6	515	-37860001	140.0
ame-mir-3776	GB50091	sr-PC	AGGAGGGGGGGAGAGAGAAGCG	CGTTTCTTTCTCTCCCGCTTCC	Group15.19	685	-37740002	140.0
ame-mir-6056-5p	GB50294	na	GAGGGACGAGGAGGGAGGTT	ATCCTCCCTCCTCGTCCGTA	Group5.13	606	-37720001	158.0
ame-mir-3741	GB46573	na	ACGAGAGGGGGAGAGAGAAGTA	TTTTTCTCTCTCTCTCTCTCGT	GroupUn2906	307	-37639999	176.0
ame-mir-3741	GB40190	na	ACGAGAGGGGGAGAGAGAAGTA	TTTTTCTCTCTCTCTCTCTCGT	Group12.5	307	-37639999	176.0
ame-mir-3776	GB52689	CG2219-PA	AGGAGGGGGGGAGAGAGAAGCG	TCCAACTCTCTTCCCTCCTCCT	Group14.14	971	-37639999	165.0
ame-mir-3751-3p	GB42292	CG34362-PA	TTCGGGGGTGGTGGTGGAA	CACCACCACCACCTCCGGC	Group1.43	65	-37610001	153.0
ame-mir-6046	GB48655	hth-PH	TCGACGAGAATTCCGTGACCGGT	GCCGCGTCGCGGTCTCGTCGA	Group5.12	812	-37590000	160.0
ame-mir-3776	GB45002	na	AGGAGGGGGGGAGAGAGAAGCG	TTCTTCTCTTCTCCTCCCCTTCC	Group11.18	358	-37580002	171.0
ame-mir-3776	GB45157	Bgb-PA	AGGAGGGGGGGAGAGAGAAGCG	ACCGCCTCTCCTCCCCCCTCCC	Group11.18	560	-37540001	173.0
ame-mir-3776	GB55616	na	AGGAGGGGGGGAGAGAGAAGCG	CGTTTCTCTCTCTCTCTCTCTC	Group2.19	110	-37529999	144.0
ame-mir-3776	GB43262	na	AGGAGGGGGGGAGAGAGAAGCG	CTCTTCTCTCTCTCTCTCTCCA	Group7.2	30	-37509998	164.0
ame-mir-3776	GB52623	na	AGGAGGGGGGGAGAGAGAAGCG	CGTTTCTCACTCATCCCCTCCT	Group10.25	584	-37500000	176.0
ame-mir-6066-5p	GB55253	na	AGGGAGAGGCCTCGTGACCACGGG	CCCGTTATCATAAGGGGGCCTCTCTCT	GroupUn1095	544	-37490002	153.0
ame-mir-3718a	GB55389	fat-spondin-PA	TCCCCTGTCCTGTCCCGATAG	ACGGCGGGGGAGGGCGGGGGG	Group2.19	536	-37450001	141.0
ame-mir-3800	GB42257	na	CGAGGCCGCTGATTGTGCCATA	GATGGCACGTACAGTGGTCTCG	Group10.7	207	-37330002	148.0
ame-mir-3776	GB47766	na	AGGAGGGGGGGAGAGAGAAGCG	TTTTTTCCCCTCCCCCCCTCCT	Group13.10	65	-37310001	176.0
ame-mir-3739	GB45639	Sox14-PB	TTGGGAGGGGGAGAGAGCAGCT	TGCTCTCTCTCCTCCCTTCCAA	Group5.20	480	-37279999	161.0
ame-mir-3776	GB42007	na	AGGAGGGGGGGAGAGAGAAGCG	CGTTTCTTCCTCCTCCTCCTCCT	GroupUn1963	341	-37279999	159.0
ame-mir-6066-5p	GB44974	onecut-PB	AGGGAGAGGCCTCGTGACCACGGG	CGCGGGCGCGCGGGGCCCCTCCCC	Group11.18	193	-37279999	146.0
ame-mir-3751-3p	GB46506	na	TTCGGGGGTGGTGGTGGAA	TTCCTCCGCCACCCCCGGT	Group1.23	881	-37209999	157.0
ame-mir-3776	GB47289	na	AGGAGGGGGGGAGAGAGAAGCG	ACCTTCTCCTCCTCCTCCTCCT	Group11.16	138	-37180000	161.0
ame-mir-3776	GB53815	Fili-PD	AGGAGGGGGGGAGAGAGAAGCG	TGTTTCGCTCTCCCCCCTTTCA	Group3.12	608	-37169998	156.0
ame-mir-3739	GB40213	na	TTGGGAGGGGGAGAGAGCAGCT	AACTGCTCTCCCCCCTCCTCCCTC	Group12.5	554	-37150002	159.0
ame-mir-6063-3p	GB48446	CG11138-PE	GATCGATCGATCGATCGAA	TTCGATCGATCGATCGATC	Group10.23	309	-37150002	185.0
ame-mir-3770-3p	GB46457	CG12263-PA	AATGCATTGTAAGCAGGATAGT	ACTATCCTGCTTACAATGCATT	Group1.23	301	-37119999	200.0
ame-mir-3776	GB42411	CG10440-PA	AGGAGGGGGGGAGAGAGAAGCG	GGCTCCTCCCTCTCCCCCTCCC	Group7.21	275	-37099998	180.0
ame-mir-3725-5p	GB45715	mid-PA	AAGGAAGAGAGAGAGAGAG	CTCTCTCTCTCTCTTCCTT	Group5.20	632	-37090000	185.0
ame-mir-3725-5p	GB55198	mirr-PB	AAGGAAGAGAGAGAGAGAG	CTCTCTCTCTCTCTTCCTT	Group11.6	484	-37090000	185.0
ame-mir-6012-3p	GB43335	na	TTCGGCGATGAGATCAGCCTGT	GCAGGCTGGTTTACATCGCTGGA	Group10.1	412	-37020000	151.0
ame-mir-3776	GB48816	Drl-2-PB	AGGAGGGGGGGAGAGAGAAGCG	CGCTTTTCTCTCTCTCTCTCTC	Group10.27	789	-36990002	144.0
ame-mir-6060-3p	GB44091	shot-PH	GTTGCCCCCTTGTCCCCGAGA	AGTCGGGGAGGGGGGGGCGCC	Group4.13	101	-36970001	143.0
ame-mir-3751-3p	GB53941	C15-PA	TTCGGGGGTGGTGGTGGAA	CTCCGCCGCCATCCCCGTG	Group1.42	830	-36869999	141.0
ame-mir-3776	GB50331	Tim17b-PA	AGGAGGGGGGGAGAGAGAAGCG	CTCTTCTCTCTCTCTCTCTCTT	Group1.3	18	-36840000	148.0
ame-mir-3776	GB54487	na	AGGAGGGGGGGAGAGAGAAGCG	AATCTATCTCTCTCCCCCTCTC	Group6.10	517	-36730000	162.0
ame-mir-3779	GB55519	na	GCCGGGCCTGCCGCTCGACACG	ACAAACGAGACGGCGGGCTTGGC	Group2.19	87	-36730000	140.0
ame-mir-3786-5p	GB44971	CG8142-PA	CTTGTCCTGGTTCATGTAGGGCGG	ACGCCCGTACCAGGATGCCAGGACAGG	Group11.18	818	-36650002	155.0
ame-mir-3776	GB51786	na	AGGAGGGGGGGAGAGAGAAGCG	TTTTTCTCTCTTCCTCCTCTCCT	Group12.6	35	-36639999	167.0
ame-mir-3753	GB43395	na	TGTCCGTTTCGGGACTCGACCG	GGGTTGGGTCCGAGATGGACG	GroupUn2753	133	-36610001	146.0
ame-mir-3739	GB40970	na	TTGGGAGGGGGAGAGAGCAGCT	AACTCTCTCTCTCTCTCCCAG	Group7.20	978	-36590000	166.0
ame-mir-3796	GB44042	na	GATCCTAAGGGGAGGAGAGGATTT	CCGTCCCCTCCTCCCCTTGGGTTA	Group4.13	492	-36590000	150.0
ame-mir-3751-3p	GB51622	sm-PU	TTCGGGGGTGGTGGTGGAA	CGCCACCACCGCCTCCGTT	Group1.37	206	-36560001	145.0
ame-mir-3776	GB41787	na	AGGAGGGGGGGAGAGAGAAGCG	CTCTCTCTCTCTCTTCCCTTCCT	Group8.9	122	-36540001	167.0
ame-mir-6066-5p	GB41636	na	AGGGAGAGGCCTCGTGACCACGGG	ACCGTGGATCGAGGGGAATCTCTCCTA	Group14.15	176	-36540001	152.0
ame-mir-3776	GB54143	CG6954-PF	AGGAGGGGGGGAGAGAGAAGCG	CGTTTTTCTTTCCCCCCTTTT	Group14.13	204	-36490002	142.0
ame-mir-6042-5p	GB50423	na	ACCACTGTACTATCGTCGCCTGC	GGCGGCGGCGATGGCGGCGGTGGC	Group4.9	632	-36490002	143.0
ame-mir-6063-3p	GB48516	unc-13-PB	GATCGATCGATCGATCGAA	CTCGATCGATCGATCGATC	Group6.16	879	-36480000	185.0
ame-mir-3776	GB40613	na	AGGAGGGGGGGAGAGAGAAGCG	TTCTTCTCGTCTTCCCTCTTCCT	Group12.13	788	-36439999	155.0
ame-mir-3772-5p	GB52714	na	GGGTTCGATTCCCAGGGCT	CTGCCCGGGAATCGAACCC	Group14.14	88	-36430000	172.0
ame-mir-6063-3p	GB45459	babo-PC	GATCGATCGATCGATCGAA	GACGATCGATCGATCGATC	Group6.37	637	-36430000	185.0
ame-mir-3776	GB55591	CG30069-PA	AGGAGGGGGGGAGAGAGAAGCG	CTCTCTCTCTCTCTCTTCCTCCT	Group2.19	654	-36410000	155.0
ame-mir-3049-5p	GB49360	Mlp60A-PE	TCGGGAAGGTAGTTGCGGCGGATT	CCACCGCCTCGCAATCCGTTGCCTTCCCGA	Group12.16	144	-36400002	163.0
ame-mir-3745	GB55465	Drep-1-PA	CGGGTGCCACCCCCCGGCCCGG	GCCATGTGGGGGGTGGGCGCCCT	Group2.19	1	-36380001	151.0
ame-mir-3776	GB41620	na	AGGAGGGGGGGAGAGAGAAGCG	TCCTTCTCTCTCTCTCTCTCTT	Group14.15	910	-36380001	148.0
ame-mir-3776	GB47384	na	AGGAGGGGGGGAGAGAGAAGCG	CGATCCTCCTCTCCCCCTCCT	Group1.29	665	-36380001	169.0
ame-mir-3776	GB55577	Prosap-PB	AGGAGGGGGGGAGAGAGAAGCG	TCCTTCTCTCTCTCTCTCTCTT	Group2.19	537	-36380001	148.0
ame-mir-3776	GB51559	na	AGGAGGGGGGGAGAGAGAAGCG	GACTTTTCTCTTCCTTCCTCCC	Group1.37	833	-36380001	160.0
ame-mir-6066-5p	GB44187	chm-PC	AGGGAGAGGCCTCGTGACCACGGG	GACGCCGACGGCGACGGCCTCTCCCT	Group4.13	30	-36380001	164.0
ame-mir-3776	GB56014	na	AGGAGGGGGGGAGAGAGAAGCG	CTCGTTTCCCTCCTCCTCCTCCT	Group3.1	141	-36369999	155.0
ame-mir-3786-5p	GB42201	mun-PK	CTTGTCCTGGTTCATGTAGGGCGG	CGTGCCTCGTGGATCAGGACGAG	Group1.34	139	-36330002	158.0
ame-mir-6050	GB40065	na	GCGGGTTGTGGAGGGTGGAA	CGCCAGCCTCCTACAGCCCGC	Group13.7	759	-36330002	157.0
ame-mir-3776	GB49753	CG42265-PE	AGGAGGGGGGGAGAGAGAAGCG	TCCTTCGTCGCTCCCTCCCCTCCT	Group2.18	619	-36299999	174.0
ame-mir-11-5p	GB48383	na	TGGAGCTCTGGCTGTGACTTGTG	AACGGGTTACCAGCCGGATGCTCCA	Group10.23	627	-36290001	144.0
ame-mir-3776	GB42166	na	AGGAGGGGGGGAGAGAGAAGCG	TGTTTCTCTCTCTTCCTCTCTG	Group1.1	831	-36240002	156.0
ame-mir-3776	GB53323	fdl-PC	AGGAGGGGGGGAGAGAGAAGCG	TCCTTCTCTCGTCCACTCCCCCCTCCA	Group9.12	482	-36240002	170.0
ame-mir-3776	GB53098	na	AGGAGGGGGGGAGAGAGAAGCG	GACGCCTCCTCCCTCCCCTCCC	Group4.5	552	-36209999	162.0
ame-mir-3741	GB50610	na	ACGAGAGGGGGAGAGAGAAGTA	TTTTTCTCTCTCTCTCTCTCGC	Group15.14	516	-36200001	176.0
ame-mir-3776	GB49902	SpdS-PC	AGGAGGGGGGGAGAGAGAAGCG	TTCTCTCTCTCTCTCCCTCTCTT	Group13.12	970	-36200001	155.0
ame-mir-6060-5p	GB44295	CG10804-PC	ACGGGTACGACGTTGGCAACGT	TCGTTGCCAGACGACTCGTATCCGT	Group7.22	92	-36200001	162.0
ame-mir-3739	GB42543	kek6-PB	TTGGGAGGGGGAGAGAGCAGCT	CTCTTCTCTCTTCCCCTCCCTC	Group7.9	95	-36189999	168.0
ame-mir-3049-3p	GB46816	NetB-PG	TCCGTCCAACTCCTTTCCGTCT	GGACGGAGAGGGGAGTGGAGGGG	GroupUn64	70	-36160000	143.0
ame-mir-3741	GB41658	na	ACGAGAGGGGGAGAGAGAAGTA	TCTTTCTCTCTCTCTCTCTCGA	Group14.15	250	-36160000	176.0
ame-mir-3776	GB43144	na	AGGAGGGGGGGAGAGAGAAGCG	CTCTTCTTTTTCCCCCACTCCT	Group11.20	639	-36160000	160.0
ame-mir-3776	GB54739	na	AGGAGGGGGGGAGAGAGAAGCG	ACGAATTCTTTTTCCCCCTCCT	Group13.3	401	-36160000	169.0
ame-mir-3785-5p	GB53646	Pc-PA	TCTCACGACGTGATAGCGGCGCC	TGAGTCGCTGTCACGTCGTGATA	Group3.9	540	-36130001	172.0
ame-mir-6056-5p	GB45842	dar1-PB	GAGGGACGAGGAGGGAGGTT	ATCCTCCCTCCCGTCCCGC	Group1.21	916	-36110001	156.0
ame-mir-3776	GB45152	verm-PE	AGGAGGGGGGGAGAGAGAAGCG	CTCTCTCTCTCTCTCTCTCTCCT	Group11.18	361	-36070000	155.0
ame-mir-3776	GB53073	na	AGGAGGGGGGGAGAGAGAAGCG	CTCTCTCTCTCTCTCTCTCTCCT	Group4.5	338	-36070000	155.0
ame-mir-3776	GB47781	CG2256-PC	AGGAGGGGGGGAGAGAGAAGCG	TTCTCTCTCTCTCTCTCTCTCCT	Group13.10	53	-36070000	155.0
ame-mir-3776	GB48246	na	AGGAGGGGGGGAGAGAGAAGCG	CTCTCTCTCTCTCTCTCTCTCCT	Group13.4	833	-36070000	155.0
ame-mir-3776	GB52933	kek5-PD	AGGAGGGGGGGAGAGAGAAGCG	CTCTCTCTCTCTCTCTCTCTCCT	Group6.23	354	-36070000	155.0
ame-mir-3723-3p	GB47444	na	CACGACGATATCTCCGGAACCGGA	ACCGGAGCTGAGATGTTCGTCGTG	Group1.29	937	-36020000	163.0
ame-mir-3776	GB43713	Cyp9f2-PA	AGGAGGGGGGGAGAGAGAAGCG	ATCTTCTCCCTTCCCCCTCTCCC	Group14.10	887	-36020000	167.0
ame-mir-3776	GB40957	na	AGGAGGGGGGGAGAGAGAAGCG	CGTCTCTCTCTCTCTCTCTCCG	Group1.9	936	-36020000	154.0
ame-mir-3776	GB46418	na	AGGAGGGGGGGAGAGAGAAGCG	TGCTTCCATCCCCTCCCCTCCT	Group1.23	231	-36020000	172.0
ame-mir-3739	GB42411	CG10440-PA	TTGGGAGGGGGAGAGAGCAGCT	GGCTCCTCCCTCTCCCCCTCCCTT	Group7.21	275	-36009998	159.0
ame-mir-3776	GB47122	Or13a-PA	AGGAGGGGGGGAGAGAGAAGCG	TCCTCCTCCTCCTCCCCTCCT	Group12.4	785	-35990002	174.0
ame-mir-3718b	GB45031	gcm-PB	TCGGGACAGGACAGGGGACAGA	ACTCTTCCCTCTCCTGTCCCGT	Group11.18	92	-35980000	180.0
ame-mir-3776	GB53459	na	AGGAGGGGGGGAGAGAGAAGCG	GGCCTCTCTCTCTCTCCCTCTC	Group9.12	790	-35970001	156.0
ame-mir-3739	GB55467	dpr7-PG	TTGGGAGGGGGAGAGAGCAGCT	TGCCGCTCTTTCCCCCTCCATT	Group2.19	517	-35930000	148.0
ame-mir-6060-5p	GB52540	na	ACGGGTACGACGTTGGCAACGT	TCGTTGCCGTTGTCGTAGCCGC	Group12.11	474	-35919998	152.0
ame-mir-3779	GB53644	Tob-PC	GCCGGGCCTGCCGCTCGACACG	GAGACCGAGCGGCTGGCGCGGC	Group3.9	16	-35910000	145.0
ame-mir-2788-5p	GB43302	BM-40-SPARC-PB	TGGGGTTTCTATGCGGCATGTGCC	CGCGCATGTCTGCGCAGAGACCTCG	Group7.17	167	-35790001	149.0
ame-mir-6050	GB50046	na	GCGGGTTGTGGAGGGTGGAA	GTCCACCCTCGCGATCCGC	Group15.19	499	-35790001	140.0
ame-mir-3739	GB41892	na	TTGGGAGGGGGAGAGAGCAGCT	AACTGCCTCTTCCTCCTCCCAT	Group8.9	161	-35779999	173.0
ame-mir-3776	GB45799	na	AGGAGGGGGGGAGAGAGAAGCG	ATCTTCCCTCCCCCCCCTCTT	GroupUn2192	79	-35770000	162.0
ame-mir-6060-5p	GB54116	na	ACGGGTACGACGTTGGCAACGT	GCGTAGTCGCGTCGTGCCCGT	Group14.13	454	-35770000	154.0
ame-mir-3776	GB47937	na	AGGAGGGGGGGAGAGAGAAGCG	AGACTCTCTCCCCTCCCCTCCC	Group15.16	469	-35759998	178.0
ame-mir-3785-5p	GB46555	na	TCTCACGACGTGATAGCGGCGCC	GGCGTCGTTTACACGTCGTGA	GroupUn4267	420	-35759998	161.0
ame-mir-3779	GB45715	mid-PA	GCCGGGCCTGCCGCTCGACACG	CTCGTCGAGTGGCTCGTCACGGCTCGGC	Group5.20	255	-35740002	141.0
ame-mir-3785-5p	GB53374	Con-PB	TCTCACGACGTGATAGCGGCGCC	CGCGTCGAAAACGCGTCGTGGGA	Group9.12	503	-35740002	157.0
ame-mir-3776	GB55830	Tdc2-PA	AGGAGGGGGGGAGAGAGAAGCG	CCCTCTCTCTCTCTCTCCCTCTT	Group3.8	821	-35730000	155.0
ame-mir-3776	GB43110	Cdep-PC	AGGAGGGGGGGAGAGAGAAGCG	CGACTACATCTCCCCCCCTCCC	Group11.20	152	-35720001	170.0
ame-mir-6050	GB44388	na	GCGGGTTGTGGAGGGTGGAA	GTCCACCCTGCCGCAGCCCTG	Group10.15	119	-35720001	141.0
ame-mir-3776	GB53453	na	AGGAGGGGGGGAGAGAGAAGCG	TTCTTCTCTTTCCCCTCTTCA	Group9.12	638	-35700001	150.0
ame-mir-3049-5p	GB41421	na	TCGGGAAGGTAGTTGCGGCGGATT	ATCGAGCCGCGGCTACGCTTCTCGT	Group6.20	234	-35669998	162.0
ame-mir-3788	GB54016	beat-IIa-PA	GTTCCGTTACCTCCTGTCCCTC	GAGGGGCAGGAGGAAAGGGAGA	Group9.7	72	-35669998	140.0
ame-mir-2-2-5p	GB53989	CASK-PB	CCCATCAGAGTGGTTGTGATGTG	GCGCGCACAACCCTCTCGATGGG	Group9.7	113	-35660000	140.0
ame-mir-3776	GB42896	na	AGGAGGGGGGGAGAGAGAAGCG	ACGTTCCCTTCCCCCCCTCCC	Group9.10	59	-35660000	173.0
ame-mir-3776	GB47524	na	AGGAGGGGGGGAGAGAGAAGCG	GGCTATCTTTTTCCTCCTCCTCCT	GroupUn20	445	-35650002	158.0
ame-mir-3739	GB52051	na	TTGGGAGGGGGAGAGAGCAGCT	CGTTGTAATCTCCCCCTCCCAC	Group12.17	843	-35610001	176.0
ame-mir-3776	GB40630	na	AGGAGGGGGGGAGAGAGAAGCG	TCCTCTCTCTCTCTCTCTCTCCT	Group12.13	847	-35610001	155.0
ame-mir-3739	GB45161	na	TTGGGAGGGGGAGAGAGCAGCT	TCCTGCTCACGTCCCCCTCCCTT	Group11.18	888	-35599998	163.0
ame-mir-3776	GB52750	CG5323-PA	AGGAGGGGGGGAGAGAGAAGCG	TTTCACTCTCTCTCCCTCTCCC	Group14.14	434	-35599998	165.0
ame-mir-3049-3p	GB49917	na	TCCGTCCAACTCCTTTCCGTCT	GGGCGGAGAGGGGAGGTGGACGTG	Group13.12	719	-35590000	151.0
ame-mir-3739	GB45151	serp-PC	TTGGGAGGGGGAGAGAGCAGCT	CTCTCTCTCTCTCCCTCCCTC	Group11.18	21	-35590000	162.0
ame-mir-3739	GB45659	na	TTGGGAGGGGGAGAGAGCAGCT	CTCTCTCTCTCTCCCTCCCTC	Group5.20	493	-35590000	162.0
ame-mir-3739	GB42326	CG32473-PA	TTGGGAGGGGGAGAGAGCAGCT	ATCTCTCTCTCTCCCTCCCTC	Group1.43	703	-35590000	162.0
ame-mir-3776	GB44735	Ugt86Dc-PA	AGGAGGGGGGGAGAGAGAAGCG	CGATTTTCTCTCTCCCTCTCTT	Group1.22	387	-35560001	155.0
ame-mir-3776	GB53801	msi-PH	AGGAGGGGGGGAGAGAGAAGCG	CCCTTCTCCCTTCCTCCCCTCCC	Group7.10	228	-35549999	179.0
ame-mir-3776	GB44407	na	AGGAGGGGGGGAGAGAGAAGCG	CTCTTCCCTCCCCTCCCCTCCT	Group5.1	561	-35540001	180.0
ame-mir-6056-5p	GB45713	Tg-PB	GAGGGACGAGGAGGGAGGTT	CTCCTCCCTCTCTCTGTCTCTC	Group5.20	321	-35520000	140.0
ame-mir-3776	GB44588	Bruce-PB	AGGAGGGGGGGAGAGAGAAGCG	TCCTTCTCTTCCTTCCCCCCTCAT	Group5.14	728	-35509998	163.0
ame-mir-3776	GB43140	stnA-PD	AGGAGGGGGGGAGAGAGAAGCG	TTCTTCTCTCTCCTCTTTCCTCTTCC	Group11.20	34	-35509998	143.0
ame-mir-3776	GB45658	mid-PA	AGGAGGGGGGGAGAGAGAAGCG	CCGTACTCCTTCCCCCCCTCTT	Group5.20	396	-35439999	159.0
ame-mir-3776	GB50462	na	AGGAGGGGGGGAGAGAGAAGCG	CCTCCCTCTCTCCCTTCCTCCC	Group4.9	816	-35419998	153.0
ame-mir-6056-5p	GB44729	na	GAGGGACGAGGAGGGAGGTT	AAGGACCCTCCTCGTCCTTC	Group1.22	214	-35400002	159.0
ame-mir-3739	GB43546	Amun-PK	TTGGGAGGGGGAGAGAGCAGCT	TCCTGCTCTCTCTCTCTCTCTC	Group14.9	192	-35389999	144.0
ame-mir-3739	GB55198	mirr-PB	TTGGGAGGGGGAGAGAGCAGCT	TCCTGCTCTCTCTCTCTCTCTC	Group11.6	471	-35389999	144.0
ame-mir-6046	GB54785	na	TCGACGAGAATTCCGTGACCGGT	NACGGTCGCGGCTCGTCGG	Group13.3	513	-35380001	160.0
ame-mir-3776	GB45481	na	AGGAGGGGGGGAGAGAGAAGCG	AACTCTCTCTCTTTCCCTCTCCC	GroupUn4037	726	-35369999	167.0
ame-mir-3776	GB47709	na	AGGAGGGGGGGAGAGAGAAGCG	TCTTTCTCTCTCTCCCTCTCTC	Group1.2	888	-35349998	160.0
ame-mir-278-3p	GB51932	na	TCGGTGGGACTTTCGTCCGTTT	TTTCGGGCGAAGGAGGCCCATCGA	Group1.31	619	-35310001	154.0
ame-mir-3776	GB41705	na	AGGAGGGGGGGAGAGAGAAGCG	AGTTTCTCTCTCTCTCTCTCTC	Group14.15	514	-35290001	144.0
ame-mir-3776	GB40869	na	AGGAGGGGGGGAGAGAGAAGCG	GGCTCCTCCTCCTCCTCCTCCT	Group1.20	439	-35290001	153.0
ame-mir-3776	GB49257	na	AGGAGGGGGGGAGAGAGAAGCG	TGCTTCTTCCTCCTCTTCCTCCT	GroupUn1149	497	-35279999	147.0
ame-mir-3776	GB40419	na	AGGAGGGGGGGAGAGAGAAGCG	TGAATATTTTTCCCCCCCTCCT	Group8.6	427	-35279999	174.0
ame-mir-3727-3p	GB51294	Scr-PB	TCGCGAACGCGCTCCCGCTAAA	TGTAACGGGATCGCGTTCGCGT	Group16.4	754	-35270000	184.0
ame-mir-3776	GB42642	na	AGGAGGGGGGGAGAGAGAAGCG	TTCTTCTCCCTCTCCTCTCCTCCG	Group9.10	349	-35270000	167.0
ame-mir-6050	GB42996	na	GCGGGTTGTGGAGGGTGGAA	TTCCACTTTCCACAACCTGT	Group4.10	854	-35250000	166.0
ame-mir-3739	GB42056	na	TTGGGAGGGGGAGAGAGCAGCT	CGTTGCTCTCTCTCTCTCTCTC	Group5.11	961	-35240002	140.0
ame-mir-3776	GB40278	CG17896-PB	AGGAGGGGGGGAGAGAGAAGCG	CTTTTCTCTCTCTCTCTCTCCC	Group13.14	514	-35240002	160.0
ame-mir-3741	GB48990	na	ACGAGAGGGGGAGAGAGAAGTA	CTCTCTCTCTCTCTCCCTCTCTC	Group1.15	954	-35230000	167.0
ame-mir-3741	GB53459	na	ACGAGAGGGGGAGAGAGAAGTA	GCCTCTCTCTCTCTCCCTCTCTC	Group9.12	791	-35230000	167.0
ame-mir-3741	GB45974	na	ACGAGAGGGGGAGAGAGAAGTA	GACTTTTTTTCCCCCCTCTCGT	Group16.8	253	-35220001	180.0
ame-mir-6056-5p	GB45715	mid-PA	GAGGGACGAGGAGGGAGGTT	CGCCTCCCTCCCTCCCTCCCTC	Group5.20	206	-35220001	140.0
ame-mir-3739	GB43719	alpha-catenin-related-PA	TTGGGAGGGGGAGAGAGCAGCT	TTTTTCTCTCTCCCTTTCCCAA	Group14.10	106	-35209999	156.0
ame-mir-3790-3p	GB52950	na	AGGAAGAGAGAGGGAGGAT	GACCTACCCTCTCTCTTCCT	Group6.23	755	-35200001	176.0
ame-mir-3751-3p	GB54094	bol-PA	TTCGGGGGTGGTGGTGGAA	TACCACCACCACCGCCGAC	Group14.13	770	-35189999	153.0
ame-mir-9b	GB45494	na	GCTTTGGTAATCTAGCTTTATGA	TCATAAAGCTAGGTTACCGGAGT	Group1.35	237	-35189999	169.0
ame-mir-3726	GB44041	dac-PG	AACGAGTGGTGGATGCCAGCGT	GGCCTGGCCTCCGCCACTCGTC	Group4.13	305	-35160000	183.0
ame-mir-6061-5p	GB40854	na	ACGTGGTACATGCCGAACGTTCGT	ACGAGCGTATCGTGCAAGGTACTACGT	Group1.10	22	-35150002	155.0
ame-mir-3776	GB54770	na	AGGAGGGGGGGAGAGAGAAGCG	CGCTTCCTCGCTACCCCCTCCC	Group13.3	543	-35130001	165.0
ame-mir-6060-3p	GB48059	EcR-PC	GTTGCCCCCTTGTCCCCGAGA	GGGGGGGGGGGGGGGGGCAGC	Group8.13	297	-35130001	149.0
ame-mir-6046	GB44116	CG12512-PA	TCGACGAGAATTCCGTGACCGGT	ACCGGTCGGGAACGGTTCGTCGG	Group4.13	667	-35110001	146.0
ame-mir-6056-5p	GB54012	na	GAGGGACGAGGAGGGAGGTT	TATCTTCCTCCTCCTCCCTC	Group9.7	625	-35099998	150.0
ame-mir-3741	GB42913	na	ACGAGAGGGGGAGAGAGAAGTA	CTCTCTCTCTCTCTCTCTCTCGA	Group9.10	158	-35090000	171.0
ame-mir-3745	GB43083	na	CGGGTGCCACCCCCCGGCCCGG	TGGTGACGGCGGCGGTGGCACCGC	Group11.20	615	-35090000	146.0
ame-mir-3790-3p	GB40869	na	AGGAAGAGAGAGGGAGGAT	TCCCTCCCTCTCTCTTTCT	Group1.20	171	-35090000	169.0
ame-mir-3741	GB52442	na	ACGAGAGGGGGAGAGAGAAGTA	CTCTCTCTCTCTCTCTCTCTCGC	Group2.17	927	-35080002	171.0
ame-mir-3776	GB48791	Cyt-c-p-PA	AGGAGGGGGGGAGAGAGAAGCG	TTCTTCTCTCTCTCTCTCTCTC	Group10.27	584	-35070000	148.0
ame-mir-3776	GB50223	CG31183-PA	AGGAGGGGGGGAGAGAGAAGCG	ATCTTCTCTCTCTCTCTCTCTC	Group15.19	394	-35070000	148.0
ame-mir-3776	GB55768	CG17266-PB	AGGAGGGGGGGAGAGAGAAGCG	TTCTTCTCTCTCTCTCTCTCTC	Group3.8	798	-35070000	148.0
ame-mir-3776	GB40213	na	AGGAGGGGGGGAGAGAGAAGCG	AACTGCTCTCCCCCCTCCTCCC	Group12.5	554	-35070000	168.0
ame-mir-6056-5p	GB50759	na	GAGGGACGAGGAGGGAGGTT	TTCCTCCTCCTCCGTCCCTC	Group2.11	107	-35070000	167.0
ame-mir-3776	GB43003	na	AGGAGGGGGGGAGAGAGAAGCG	CCGTACCCTCTCCCCCTTTCCT	Group1.16	804	-35060001	147.0
ame-mir-3779	GB52561	na	GCCGGGCCTGCCGCTCGACACG	CAGGAGTGGCAGGCGCGGC	GroupUn3463	1	-35060001	144.0
ame-mir-263b-3p	GB47588	CG6123-PB	CGTGGATCTTGCAATGCCATC	ATTGGCATTGCGGGATCCATG	Group16.5	599	-35049999	171.0
ame-mir-3739	GB50573	na	TTGGGAGGGGGAGAGAGCAGCT	TCGCGCTCTCCTCCCCTCCCTC	Group15.14	574	-35049999	158.0
ame-mir-3745	GB42102	na	CGGGTGCCACCCCCCGGCCCGG	GCTGGCTGGGAATCGGTGGCACCTA	GroupUn3490	374	-35049999	150.0
ame-mir-6048-3p	GB51314	na	AGAGGCGAGGTGGACCGACTG	ATGTCGGCCACCGCGCCTCT	Group16.4	601	-35049999	149.0
ame-mir-3741	GB42166	na	ACGAGAGGGGGAGAGAGAAGTA	TGTTTCTCTCTTCCCTTTTCGA	Group1.1	438	-35040001	160.0
ame-mir-3776	GB41240	Drip-PC	AGGAGGGGGGGAGAGAGAAGCG	TTTCTCTCTCTCTCTCTCTCCT	Group3.16	407	-35040001	154.0
ame-mir-3776	GB48109	CG3344-PA	AGGAGGGGGGGAGAGAGAAGCG	TATCTCTCTCTCTCTCTCTCCT	Group7.24	93	-35040001	154.0
ame-mir-6066-3p	GB40095	Dll-PB	CCTCTTCTCTCTCGTCCTC	GGAGAGGACGGGAGAGGAGG	Group13.7	964	-35040001	143.0
ame-mir-3776	GB51760	Cyt-b5-r-PB	AGGAGGGGGGGAGAGAGAAGCG	CATTTCTCCTCCTCCTCCTCCT	Group8.21	631	-35029999	157.0
ame-mir-6056-5p	GB50505	Ance-3-PB	GAGGGACGAGGAGGGAGGTT	CGTCCCCCTTCTCGTCTCTC	Group15.14	58	-35020000	158.0
ame-mir-3776	GB42300	na	AGGAGGGGGGGAGAGAGAAGCG	TAGAGCTGCTTTTCCCCCCTCCC	Group1.43	943	-35009998	168.0
ame-mir-3779	GB47784	na	GCCGGGCCTGCCGCTCGACACG	CCTGTTGAATAGCGGCGGGTTCGGA	Group13.10	970	-35000000	143.0
ame-mir-3776	GB41272	na	AGGAGGGGGGGAGAGAGAAGCG	CGCTTCCCTTCTCTTCCCTTCCC	GroupUn2688	644	-34970001	159.0
ame-mir-980-5p	GB41620	na	CGGCTCGTCATCGGGCACT	CGGTCCCGATGACGGGTCG	Group14.15	420	-34959999	143.0
ame-mir-3776	GB42638	na	AGGAGGGGGGGAGAGAGAAGCG	TCCTTCTCTCTCCTTCTCTCTC	Group9.10	173	-34950001	148.0
ame-mir-3776	GB50257	m-PA	AGGAGGGGGGGAGAGAGAAGCG	TTCTCTTCTCTTCCCCTTTCCT	Group15.19	311	-34950001	152.0
ame-mir-3739	GB44134	betaTub60D-PA	TTGGGAGGGGGAGAGAGCAGCT	CTCTCTCTCTTCCCCTTCCCG	Group4.13	475	-34939999	146.0
ame-mir-3776	GB45801	na	AGGAGGGGGGGAGAGAGAAGCG	ACGTTCTCTCTCTCTCTCTCTC	GroupUn394	622	-34919998	143.0
ame-mir-3776	GB55409	na	AGGAGGGGGGGAGAGAGAAGCG	TCTTTCTCTCTCTCTCTCTCCG	Group2.19	943	-34919998	160.0
ame-mir-317-5p	GB55629	capaR-PB	AGGGAGCCACTCTGCGTTCACT	CGTGAGCAAAGAGTGGCTTCCT	Group2.19	309	-34910000	164.0
ame-mir-3718a	GB55336	na	TCCCCTGTCCTGTCCCGATAG	GAATCGGGGGAGGGAGAGGGGA	Group1.32	310	-34910000	142.0
ame-mir-3776	GB46427	na	AGGAGGGGGGGAGAGAGAAGCG	GCGTTCTCTCTCTCTCTCTCTC	Group1.23	963	-34910000	143.0
ame-mir-3741	GB47709	na	ACGAGAGGGGGAGAGAGAAGTA	TCTTTCTCTCTCTCCCTCTCTC	Group1.2	888	-34900002	172.0
ame-mir-3751-3p	GB53454	na	TTCGGGGGTGGTGGTGGAA	CACCACCACCACCCCCCCC	Group9.12	914	-34900002	145.0
ame-mir-3776	GB50892	dve-PB	AGGAGGGGGGGAGAGAGAAGCG	AAAATCTCTCATCCCCCCCTCGG	Group10.26	679	-34900002	161.0
ame-mir-3751-3p	GB52552	na	TTCGGGGGTGGTGGTGGAA	ATTCACCACCACCTCCCGGC	Group12.11	829	-34889999	140.0
ame-mir-3776	GB50580	na	AGGAGGGGGGGAGAGAGAAGCG	CGATTCGTTCTCCCCCCCTTTT	Group15.14	21	-34869999	151.0
ame-mir-3779	GB41322	na	GCCGGGCCTGCCGCTCGACACG	TGTGTCGCAGCGTCGGGCTCGAA	Group5.18	553	-34869999	143.0
ame-mir-3776	GB44134	betaTub60D-PA	AGGAGGGGGGGAGAGAGAAGCG	CTCTCTCTCTCTCTTCCCCTTCC	Group4.13	471	-34849998	167.0
ame-mir-3776	GB44187	chm-PC	AGGAGGGGGGGAGAGAGAAGCG	GTCTTCTTCCTCCTCCTCCTCCT	Group4.13	141	-34820000	163.0
ame-mir-3786-5p	GB54519	na	CTTGTCCTGGTTCATGTAGGGCGG	ACGCGTTACATGTTGCAGGACAAG	Group8.7	804	-34799999	174.0
ame-mir-3741	GB44041	dac-PG	ACGAGAGGGGGAGAGAGAAGTA	TTCTGTCTCTCTCCCTCGCTCGT	Group4.13	482	-34779999	143.0
ame-mir-3049-3p	GB48278	Sp1-PD	TCCGTCCAACTCCTTTCCGTCT	CGATGGGGAGAGCGTTGGACGGA	Group13.4	781	-34770000	171.0
ame-mir-3049-5p	GB50581	na	TCGGGAAGGTAGTTGCGGCGGATT	CGATCGCCGCGATATATCTTCCGCGT	Group15.14	243	-34770000	144.0
ame-mir-6056-5p	GB50574	Osi16-PA	GAGGGACGAGGAGGGAGGTT	ACTTTCCTTCCTCGTCCTTC	Group15.14	119	-34759998	162.0
ame-mir-6060-3p	GB50405	na	GTTGCCCCCTTGTCCCCGAGA	TTTCGGGGATAATGGGGCACC	Group4.9	670	-34759998	163.0
ame-mir-3739	GB40520	na	TTGGGAGGGGGAGAGAGCAGCT	CTCTCTCTCTCTCCCTCTCGT	Group8.6	641	-34709999	150.0
ame-mir-3776	GB50332	CG11093-PD	AGGAGGGGGGGAGAGAGAAGCG	TTTTTTTCTCTTCCCTCCTCTT	Group1.3	223	-34709999	156.0
ame-mir-3776	GB49963	CG33511-PA	AGGAGGGGGGGAGAGAGAAGCG	CGTTTCTCCTTCTCCCTTTCT	Group15.19	452	-34689999	142.0
ame-mir-3776	GB41440	na	AGGAGGGGGGGAGAGAGAAGCG	TATTTCTCTTTCCCTTTCCTCCT	Group6.20	740	-34689999	151.0
ame-mir-3049-5p	GB51809	Mnt-PH	TCGGGAAGGTAGTTGCGGCGGATT	TGCCCGTCACGACTGCTATTCCCGA	Group1.14	306	-34680000	144.0
ame-mir-6046	GB44401	na	TCGACGAGAATTCCGTGACCGGT	ACCGGTAGCACGGGAGGGGTACTCGTTGA	Group5.1	860	-34680000	143.0
ame-mir-3776	GB53117	na	AGGAGGGGGGGAGAGAGAAGCG	TCGATCTCGTTTTCCCCCTCCT	Group4.5	604	-34669998	170.0
ame-mir-3776	GB54439	Sdc-PG	AGGAGGGGGGGAGAGAGAAGCG	ACGTTTCCTCTGCTGCTCCCTCCT	Group15.9	861	-34660000	146.0
ame-mir-3747b-3p	GB46321	Nf1-PD	CTGCTGGAAAAAAATCTCGCGGA	TCTGCGAGACTTTTTTTCAGCAG	GroupUn102	369	-34650002	177.0
ame-mir-3739	GB41513	na	TTGGGAGGGGGAGAGAGCAGCT	CCTTTCTCTCTTCCCCTCCCTC	Group6.20	676	-34639999	164.0
ame-mir-3776	GB42199	na	AGGAGGGGGGGAGAGAGAAGCG	CTCTCTCTTTCTCCCTCTCTCCC	Group1.34	878	-34639999	155.0
ame-mir-3776	GB51314	na	AGGAGGGGGGGAGAGAGAAGCG	CTCTCTCTTTCTCTCTCCCTCCC	Group16.4	946	-34639999	167.0
ame-mir-6066-3p	GB54308	CG16791-PA	CCTCTTCTCTCTCGTCCTC	TGAGGTGAGAGAGAAGAGG	Group16.2	644	-34639999	172.0
ame-mir-3776	GB48710	na	AGGAGGGGGGGAGAGAGAAGCG	TCTTTCTCTCTTTCCCTCTCTT	Group2.3	43	-34630001	156.0
ame-mir-6066-3p	GB52036	vg-PA	CCTCTTCTCTCTCGTCCTC	GAGGATGGGGAGAGGAGAGG	Group12.17	268	-34630001	152.0
ame-mir-3776	GB50289	Srp54k-PA	AGGAGGGGGGGAGAGAGAAGCG	TATTTTTCTCTCCTACCCTCCT	Group15.19	378	-34619999	156.0
ame-mir-3776	GB53494	na	AGGAGGGGGGGAGAGAGAAGCG	TCCTTCTCTCTCTCTCTCTCTC	Group9.12	836	-34610001	148.0
ame-mir-3776	GB50837	RhoGAP102A-PF	AGGAGGGGGGGAGAGAGAAGCG	CCCTTCTCTCTCTCTCTCTCTC	Group2.11	964	-34599998	148.0
ame-mir-3739	GB48133	ImpL3-PD	TTGGGAGGGGGAGAGAGCAGCT	CACTCTCTCTCTCTCCTCCCGT	Group7.24	577	-34590000	157.0
ame-mir-3741	GB49634	CG11396-PA	ACGAGAGGGGGAGAGAGAAGTA	GAATTCTCTCTCTTCCTTTCGT	Group4.1	724	-34590000	171.0
ame-mir-3776	GB40612	na	AGGAGGGGGGGAGAGAGAAGCG	TTCTTTTTTCTCCCCCCATCCC	Group12.13	305	-34580002	160.0
ame-mir-3776	GB51302	pb-PD	AGGAGGGGGGGAGAGAGAAGCG	GACTTATTTCCTCTCCCCCCTCCT	Group16.4	876	-34580002	170.0
ame-mir-3726	GB44017	Rgk2-PA	AACGAGTGGTGGATGCCAGCGT	GCGCGAGCATTCACCACTCGGT	Group4.13	610	-34570000	160.0
ame-mir-3776	GB47544	na	AGGAGGGGGGGAGAGAGAAGCG	TCCTTCCCTTCTTCCCTCCTCCT	GroupUn4368	66	-34529999	163.0
ame-mir-3049-3p	GB48759	na	TCCGTCCAACTCCTTTCCGTCT	TGGTGGGGAGGAGCGAGTGGATGGA	Group10.27	894	-34520000	143.0
ame-mir-3776	GB48158	CG15160-PA	AGGAGGGGGGGAGAGAGAAGCG	CACTCTCTCTCTCTCTCTCTCCG	Group7.24	506	-34520000	155.0
ame-mir-3776	GB54117	na	AGGAGGGGGGGAGAGAGAAGCG	CTCTTCCTTCTCCCCCGCTTCT	Group14.13	610	-34490002	140.0
ame-mir-6066-5p	GB46716	na	AGGGAGAGGCCTCGTGACCACGGG	CCGACGGTTTCGAGGCCTCTCGAC	Group5.9	891	-34490002	143.0
ame-mir-34-3p	GB54394	na	CGACCGCTATCGGCACTGCAATT	GAGGACGGAGCCGGTGGTGGTCG	Group16.2	252	-34470001	142.0
ame-mir-3741	GB55768	CG17266-PB	ACGAGAGGGGGAGAGAGAAGTA	TTCTTCTCTCTCTCTCTCTCTC	Group3.8	798	-34470001	160.0
ame-mir-3741	GB48793	na	ACGAGAGGGGGAGAGAGAAGTA	CTCTTCTCTCTCTCTCTCTCTC	Group10.27	821	-34470001	160.0
ame-mir-3741	GB55428	na	ACGAGAGGGGGAGAGAGAAGTA	TTCTTCTCTCTCTCTCTCTCTC	Group2.19	382	-34470001	160.0
ame-mir-3776	GB42437	na	AGGAGGGGGGGAGAGAGAAGCG	CACGTCTCTCTCTCTCTCTCTC	Group7.21	639	-34470001	140.0
ame-mir-3776	GB41534	na	AGGAGGGGGGGAGAGAGAAGCG	TACGTCTCTCTCTCTCTCTCTC	GroupUn2331	137	-34470001	140.0
ame-mir-6060-3p	GB41572	na	GTTGCCCCCTTGTCCCCGAGA	TACGGGGGGGAGGGGGGCAAT	GroupUn3337	919	-34470001	169.0
ame-mir-3049-5p	GB43385	na	TCGGGAAGGTAGTTGCGGCGGATT	TGGCCGCTGTTAATTAACCCCTTCCCGA	Group2.13	829	-34450001	167.0
ame-mir-3776	GB46506	na	AGGAGGGGGGGAGAGAGAAGCG	GTGCTCTCTCTCTCTTTCCTCCG	Group1.23	866	-34450001	145.0
ame-mir-6066-3p	GB41695	Sox100B-PA	CCTCTTCTCTCTCGTCCTC	AAGGACGCGAGAGAGGAGG	Group14.15	418	-34450001	161.0
ame-mir-3776	GB53929	wb-PG	AGGAGGGGGGGAGAGAGAAGCG	GTCTCATTTCTCCCCCCCTCTC	Group1.42	887	-34430000	164.0
ame-mir-3776	GB50542	na	AGGAGGGGGGGAGAGAGAAGCG	TGCGGGCCCCTCCCCCCCTCCC	Group15.14	880	-34419998	167.0
ame-mir-6056-5p	GB46625	na	GAGGGACGAGGAGGGAGGTT	CCGCTCCCTCCCTCGTCCCCT	Group11.1	840	-34419998	156.0
ame-mir-6066-3p	GB42444	na	CCTCTTCTCTCTCGTCCTC	GAGGAGGAGGGGGAGGAGG	Group7.21	577	-34419998	141.0
ame-mir-6066-3p	GB41376	jdp-PB	CCTCTTCTCTCTCGTCCTC	GAGGAGGAGGGGGAGGAGG	Group5.18	882	-34419998	141.0
ame-mir-3776	GB42505	na	AGGAGGGGGGGAGAGAGAAGCG	GCACGCTCCTCCTCCTCCTCCT	Group6.18	526	-34410000	146.0
ame-mir-3776	GB53573	na	AGGAGGGGGGGAGAGAGAAGCG	TCTTTGTCTCTTCTCCCCTCCA	Group6.32	920	-34410000	180.0
ame-mir-3739	GB54487	na	TTGGGAGGGGGAGAGAGCAGCT	TCTATCTCTCTCCCCCTCTCTT	Group6.10	519	-34400002	149.0
ame-mir-3776	GB41704	CG10737-PU	AGGAGGGGGGGAGAGAGAAGCG	TCGTTCTCTCTCTCTCTCTCTC	Group14.15	713	-34400002	143.0
ame-mir-3776	GB42983	FucTA-PB	AGGAGGGGGGGAGAGAGAAGCG	TCGTTCTCTCTCTCTCTCTCTC	Group4.10	256	-34400002	143.0
ame-mir-6061-3p	GB52555	CG43444-PD	GACGTTGCACGTTACCACGCCG	TGGCGTTACGTGTCGTGCAACGTC	Group12.11	142	-34400002	167.0
ame-mir-3725-5p	GB50962	vvl-PA	AAGGAAGAGAGAGAGAGAG	CTCTCTTTCTCTCTTCCTT	Group10.26	666	-34389999	181.0
ame-mir-3739	GB55816	CG13375-PB	TTGGGAGGGGGAGAGAGCAGCT	TGCTGTTCTTTATATAGCCCCCTCCCCG	Group3.8	891	-34380001	143.0
ame-mir-3743-3p	GB44479	na	TCGTGACTTTCTTTTCAGCCCCT	GGGGGGGGAGAGGGGAGTCGTGG	Group5.14	748	-34380001	141.0
ame-mir-3739	GB52267	na	TTGGGAGGGGGAGAGAGCAGCT	CTCATCTCTCTCCCCCTCCTCC	Group1.6	688	-34369999	149.0
ame-mir-3739	GB54308	CG16791-PA	TTGGGAGGGGGAGAGAGCAGCT	TGCTGCTCCTCTTCCTCCTAC	Group16.2	360	-34349998	162.0
ame-mir-3727-3p	GB43206	na	TCGCGAACGCGCTCCCGCTAAA	GATAGTCGGGACTGCGTTCGCGC	Group11.20	240	-34340000	179.0
ame-mir-3739	GB48879	na	TTGGGAGGGGGAGAGAGCAGCT	CTCTCTCTCTCTCTCTCCCAT	Group5.4	610	-34340000	166.0
ame-mir-3739	GB43724	na	TTGGGAGGGGGAGAGAGCAGCT	TCCTTCTCTCTCTCCCCTCCCCA	Group14.10	242	-34340000	163.0
ame-mir-3741	GB42638	na	ACGAGAGGGGGAGAGAGAAGTA	TCCTTCTCTCTCCTTCTCTCTC	Group9.10	173	-34340000	160.0
ame-mir-3741	GB41986	fd96Ca-PA	ACGAGAGGGGGAGAGAGAAGTA	CGCTTCTCTCTCTCTCTCTCTT	Group8.17	140	-34340000	160.0
ame-mir-3718a	GB49684	bi-PE	TCCCCTGTCCTGTCCCGATAG	TTCACGGGGCACGGAGAGGGGG	Group7.5	486	-34330002	140.0
ame-mir-3776	GB50395	na	AGGAGGGGGGGAGAGAGAAGCG	AACTCTCTCTCTCTCTCTCTCCA	Group4.9	771	-34320000	155.0
ame-mir-3049-3p	GB52042	bves-PD	TCCGTCCAACTCCTTTCCGTCT	GGACGGAGAGGAAAGTTAGACGGG	Group12.17	696	-34299999	151.0
ame-mir-3741	GB49276	CG3655-PD	ACGAGAGGGGGAGAGAGAAGTA	CTCTCTCTCTCTCCCCCTCTTCT	Group1.40	196	-34299999	155.0
ame-mir-6046	GB51747	na	TCGACGAGAATTCCGTGACCGGT	AACGGCCGCGGAATCGCTCGGTCGA	Group8.21	451	-34299999	140.0
ame-mir-3741	GB47288	na	ACGAGAGGGGGAGAGAGAAGTA	TGTTTCTCTCTCTCTCTGTCGT	Group11.16	360	-34290001	144.0
ame-mir-3776	GB50415	CG31140-PF	AGGAGGGGGGGAGAGAGAAGCG	TGTTTTTCTCCCTCCTCTCCC	Group4.9	561	-34290001	158.0
ame-mir-3741	GB53858	na	ACGAGAGGGGGAGAGAGAAGTA	TTGCTCTCTCTCTCTCTCTTGT	Group13.9	772	-34279999	154.0
ame-mir-3727-3p	GB50860	na	TCGCGAACGCGCTCCCGCTAAA	ATTAGCAGGGGAATTCCGCGTTCGCGT	Group2.11	256	-34270000	163.0
ame-mir-3776	GB42056	na	AGGAGGGGGGGAGAGAGAAGCG	TTCTCTCTCTCTCTCTCTCTCCC	Group5.11	31	-34270000	155.0
ame-mir-3776	GB43939	na	AGGAGGGGGGGAGAGAGAAGCG	CTCTCTCTCTCTCTCTCTCTCCC	Group11.3	147	-34270000	155.0
ame-mir-3776	GB53471	cg-PJ	AGGAGGGGGGGAGAGAGAAGCG	CTCTCTCTCTCTCTCTCTCTCCC	Group9.12	690	-34270000	155.0
ame-mir-3776	GB49667	na	AGGAGGGGGGGAGAGAGAAGCG	GTCTCTCTCTCTCTCTCTCTCCC	Group11.5	767	-34270000	155.0
ame-mir-3779	GB53868	na	GCCGGGCCTGCCGCTCGACACG	CCGTTTGCGGAGGTGGGCCCGGC	Group13.9	859	-34270000	157.0
ame-mir-3725-5p	GB44328	Rgk3-PC	AAGGAAGAGAGAGAGAGAG	CTCTCTCTCTCTCTTTCTT	Group7.22	31	-34259998	169.0
ame-mir-3725-5p	GB44159	Dscam-PAX	AAGGAAGAGAGAGAGAGAG	CTCTCTCTCTCTCTTTCTT	Group4.13	42	-34259998	169.0
ame-mir-3725-5p	GB52756	CG42249-PB	AAGGAAGAGAGAGAGAGAG	CTCTCTCTCTCTCTTTCTT	Group14.14	347	-34259998	169.0
ame-mir-3725-5p	GB45247	na	AAGGAAGAGAGAGAGAGAG	CTCTCTCTCTCTCTTTCTT	Group11.18	185	-34259998	169.0
ame-mir-6056-5p	GB44441	na	GAGGGACGAGGAGGGAGGTT	ACCCTCCCTCCCTCCCTCCCTT	Group5.14	770	-34240002	140.0
ame-mir-6056-5p	GB54076	CG10026-PD	GAGGGACGAGGAGGGAGGTT	TCCCTCCCTCCCTCCCTCCCTC	GroupUn3462	561	-34240002	140.0
ame-mir-6056-5p	GB45509	Wnt6-PC	GAGGGACGAGGAGGGAGGTT	TCCCTCCCTCCCTCCCTCCCTC	Group1.35	375	-34240002	140.0
ame-mir-6056-5p	GB41549	Tis11-PB	GAGGGACGAGGAGGGAGGTT	CCCCTCCCTCCCTCCCTCCCTT	Group13.15	869	-34240002	140.0
ame-mir-6000b	GB42910	na	TAGAGACGAGTAGTACCCACGAG	CTCGTGGGTCTACGCCCTCGTCTCCC	Group9.10	741	-34230000	150.0
ame-mir-3739	GB52786	n-syb-PK	TTGGGAGGGGGAGAGAGCAGCT	TACTGTTCTCTCTCTCTCTCTC	Group14.14	81	-34220001	140.0
ame-mir-6045-5p	GB55854	CG5087-PB	ATTCACTGGACGGCAATGGGCT	AGCCCATTGGTGCCCGGTGAAT	Group3.8	685	-34220001	164.0
ame-mir-3739	GB42609	na	TTGGGAGGGGGAGAGAGCAGCT	GGTTGCTGCTTCCCCTCCCTC	Group9.10	544	-34209999	150.0
ame-mir-3739	GB48046	CG4382-PB	TTGGGAGGGGGAGAGAGCAGCT	CGTTGTTCTTTCCTCCTCCTTC	Group8.13	414	-34200001	148.0
ame-mir-3776	GB48138	na	AGGAGGGGGGGAGAGAGAAGCG	CACGCCGAGTTCCCCCCCTCCC	Group7.24	446	-34189999	161.0
ame-mir-3776	GB54772	na	AGGAGGGGGGGAGAGAGAAGCG	CGCTTTTCCTTCCTCCCCACCG	Group13.3	594	-34189999	148.0
ame-mir-3776	GB47120	SIFR-PC	AGGAGGGGGGGAGAGAGAAGCG	CGCTTCTTCCACCCCCTCCC	Group12.4	195	-34180000	164.0
ame-mir-3776	GB46390	na	AGGAGGGGGGGAGAGAGAAGCG	ACGTTGTTTTTTCCCTCCTCCT	Group10.14	957	-34169998	159.0
ame-mir-6066-5p	GB45528	DMAP1-PB	AGGGAGAGGCCTCGTGACCACGGG	GCCGTGCCGTGAGGACTCTCTCG	Group1.35	641	-34169998	156.0
ame-mir-3776	GB46574	na	AGGAGGGGGGGAGAGAGAAGCG	AAATACTCTTCCCCCCCTCCC	GroupUn4923	264	-34160000	173.0
ame-mir-3776	GB42733	na	AGGAGGGGGGGAGAGAGAAGCG	CTCTCTCTCTCTCTTTCTCTCCT	Group9.10	334	-34160000	151.0
ame-mir-980-5p	GB43450	na	CGGCTCGTCATCGGGCACT	GGTGGTCGCGTGACGAGCCG	Group2.7	346	-34160000	160.0
ame-mir-3725-5p	GB53867	esg-PA	AAGGAAGAGAGAGAGAGAG	CTCTCTCTCTCTCTTCTTT	Group13.9	710	-34150002	169.0
ame-mir-6046	GB44315	CG3409-PB	TCGACGAGAATTCCGTGACCGGT	ACTGGTCGAGGAAACTCGTCGA	Group7.22	25	-34150002	167.0
ame-mir-3049-5p	GB48391	na	TCGGGAAGGTAGTTGCGGCGGATT	GGTCAATCGCGACACCTTCCTGA	Group10.23	855	-34130001	156.0
ame-mir-3776	GB40069	dpr13-PB	AGGAGGGGGGGAGAGAGAAGCG	TTTTTCTCTCCCGTTTTCCCCTCCC	Group13.7	879	-34130001	167.0
ame-mir-3722	GB54016	beat-IIa-PA	CCGATTCGAGGTGTGACGGTT	GGCAGTCGGACCTCGAATCGG	Group9.7	606	-34119999	175.0
ame-mir-3776	GB52908	na	AGGAGGGGGGGAGAGAGAAGCG	CGTTATTCACTCCTCCCCTCTT	Group15.11	704	-34110001	156.0
ame-mir-3776	GB54459	na	AGGAGGGGGGGAGAGAGAAGCG	ATTTTCTCTCTCTCTCTCTCTT	Group6.10	37	-34099998	144.0
ame-mir-3776	GB50293	na	AGGAGGGGGGGAGAGAGAAGCG	TTTTTCTCTCTCTCTCTCTCTT	Group5.13	118	-34099998	144.0
ame-mir-3776	GB53475	na	AGGAGGGGGGGAGAGAGAAGCG	TTTTTCTCTCTCTCTCTCTCTT	Group9.12	180	-34099998	144.0
ame-mir-3795	GB41696	na	GCGTCGACACGTTGGACGTGTT	TGCACGTCCGACGTAGTCGAGTT	Group14.15	645	-34099998	147.0
ame-mir-6048-3p	GB41343	dally-PB	AGAGGCGAGGTGGACCGACTG	TCCTCGGTCCACCTCGATTCT	Group5.18	343	-34099998	142.0
ame-mir-3776	GB42268	CG42750-PB	AGGAGGGGGGGAGAGAGAAGCG	GCCCCATTCCTCCCCCCCTCCC	Group14.8	115	-34090000	168.0
ame-mir-6045-3p	GB49226	CG14894-PA	CATGTCGCCGTCCAGTCAGAGTCT	CATTTATCTTTGGACGGCGACATG	Group7.12	634	-34090000	173.0
ame-mir-3725-5p	GB44139	CG10947-PC	AAGGAAGAGAGAGAGAGAG	CTCTCTCTCTCTCTTCCCC	Group4.13	389	-34060001	165.0
ame-mir-3739	GB54063	na	TTGGGAGGGGGAGAGAGCAGCT	CGCTCTCTCTCTCCCTCTCTC	Group11.12	487	-34060001	146.0
ame-mir-3776	GB40659	desat2-PA	AGGAGGGGGGGAGAGAGAAGCG	ACCTCTCTCTCTCTCTCTCTCCG	Group12.13	559	-34060001	155.0
ame-mir-3741	GB44119	capu-PG	ACGAGAGGGGGAGAGAGAAGTA	TTTCTCTCTCTCTCTCTCTCGC	Group4.13	815	-34049999	170.0
ame-mir-3776	GB40661	na	AGGAGGGGGGGAGAGAGAAGCG	TCTTTCTCTCTCTCTCTCTCTT	Group12.13	399	-34049999	144.0
ame-mir-3776	GB54783	CG9706-PB	AGGAGGGGGGGAGAGAGAAGCG	TCTTTCTCTCTCTCTCTCTCTT	Group13.3	198	-34049999	144.0
ame-mir-3776	GB55396	CG32694-PC	AGGAGGGGGGGAGAGAGAAGCG	TCTTTCTCTCTCTCTCTCTCTT	Group2.19	344	-34049999	144.0
ame-mir-3776	GB53570	CG4096-PB	AGGAGGGGGGGAGAGAGAAGCG	TCTTTCTCTCTCTCTCTCTCTT	Group6.32	671	-34049999	144.0
ame-mir-3739	GB46128	sick-PL	TTGGGAGGGGGAGAGAGCAGCT	CTCTCTCTCTCTCTCTCCCGC	Group3.18	184	-34040001	150.0
ame-mir-3776	GB50422	na	AGGAGGGGGGGAGAGAGAAGCG	CGTTCCTCCCTCCCCCCTTTCG	Group4.9	411	-34040001	148.0
ame-mir-3776	GB44579	Git-PA	AGGAGGGGGGGAGAGAGAAGCG	TGGTTCTCTCTCTCTCTCTCTC	Group5.14	723	-34029999	143.0
ame-mir-3785-5p	GB49684	bi-PE	TCTCACGACGTGATAGCGGCGCC	GTCGTCGTCGTCGTCGTCGTGGGG	Group7.5	307	-34029999	156.0
ame-mir-3741	GB43262	na	ACGAGAGGGGGAGAGAGAAGTA	CTCTTCTCTCTCTCTCTCTCCA	Group7.2	30	-34009998	160.0
ame-mir-3788	GB40116	na	GTTCCGTTACCTCCTGTCCCTC	TTTGGGCAGGAAGGTAACGGAGA	Group13.7	76	-34000000	166.0
ame-mir-3727-3p	GB42913	na	TCGCGAACGCGCTCCCGCTAAA	GAAAGTTGGGGGTGTGTTCGCGC	Group9.10	290	-33990002	170.0
ame-mir-6066-5p	GB50417	na	AGGGAGAGGCCTCGTGACCACGGG	TGCGTGGACGCGCCACCCTCTCCCC	Group4.9	85	-33990002	165.0
ame-mir-3739	GB54988	Nha1-PB	TTGGGAGGGGGAGAGAGCAGCT	GCCTGCCCTCTCGCCCCCTCCCCG	Group1.41	15	-33980000	159.0
ame-mir-3776	GB43724	na	AGGAGGGGGGGAGAGAGAAGCG	TGCGATTCTCTTCTCCCCTCTG	Group14.10	187	-33980000	157.0
ame-mir-6056-5p	GB42826	na	GAGGGACGAGGAGGGAGGTT	ATCGTCCTTCCTCGTCCCTG	Group9.10	277	-33980000	178.0
ame-mir-3739	GB40521	CG16879-PA	TTGGGAGGGGGAGAGAGCAGCT	CTCTCTCTCTCTTTCTCCCGA	Group8.6	204	-33959999	146.0
ame-mir-3741	GB43383	na	ACGAGAGGGGGAGAGAGAAGTA	CTCTACTTCTCTCTCTCTCTCTA	Group2.13	817	-33959999	143.0
ame-mir-3049-5p	GB53644	Tob-PC	TCGGGAAGGTAGTTGCGGCGGATT	CATCCGATCGGAGCTCACCTTCCTGC	Group3.9	295	-33939999	160.0
ame-mir-3739	GB46549	na	TTGGGAGGGGGAGAGAGCAGCT	CTCTCCTCTCTTCTTCTCCCAG	GroupUn2308	800	-33939999	168.0
ame-mir-6046	GB41642	na	TCGACGAGAATTCCGTGACCGGT	ATCGATCGCGGCTTCTCGTCGA	Group14.15	708	-33939999	171.0
ame-mir-6056-5p	GB50584	na	GAGGGACGAGGAGGGAGGTT	CACCACCCCCTCGTTCCTC	Group15.14	328	-33939999	152.0
ame-mir-3049-5p	GB45770	na	TCGGGAAGGTAGTTGCGGCGGATT	CTTCCGCCGGTCTAGCTAACAGCCCTTCTCGA	Group6.2	453	-33910000	144.0
ame-mir-3723-3p	GB43167	na	CACGACGATATCTCCGGAACCGGA	CTATGAATCGGAGATATTGTCGTG	Group11.20	61	-33900002	165.0
ame-mir-3725-5p	GB42635	CG34429-PA	AAGGAAGAGAGAGAGAGAG	GTCTCTCTCTCTCTTCCTC	Group9.10	820	-33900002	185.0
ame-mir-3776	GB55311	na	AGGAGGGGGGGAGAGAGAAGCG	ACCTTCCTCCCCTCCCCTCCC	Group1.32	871	-33900002	174.0
ame-mir-3727-3p	GB46082	na	TCGCGAACGCGCTCCCGCTAAA	AACAGCGGCGATCGCGTTTGCGA	Group6.15	521	-33880001	162.0
ame-mir-3739	GB52302	na	TTGGGAGGGGGAGAGAGCAGCT	TACTCGATGCCTCCCCCTCCCGA	Group5.2	553	-33880001	151.0
ame-mir-6056-5p	GB42332	CG13197-PA	GAGGGACGAGGAGGGAGGTT	GTCCCCCCTCCTCGTCCTCG	Group1.43	112	-33880001	146.0
ame-mir-3776	GB49135	na	AGGAGGGGGGGAGAGAGAAGCG	AGCCGCTTCGATCCCCCCTCCC	Group3.4	660	-33869999	153.0
ame-mir-3785-5p	GB41321	na	TCTCACGACGTGATAGCGGCGCC	ATCGGCGGCGTCGCGTCGTGGGC	Group5.18	252	-33869999	157.0
ame-mir-6056-5p	GB48969	na	GAGGGACGAGGAGGGAGGTT	TATTTCCTTCCTCGTTCCTT	Group1.15	200	-33869999	162.0
ame-mir-3776	GB53526	na	AGGAGGGGGGGAGAGAGAAGCG	CTCTCTCTTTCTTCCTCCCTTCT	Group6.32	789	-33849998	151.0
ame-mir-6042-5p	GB52002	CG32354-PA	ACCACTGTACTATCGTCGCCTGC	TCGGGCGACGGAAGAAGAAACAGTGGG	Group12.17	592	-33849998	160.0
ame-mir-87-2-3p	GB51287	abd-A-PD	TCTGGGTGAGCAAAGTTTCAGG	GAGACTTTGCTCACCCGGT	Group16.4	1	-33840000	175.0
ame-mir-3741	GB44735	Ugt86Dc-PA	ACGAGAGGGGGAGAGAGAAGTA	CGATTTTCTCTCTCCCTCTCTT	Group1.22	387	-33830002	167.0
ame-mir-3741	GB49850	na	ACGAGAGGGGGAGAGAGAAGTA	TTCTTCTCTCTCTCTCTCTCTT	GroupUn4164	830	-33830002	160.0
ame-mir-3776	GB44022	CG17856-PA	AGGAGGGGGGGAGAGAGAAGCG	CGCTTTTTTTCCCCCCCCCCCC	Group4.13	434	-33830002	148.0
ame-mir-3734	GB40552	na	TTTCGCACGGGAGGACGTTAG	CAAGCGTCTTCTCGTGCGAAT	Group8.6	798	-33820000	183.0
ame-mir-3751-3p	GB42291	na	TTCGGGGGTGGTGGTGGAA	ATCTACTACCGGCCCCGAG	Group1.43	951	-33810001	141.0
ame-mir-3776	GB50586	Sb-PA	AGGAGGGGGGGAGAGAGAAGCG	CTCTCTCTCTCTCTCTCTCTCCA	Group15.14	832	-33799999	155.0
ame-mir-3776	GB40689	na	AGGAGGGGGGGAGAGAGAAGCG	TTAAACGCTTCCCTCCCCTCCT	Group12.13	286	-33799999	161.0
ame-mir-3776	GB51492	na	AGGAGGGGGGGAGAGAGAAGCG	ATCATCATCATCTCCCTCCCTCCT	Group3.7	443	-33799999	158.0
ame-mir-3776	GB42232	na	AGGAGGGGGGGAGAGAGAAGCG	CCCTCTCTCTCTCTCTCTCTCCC	Group1.34	358	-33799999	155.0
ame-mir-3776	GB47138	slo-PX	AGGAGGGGGGGAGAGAGAAGCG	ATAACGTGTCTCTCCCCCTCCC	Group9.3	879	-33799999	168.0
ame-mir-3776	GB42150	CG2812-PA	AGGAGGGGGGGAGAGAGAAGCG	TTCTCTCTCTCTCTCTCTCTCCA	Group1.1	345	-33799999	155.0
ame-mir-3776	GB41002	timeout-PA	AGGAGGGGGGGAGAGAGAAGCG	CCGTGCTCCTTTTTCCCCCTCCC	Group4.11	574	-33790001	166.0
ame-mir-3776	GB54009	na	AGGAGGGGGGGAGAGAGAAGCG	ATTCTCTCCCTCCTCCTCTCCT	Group9.7	743	-33790001	162.0
ame-mir-6060-3p	GB54408	D2R-PB	GTTGCCCCCTTGTCCCCGAGA	TACCGGGGGGGGGGGGCGAT	GroupUn4635	444	-33790001	148.0
ame-mir-6046	GB42304	kn-PD	TCGACGAGAATTCCGTGACCGGT	ACCGTCCGCGGAATGATTTTCGTCGG	Group1.43	236	-33779999	152.0
ame-mir-276-5p	GB45721	na	AGCGAGGTATAGAGTTCCTACG	TGTAGGTCTATTCTGTACCTCGTT	Group5.20	20	-33770000	155.0
ame-mir-3718a	GB53217	na	TCCCCTGTCCTGTCCCGATAG	CTCGCGGGACGGCACAGGGGC	Group1.7	353	-33770000	173.0
ame-mir-3718a	GB52242	na	TCCCCTGTCCTGTCCCGATAG	CTCGCGGGACGGCACAGGGGC	GroupUn4561	353	-33770000	173.0
ame-mir-3049-3p	GB48463	na	TCCGTCCAACTCCTTTCCGTCT	AGGAGGAAAGAAGTTGGACGGA	Group14.5	617	-33759998	182.0
ame-mir-3776	GB48278	Sp1-PD	AGGAGGGGGGGAGAGAGAAGCG	TGATTCTCTCTCTCTCTCTCTT	Group13.4	37	-33759998	143.0
ame-mir-6054	GB55124	na	CACGGTTGAACGATGTGACGGT	ATCGTCGCAATCGTTCGATCGTT	GroupUn4207	120	-33759998	155.0
ame-mir-6066-3p	GB49451	MED28-PA	CCTCTTCTCTCTCGTCCTC	GAGGACGAGGCGGAGGAGG	Group15.13	64	-33750000	141.0
ame-mir-3776	GB45731	CG6463-PA	AGGAGGGGGGGAGAGAGAAGCG	CCCTTTCTTTTTCCCCCCTTCT	Group5.20	706	-33730000	160.0
ame-mir-6050	GB40066	na	GCGGGTTGTGGAGGGTGGAA	CACCACCCCCTGCAACCCGT	Group13.7	853	-33730000	174.0
ame-mir-3741	GB44395	na	ACGAGAGGGGGAGAGAGAAGTA	TTCGTCTCTCTCCCTTCTCTCGC	Group5.1	660	-33720001	167.0
ame-mir-3776	GB50874	ken-PA	AGGAGGGGGGGAGAGAGAAGCG	CGAATCTCTTTCCCCTCTCCT	Group10.26	560	-33709999	156.0
ame-mir-6061-3p	GB49076	CG8671-PB	GACGTTGCACGTTACCACGCCG	ATGGGTGGTAACGTGTAATCGTT	Group3.4	858	-33709999	140.0
ame-mir-3739	GB48216	TpnC25D-PA	TTGGGAGGGGGAGAGAGCAGCT	GGCTGCACACTCTCTTCCTCCTAT	Group13.4	36	-33700001	155.0
ame-mir-3776	GB50149	na	AGGAGGGGGGGAGAGAGAAGCG	CTTTTCTTTCTCTCTCCTCTCCT	Group15.19	294	-33700001	163.0
ame-mir-6066-3p	GB49739	na	CCTCTTCTCTCTCGTCCTC	GGGGAGGGGAGAGGGGAGG	Group2.6	981	-33700001	141.0
ame-mir-14-5p	GB55760	A2bp1-PF	GGGGGTGAGAAACTGGCTTGGCT	CGGGCGGCCAGCCTCTCTCGCCCCC	Group3.8	879	-33689999	149.0
ame-mir-3725-5p	GB45152	verm-PE	AAGGAAGAGAGAGAGAGAG	CTCTCTCTCTCTCTCTCCTT	Group11.18	365	-33689999	149.0
ame-mir-3725-5p	GB48109	CG3344-PA	AAGGAAGAGAGAGAGAGAG	CTCTCTCTCTCTCTCTCCTT	Group7.24	96	-33689999	149.0
ame-mir-3725-5p	GB40096	na	AAGGAAGAGAGAGAGAGAG	CTCTCTCTCTCTCTCTCCTT	Group13.7	721	-33689999	149.0
ame-mir-3725-5p	GB42545	na	AAGGAAGAGAGAGAGAGAG	CTCTCTCTCTCTCTCTCCTT	Group7.9	163	-33689999	149.0
ame-mir-3776	GB41568	na	AGGAGGGGGGGAGAGAGAAGCG	TTTTTCTCTCTCCTTCGTTCCTCCG	Group2.9	868	-33689999	143.0
ame-mir-3776	GB45713	Tg-PB	AGGAGGGGGGGAGAGAGAAGCG	TGCTTCTCTTTCCACCCTTTTT	Group5.20	897	-33680000	140.0
ame-mir-3741	GB42543	kek6-PB	ACGAGAGGGGGAGAGAGAAGTA	CTCTTCTCTCTTCCCCTCCCTC	Group7.9	95	-33669998	144.0
ame-mir-3776	GB52355	na	AGGAGGGGGGGAGAGAGAAGCG	CTCTTCTCTTTGTCCTCTTCCT	Group2.17	196	-33669998	152.0
ame-mir-6060-3p	GB52555	CG43444-PD	GTTGCCCCCTTGTCCCCGAGA	AGACGGGAGGGAAGGGGGCAAG	Group12.11	461	-33669998	169.0
ame-mir-6061-3p	GB51853	unk-PD	GACGTTGCACGTTACCACGCCG	CTGCGTGGTAATGTGTAACGAC	Group1.14	298	-33669998	160.0
ame-mir-3776	GB50396	na	AGGAGGGGGGGAGAGAGAAGCG	ATCTTTCCTCTCTCCCTCTCCC	Group4.9	396	-33660000	168.0
ame-mir-6054	GB46633	na	CACGGTTGAACGATGTGACGGT	TCCGTCGAGCGGGCGACCGTG	Group11.1	974	-33650002	142.0
ame-mir-3751-3p	GB47786	na	TTCGGGGGTGGTGGTGGAA	CACCACCTTTCACCCCCGAT	Group13.10	258	-33639999	164.0
ame-mir-3739	GB42148	na	TTGGGAGGGGGAGAGAGCAGCT	CGTTGCTCTCTTTGCTCTCCCGC	Group1.1	119	-33630001	147.0
ame-mir-283-3p	GB41924	na	CAGGATTCTTGCTGGTATCCGG	ACGGATACCACCTGGAATCCTG	GroupUn4634	689	-33619999	180.0
ame-mir-3776	GB53343	na	AGGAGGGGGGGAGAGAGAAGCG	CGTTTCCTTTTTCTCCCTTCCT	Group9.12	191	-33619999	156.0
ame-mir-14-5p	GB54774	arm-PF	GGGGGTGAGAAACTGGCTTGGCT	GACCGAGCTGGTTCCATTCTCACCTTC	Group13.3	964	-33599998	140.0
ame-mir-3741	GB56000	na	ACGAGAGGGGGAGAGAGAAGTA	CCTTTCTCTCTCTCTCTCTTGA	Group3.1	552	-33599998	160.0
ame-mir-3776	GB47702	na	AGGAGGGGGGGAGAGAGAAGCG	AATTTCTTTCCTTCCCCCTCCA	Group1.2	372	-33599998	176.0
ame-mir-3779	GB53110	na	GCCGGGCCTGCCGCTCGACACG	CGTGGCGAAGCCGTGATTGGCCCGGC	Group4.5	490	-33599998	150.0
ame-mir-6056-5p	GB47056	na	GAGGGACGAGGAGGGAGGTT	CTCCTCCTTCCCTCGTCTCTT	Group3.15	777	-33599998	161.0
ame-mir-6066-3p	GB52757	na	CCTCTTCTCTCTCGTCCTC	AGGGGAGAGAGAGAGGGGG	Group14.14	182	-33599998	141.0
ame-mir-6066-5p	GB42464	na	AGGGAGAGGCCTCGTGACCACGGG	CTGGTGGACACGTTCGTCCTCTCCCT	Group7.21	942	-33590000	168.0
ame-mir-2-2-5p	GB42442	na	CCCATCAGAGTGGTTGTGATGTG	GACATCGCGGCCACTCTGATAAA	Group7.21	148	-33580002	153.0
ame-mir-3776	GB55736	arm-PF	AGGAGGGGGGGAGAGAGAAGCG	CTCTCTCTCTCTTTCTCTCTCCT	GroupUn4212	188	-33580002	151.0
ame-mir-3776	GB42635	CG34429-PA	AGGAGGGGGGGAGAGAGAAGCG	GTCTCTCTCTCTCTTCCTCTTCT	Group9.10	820	-33580002	151.0
ame-mir-3776	GB40155	dpr7-PG	AGGAGGGGGGGAGAGAGAAGCG	AGTCTCTCTCTCTCTCTCTCCA	Group13.7	874	-33580002	154.0
ame-mir-6048-3p	GB52720	na	AGAGGCGAGGTGGACCGACTG	GCGTTGGTCTCATCTTGCCTCC	Group14.14	610	-33580002	162.0
ame-mir-3720-3p	GB41088	na	AGAGTCATAGTTACGCTGAGTATG	CGTACTCGCGTCACACTGTGACTCT	GroupUn4866	853	-33570000	162.0
ame-mir-3741	GB41401	CG31064-PB	ACGAGAGGGGGAGAGAGAAGTA	ATACTCTCTCTCTCTCTCTCTG	Group9.4	103	-33570000	150.0
ame-mir-263b-5p	GB46397	na	CTTGGCACTGGAAGAATTCACAGA	CGGGTGTATCTTCCGGTGCCGAG	Group10.14	475	-33560001	163.0
ame-mir-3776	GB42144	na	AGGAGGGGGGGAGAGAGAAGCG	CTCTTACCTCTCCCTCCCCCTCCC	Group1.1	521	-33540001	175.0
ame-mir-3795	GB54143	CG6954-PF	GCGTCGACACGTTGGACGTGTT	ATACCGTTCGACGTGTCCGACGG	Group14.13	687	-33529999	146.0
ame-mir-6066-3p	GB43592	na	CCTCTTCTCTCTCGTCCTC	GGGGGGGGGGGAGAGGAGG	Group14.9	974	-33529999	149.0
ame-mir-3739	GB53545	na	TTGGGAGGGGGAGAGAGCAGCT	GACTCTCTCTCTCTCTCTCAG	Group6.32	263	-33520000	150.0
ame-mir-6065-5p	GB40370	na	CGGGGGGAACCGCATTCCAGAGT	TCTCTCGAGTACGGTTCCCTCGG	Group8.6	521	-33509998	149.0
ame-mir-3776	GB41708	na	AGGAGGGGGGGAGAGAGAAGCG	CACGGTATTCTCCCCCCTTCCC	Group14.15	69	-33500000	155.0
ame-mir-3776	GB54549	Mal-B1-PA	AGGAGGGGGGGAGAGAGAAGCG	CCGATTTCTCCCCCCACCTCCC	Group8.7	810	-33500000	146.0
ame-mir-3776	GB54696	na	AGGAGGGGGGGAGAGAGAAGCG	CGCCCCTCTTCCTCTCCCTCCT	GroupUn205	422	-33490002	153.0
ame-mir-3776	GB47060	na	AGGAGGGGGGGAGAGAGAAGCG	TTTTTCTTTCCCCTCCCCTCCC	Group3.15	659	-33490002	180.0
ame-mir-3739	GB53572	na	TTGGGAGGGGGAGAGAGCAGCT	CCCTGCTCTCTCTTTCTCTCTC	Group6.32	324	-33480000	140.0
ame-mir-3776	GB55013	Nxt1-PA	AGGAGGGGGGGAGAGAGAAGCG	CCACCCTCTCTCTCCCTCTCTT	Group1.41	827	-33470001	149.0
ame-mir-3776	GB47493	Dr-PA	AGGAGGGGGGGAGAGAGAAGCG	AACTTCGTGCTCCCTCCTCTCCT	Group1.29	394	-33459999	155.0
ame-mir-6056-5p	GB55424	na	GAGGGACGAGGAGGGAGGTT	TCCCTCCCTCCCATCCCTC	Group2.19	217	-33450001	144.0
ame-mir-3741	GB48102	ACXD-PA	ACGAGAGGGGGAGAGAGAAGTA	TACTTCCTCCTCTCCCTCTCTC	Group7.24	399	-33439999	156.0
ame-mir-3776	GB43137	na	AGGAGGGGGGGAGAGAGAAGCG	GCGAACTCTCGTCTCCCTCTCTT	Group11.20	562	-33439999	140.0
ame-mir-3776	GB45067	na	AGGAGGGGGGGAGAGAGAAGCG	TTCTTTTACTTTTCCCTCCCTCCT	Group11.18	120	-33439999	159.0
ame-mir-6063-3p	GB55124	na	GATCGATCGATCGATCGAA	TTCGTATCGATCGATCGATC	GroupUn4207	152	-33439999	176.0
ame-mir-3739	GB50396	na	TTGGGAGGGGGAGAGAGCAGCT	CTTTCCTCTCTCCCTCTCCCCT	Group4.9	398	-33430000	152.0
ame-mir-3739	GB52063	CG8147-PA	TTGGGAGGGGGAGAGAGCAGCT	CGACCCTCTCTCTCCCTCCCCT	Group12.17	33	-33430000	161.0
ame-mir-3751-3p	GB40793	na	TTCGGGGGTGGTGGTGGAA	TAGTTCCGCCACCCCCGAA	Group1.10	439	-33430000	166.0
ame-mir-3776	GB47290	na	AGGAGGGGGGGAGAGAGAAGCG	ACTTTATATCTCCCCCCCTCTC	Group11.16	979	-33430000	164.0
ame-mir-6061-3p	GB44252	Nipped-B-PF	GACGTTGCACGTTACCACGCCG	GCGTGCTGGTATGCGTGCGACGTT	Group7.6	116	-33430000	158.0
ame-mir-3776	GB52224	kug-PC	AGGAGGGGGGGAGAGAGAAGCG	CTCTCTTTTTTTCCCCCCTCCC	Group6.24	280	-33419998	176.0
ame-mir-3776	GB44947	DCX-EMAP-PC	AGGAGGGGGGGAGAGAGAAGCG	CGATTCTCTCTCTCTCTCTCTC	Group11.18	959	-33419998	143.0
ame-mir-3753	GB51612	na	TGTCCGTTTCGGGACTCGACCG	GGCGCGAGTCCACGCCAACGGACG	Group1.37	500	-33410000	164.0
ame-mir-6046	GB41638	na	TCGACGAGAATTCCGTGACCGGT	CTTGGTCGCGAGATTAATTTTCGTCGA	Group14.15	471	-33400002	155.0
ame-mir-6049	GB42893	na	AGGAACGGAGGAATAGACGGT	GCCGTCTGTTCCACCGTTCTA	Group9.10	296	-33400002	167.0
ame-mir-13b-5p	GB51305	na	TCGTCAAATTGGTTGTGGCGTG	AATGCCACAATCGATTTGATGT	Group16.4	812	-33389999	172.0
ame-mir-3739	GB46936	na	TTGGGAGGGGGAGAGAGCAGCT	CTCTCTCTCTCTCCCTCTCTC	Group3.5	341	-33389999	146.0
ame-mir-3739	GB42638	na	TTGGGAGGGGGAGAGAGCAGCT	CCCTCTCTCTCTCCCTCTCTC	Group9.10	154	-33389999	146.0
ame-mir-3739	GB47709	na	TTGGGAGGGGGAGAGAGCAGCT	TCTTTCTCTCTCTCCCTCTCTC	Group1.2	888	-33389999	148.0
ame-mir-3739	GB53459	na	TTGGGAGGGGGAGAGAGCAGCT	CTCTCTCTCTCTCCCTCTCTC	Group9.12	793	-33389999	146.0
ame-mir-3725-5p	GB51808	na	AAGGAAGAGAGAGAGAGAG	CTCTCTCTCTCTCTATCCTT	Group1.14	535	-33380001	149.0
ame-mir-3739	GB53640	na	TTGGGAGGGGGAGAGAGCAGCT	CTGGGCTCTTTTCCCTCCTCCCGG	Group3.9	694	-33380001	153.0
ame-mir-3739	GB43488	na	TTGGGAGGGGGAGAGAGCAGCT	CCCTGCTCTCCTCTCTCCCTG	Group2.7	411	-33369999	146.0
ame-mir-3739	GB49750	trn-PA	TTGGGAGGGGGAGAGAGCAGCT	TAACGCTCTCTCCCTTCCCTCCCCC	Group2.18	469	-33369999	153.0
ame-mir-3776	GB50838	na	AGGAGGGGGGGAGAGAGAAGCG	TTCTCTTTCTCTCTCTCTCTCCT	Group2.11	837	-33369999	151.0
ame-mir-3776	GB53582	trc-PB	AGGAGGGGGGGAGAGAGAAGCG	GTCTCTCTTTCTCTCTCTCTCCT	Group6.32	751	-33369999	151.0
ame-mir-3776	GB45198	na	AGGAGGGGGGGAGAGAGAAGCG	TCCTTCTCCTTCTCCTTCTCCT	Group11.18	32	-33369999	152.0
ame-mir-6066-3p	GB53571	na	CCTCTTCTCTCTCGTCCTC	GAGGGCGAGAGAGAGAGAGA	Group6.32	947	-33369999	145.0
ame-mir-3739	GB52215	na	TTGGGAGGGGGAGAGAGCAGCT	CAATGCCTCTCCCCCTCTCTC	Group6.14	71	-33360001	145.0
ame-mir-3741	GB51470	na	ACGAGAGGGGGAGAGAGAAGTA	TCCTCTCTCTCTCCTCCTCTCTC	GroupUn2911	19	-33360001	167.0
ame-mir-3741	GB41620	na	ACGAGAGGGGGAGAGAGAAGTA	TCCTTCTCTCTCTCTCTCTCTT	Group14.15	910	-33360001	160.0
ame-mir-279c-5p	GB43273	nAcRalpha-7E-PB	GACGGGTGCACTCTGGTATCATG	TTTGATGTCAGAGTGCATCTCGTA	Group7.17	448	-33349998	145.0
ame-mir-3741	GB49772	na	ACGAGAGGGGGAGAGAGAAGTA	TACTTCTTCTCTCTCTCTCTCTT	Group2.18	386	-33349998	151.0
ame-mir-6060-3p	GB40153	na	GTTGCCCCCTTGTCCCCGAGA	CGTCGGGGAGAGAAGGGGGGGCAGA	Group13.7	688	-33349998	146.0
ame-mir-985-5p	GB48275	Cam-PD	AACGATCGATCGATCGACA	GATCGATCGATCGATCGTT	Group13.4	237	-33330002	185.0
ame-mir-3741	GB46624	na	ACGAGAGGGGGAGAGAGAAGTA	AACTTTTTTTTCCCCGTCTCGA	Group11.1	827	-33299999	156.0
ame-mir-3741	GB42056	na	ACGAGAGGGGGAGAGAGAAGTA	TGCTCTCTCTCTCTCTCTCTCTG	Group5.11	964	-33279999	151.0
ame-mir-3741	GB54774	arm-PF	ACGAGAGGGGGAGAGAGAAGTA	TTCTTTTCTCTCTCTCTCTCTC	Group13.3	202	-33279999	156.0
ame-mir-6056-5p	GB53097	na	GAGGGACGAGGAGGGAGGTT	TCTCTCGTTTCTCGTCCCTC	Group4.5	681	-33270000	170.0
ame-mir-3776	GB48990	na	AGGAGGGGGGGAGAGAGAAGCG	TTCCTCTCTCTCTCTCTCTCCC	Group1.15	949	-33259998	156.0
ame-mir-3776	GB49233	orb2-PA	AGGAGGGGGGGAGAGAGAAGCG	AACTCCTCCTCCTCCTCCTCCT	Group7.12	65	-33259998	153.0
ame-mir-6045-3p	GB43141	stnB-PF	CATGTCGCCGTCCAGTCAGAGTCT	TGCCTGTGACTGGACGCGTGGCGTT	Group11.20	95	-33259998	140.0
ame-mir-3776	GB41696	na	AGGAGGGGGGGAGAGAGAAGCG	GTTCTCTCTCTCTCTCTCTCCC	Group14.15	665	-33250000	154.0
ame-mir-3776	GB48879	na	AGGAGGGGGGGAGAGAGAAGCG	TTTCTCTCTCTCTCTCTCTCCC	Group5.4	607	-33240002	154.0
ame-mir-317-5p	GB50046	na	AGGGAGCCACTCTGCGTTCACT	CGTGGGCGTGGGTGGCTCCAC	Group15.19	54	-33220001	150.0
ame-mir-3776	GB46937	na	AGGAGGGGGGGAGAGAGAAGCG	AGCTTCAACCTTCCCTCCCTCCC	Group3.5	258	-33220001	155.0
ame-mir-2788-5p	GB40101	na	TGGGGTTTCTATGCGGCATGTGCC	GGCGCATCCGCGGCCACGGAAACCCGC	Group13.7	662	-33209999	144.0
ame-mir-6066-5p	GB40322	na	AGGGAGAGGCCTCGTGACCACGGG	TATGTGGTGACGAGGCTCTCATA	GroupUn5128	433	-33209999	144.0
ame-mir-3723-3p	GB55403	CG42492-PA	CACGACGATATCTCCGGAACCGGA	ACGGAGCCCGGAGTGATCGTCGTT	Group2.19	30	-33200001	169.0
ame-mir-3739	GB54657	okr-PA	TTGGGAGGGGGAGAGAGCAGCT	ATCAGCGCTGCTTTCCCTCCCAG	Group15.10	890	-33200001	167.0
ame-mir-3739	GB45928	na	TTGGGAGGGGGAGAGAGCAGCT	CTCTCTCTCTCTTCCTCTCAA	Group16.8	903	-33200001	162.0
ame-mir-3776	GB54765	Cyp18a1-PB	AGGAGGGGGGGAGAGAGAAGCG	TGTTTTTCTCTCTCTCTCTCTG	Group13.3	25	-33200001	140.0
ame-mir-3741	GB53547	na	ACGAGAGGGGGAGAGAGAAGTA	TTTTTCTCTCTCTCTCTCTCTG	Group6.32	875	-33189999	156.0
ame-mir-3741	GB49902	SpdS-PC	ACGAGAGGGGGAGAGAGAAGTA	TTCTCTCTCTCTCTCCCTCTCTT	Group13.12	970	-33189999	167.0
ame-mir-3776	GB40169	CCHa1r-PA	AGGAGGGGGGGAGAGAGAAGCG	AGCTTCTTCCCCCCCACTCCC	Group13.7	787	-33189999	146.0
ame-mir-6056-5p	GB49923	na	GAGGGACGAGGAGGGAGGTT	TGTCTCCCTTCCGTTCCTC	Group13.12	807	-33180000	152.0
ame-mir-6056-5p	GB48391	na	GAGGGACGAGGAGGGAGGTT	CCCCTCCTTTGCCTCGTCCCTG	Group10.23	380	-33169998	173.0
ame-mir-6060-3p	GB42867	na	GTTGCCCCCTTGTCCCCGAGA	GGGAGGGGGGGAGGGGGCAGT	Group9.10	489	-33169998	153.0
ame-mir-928	GB44059	CG10166-PA	CTGGCTGTGGAAGCTGGCGAA	GTCGCAAGCTTCGCCGCGGCCAG	Group4.13	836	-33169998	142.0
ame-mir-3776	GB55435	na	AGGAGGGGGGGAGAGAGAAGCG	GTCTTCTCTCTCTTTCTCTCTC	Group2.19	103	-33160000	144.0
ame-mir-3751-3p	GB55867	na	TTCGGGGGTGGTGGTGGAA	CTTCGCCACCAACCCCCGTT	Group1.39	920	-33150002	148.0
ame-mir-6066-3p	GB47252	na	CCTCTTCTCTCTCGTCCTC	GGGGAGAGAGAGAGAGGAGG	Group11.16	793	-33150002	152.0
ame-mir-3725-5p	GB53494	na	AAGGAAGAGAGAGAGAGAG	CTCTCTCTCTTTCTTCCTC	Group9.12	849	-33139999	181.0
ame-mir-3725-5p	GB45130	na	AAGGAAGAGAGAGAGAGAG	CTCTCTTTCTCTCTTCCTC	Group11.18	396	-33139999	181.0
ame-mir-3741	GB55409	na	ACGAGAGGGGGAGAGAGAAGTA	TCTTTCTCTCTCTCTCTCTCCG	Group2.19	943	-33139999	156.0
ame-mir-3776	GB47785	na	AGGAGGGGGGGAGAGAGAAGCG	CGCCGCTCTTTTCTTCCCTCTT	Group13.10	288	-33139999	141.0
ame-mir-3786-5p	GB52442	na	CTTGTCCTGGTTCATGTAGGGCGG	TCGCGCCTCGAGGACGAGGACGAG	Group2.17	385	-33139999	147.0
ame-mir-3790-3p	GB45928	na	AGGAAGAGAGAGGGAGGAT	TGTCTCTCTCTCTCTTCCT	Group16.8	900	-33139999	177.0
ame-mir-6045-3p	GB40406	na	CATGTCGCCGTCCAGTCAGAGTCT	TCATTCTAGGCTGGTTCGGCGACTTG	Group8.6	334	-33139999	144.0
ame-mir-2796-5p	GB55162	CG6398-PA	AGGGGTTTCTATCGGCCTCCAG	CTGGAGGTCGATCGTAAATCCCA	Group11.6	183	-33130001	163.0
ame-mir-3776	GB45201	na	AGGAGGGGGGGAGAGAGAAGCG	CTCTTCTGTCTCCTTTCCCCCTCTC	Group11.18	949	-33130001	159.0
ame-mir-3718a	GB51258	sty-PB	TCCCCTGTCCTGTCCCGATAG	AGGAAAGGGCGGGGCAGGGGG	Group16.4	939	-33119999	151.0
ame-mir-3739	GB53858	na	TTGGGAGGGGGAGAGAGCAGCT	TTTTGCTCTCTCTCTCTCTCTT	Group13.9	770	-33119999	140.0
ame-mir-3739	GB41722	na	TTGGGAGGGGGAGAGAGCAGCT	TTTTGCTCTCTCTCTCTCTCTC	Group14.15	451	-33119999	140.0
ame-mir-3779	GB42885	CG34127-PB	GCCGGGCCTGCCGCTCGACACG	CGTGGCGAGATTCATGGCCCGGG	Group9.10	923	-33119999	159.0
ame-mir-263b-5p	GB41734	Reck-PB	CTTGGCACTGGAAGAATTCACAGA	ACTGTGATTCTTCTAGTGCCTAA	Group14.15	205	-33110001	160.0
ame-mir-3751-3p	GB43606	na	TTCGGGGGTGGTGGTGGAA	CACCACCACCTCCTCCGAC	Group14.9	2	-33110001	161.0
ame-mir-3776	GB54472	na	AGGAGGGGGGGAGAGAGAAGCG	CGGACCCCTCTCCCCCCCTCGT	Group6.10	674	-33110001	157.0
ame-mir-3776	GB51935	na	AGGAGGGGGGGAGAGAGAAGCG	TCCTTTCCTTTCCCCCCCTCGA	Group1.31	675	-33110001	164.0
ame-mir-3776	GB49850	na	AGGAGGGGGGGAGAGAGAAGCG	AGCTTCTCTCTTTTTTTCTCCC	GroupUn4164	588	-33090000	140.0
ame-mir-3739	GB52355	na	TTGGGAGGGGGAGAGAGCAGCT	GCGTGCCTCTCTTCCCCTTCCTC	Group2.17	52	-33080002	146.0
ame-mir-3739	GB40177	na	TTGGGAGGGGGAGAGAGCAGCT	GGCTTCTCTCCCCCCTCCTCCCCT	GroupUn1780	10	-33080002	151.0
ame-mir-3739	GB47874	na	TTGGGAGGGGGAGAGAGCAGCT	TATCGCTTTCTCCCTCCTCCCCT	Group8.1	120	-33080002	157.0
ame-mir-3776	GB52943	na	AGGAGGGGGGGAGAGAGAAGCG	CATTTCGTCGTTCCCTCCCTCCT	Group6.23	657	-33080002	159.0
ame-mir-3739	GB54021	na	TTGGGAGGGGGAGAGAGCAGCT	TCTTGCTCTCTCTCTCTCTCTC	Group9.7	132	-33070000	140.0
ame-mir-3785-5p	GB52866	na	TCTCACGACGTGATAGCGGCGCC	GGCGTCGTTTACAACGTCGTGACT	GroupUn4823	73	-33070000	152.0
ame-mir-3790-3p	GB46633	na	AGGAAGAGAGAGGGAGGAT	CTCCTCTCTTTCTCTTCCT	Group11.1	525	-33060001	177.0
ame-mir-3727-3p	GB50174	na	TCGCGAACGCGCTCCCGCTAAA	TTGTGCGGGTATGCGTTCGTGA	Group15.19	555	-33049999	154.0
ame-mir-3776	GB48772	Ipk2-PA	AGGAGGGGGGGAGAGAGAAGCG	AATTTCTCCCCCTGCCCCCCTCCC	Group10.27	51	-33049999	167.0
ame-mir-6060-3p	GB44199	Neto-PA	GTTGCCCCCTTGTCCCCGAGA	TCAAGGGGGGAGGGGGGCACA	Group4.13	475	-33049999	149.0
ame-mir-3739	GB53449	lola-PB	TTGGGAGGGGGAGAGAGCAGCT	CCCTGCTCTCCTCGTCTCCCGT	Group9.12	779	-33040001	148.0
ame-mir-3739	GB41694	iPLA2-VIA-PD	TTGGGAGGGGGAGAGAGCAGCT	CTCTCCCTCTCCCCCTCTCCG	Group14.15	84	-33040001	142.0
ame-mir-3741	GB53867	esg-PA	ACGAGAGGGGGAGAGAGAAGTA	TGTTTCTCTCTCTCTCTCTCTC	Group13.9	699	-33040001	156.0
ame-mir-3776	GB42936	na	AGGAGGGGGGGAGAGAGAAGCG	ACGTTCCTTCTCCTTCTCCTCCT	Group10.11	669	-33040001	154.0
ame-mir-6066-5p	GB47701	na	AGGGAGAGGCCTCGTGACCACGGG	TGCGTGGATCGCGCACGCCTTTCCTG	Group1.2	159	-33040001	148.0
ame-mir-3776	GB51467	na	AGGAGGGGGGGAGAGAGAAGCG	TCTTCTCGCTTCCCCGCTCTT	GroupUn2288	1	-33029999	140.0
ame-mir-6066-3p	GB53672	fax-PC	CCTCTTCTCTCTCGTCCTC	GAGGAGGAGAGAGGAAGAGG	Group3.9	249	-33020000	152.0
ame-mir-3725-5p	GB55736	arm-PF	AAGGAAGAGAGAGAGAGAG	CTCTCTCTCTCTCTTTCTC	GroupUn4212	186	-33009998	169.0
ame-mir-3725-5p	GB55731	na	AAGGAAGAGAGAGAGAGAG	CTCTCTCTCTCTCTTTCTC	Group12.3	349	-33009998	169.0
ame-mir-3725-5p	GB53772	na	AAGGAAGAGAGAGAGAGAG	CTCTCTCTCTCTCTTTCTC	Group7.10	71	-33009998	169.0
ame-mir-3725-5p	GB41620	na	AAGGAAGAGAGAGAGAGAG	CTCTCTCTCTCTCTTTCTC	Group14.15	917	-33009998	169.0
ame-mir-3725-5p	GB52942	na	AAGGAAGAGAGAGAGAGAG	CTCTCTCTCTCTCTTTCTC	Group6.23	230	-33009998	169.0
ame-mir-3725-5p	GB54785	na	AAGGAAGAGAGAGAGAGAG	CTCTCTCTCTCTCTTTCTC	Group13.3	106	-33009998	169.0
ame-mir-3725-5p	GB49683	na	AAGGAAGAGAGAGAGAGAG	CTCTCTCTCTCTCTTTCTC	Group7.5	979	-33009998	169.0
ame-mir-3725-5p	GB41986	fd96Ca-PA	AAGGAAGAGAGAGAGAGAG	CTCTCTCTCTCTCTTTCTC	Group8.17	147	-33009998	169.0
ame-mir-3725-5p	GB47782	na	AAGGAAGAGAGAGAGAGAG	CTCTCTCTCTCTCTTTCTC	Group13.10	923	-33009998	169.0
ame-mir-3725-5p	GB49783	na	AAGGAAGAGAGAGAGAGAG	CTCTCTCTCTCTCTTTCTC	Group2.18	859	-33009998	169.0
ame-mir-3725-5p	GB55347	na	AAGGAAGAGAGAGAGAGAG	CTCTCTCTCTCTCTTTCTC	Group2.19	51	-33009998	169.0
ame-mir-3725-5p	GB43637	asun-PA	AAGGAAGAGAGAGAGAGAG	CTCTCTCTCTCTCTTTCTC	Group14.9	619	-33009998	169.0
ame-mir-3725-5p	GB56017	CG9876-PA	AAGGAAGAGAGAGAGAGAG	CTCTCTCTCTCTCTTTCTC	Group3.1	32	-33009998	169.0
ame-mir-3725-5p	GB54892	na	AAGGAAGAGAGAGAGAGAG	CTCTCTCTCTCTCTTTCTC	Group4.4	549	-33009998	169.0
ame-mir-3776	GB43719	alpha-catenin-related-PA	AGGAGGGGGGGAGAGAGAAGCG	TTTTTTTCTCTCTCCCTTTCCC	Group14.10	104	-33009998	156.0
ame-mir-6046	GB42288	na	TCGACGAGAATTCCGTGACCGGT	GTCGGTCTCTCGGCATCTCGTCGT	Group1.43	955	-33009998	162.0
ame-mir-2796-3p	GB47584	CAP-PC	GTAGGCCGGCGGAAACTACTTGC	ACAAAAAGTTTCCGTCGAGCCTAT	Group16.5	549	-33000000	149.0
ame-mir-3739	GB42144	na	TTGGGAGGGGGAGAGAGCAGCT	ACCTCTCCCTCCCCCTCCCTC	Group1.1	526	-33000000	158.0
ame-mir-3739	GB41705	na	TTGGGAGGGGGAGAGAGCAGCT	CTCTCTCTCTCTCTCTCTCAG	Group14.15	521	-33000000	150.0
ame-mir-3741	GB44567	CG42313-PA	ACGAGAGGGGGAGAGAGAAGTA	TCCTTTCCTTTCCCCTTCTCGT	Group5.14	218	-33000000	168.0
ame-mir-3776	GB40930	na	AGGAGGGGGGGAGAGAGAAGCG	GCGTTTTTTCCCCTCCCTCCA	Group5.8	218	-33000000	157.0
ame-mir-3776	GB55312	dpr20-PA	AGGAGGGGGGGAGAGAGAAGCG	TTCTTTTTTCTCTCCCCTTCA	Group1.32	676	-33000000	158.0
ame-mir-3776	GB50613	na	AGGAGGGGGGGAGAGAGAAGCG	TCGATCTTTCTTCTTCCCTCTT	Group15.14	88	-33000000	146.0
ame-mir-3741	GB53073	na	ACGAGAGGGGGAGAGAGAAGTA	TTCTTACTCTCTCTCTCTCTCTC	Group4.5	324	-32990002	151.0
ame-mir-3741	GB45247	na	ACGAGAGGGGGAGAGAGAAGTA	TTTATTTCTCTCTCTCTCTCTT	Group11.18	178	-32990002	146.0
ame-mir-3788	GB54031	na	GTTCCGTTACCTCCTGTCCCTC	GAGGAATAGGAGGGAATGGAGC	Group11.12	799	-32990002	148.0
ame-mir-3788	GB52872	na	GTTCCGTTACCTCCTGTCCCTC	GAGGAATAGGAGGGAATGGAGC	GroupUn1108	830	-32990002	148.0
ame-mir-3741	GB53638	na	ACGAGAGGGGGAGAGAGAAGTA	CTCCACTCTCTCGCTCCTCTCGA	Group3.9	677	-32980000	172.0
ame-mir-3776	GB52297	na	AGGAGGGGGGGAGAGAGAAGCG	CTCGACTTTGCTCTCCCCTTCCT	Group5.2	954	-32980000	152.0
ame-mir-3776	GB55496	CG11876-PD	AGGAGGGGGGGAGAGAGAAGCG	CATTTCTCTCTCTCTCTCTCTC	Group2.19	41	-32980000	144.0
ame-mir-3776	GB54048	na	AGGAGGGGGGGAGAGAGAAGCG	TATTTCTCTCTCTCTCTCTCTC	Group11.12	531	-32980000	144.0
ame-mir-3776	GB54844	CG14693-PC	AGGAGGGGGGGAGAGAGAAGCG	CATTTCTCTCTCTCTCTCTCTC	Group1.8	215	-32980000	144.0
ame-mir-3776	GB55758	na	AGGAGGGGGGGAGAGAGAAGCG	AATTTCTCTCTCTCTCTCTCTC	Group3.8	549	-32980000	144.0
ame-mir-3779	GB44920	na	GCCGGGCCTGCCGCTCGACACG	TTTGACGAGCGGTAGCCTCGGT	Group11.18	30	-32980000	140.0
ame-mir-6056-5p	GB43221	Pkc53E-PF	GAGGGACGAGGAGGGAGGTT	CCCCTTTCTCCTCTTCCCTC	Group11.20	402	-32980000	150.0
ame-mir-3723-3p	GB49916	na	CACGACGATATCTCCGGAACCGGA	TCTCGTTCCCGAGATATCGTCGTT	Group13.12	915	-32970001	192.0
ame-mir-6060-3p	GB42642	na	GTTGCCCCCTTGTCCCCGAGA	ATTCGGTGGACAAGGGGCGAG	Group9.10	652	-32970001	156.0
ame-mir-3776	GB50002	na	AGGAGGGGGGGAGAGAGAAGCG	CCGTTCCCTCCCCCCCCCTCTC	Group15.19	491	-32959999	163.0
ame-mir-3776	GB50505	Ance-3-PB	AGGAGGGGGGGAGAGAGAAGCG	CGTCTCTCTCTCCATCCCTCGA	Group15.14	70	-32959999	146.0
ame-mir-3739	GB52088	na	TTGGGAGGGGGAGAGAGCAGCT	TTCTCCTCTCCCTCCCTCCCGT	Group12.17	631	-32950001	164.0
ame-mir-3776	GB54126	na	AGGAGGGGGGGAGAGAGAAGCG	AACTTCAACTCCTCCCCTCCC	Group14.13	529	-32950001	166.0
ame-mir-3739	GB55445	org-1-PA	TTGGGAGGGGGAGAGAGCAGCT	CCTTCCTTTCTCCCCCTCCTCA	Group2.19	15	-32930000	148.0
ame-mir-3776	GB43546	Amun-PK	AGGAGGGGGGGAGAGAGAAGCG	TCCTGCTCTCTCTCTCTCTCTC	Group14.9	192	-32900002	140.0
ame-mir-6046	GB42387	na	TCGACGAGAATTCCGTGACCGGT	TATGGTCGCGGTGGCCTTGTCGG	Group6.36	214	-32900002	153.0
ame-mir-6056-5p	GB51297	na	GAGGGACGAGGAGGGAGGTT	CTCTCCCCTCCTCGTTCCCA	Group16.4	475	-32900002	142.0
ame-mir-6066-5p	GB44314	na	AGGGAGAGGCCTCGTGACCACGGG	CACGTGGTGCCACGAGTTCGTTCTCCTT	Group7.22	427	-32900002	140.0
ame-mir-3718a	GB52051	na	TCCCCTGTCCTGTCCCGATAG	GAATCGGCAACAGCGACGGGGGA	Group12.17	687	-32889999	153.0
ame-mir-3739	GB55286	Six4-PB	TTGGGAGGGGGAGAGAGCAGCT	TGCTGTTCTCTCTTTCTTCTAT	Group1.27	440	-32889999	140.0
ame-mir-3739	GB50223	CG31183-PA	TTGGGAGGGGGAGAGAGCAGCT	GTCTCTCTCTCCCTTCCTCTCAG	Group15.19	360	-32889999	157.0
ame-mir-3739	GB45481	na	TTGGGAGGGGGAGAGAGCAGCT	CTCTCTCTTTCCCTCTCCCTC	GroupUn4037	730	-32889999	146.0
ame-mir-3739	GB51314	na	TTGGGAGGGGGAGAGAGCAGCT	CTCTTTCTCTCTCCCTCCCTC	Group16.4	950	-32889999	158.0
ame-mir-3776	GB44674	lobo-PC	AGGAGGGGGGGAGAGAGAAGCG	AGCTTGTCTCTTCTCTCCTCGC	Group5.14	829	-32889999	148.0
ame-mir-6048-3p	GB45017	RluA-1-PC	AGAGGCGAGGTGGACCGACTG	GAGTTGGTAGCGCCTCGCCTGC	Group11.18	200	-32889999	150.0
ame-mir-71-5p	GB51416	na	TGAAAGACATGGGTAGTGAGATG	AATCTCGTATCCGTGTCTTTCA	Group8.4	18	-32889999	179.0
ame-mir-3739	GB49740	na	TTGGGAGGGGGAGAGAGCAGCT	TCCATCTTTCTCCCCCATCCCAT	Group2.6	802	-32880001	145.0
ame-mir-3741	GB42579	norpA-PC	ACGAGAGGGGGAGAGAGAAGTA	CTTTTTTCTCTCCTCCGTCTCGA	Group9.10	816	-32869999	152.0
ame-mir-3776	GB53309	na	AGGAGGGGGGGAGAGAGAAGCG	AAATTCTTCCTCTCTCCCCTCCC	Group9.12	216	-32869999	170.0
ame-mir-3791-5p	GB46009	na	GATGAAATCTCGTCCGGTGTGGT	TACACACCGGACGTCCGTTTCATT	Group6.15	119	-32869999	164.0
ame-mir-3739	GB43171	CG1518-PA	TTGGGAGGGGGAGAGAGCAGCT	CTCTCTCTCTCTCTCTCTCAA	Group11.20	303	-32860001	150.0
ame-mir-3739	GB48927	pall-PA	TTGGGAGGGGGAGAGAGCAGCT	CTCTCTCTCTCTCTCTCTCAA	Group1.36	794	-32860001	150.0
ame-mir-3739	GB40504	CG2225-PG	TTGGGAGGGGGAGAGAGCAGCT	CTCTCTCTCTCTCTCTCTCAA	Group8.6	692	-32860001	150.0
ame-mir-3776	GB50398	na	AGGAGGGGGGGAGAGAGAAGCG	CCGCTCACGTCGCCTCCCCTCCT	Group4.9	710	-32860001	161.0
ame-mir-14-5p	GB44921	na	GGGGGTGAGAAACTGGCTTGGCT	TTCCAAGCCAGTTTTTCATCATG	Group11.18	515	-32849998	145.0
ame-mir-278-3p	GB50769	a-PA	TCGGTGGGACTTTCGTCCGTTT	ACGTGGACGAATCTGCCCACCGG	Group2.11	11	-32849998	167.0
ame-mir-3739	GB54358	na	TTGGGAGGGGGAGAGAGCAGCT	CTCTGTTCCTTCTCCCCCCTCCCCC	Group16.2	877	-32849998	154.0
ame-mir-3741	GB49029	eve-PA	ACGAGAGGGGGAGAGAGAAGTA	CTCTTCTCTCCTTTTCCCCTCTCCG	Group14.1	110	-32849998	159.0
ame-mir-3741	GB52388	na	ACGAGAGGGGGAGAGAGAAGTA	TACTTCTTTCATCCTCCTCTCTC	Group2.17	967	-32849998	163.0
ame-mir-3788	GB52839	na	GTTCCGTTACCTCCTGTCCCTC	TAGAGAGAGGAGGTAACGGAAT	Group8.11	144	-32849998	184.0
ame-mir-3776	GB48046	CG4382-PB	AGGAGGGGGGGAGAGAGAAGCG	CCCGTTGTTCTTTCCTCCTCCT	Group8.13	412	-32840000	152.0
ame-mir-3776	GB41382	na	AGGAGGGGGGGAGAGAGAAGCG	GTTTCCCCTCCCCCTCCCCTCCT	GroupUn261	50	-32830002	163.0
ame-mir-6056-5p	GB44017	Rgk2-PA	GAGGGACGAGGAGGGAGGTT	CGCGTCCCTCGCGCGTCCCTC	Group4.13	689	-32830002	165.0
ame-mir-3049-5p	GB53266	FucTC-PB	TCGGGAAGGTAGTTGCGGCGGATT	AATTCGCTATGACGACTTCCTTCCCGT	GroupUn2929	932	-32820000	168.0
ame-mir-3776	GB40373	na	AGGAGGGGGGGAGAGAGAAGCG	TTCTCCCCGCCCCCCCCCTCCT	Group8.6	360	-32820000	168.0
ame-mir-3776	GB48052	DOR-PH	AGGAGGGGGGGAGAGAGAAGCG	TCCGTTTCTTTCTTCCCTTCTT	Group8.13	870	-32820000	144.0
ame-mir-375-3p	GB51843	CG4984-PB	TTTGTTCGTTCGGCTCGAGTTA	TGACTCGAGCTTTTTGAGCGAACGAA	Group1.14	226	-32810001	155.0
ame-mir-3776	GB50667	na	AGGAGGGGGGGAGAGAGAAGCG	CCCTCCTTTCTTCTTCCCTCCT	Group13.5	220	-32810001	164.0
ame-mir-3776	GB40177	na	AGGAGGGGGGGAGAGAGAAGCG	GAAATCTCTCTCTCTCTCTCCA	GroupUn1780	287	-32810001	154.0
ame-mir-3785-5p	GB42370	na	TCTCACGACGTGATAGCGGCGCC	TTCGCTGTTATCGCGATCGTGTTT	Group6.36	352	-32810001	144.0
ame-mir-6066-5p	GB42578	na	AGGGAGAGGCCTCGTGACCACGGG	TACGTGGTTCAATCGATCCTCTCCCC	Group9.10	890	-32810001	166.0
ame-mir-3776	GB50836	na	AGGAGGGGGGGAGAGAGAAGCG	ATGTTGCCTTTCTCCCCCTTCT	Group2.11	947	-32799999	155.0
ame-mir-3776	GB46128	sick-PL	AGGAGGGGGGGAGAGAGAAGCG	TCCCTCTCTCTCTCTCTCTCCC	Group3.18	181	-32799999	156.0
ame-mir-3789	GB42187	na	ATCTGGTGCTCGGTGAGGTGAG	CGCATCTCCATCGACGCGCCGGAT	Group1.1	496	-32799999	142.0
ame-mir-6040-5p	GB50424	na	CCTCAGTCCAGCCTTGTACTGTG	ACCACGTGGAGGGCGAGGCTGAGG	Group4.9	806	-32799999	148.0
ame-mir-3751-3p	GB49541	CG34401-PB	TTCGGGGGTGGTGGTGGAA	ATCCTCCACCACCTCCGCC	Group4.6	44	-32790001	141.0
ame-mir-3753	GB44971	CG8142-PA	TGTCCGTTTCGGGACTCGACCG	TGGTCGAAATCGTCTCGCGAACGGGCC	Group11.18	618	-32790001	146.0
ame-mir-3725-5p	GB42397	na	AAGGAAGAGAGAGAGAGAG	CTCTCTCTCTCTCTTTCTA	GroupUn3171	322	-32779999	169.0
ame-mir-3776	GB53687	na	AGGAGGGGGGGAGAGAGAAGCG	CCCTTCCTTCCCCCTCTCCT	Group3.9	78	-32779999	156.0
ame-mir-2765-5p	GB53023	Gale-PB	TGGTAACTCCACCACCGTTGGC	AGCCATGGTGGTGTCTGGTTACCA	Group4.16	86	-32770000	151.0
ame-mir-3776	GB42171	na	AGGAGGGGGGGAGAGAGAAGCG	TTTCTCTCTCTCTCTCTCTCCA	Group1.1	269	-32770000	154.0
ame-mir-3800	GB53640	na	CGAGGCCGCTGATTGTGCCATA	TGTGGCACGATCAGCAACGGGCTCA	Group3.9	514	-32770000	147.0
ame-mir-3776	GB53457	na	AGGAGGGGGGGAGAGAGAAGCG	GTCTCTCTCTCTCTTCCTCTCTA	Group9.12	598	-32759998	151.0
ame-mir-6056-5p	GB52718	RunxB-PC	GAGGGACGAGGAGGGAGGTT	CTCCTCCTCCTCCTCCTCCCTC	Group14.14	31	-32759998	145.0
ame-mir-6063-3p	GB50376	mbl-PA	GATCGATCGATCGATCGAA	GCCGATCGATCGATCGATT	Group1.3	551	-32750000	185.0
ame-mir-6066-3p	GB53015	CG7231-PF	CCTCTTCTCTCTCGTCCTC	GGCGACGAGAGGGAAGGGG	Group4.16	286	-32750000	148.0
ame-mir-3776	GB52063	CG8147-PA	AGGAGGGGGGGAGAGAGAAGCG	GGCGCCTCCTTCTCTCCTCCT	Group12.17	318	-32740002	147.0
ame-mir-6066-5p	GB44380	na	AGGGAGAGGCCTCGTGACCACGGG	CCCGGGGAATCGGCCGGCTCTCCCT	Group10.15	345	-32740002	149.0
ame-mir-92c-3p	GB51855	na	AATTGCACTCGTCCCGGCCTGC	AAAGGATCGAGGACGAGTGTAATT	Group1.14	777	-32740002	162.0
ame-mir-3739	GB52750	CG5323-PA	TTGGGAGGGGGAGAGAGCAGCT	CTCTCTCCCTCTCCCTCCCAT	Group14.14	441	-32730000	174.0
ame-mir-3776	GB52551	na	AGGAGGGGGGGAGAGAGAAGCG	AGCCTCTCTCTCTCTCTCTCTC	Group12.11	91	-32730000	140.0
ame-mir-6066-5p	GB51470	na	AGGGAGAGGCCTCGTGACCACGGG	GGTTAGGTCGCGACTCCTCTCTCT	GroupUn2911	5	-32730000	159.0
ame-mir-3741	GB49093	Lsm11-PA	ACGAGAGGGGGAGAGAGAAGTA	CTCTCTCTCTCTTCCTTTCTCGC	Group3.4	798	-32720001	155.0
ame-mir-3776	GB50567	Osi9-PA	AGGAGGGGGGGAGAGAGAAGCG	TGTCGCTTTCTCTCTCTCTCCT	Group15.14	713	-32720001	145.0
ame-mir-3725-5p	GB43074	Pi3K92E-PC	AAGGAAGAGAGAGAGAGAG	CTCTCTCTCTCTCTACCTT	Group11.20	313	-32709999	153.0
ame-mir-3725-5p	GB49667	na	AAGGAAGAGAGAGAGAGAG	CTCTCTCTCTCTCTCCCTT	Group11.5	773	-32709999	153.0
ame-mir-3725-5p	GB40278	CG17896-PB	AAGGAAGAGAGAGAGAGAG	CTCTCTCTCTCTCTCCCTT	Group13.14	519	-32709999	153.0
ame-mir-3725-5p	GB45090	na	AAGGAAGAGAGAGAGAGAG	CTCTCTCTCTCTCTTCTCT	Group11.18	633	-32709999	149.0
ame-mir-3739	GB40956	na	TTGGGAGGGGGAGAGAGCAGCT	GTCTGCTATCTCCCTGTCCCAT	Group1.9	361	-32709999	144.0
ame-mir-3776	GB49029	eve-PA	AGGAGGGGGGGAGAGAGAAGCG	TTCTTTTCTTTCCTTTCCTTCT	Group14.1	90	-32709999	140.0
ame-mir-6065-5p	GB41264	na	CGGGGGGAACCGCATTCCAGAGT	ATAACGGATATTCGGTTTCCCCCG	Group3.16	255	-32709999	157.0
ame-mir-3741	GB42356	CG31550-PA	ACGAGAGGGGGAGAGAGAAGTA	TCTTTTTTTCTCCCTCTCTTGT	Group6.36	638	-32700001	156.0
ame-mir-3776	GB48007	abba-PB	AGGAGGGGGGGAGAGAGAAGCG	TACTTCTCTCTCGTCTTACACCCTTCCT	Group13.6	528	-32700001	147.0
ame-mir-3719-3p	GB46634	na	TACGGATTGCGTGACTTTTCGA	AAGAAAAGTCACGCGATTCGTC	Group11.1	928	-32689999	168.0
ame-mir-3739	GB40631	na	TTGGGAGGGGGAGAGAGCAGCT	GACTGTCTTTCCCTCTCCCCT	Group12.13	530	-32689999	146.0
ame-mir-3741	GB41705	na	ACGAGAGGGGGAGAGAGAAGTA	AGTTTCTCTCTCTCTCTCTCTC	Group14.15	514	-32689999	156.0
ame-mir-3776	GB53790	CG32758-PB	AGGAGGGGGGGAGAGAGAAGCG	TTTTTTTTCCTCCCCCCTTTCT	Group7.10	670	-32689999	148.0
ame-mir-3790-3p	GB48990	na	AGGAAGAGAGAGGGAGGAT	TCTCTCCCTCTCTCTTTCT	Group1.15	963	-32689999	165.0
ame-mir-3790-3p	GB51558	CG30263-PB	AGGAAGAGAGAGGGAGGAT	TCTCTCCCTCTCTCTTTCT	Group1.37	768	-32689999	165.0
ame-mir-6049	GB50518	na	AGGAACGGAGGAATAGACGGT	GCCGTCTGATCCTTTCTCGTTCCT	Group15.14	781	-32689999	150.0
ame-mir-3739	GB40373	na	TTGGGAGGGGGAGAGAGCAGCT	TTTTTTTTTTTCCCCCTCCCGA	Group8.6	437	-32680000	160.0
ame-mir-3741	GB53545	na	ACGAGAGGGGGAGAGAGAAGTA	GGACTCTCTCTCTCTCTCTCAG	Group6.32	262	-32680000	150.0
ame-mir-6046	GB45034	CG6870-PA	TCGACGAGAATTCCGTGACCGGT	ATCGATCACGGAATTAATCTCGTGCGG	Group11.18	930	-32680000	144.0
ame-mir-279c-3p	GB47977	sls-PR	TGACTAGAGTCACACTCGTCCA	TGGATGGGTGTAGAATCTAGTCA	Group7.19	388	-32669998	175.0
ame-mir-3739	GB50820	na	TTGGGAGGGGGAGAGAGCAGCT	GTAAGCTTTCTCCTCCCCCCAA	Group2.11	259	-32669998	150.0
ame-mir-3785-5p	GB50694	CG9003-PE	TCTCACGACGTGATAGCGGCGCC	GTCGCCGATTCACGGCGATCGTGGGA	Group13.5	71	-32669998	146.0
ame-mir-3776	GB50374	fd102C-PA	AGGAGGGGGGGAGAGAGAAGCG	GACTGTTTTTCGCCTCCCCTCCC	Group1.3	115	-32660000	171.0
ame-mir-3776	GB46125	na	AGGAGGGGGGGAGAGAGAAGCG	TGCTTCAACTTTGCCCCGCTCCTCCG	Group3.18	287	-32660000	141.0
ame-mir-6066-3p	GB48274	na	CCTCTTCTCTCTCGTCCTC	GGGGATGGGGAGAAGAGG	Group13.4	978	-32660000	163.0
ame-mir-14-5p	GB44478	na	GGGGGTGAGAAACTGGCTTGGCT	GTCCGAGCCAATTTTTCTCAACCCC	Group5.14	378	-32639999	148.0
ame-mir-2-2-5p	GB43066	na	CCCATCAGAGTGGTTGTGATGTG	AGCATCATCACGACCATGATGGG	GroupUn487	133	-32639999	145.0
ame-mir-275-5p	GB53519	na	CGCGTTACTCGGGTACTTTAGGCT	GAGCCGAAGAATCGAGTAACGTG	Group6.32	28	-32639999	151.0
ame-mir-3741	GB42455	Tep2-PA	ACGAGAGGGGGAGAGAGAAGTA	TCTTTTTCTCTCTCTCCTCTCTC	Group7.21	337	-32639999	159.0
ame-mir-6056-5p	GB47120	SIFR-PC	GAGGGACGAGGAGGGAGGTT	CCCCTCCCTTCTGTTCCTC	Group12.4	207	-32639999	140.0
ame-mir-3776	GB51388	na	AGGAGGGGGGGAGAGAGAAGCG	CCCTTTTTTCTCAATGGCCCTCCTCCT	Group5.7	516	-32630001	151.0
ame-mir-3776	GB50532	slou-PA	AGGAGGGGGGGAGAGAGAAGCG	CCCTTCCCCCTCCTCCCCCTCCC	Group15.14	809	-32630001	175.0
ame-mir-6056-5p	GB40073	CSN8-PB	GAGGGACGAGGAGGGAGGTT	AATCTTTCTCCTCCTCCCTC	Group13.7	548	-32630001	146.0
ame-mir-6061-5p	GB40122	CG13693-PA	ACGTGGTACATGCCGAACGTTCGT	GAGGATTTTGGCGTGTGCCACGG	Group13.7	691	-32630001	164.0
ame-mir-278-3p	GB44386	na	TCGGTGGGACTTTCGTCCGTTT	CCTCGGACGAATAATCCCGTCGA	Group10.15	893	-32619999	146.0
ame-mir-3751-3p	GB45518	Sema-1a-PF	TTCGGGGGTGGTGGTGGAA	CGCCCTCGCCGCCCTCGAG	Group1.35	152	-32619999	149.0
ame-mir-6048-5p	GB40631	na	AATCAGCGGTCGAACCTCGTCGAT	AGTGATGGGGGTTGGTTGCTGATT	Group12.13	494	-32610001	162.0
ame-mir-6059-3p	GB48930	na	TAGAGGGAGAGACGGAACCACA	AACGGTTCCGTTTCTCTCTTTT	Group1.36	259	-32610001	159.0
ame-mir-14-5p	GB42802	na	GGGGGTGAGAAACTGGCTTGGCT	TGCCCCGCCAGTATTGTCGCCCCT	Group9.10	97	-32599998	156.0
ame-mir-278-5p	GB46082	na	CCGGATGAGGTCTTCATCGACC	GGTCGATGAAGATCATGCGG	Group6.15	584	-32599998	145.0
ame-mir-3776	GB50262	CG5549-PB	AGGAGGGGGGGAGAGAGAAGCG	CTCTTCTCTTCTCTCGTCCCTTCT	Group15.19	107	-32599998	146.0
ame-mir-928	GB40065	na	CTGGCTGTGGAAGCTGGCGAA	TTCGCCAGCCTCCTACAGCCCG	Group13.7	757	-32599998	158.0
ame-mir-3776	GB49229	na	AGGAGGGGGGGAGAGAGAAGCG	TCGTTCTTTCTCCCTTCTCCT	Group7.12	562	-32590000	145.0
ame-mir-3776	GB41474	na	AGGAGGGGGGGAGAGAGAAGCG	GTTTTCTTTTTTCCCCCCTTTT	Group6.20	298	-32590000	152.0
ame-mir-3776	GB53325	HLH4C-PA	AGGAGGGGGGGAGAGAGAAGCG	TTTTTTTTTTTTTCCCCCTCCT	Group9.12	845	-32590000	176.0
ame-mir-3776	GB51295	Scr-PB	AGGAGGGGGGGAGAGAGAAGCG	TTCCTCTCTCCTTCCCCTCTCCG	Group16.4	83	-32590000	163.0
ame-mir-3776	GB45603	na	AGGAGGGGGGGAGAGAGAAGCG	CTCTCTCTCTCTCTCTCTTCTCCG	GroupUn435	575	-32590000	146.0
ame-mir-6061-5p	GB42734	na	ACGTGGTACATGCCGAACGTTCGT	TATAGTGTTGGGTATGTGCCGCGT	Group9.10	61	-32590000	153.0
ame-mir-3741	GB40354	na	ACGAGAGGGGGAGAGAGAAGTA	AATATCTCTCGGTGGCCTCCTCTCGT	Group8.6	41	-32580002	160.0
ame-mir-3753	GB52088	na	TGTCCGTTTCGGGACTCGACCG	CAGCGGTGGCTCGAAACGGACG	Group12.17	318	-32580002	165.0
ame-mir-3049-5p	GB51141	CG14521-PA	TCGGGAAGGTAGTTGCGGCGGATT	CATTCGCGTAATTGCCTTTTCGA	Group10.26	54	-32570000	148.0
ame-mir-3776	GB50953	na	AGGAGGGGGGGAGAGAGAAGCG	ATCCCTTTTCCCCTCCCCTCCT	Group10.26	777	-32570000	165.0
ame-mir-14-5p	GB55942	na	GGGGGTGAGAAACTGGCTTGGCT	ATACGAGCCGGTTCGCTCGCCTCG	Group4.7	624	-32560001	143.0
ame-mir-3776	GB54933	Lasp-PA	AGGAGGGGGGGAGAGAGAAGCG	CCCTTCCTCTCTCCTCTTCCC	Group1.41	893	-32549999	150.0
ame-mir-3796	GB44660	CG14057-PA	GATCCTAAGGGGAGGAGAGGATTT	AACTCCTCTCTTCTTTTTGAGGATC	Group5.14	724	-32549999	153.0
ame-mir-3795	GB52295	na	GCGTCGACACGTTGGACGTGTT	CGCGCGTTCAACTCTTGTCGATGC	Group5.2	872	-32540001	155.0
ame-mir-6060-3p	GB45074	D-PD	GTTGCCCCCTTGTCCCCGAGA	GGAGGGGGAGGGGGGGGCAAA	Group11.18	123	-32540001	169.0
ame-mir-3776	GB46931	na	AGGAGGGGGGGAGAGAGAAGCG	TACTCTTTTTTTCCCCCCCTCGT	Group3.5	514	-32529999	159.0
ame-mir-3776	GB40970	na	AGGAGGGGGGGAGAGAGAAGCG	TCAAACTCTCTCTCTCTCTCCC	Group7.20	975	-32529999	149.0
ame-mir-3776	GB47423	na	AGGAGGGGGGGAGAGAGAAGCG	ACTCCCTCTCTCTCTCTCTCCA	Group1.29	934	-32529999	149.0
ame-mir-6056-5p	GB54935	CG5375-PB	GAGGGACGAGGAGGGAGGTT	CTCCCTCCTCCTCCTCCCTC	Group1.41	202	-32529999	146.0
ame-mir-6066-3p	GB50149	na	CCTCTTCTCTCTCGTCCTC	TGGGGTGGGGGGGAAGAGG	Group15.19	43	-32529999	153.0
ame-mir-2-3-3p	GB49029	eve-PA	TCACAGCCAGCTTTGATGAGCA	AGTTCTTCAAAGCTGGTTGTGT	Group14.1	219	-32520000	172.0
ame-mir-3727-3p	GB52756	CG42249-PB	TCGCGAACGCGCTCCCGCTAAA	GCGAGAGGGAGAGTGTTCGCGA	Group14.14	830	-32520000	175.0
ame-mir-3739	GB48990	na	TTGGGAGGGGGAGAGAGCAGCT	CTCTCTCTCTCTCTCTCCCTC	Group1.15	952	-32520000	146.0
ame-mir-3739	GB51470	na	TTGGGAGGGGGAGAGAGCAGCT	CTCTCTCTCTCCTCCTCTCTC	GroupUn2911	21	-32520000	146.0
ame-mir-3739	GB47511	na	TTGGGAGGGGGAGAGAGCAGCT	CCCTTCTCTCTCCCTCCTCCTTC	Group1.29	419	-32520000	147.0
ame-mir-3739	GB40278	CG17896-PB	TTGGGAGGGGGAGAGAGCAGCT	TTCTCTCTCTCTCTCTCCCTT	Group13.14	517	-32520000	146.0
ame-mir-3739	GB49977	Cad99C-PB	TTGGGAGGGGGAGAGAGCAGCT	CTCTCTCTCTCTCTCTCCCTC	Group15.19	45	-32520000	146.0
ame-mir-3741	GB55616	na	ACGAGAGGGGGAGAGAGAAGTA	CGTTTCTCTCTCTCTCTCTCTC	Group2.19	110	-32520000	156.0
ame-mir-3776	GB44968	mGluRA-PB	AGGAGGGGGGGAGAGAGAAGCG	CCAACTTCTCTCGCCCCCTCTG	Group11.18	50	-32520000	157.0
ame-mir-3790-3p	GB44441	na	AGGAAGAGAGAGGGAGGAT	CCCCTCCCTTTTTCTTCCT	Group5.14	797	-32520000	165.0
ame-mir-3776	GB48227	na	AGGAGGGGGGGAGAGAGAAGCG	GCGTCCTCTCCTCCCCCTCGC	Group13.4	187	-32509998	149.0
ame-mir-6061-5p	GB50567	Osi9-PA	ACGTGGTACATGCCGAACGTTCGT	GCGAACGTACGGAGCGTATATCACGT	Group15.14	473	-32509998	161.0
ame-mir-3739	GB50117	hdc-PD	TTGGGAGGGGGAGAGAGCAGCT	TTTCGCTTTCCACCCCCTCCCAT	Group15.19	496	-32500000	169.0
ame-mir-3776	GB52442	na	AGGAGGGGGGGAGAGAGAAGCG	GCATTCTCTCTCTCTCTCTCTC	Group2.17	920	-32500000	143.0
ame-mir-3776	GB51183	dpr6-PC	AGGAGGGGGGGAGAGAGAAGCG	CGCCGCTCTTCCTTCCCCCTTCG	Group6.1	18	-32500000	144.0
ame-mir-3776	GB51547	na	AGGAGGGGGGGAGAGAGAAGCG	AAATTCTCTAATTCTCCTCCCCCTCTT	Group1.37	304	-32500000	149.0
ame-mir-3776	GB52628	Hsf-PA	AGGAGGGGGGGAGAGAGAAGCG	GCATTCTCTCTCTCTCTCTCTC	Group10.25	394	-32500000	143.0
ame-mir-3776	GB45968	Cg25C-PA	AGGAGGGGGGGAGAGAGAAGCG	ATCTATCTCTCTCTCTCTCTTCCT	Group16.8	895	-32490002	146.0
ame-mir-3776	GB49093	Lsm11-PA	AGGAGGGGGGGAGAGAGAAGCG	CTCTCTCTCTCTCTCTCTCTTCCT	Group3.4	790	-32490002	146.0
ame-mir-3776	GB55198	mirr-PB	AGGAGGGGGGGAGAGAGAAGCG	CTCTCTCTCTCTCTCTCTCTTCCT	Group11.6	478	-32490002	146.0
ame-mir-3790-3p	GB53783	na	AGGAAGAGAGAGGGAGGAT	TCCCTCCCTCTCTCTTTTT	Group7.10	540	-32490002	153.0
ame-mir-279c-5p	GB45297	CG31064-PB	GACGGGTGCACTCTGGTATCATG	AATTGTGCCATGAGTGTACCTGTC	Group11.18	255	-32480000	148.0
ame-mir-3741	GB54785	na	ACGAGAGGGGGAGAGAGAAGTA	CTCTCTCTCTCTCTCTTTCTCGC	Group13.3	104	-32480000	155.0
ame-mir-3776	GB54021	na	AGGAGGGGGGGAGAGAGAAGCG	CTCTCTCTCTCTCTCTCTCTTCCC	Group9.7	169	-32480000	146.0
ame-mir-6066-3p	GB45812	trio-PC	CCTCTTCTCTCTCGTCCTC	GAGGGTGAGGCAGAGAGGAGG	Group1.21	758	-32480000	148.0
ame-mir-3049-3p	GB42989	na	TCCGTCCAACTCCTTTCCGTCT	GAGGGGAGAGGCAGGGTGGACGGG	Group4.10	787	-32470001	161.0
ame-mir-3049-5p	GB50560	Osi24-PA	TCGGGAAGGTAGTTGCGGCGGATT	GATCCGACGAATAATTATCTTCTCGA	Group15.14	618	-32470001	161.0
ame-mir-3776	GB40897	na	AGGAGGGGGGGAGAGAGAAGCG	TCTTTCTTTCTCTCCCCTCCC	GroupUn4376	248	-32470001	174.0
ame-mir-3776	GB49239	GABA-B-R2-PA	AGGAGGGGGGGAGAGAGAAGCG	TTTCTCTTTCTCTCTCCCTCTT	Group7.12	103	-32470001	150.0
ame-mir-3776	GB50301	na	AGGAGGGGGGGAGAGAGAAGCG	CTTTTTTTTTTCCCCCCCTCGG	Group5.13	241	-32470001	164.0
ame-mir-6066-3p	GB43590	na	CCTCTTCTCTCTCGTCCTC	GAGGAGGGAGGGGAGAGGAGG	Group14.9	426	-32470001	140.0
ame-mir-3776	GB53477	na	AGGAGGGGGGGAGAGAGAAGCG	CGTGTCTCTCTCTCTCCTCTTCG	Group9.12	556	-32459999	145.0
ame-mir-3779	GB52452	na	GCCGGGCCTGCCGCTCGACACG	GGATTTGAGGGGTGGCCCGGC	Group2.17	4	-32459999	160.0
ame-mir-3739	GB54013	na	TTGGGAGGGGGAGAGAGCAGCT	GGCTGTTTTCACCCTTCCCAT	Group9.7	901	-32450001	154.0
ame-mir-3741	GB55198	mirr-PB	ACGAGAGGGGGAGAGAGAAGTA	TCCTGCTCTCTCTCTCTCTCTC	Group11.6	471	-32450001	152.0
ame-mir-3790-3p	GB45715	mid-PA	AGGAAGAGAGAGGGAGGAT	TCTCTCTCTCTCTCTTCCT	Group5.20	631	-32450001	177.0
ame-mir-3790-3p	GB55591	CG30069-PA	AGGAAGAGAGAGGGAGGAT	TCTCTCTCTCTCTCTTCCT	Group2.19	655	-32450001	177.0
ame-mir-3790-3p	GB55198	mirr-PB	AGGAAGAGAGAGGGAGGAT	TCTCTCTCTCTCTCTTCCT	Group11.6	483	-32450001	177.0
ame-mir-6056-5p	GB54362	Smyd4-PA	GAGGGACGAGGAGGGAGGTT	ATCCTCTCGTCTCTCGTCTCTC	Group16.2	841	-32450001	152.0
ame-mir-14-5p	GB45182	na	GGGGGTGAGAAACTGGCTTGGCT	GCCCTCGCCAGCCCTCTCATCCCC	Group11.18	214	-32439999	148.0
ame-mir-278-5p	GB55018	na	CCGGATGAGGTCTTCATCGACC	TGGTGGTGTAGGCGTCGTCCGG	Group1.41	8	-32439999	151.0
ame-mir-3718b	GB50154	DopR2-PA	TCGGGACAGGACAGGGGACAGA	TCTGTCTCTCTGTCTCTGTTCCTC	Group15.19	310	-32439999	142.0
ame-mir-3725-5p	GB46581	Ubc-E2H-PB	AAGGAAGAGAGAGAGAGAG	CTCTCTCTCTCTCTCTCCTC	Group2.15	580	-32439999	149.0
ame-mir-3725-5p	GB41707	betaTub56D-PB	AAGGAAGAGAGAGAGAGAG	CTCTCTCTCTCTCTCTCCTC	Group14.15	715	-32439999	149.0
ame-mir-3725-5p	GB40630	na	AAGGAAGAGAGAGAGAGAG	CTCTCTCTCTCTCTCTCCTC	Group12.13	851	-32439999	149.0
ame-mir-3725-5p	GB48246	na	AAGGAAGAGAGAGAGAGAG	CTCTCTCTCTCTCTCTCCTC	Group13.4	837	-32439999	149.0
ame-mir-3739	GB55228	na	TTGGGAGGGGGAGAGAGCAGCT	GATCGTTCTCTCCTCCTCCTTC	Group11.6	812	-32439999	146.0
ame-mir-3739	GB42506	na	TTGGGAGGGGGAGAGAGCAGCT	TTACGATCTCTCCTCCTTCCAA	Group6.18	363	-32439999	162.0
ame-mir-3751-3p	GB53122	CG11155-PB	TTCGGGGGTGGTGGTGGAA	CGCCACCCCCACCCTCGGC	Group4.5	78	-32439999	145.0
ame-mir-3776	GB44120	CG30375-PA	AGGAGGGGGGGAGAGAGAAGCG	TCCGCCTCTTACCCTCCCCTCCG	Group4.13	389	-32439999	164.0
ame-mir-3776	GB55362	Ptp99A-PF	AGGAGGGGGGGAGAGAGAAGCG	GAACGTACTTTCCTCCCCTCCC	Group2.19	478	-32439999	167.0
ame-mir-6061-5p	GB47799	h-PB	ACGTGGTACATGCCGAACGTTCGT	GCGAACGTGTTTTGTCGTGTACCGTGG	Group13.10	751	-32439999	145.0
ame-mir-3049-5p	GB45966	na	TCGGGAAGGTAGTTGCGGCGGATT	ATAATGTTGCAATTTGTTCCTTCCCGA	Group16.8	56	-32419998	159.0
ame-mir-3776	GB40333	Ephrin-PC	AGGAGGGGGGGAGAGAGAAGCG	ACCATCTCTGCGCTCCTCCCCTCTT	Group2.14	65	-32419998	155.0
ame-mir-3776	GB55552	CG33253-PA	AGGAGGGGGGGAGAGAGAAGCG	GCCACCTCTCCTTCCCCCTCCC	Group2.19	859	-32419998	169.0
ame-mir-3790-3p	GB50462	na	AGGAAGAGAGAGGGAGGAT	TCCCTCCCTCTCTCCCTTCCT	Group4.9	814	-32410000	140.0
ame-mir-6066-5p	GB55556	na	AGGGAGAGGCCTCGTGACCACGGG	TTACGCGTCACGTAGGCCCTCTCGCT	Group2.19	893	-32410000	140.0
ame-mir-3723-3p	GB43034	CG30419-PA	CACGACGATATCTCCGGAACCGGA	CATGGTTTTGATGATCGTCGTCGTG	GroupUn193	799	-32400002	169.0
ame-mir-3741	GB43939	na	ACGAGAGGGGGAGAGAGAAGTA	GACTCTCTCTCTCTCTCTCTCTC	Group11.3	143	-32400002	151.0
ame-mir-3741	GB51808	na	ACGAGAGGGGGAGAGAGAAGTA	AACTCTCTCTCTCTCTCTCTCTC	Group1.14	525	-32389999	151.0
ame-mir-3741	GB41110	na	ACGAGAGGGGGAGAGAGAAGTA	CTCTCTCTTTCTCTCTCTCTCGA	GroupUn1029	563	-32389999	167.0
ame-mir-3741	GB49274	na	ACGAGAGGGGGAGAGAGAAGTA	AACTCTCTCTCTCTCTCTCTCTC	Group1.40	555	-32389999	151.0
ame-mir-3776	GB53429	na	AGGAGGGGGGGAGAGAGAAGCG	TTCTTTTTTTTTTCCCCCTCTT	Group9.12	926	-32389999	164.0
ame-mir-3776	GB50725	Vang-PA	AGGAGGGGGGGAGAGAGAAGCG	CGCTCCTTTCTTCCTCTTCTCCC	Group2.11	188	-32389999	143.0
ame-mir-6056-5p	GB53449	lola-PB	GAGGGACGAGGAGGGAGGTT	CCCCTGCTCTCCTCGTCTCCC	Group9.12	778	-32389999	141.0
ame-mir-6063-3p	GB53455	na	GATCGATCGATCGATCGAA	ATCGTTCGATCGATCGATC	Group9.12	63	-32389999	177.0
ame-mir-2788-5p	GB45599	na	TGGGGTTTCTATGCGGCATGTGCC	GCTGCGTGCCGGAGTTCGGAACCCCA	GroupUn3320	534	-32380001	153.0
ame-mir-3741	GB52583	na	ACGAGAGGGGGAGAGAGAAGTA	CTCTCTCTCTCTCTCTCTTTCGC	Group8.3	443	-32380001	155.0
ame-mir-3741	GB42704	CG1124-PA	ACGAGAGGGGGAGAGAGAAGTA	TTTTTTTCTCTCTCTCTCTTGT	Group9.10	46	-32380001	156.0
ame-mir-3741	GB53640	na	ACGAGAGGGGGAGAGAGAAGTA	GACATTTCTCTCTCTCTCTCTT	Group3.9	809	-32369999	148.0
ame-mir-3776	GB44119	capu-PG	AGGAGGGGGGGAGAGAGAAGCG	ATCTTCTCTTTCTCTCTCTCTC	Group4.13	807	-32369999	144.0
ame-mir-3776	GB41660	myo-PD	AGGAGGGGGGGAGAGAGAAGCG	TTCTTCTCTTTCTCTCTCTCTC	Group14.15	294	-32369999	144.0
ame-mir-3776	GB52015	tll-PA	AGGAGGGGGGGAGAGAGAAGCG	TTCTTTTCTCTCTCTCTCTCTC	Group12.17	102	-32369999	144.0
ame-mir-3776	GB49277	na	AGGAGGGGGGGAGAGAGAAGCG	ATCTTTTCTCTCTCTCTCTCTC	Group1.40	886	-32369999	144.0
ame-mir-3776	GB55119	na	AGGAGGGGGGGAGAGAGAAGCG	TTCTTTTCTCTCTCTCTCTCTC	Group2.1	312	-32369999	144.0
ame-mir-3776	GB54774	arm-PF	AGGAGGGGGGGAGAGAGAAGCG	TTCTTTTCTCTCTCTCTCTCTC	Group13.3	202	-32369999	144.0
ame-mir-3776	GB52001	na	AGGAGGGGGGGAGAGAGAAGCG	ACGGACTCGATTCTCCCCTCCT	Group12.17	83	-32369999	161.0
ame-mir-6050	GB52908	na	GCGGGTTGTGGAGGGTGGAA	TTCCACCCTCGCCCAACCCCC	Group15.11	915	-32369999	153.0
ame-mir-3776	GB53779	na	AGGAGGGGGGGAGAGAGAAGCG	TTTTTTTTTTTCCTTCCCTCCT	Group7.10	28	-32349998	164.0
ame-mir-3776	GB48234	Lar-PB	AGGAGGGGGGGAGAGAGAAGCG	CGCTTCGTCAAATTCCCCCTCTC	Group13.4	251	-32349998	143.0
ame-mir-3785-5p	GB51620	CG2906-PD	TCTCACGACGTGATAGCGGCGCC	CTCGTCGCGTTCGCGTCGTGTCC	Group1.37	518	-32349998	141.0
ame-mir-6048-5p	GB49778	kirre-PG	AATCAGCGGTCGAACCTCGTCGAT	ATCGACGTGGATCGAGCGTTGACG	Group2.18	164	-32349998	150.0
ame-mir-6048-5p	GB40327	na	AATCAGCGGTCGAACCTCGTCGAT	ATCGACGTGGATCGAGCGTTGACG	GroupUn438	164	-32349998	150.0
ame-mir-6060-3p	GB51285	na	GTTGCCCCCTTGTCCCCGAGA	GAGAGGGGGGGGGGGGGCGAA	Group16.4	712	-32349998	149.0
ame-mir-281-3p	GB46328	na	TGTCATGGAGTTGCTCTCTTTG	AGAAGAGAGCAACTCTATGAGG	Group6.26	631	-32330002	164.0
ame-mir-3751-3p	GB44167	na	TTCGGGGGTGGTGGTGGAA	ATCCGTCATCGTCCCCCGGT	Group4.13	687	-32330002	144.0
ame-mir-3776	GB45839	na	AGGAGGGGGGGAGAGAGAAGCG	TTTTTCTCTCTCTCTCTCTCTC	Group1.21	947	-32330002	144.0
ame-mir-3776	GB51920	na	AGGAGGGGGGGAGAGAGAAGCG	TTTTTCTCTCTCTCTCTCTCTC	Group3.3	325	-32330002	144.0
ame-mir-3776	GB56035	nudC-PB	AGGAGGGGGGGAGAGAGAAGCG	ATTTTCTCTCTCTCTCTCTCTC	Group10.3	292	-32330002	144.0
ame-mir-3776	GB53373	CG32687-PA	AGGAGGGGGGGAGAGAGAAGCG	TTTTTCTCTCTCTCTCTCTCTC	Group9.12	977	-32330002	144.0
ame-mir-3776	GB54988	Nha1-PB	AGGAGGGGGGGAGAGAGAAGCG	GCCTGCCCTCTCGCCCCCTCCC	Group1.41	15	-32330002	176.0
ame-mir-3776	GB43249	na	AGGAGGGGGGGAGAGAGAAGCG	TTTTTCTCTCTCTCTCTCTCTC	Group6.13	208	-32330002	144.0
ame-mir-3776	GB44214	cher-PK	AGGAGGGGGGGAGAGAGAAGCG	ATTTTCTCTCTCTCTCTCTCTC	Group4.13	224	-32330002	144.0
ame-mir-3776	GB52278	cher-PK	AGGAGGGGGGGAGAGAGAAGCG	ATTTTCTCTCTCTCTCTCTCTC	GroupUn386	224	-32330002	144.0
ame-mir-3725-5p	GB52562	na	AAGGAAGAGAGAGAGAGAG	ATCTCTCTCTCTCTTTCTT	GroupUn1450	614	-32320000	169.0
ame-mir-3776	GB52295	na	AGGAGGGGGGGAGAGAGAAGCG	CCTCCCTCCCTCCTCCCCCTCCC	Group5.2	84	-32320000	168.0
ame-mir-6056-5p	GB50527	Dip-B-PB	GAGGGACGAGGAGGGAGGTT	GACCACCTTCCTCATCCCTC	Group15.14	539	-32320000	146.0
ame-mir-6056-5p	GB41721	na	GAGGGACGAGGAGGGAGGTT	AACTTCCTCTCTTTGTCTCTC	Group14.15	549	-32320000	141.0
ame-mir-3739	GB55356	CG5921-PC	TTGGGAGGGGGAGAGAGCAGCT	CTTCGCTTTCTTCCCCTTTCAA	Group2.19	615	-32310001	150.0
ame-mir-3776	GB41270	Gasp-PA	AGGAGGGGGGGAGAGAGAAGCG	TCTTTCTCTCTCTCTCTCTCAC	Group3.16	540	-32310001	140.0
ame-mir-3776	GB40010	Msp-300-PG	AGGAGGGGGGGAGAGAGAAGCG	TAGTTTTCCTCCCTCCCTCCA	Group1.33	756	-32310001	161.0
ame-mir-6050	GB54740	na	GCGGGTTGTGGAGGGTGGAA	ACACGCACCTCGACGACCCGC	Group13.3	100	-32310001	148.0
ame-mir-6050	GB43395	na	GCGGGTTGTGGAGGGTGGAA	CTCCACCGTCCACCCAACCCGA	GroupUn2753	317	-32310001	169.0
ame-mir-3739	GB42535	na	TTGGGAGGGGGAGAGAGCAGCT	TGTTGCTATCTCTCTCTCTCAA	Group7.9	404	-32299999	152.0
ame-mir-6042-5p	GB53456	na	ACCACTGTACTATCGTCGCCTGC	GGGGGCGACGGCCGAGTACAGGGGA	Group9.12	719	-32299999	144.0
ame-mir-71-5p	GB42575	na	TGAAAGACATGGGTAGTGAGATG	CAATTCGTTATCCGTGTCTTTCA	GroupUn1262	117	-32299999	180.0
ame-mir-71-5p	GB48037	CG5458-PA	TGAAAGACATGGGTAGTGAGATG	CAATTCGTTATCCGTGTCTTTCA	Group1.4	115	-32299999	180.0
ame-mir-2788-5p	GB46633	na	TGGGGTTTCTATGCGGCATGTGCC	GGCTCGTGTTGCATATGCAAGCCCCC	Group11.1	462	-32290001	156.0
ame-mir-3049-3p	GB41226	Atpalpha-PG	TCCGTCCAACTCCTTTCCGTCT	TATCGGAGACGGAGACGGACGGA	Group3.16	235	-32290001	142.0
ame-mir-3776	GB49274	na	AGGAGGGGGGGAGAGAGAAGCG	TTCTTCTCTCTTTCTCTCTCGC	Group1.40	248	-32290001	140.0
ame-mir-3776	GB51288	na	AGGAGGGGGGGAGAGAGAAGCG	CGCTCCTCCATCCCCCCTCAA	Group16.4	460	-32290001	146.0
ame-mir-6056-5p	GB52548	na	GAGGGACGAGGAGGGAGGTT	CCCCTCCTCCTCCTCCTCCCTC	Group12.11	422	-32290001	145.0
ame-mir-3776	GB44328	Rgk3-PC	AGGAGGGGGGGAGAGAGAAGCG	TCTTTCTCTCTCTCTCTCTCTC	Group7.22	18	-32279999	144.0
ame-mir-3776	GB42913	na	AGGAGGGGGGGAGAGAGAAGCG	TCTTTCTCTCTCTCTCTCTCTC	Group9.10	151	-32279999	144.0
ame-mir-3776	GB51630	fas-PA	AGGAGGGGGGGAGAGAGAAGCG	TCTTTCTCTCTCTCTCTCTCTC	Group1.37	497	-32279999	144.0
ame-mir-3776	GB50379	CG11247-PC	AGGAGGGGGGGAGAGAGAAGCG	TCTTTCTCTCTCTCTCTCTCTC	Group4.9	260	-32279999	144.0
ame-mir-3776	GB40870	na	AGGAGGGGGGGAGAGAGAAGCG	TCTTTCTCTCTCTCTCTCTCTC	Group1.20	27	-32279999	144.0
ame-mir-3776	GB52942	na	AGGAGGGGGGGAGAGAGAAGCG	TCTTTCTCTCTCTCTCTCTCTC	Group6.23	241	-32279999	144.0
ame-mir-3776	GB50222	CG31183-PA	AGGAGGGGGGGAGAGAGAAGCG	TCTTTCTCTCTCTCTCTCTCTC	Group15.19	41	-32279999	144.0
ame-mir-3776	GB47039	shi-PL	AGGAGGGGGGGAGAGAGAAGCG	TCTTTCTCTCTCTCTCTCTCTC	Group3.15	295	-32279999	144.0
ame-mir-3776	GB40504	CG2225-PG	AGGAGGGGGGGAGAGAGAAGCG	TCTTTCTCTCTCTCTCTCTCTC	Group8.6	687	-32279999	144.0
ame-mir-3776	GB53489	na	AGGAGGGGGGGAGAGAGAAGCG	TCTTTCTCTCTCTCTCTCTCTC	Group9.12	81	-32279999	144.0
ame-mir-3776	GB53484	na	AGGAGGGGGGGAGAGAGAAGCG	TCTTTCTCTCTCTCTCTCTCTC	Group9.12	300	-32279999	144.0
ame-mir-3776	GB46266	CaMKI-PI	AGGAGGGGGGGAGAGAGAAGCG	CCTTTCTCTCTCTCTCTCTCTC	Group7.7	397	-32279999	144.0
ame-mir-3776	GB42292	CG34362-PA	AGGAGGGGGGGAGAGAGAAGCG	TCTTTCTCTCTCTCTCTCTCTC	Group1.43	136	-32279999	144.0
ame-mir-3776	GB44923	na	AGGAGGGGGGGAGAGAGAAGCG	CCTTTCTCTCTCTCTCTCTCTC	Group11.18	734	-32279999	144.0
ame-mir-3776	GB51402	na	AGGAGGGGGGGAGAGAGAAGCG	TCTTTCTCTCTCTCTCTCTCTC	Group8.4	104	-32279999	144.0
ame-mir-3776	GB55823	CG9987-PA	AGGAGGGGGGGAGAGAGAAGCG	CCTTTCTCTCTCTCTCTCTCTC	Group3.8	964	-32279999	144.0
ame-mir-3776	GB40967	ple-PB	AGGAGGGGGGGAGAGAGAAGCG	CCTTTCTCTCTCTCTCTCTCTC	Group7.20	495	-32279999	144.0
ame-mir-3776	GB41378	CG9425-PD	AGGAGGGGGGGAGAGAGAAGCG	TCTTTCTCTCTCTCTCTCTCTC	Group5.18	457	-32279999	144.0
ame-mir-3776	GB55402	na	AGGAGGGGGGGAGAGAGAAGCG	ACTTTCTCTCTCTCTCTCTCTC	Group2.19	525	-32279999	144.0
ame-mir-3776	GB53466	na	AGGAGGGGGGGAGAGAGAAGCG	CCTTTCTCTCTCTCTCTCTCTC	Group9.12	607	-32279999	144.0
ame-mir-3739	GB46625	na	TTGGGAGGGGGAGAGAGCAGCT	TGTTGCTCGTCGCCGCTCCCTCCCTC	Group11.1	828	-32270000	142.0
ame-mir-3739	GB47642	na	TTGGGAGGGGGAGAGAGCAGCT	GTCTGTCTCTCCTCCTCCTCC	Group16.5	898	-32270000	146.0
ame-mir-3776	GB43937	na	AGGAGGGGGGGAGAGAGAAGCG	ATCTTCTCTCGAGCTTCTTCCCTCCC	Group11.3	459	-32270000	155.0
ame-mir-3785-5p	GB50423	na	TCTCACGACGTGATAGCGGCGCC	CACGCTCGCGCACGCTTCGTGAGA	Group4.9	701	-32270000	160.0
ame-mir-3776	GB43777	na	AGGAGGGGGGGAGAGAGAAGCG	TAAACCTTACTCCTCCCCCTCCT	Group14.7	77	-32259998	164.0
ame-mir-6048-3p	GB40606	na	AGAGGCGAGGTGGACCGACTG	TTTTCGTTCCGTCTCGCCTCT	Group12.13	964	-32259998	174.0
ame-mir-3776	GB52388	na	AGGAGGGGGGGAGAGAGAAGCG	TACTTCTTTCATCCTCCTCTCTC	Group2.17	967	-32250000	151.0
ame-mir-6000a-5p	GB50462	na	TACTCGTGGTGGTGACGACT	CGTCGTGCACCACCCGCGAGTT	Group4.9	845	-32250000	156.0
ame-mir-6056-5p	GB49752	CG8236-PA	GAGGGACGAGGAGGGAGGTT	CGTCTCTTTCTTCGTCTCTC	Group2.18	23	-32250000	158.0
ame-mir-6066-3p	GB53097	na	CCTCTTCTCTCTCGTCCTC	GGGGGCGGTGGAGAGGAGG	Group4.5	763	-32250000	149.0
ame-mir-279c-5p	GB47774	na	GACGGGTGCACTCTGGTATCATG	GTGGGCGCCAGGAAGCACCCGTC	Group13.10	421	-32240002	164.0
ame-mir-34-3p	GB46316	na	CGACCGCTATCGGCACTGCAATT	AAACGCAGCTGCTCGATAGCGGGCG	GroupUn4677	387	-32240002	145.0
ame-mir-3725-5p	GB43139	na	AAGGAAGAGAGAGAGAGAG	CTCTCTCTCTCTCTCTCCTG	Group11.20	941	-32240002	149.0
ame-mir-3725-5p	GB53073	na	AAGGAAGAGAGAGAGAGAG	CTCTCTCTCTCTCTCTCCTG	Group4.5	342	-32240002	149.0
ame-mir-3741	GB51141	CG14521-PA	ACGAGAGGGGGAGAGAGAAGTA	TTTTTTTTTCTCTCTCTCTCGT	Group10.26	88	-32240002	168.0
ame-mir-3776	GB40075	Fs(2)Ket-PE	AGGAGGGGGGGAGAGAGAAGCG	ATAATCTTATTTCCCCCCTTCCT	Group13.7	21	-32240002	157.0
ame-mir-6046	GB51612	na	TCGACGAGAATTCCGTGACCGGT	CCCGGTGGCGCCGTCTCGTCGT	Group1.37	8	-32240002	159.0
ame-mir-6053-3p	GB40131	na	GCTCGCGCAGTGTTTCGTAAAG	AATTGCGGGACGCTGCGCAAGC	Group13.7	922	-32240002	152.0
ame-mir-3739	GB53928	na	TTGGGAGGGGGAGAGAGCAGCT	TGGTGCCCTCACCGCCCCCTCCCGC	Group1.42	11	-32220001	146.0
ame-mir-3049-3p	GB40378	na	TCCGTCCAACTCCTTTCCGTCT	CGTGTGGGGGGAGTTGGATGGT	Group8.6	858	-32209999	157.0
ame-mir-3725-5p	GB41240	Drip-PC	AAGGAAGAGAGAGAGAGAG	CTCTCTCTCTCTCTCTCCTA	Group3.16	410	-32209999	149.0
ame-mir-3739	GB45624	Dph5-PA	TTGGGAGGGGGAGAGAGCAGCT	TTTTGCTTTTTTCCCCTCTTAG	Group5.20	899	-32209999	152.0
ame-mir-3785-5p	GB50226	Tsf1-PA	TCTCACGACGTGATAGCGGCGCC	GACGCCGCTTGCTCGTCGTGAAT	Group15.19	12	-32209999	161.0
ame-mir-14-3p	GB50791	na	TCAGTCTTTTTCTCTCTCCTAT	AGAGGAGAGCGGAGGAGACTGA	Group2.11	457	-32200001	168.0
ame-mir-3776	GB44090	shot-PAD	AGGAGGGGGGGAGAGAGAAGCG	AGTTTCATCCTTCCCGCCTCCT	Group4.13	327	-32200001	140.0
ame-mir-6056-5p	GB40989	na	GAGGGACGAGGAGGGAGGTT	GGCCTCCTTCCCCGTCCACTT	GroupUn1653	956	-32200001	142.0
ame-mir-3049-5p	GB43547	na	TCGGGAAGGTAGTTGCGGCGGATT	GTTGCGTCGCGGCGCGAATTTCCCGA	Group14.9	645	-32189999	145.0
ame-mir-3787	GB45204	na	GAGTCGAGCTTGTGTGTGGAA	ATCCACGACCACGAGCTCGATTA	Group11.18	413	-32189999	158.0
ame-mir-6060-3p	GB43760	na	GTTGCCCCCTTGTCCCCGAGA	AATGGGGGAGAAGGGGGCACG	Group9.5	240	-32189999	159.0
ame-mir-275-5p	GB52139	na	CGCGTTACTCGGGTACTTTAGGCT	CAGCCGCTGCACGCGAGTGACGCG	GroupUn869	30	-32180000	148.0
ame-mir-3739	GB50406	na	TTGGGAGGGGGAGAGAGCAGCT	AAGTTCTTTCATCCCCCTTCCCAT	Group4.9	581	-32180000	149.0
ame-mir-3753	GB40378	na	TGTCCGTTTCGGGACTCGACCG	TGGTCGAGCAACGATGACGGACT	Group8.6	727	-32180000	151.0
ame-mir-3776	GB48628	ps-PM	AGGAGGGGGGGAGAGAGAAGCG	GGTAGCTCTCTCTTCCCTTCTT	Group5.12	79	-32180000	145.0
ame-mir-3776	GB51620	CG2906-PD	AGGAGGGGGGGAGAGAGAAGCG	ATTTTCTCCTTCCTCCCCCCTCCC	Group1.37	549	-32180000	171.0
ame-mir-6056-5p	GB52941	na	GAGGGACGAGGAGGGAGGTT	TGCCTCCTTCTTCGTTCTTT	Group6.23	545	-32180000	150.0
ame-mir-2796-3p	GB46006	CG8132-PA	GTAGGCCGGCGGAAACTACTTGC	CAAGGTAGTTTTCGTATAATGGCCTAC	Group6.15	520	-32169998	156.0
ame-mir-305-3p	GB51500	Ect4-PG	CGGCACCTGTTGGAGCGCAATTC	TACTTTCGCTTCCAACAGGAGCCG	Group3.7	250	-32169998	151.0
ame-mir-6056-5p	GB55712	crol-PC	GAGGGACGAGGAGGGAGGTT	CCTCTCCCTCTCTGTCTCTC	Group6.38	952	-32169998	142.0
ame-mir-3741	GB48791	Cyt-c-p-PA	ACGAGAGGGGGAGAGAGAAGTA	CTCTCTCTCTCTCTCTCTCTCTC	Group10.27	599	-32160000	151.0
ame-mir-3741	GB55569	POSH-PA	ACGAGAGGGGGAGAGAGAAGTA	ATCTCTCTCTCTCTCTCTCTCTC	Group2.19	663	-32160000	151.0
ame-mir-3741	GB55549	CG14521-PA	ACGAGAGGGGGAGAGAGAAGTA	CTCTCTCTCTCTCTCTCTCTCTC	Group2.19	257	-32160000	151.0
ame-mir-3741	GB48493	na	ACGAGAGGGGGAGAGAGAAGTA	CTCTCTCTCTCTCTCTCTCTCTC	GroupUn2382	377	-32160000	151.0
ame-mir-3741	GB43139	na	ACGAGAGGGGGAGAGAGAAGTA	TGCTCTCTCTCTCTCTCTCTCTC	Group11.20	931	-32160000	151.0
ame-mir-3741	GB47961	Mekk1-PD	ACGAGAGGGGGAGAGAGAAGTA	CTCTCTCTCTCTCTCTCTCTCTC	Group7.19	887	-32160000	151.0
ame-mir-3741	GB43171	CG1518-PA	ACGAGAGGGGGAGAGAGAAGTA	CTCTCTCTCTCTCTCTCTCTCTC	Group11.20	299	-32160000	151.0
ame-mir-3741	GB52786	n-syb-PK	ACGAGAGGGGGAGAGAGAAGTA	CTCTCTCTCTCTCTCTCTCTCTC	Group14.14	767	-32160000	151.0
ame-mir-3741	GB55435	na	ACGAGAGGGGGAGAGAGAAGTA	CTCTCTCTCTCTCTCTCTCTCTC	Group2.19	136	-32160000	151.0
ame-mir-3741	GB46794	na	ACGAGAGGGGGAGAGAGAAGTA	CTCTCTCTCTCTCTCTCTCTCTC	Group5.9	971	-32160000	151.0
ame-mir-3741	GB55496	CG11876-PD	ACGAGAGGGGGAGAGAGAAGTA	CTCTCTCTCTCTCTCTCTCTCTC	Group2.19	56	-32160000	151.0
ame-mir-3741	GB50725	Vang-PA	ACGAGAGGGGGAGAGAGAAGTA	CTCTCTCTCTCTCTCTCTCTCTC	Group2.11	136	-32160000	151.0
ame-mir-3741	GB49531	na	ACGAGAGGGGGAGAGAGAAGTA	CTCTCTCTCTCTCTCTCTCTCTC	Group4.6	444	-32160000	151.0
ame-mir-3741	GB41534	na	ACGAGAGGGGGAGAGAGAAGTA	CTCTCTCTCTCTCTCTCTCTCTC	GroupUn2331	168	-32160000	151.0
ame-mir-3741	GB45880	CG32174-PC	ACGAGAGGGGGAGAGAGAAGTA	CTCTCTCTCTCTCTCTCTCTCTC	Group1.21	909	-32160000	151.0
ame-mir-3741	GB48927	pall-PA	ACGAGAGGGGGAGAGAGAAGTA	CTCTCTCTCTCTCTCTCTCTCTC	Group1.36	788	-32160000	151.0
ame-mir-3741	GB54048	na	ACGAGAGGGGGAGAGAGAAGTA	CTCTCTCTCTCTCTCTCTCTCTC	Group11.12	546	-32160000	151.0
ame-mir-3741	GB53019	l(2)35Be-PA	ACGAGAGGGGGAGAGAGAAGTA	CTCTCTCTCTCTCTCTCTCTCTC	Group4.16	416	-32160000	151.0
ame-mir-3741	GB54844	CG14693-PC	ACGAGAGGGGGAGAGAGAAGTA	CTCTCTCTCTCTCTCTCTCTCTC	Group1.8	230	-32160000	151.0
ame-mir-3741	GB47131	CG32174-PC	ACGAGAGGGGGAGAGAGAAGTA	CTCTCTCTCTCTCTCTCTCTCTC	GroupUn3731	860	-32160000	151.0
ame-mir-3741	GB49277	na	ACGAGAGGGGGAGAGAGAAGTA	CTCTCTCTCTCTCTCTCTCTCTC	Group1.40	901	-32160000	151.0
ame-mir-3741	GB46266	CaMKI-PI	ACGAGAGGGGGAGAGAGAAGTA	CTCTCTCTCTCTCTCTCTCTCTC	Group7.7	412	-32160000	151.0
ame-mir-3741	GB42292	CG34362-PA	ACGAGAGGGGGAGAGAGAAGTA	CTCTCTCTCTCTCTCTCTCTCTC	Group1.43	151	-32160000	151.0
ame-mir-3741	GB51402	na	ACGAGAGGGGGAGAGAGAAGTA	CTCTCTCTCTCTCTCTCTCTCTC	Group8.4	119	-32160000	151.0
ame-mir-3741	GB45481	na	ACGAGAGGGGGAGAGAGAAGTA	CGCTCTCTCTCTCTCTCTCTCTC	GroupUn4037	694	-32160000	151.0
ame-mir-3741	GB55429	na	ACGAGAGGGGGAGAGAGAAGTA	ATCTCTCTCTCTCTCTCTCTCTC	Group2.19	889	-32160000	151.0
ame-mir-3741	GB42545	na	ACGAGAGGGGGAGAGAGAAGTA	CTCTCTCTCTCTCTCTCTCTCTC	Group7.9	151	-32160000	151.0
ame-mir-3741	GB47044	na	ACGAGAGGGGGAGAGAGAAGTA	CTCTCTCTCTCTCTCTCTCTCTC	Group3.15	977	-32160000	151.0
ame-mir-3741	GB53465	na	ACGAGAGGGGGAGAGAGAAGTA	ATCTCTCTCTCTCTCTCTCTCTC	Group9.12	556	-32160000	151.0
ame-mir-3741	GB55119	na	ACGAGAGGGGGAGAGAGAAGTA	CTCTCTCTCTCTCTCTCTCTCTC	Group2.1	100	-32160000	151.0
ame-mir-3741	GB51731	na	ACGAGAGGGGGAGAGAGAAGTA	CTCTCTCTCTCTCTCTCTCTCTC	Group8.21	177	-32160000	151.0
ame-mir-3747a-5p	GB52110	na	TGCGAGGCTTTTTTTCAGCGATG	GCCCGGTGAAAAGAAGCCTCGTA	Group12.17	750	-32160000	172.0
ame-mir-3776	GB53455	na	AGGAGGGGGGGAGAGAGAAGCG	TCCTCTCGCGCTCCCCCCTTCT	Group9.12	1	-32160000	151.0
ame-mir-6066-5p	GB43394	na	AGGGAGAGGCCTCGTGACCACGGG	CTCGTGTGTCGTGCGTGTCTCTTCTC	Group2.13	364	-32160000	140.0
ame-mir-3739	GB51290	Ubx-PB	TTGGGAGGGGGAGAGAGCAGCT	TCCTTCTCTCTCTCCCCTCTCCT	Group16.4	149	-32150002	147.0
ame-mir-3795	GB55526	na	GCGTCGACACGTTGGACGTGTT	AACGCGTTCGCCGTTTCGACGA	Group2.19	951	-32150002	148.0
ame-mir-6049	GB55520	Slip1-PC	AGGAACGGAGGAATAGACGGT	ACCGTCAATTCTGATCTCCGTTCCT	Group2.19	61	-32150002	166.0
ame-mir-6056-5p	GB42461	na	GAGGGACGAGGAGGGAGGTT	AACCTTTCTTCTCTTCCCTC	Group7.21	871	-32150002	146.0
ame-mir-3727-3p	GB53164	na	TCGCGAACGCGCTCCCGCTAAA	GATGGAGGGACGCGTTCGTGG	Group4.5	538	-32139999	158.0
ame-mir-3776	GB45216	Ssdp-PC	AGGAGGGGGGGAGAGAGAAGCG	CCTTTCTCTCTCTTTCTCTCTT	Group11.18	74	-32139999	140.0
ame-mir-3776	GB41525	CG10425-PA	AGGAGGGGGGGAGAGAGAAGCG	TCTTTCTCTCTCTTTCTCTCTT	Group6.20	799	-32139999	140.0
ame-mir-6000b	GB54998	tou-PE	TAGAGACGAGTAGTACCCACGAG	TACGTGCGTGTTCTATTCGTCTCTG	Group1.41	242	-32139999	176.0
ame-mir-6065-5p	GB52311	na	CGGGGGGAACCGCATTCCAGAGT	CTGTTGGAATAACCGGCCCCCTCCCCCCG	Group5.2	301	-32139999	146.0
ame-mir-6066-5p	GB55195	na	AGGGAGAGGCCTCGTGACCACGGG	TTCGGGGTAACGAGCCTCTCTCG	Group11.6	783	-32139999	164.0
ame-mir-3049-5p	GB54933	Lasp-PA	TCGGGAAGGTAGTTGCGGCGGATT	GATCAGCCGCAAACATCTTCACCGA	Group1.41	555	-32130001	146.0
ame-mir-3739	GB47377	na	TTGGGAGGGGGAGAGAGCAGCT	CTCTCTCTCTCTTTCTCCCGC	Group1.29	439	-32130001	146.0
ame-mir-3739	GB44834	na	TTGGGAGGGGGAGAGAGCAGCT	GCGTGTTCCTCCCTCTCCCTC	Group9.8	730	-32130001	141.0
ame-mir-3776	GB53547	na	AGGAGGGGGGGAGAGAGAAGCG	TTTTTCTCTCTCTCTCTCTCTG	Group6.32	875	-32130001	144.0
ame-mir-3776	GB41321	na	AGGAGGGGGGGAGAGAGAAGCG	TTTTTCTCTCTCTCTCTCTCTG	Group5.18	503	-32130001	144.0
ame-mir-3776	GB43231	CG7120-PE	AGGAGGGGGGGAGAGAGAAGCG	TTCTTCCCTTTCTCCCTCTTCT	Group11.20	233	-32130001	152.0
ame-mir-3739	GB41203	Gasp-PA	TTGGGAGGGGGAGAGAGCAGCT	AACTTCTCTCATCCCTCCTCCCTT	Group3.16	608	-32119999	154.0
ame-mir-3739	GB45005	Dl-PC	TTGGGAGGGGGAGAGAGCAGCT	CTTTGTTTCTCTCCCTCCCGT	Group11.18	510	-32119999	158.0
ame-mir-3739	GB41376	jdp-PB	TTGGGAGGGGGAGAGAGCAGCT	TGGCGATCTCTCCCCTCCCGT	Group5.18	17	-32119999	152.0
ame-mir-3776	GB43295	VAChT-PA	AGGAGGGGGGGAGAGAGAAGCG	ATCCTCTCTCTCTCTCTCTCTT	Group7.17	108	-32119999	140.0
ame-mir-133-3p	GB49461	na	TTGGTCCCCTTCAACCAGCTGT	AAAGGTGGAGGGGAGGGGACCAA	Group15.13	3	-32110001	163.0
ame-mir-3786-5p	GB49969	Tusp-PE	CTTGTCCTGGTTCATGTAGGGCGG	TCGTCCTCGTCGAAGCAGGACAGA	Group15.19	936	-32110001	155.0
ame-mir-3776	GB53110	na	AGGAGGGGGGGAGAGAGAAGCG	TATTTTTTTTTCTCCCCCCACCC	Group4.5	832	-32099998	143.0
ame-mir-3776	GB53522	na	AGGAGGGGGGGAGAGAGAAGCG	ATATTCTCCCCCTCCCCTCCT	Group6.32	590	-32090000	169.0
ame-mir-3776	GB51049	na	AGGAGGGGGGGAGAGAGAAGCG	TCTTTCTCTCTCTCTCTCTTCG	Group10.26	177	-32090000	144.0
ame-mir-6066-5p	GB43725	na	AGGGAGAGGCCTCGTGACCACGGG	CTCGTGGGCTCGTGTGGGCTCACCCG	Group14.10	823	-32090000	141.0
ame-mir-3718b	GB41952	na	TCGGGACAGGACAGGGGACAGA	ACCATCCCCTGGCCAACTGTCCTGG	Group6.30	726	-32080002	149.0
ame-mir-985-5p	GB48516	unc-13-PB	AACGATCGATCGATCGACA	GATCGATCGATCGATCGTC	Group6.16	886	-32080002	185.0
ame-mir-985-5p	GB43047	na	AACGATCGATCGATCGACA	CATCGATCGATCGATCGTC	GroupUn1630	131	-32080002	185.0
ame-mir-3776	GB42440	na	AGGAGGGGGGGAGAGAGAAGCG	CGCTTCTTTTCCACCCCCACCA	Group7.21	381	-32060001	144.0
ame-mir-3787	GB41426	na	GAGTCGAGCTTGTGTGTGGAA	TACCACACATCGCTCGACTC	Group6.20	90	-32060001	169.0
ame-mir-6056-5p	GB48057	na	GAGGGACGAGGAGGGAGGTT	CCTCTTCCTTCTCGTTCCTT	Group8.13	873	-32060001	162.0
ame-mir-3049-5p	GB54464	na	TCGGGAAGGTAGTTGCGGCGGATT	TATTCGCTGCTACTTGACCTCCCCGT	Group6.10	933	-32049999	149.0
ame-mir-3739	GB53456	na	TTGGGAGGGGGAGAGAGCAGCT	CGCTGTTCTTCTCTCCTCCCCC	Group9.12	315	-32049999	156.0
ame-mir-3739	GB55830	Tdc2-PA	TTGGGAGGGGGAGAGAGCAGCT	CCCTCTCTCTCTCTCTCCCTC	Group3.8	821	-32049999	146.0
ame-mir-6060-3p	GB40687	na	GTTGCCCCCTTGTCCCCGAGA	TTTTGGGGGGGGGGGTAAC	Group12.13	271	-32049999	144.0
ame-mir-3049-3p	GB41324	na	TCCGTCCAACTCCTTTCCGTCT	AAGCGTGGGAGGAGCTGGATGGA	Group5.18	128	-32040001	155.0
ame-mir-3739	GB41958	na	TTGGGAGGGGGAGAGAGCAGCT	CTCTCCTCTCCTCCCCTCCCCC	GroupUn1439	369	-32040001	160.0
ame-mir-3776	GB48515	unc-13-PC	AGGAGGGGGGGAGAGAGAAGCG	TTCCCCTCTTTCCTCCCTTCCC	Group6.16	594	-32040001	161.0
ame-mir-3776	GB43574	AlstR-PD	AGGAGGGGGGGAGAGAGAAGCG	CCCTTCCTCTCCATTTTTCCCCTCCA	Group14.9	710	-32040001	162.0
ame-mir-3747b-3p	GB43183	na	CTGCTGGAAAAAAATCTCGCGGA	CTTGCGAGACTTTTTTCTAGCAG	Group11.20	578	-32029999	177.0
ame-mir-6050	GB40751	kek1-PB	GCGGGTTGTGGAGGGTGGAA	CGCCGCTCTCGACGATCCGA	Group1.10	525	-32029999	142.0
ame-mir-3739	GB54071	na	TTGGGAGGGGGAGAGAGCAGCT	CTCTCTCTCTCTCTCTCCCCT	GroupUn301	686	-32020000	146.0
ame-mir-3739	GB52214	na	TTGGGAGGGGGAGAGAGCAGCT	CTCTCTCTCTCTCTCTCCCCT	Group6.14	132	-32020000	146.0
ame-mir-3739	GB43939	na	TTGGGAGGGGGAGAGAGCAGCT	CTCTCTCTCTCTCTCTCCCCG	Group11.3	151	-32020000	146.0
ame-mir-3739	GB46266	CaMKI-PI	TTGGGAGGGGGAGAGAGCAGCT	CTCTCTCTCTCTCTCTCCCCC	Group7.7	432	-32020000	146.0
ame-mir-3739	GB55402	na	TTGGGAGGGGGAGAGAGCAGCT	CTCTCTCTCTCTCTCTCCCCC	Group2.19	538	-32020000	146.0
ame-mir-3739	GB41696	na	TTGGGAGGGGGAGAGAGCAGCT	CTCTCTCTCTCTCTCTCCCCC	Group14.15	668	-32020000	146.0
ame-mir-3776	GB45061	na	AGGAGGGGGGGAGAGAGAAGCG	TTCTTTTTTCTTTCCCTCTCTT	Group11.18	565	-32020000	152.0
ame-mir-3776	GB52451	na	AGGAGGGGGGGAGAGAGAAGCG	CGTTTCTTTCCTTTCCTTTCCT	Group2.17	485	-32020000	140.0
ame-mir-6012-3p	GB46581	Ubc-E2H-PB	TTCGGCGATGAGATCAGCCTGT	GGGGGCCGCTCTCGTCGCCGAA	Group2.15	434	-32020000	176.0
ame-mir-6066-5p	GB52914	na	AGGGAGAGGCCTCGTGACCACGGG	TCCGTGCGAGAAGATGGCCTTCTCCCC	Group15.11	769	-32020000	143.0
ame-mir-3727-3p	GB42397	na	TCGCGAACGCGCTCCCGCTAAA	GCGAGAGGGGTGCGTTCGTGA	GroupUn3171	709	-32009998	153.0
ame-mir-3776	GB48936	CG10960-PA	AGGAGGGGGGGAGAGAGAAGCG	TACTTATCTCGCTTCCCCCTCCT	Group1.36	915	-32009998	171.0
ame-mir-3776	GB48092	na	AGGAGGGGGGGAGAGAGAAGCG	TTTTTTTTTTTCCCTCTCTCCT	GroupUn4861	31	-32009998	152.0
ame-mir-3741	GB56009	BicC-PD	ACGAGAGGGGGAGAGAGAAGTA	TTTTTCTCTCTCCCTCCCCTCCTCGA	Group3.1	344	-32000000	143.0
ame-mir-3776	GB53169	na	AGGAGGGGGGGAGAGAGAAGCG	CTCTCCTCCCTCCCTCTAGCCCCTCCT	Group4.5	531	-32000000	159.0
ame-mir-6049	GB41812	na	AGGAACGGAGGAATAGACGGT	TTCGCTCGTTCCTCCGTTCCT	Group8.9	12	-32000000	171.0
ame-mir-6053-5p	GB56009	BicC-PD	ATACGAAAGACCGCGCGGATGTG	TACGTTCGGGGCGGTCTTTCGCTT	Group3.1	844	-32000000	140.0
ame-mir-14-3p	GB43591	unc-4-PA	TCAGTCTTTTTCTCTCTCCTAT	AGAGAGAGAGAGAGAGAGACTGC	Group14.9	729	-31990000	171.0
ame-mir-14-5p	GB55243	na	GGGGGTGAGAAACTGGCTTGGCT	ACCTGAGCCGGGTGTCTTCTTTACCCCC	Group11.6	252	-31990000	142.0
ame-mir-6058	GB46670	na	ATGACAATGGTGATGACAACG	TGGCGTCGTCGCCGTTGTCGT	Group4.3	328	-31990000	145.0
ame-mir-3776	GB41513	na	AGGAGGGGGGGAGAGAGAAGCG	TCTTTGTCTCTCCATTCCTCCT	Group6.20	657	-31980000	148.0
ame-mir-6066-5p	GB44853	na	AGGGAGAGGCCTCGTGACCACGGG	CTCCCTGTGAGGGAGCCTCTTCCT	Group9.8	843	-31980000	146.0
ame-mir-3741	GB42624	na	ACGAGAGGGGGAGAGAGAAGTA	GCTCGCTCTCTCTCTCTCTCTG	Group9.10	686	-31959999	145.0
ame-mir-3776	GB49364	U2af38-PB	AGGAGGGGGGGAGAGAGAAGCG	ATCTTCTCTCTTTTTCTCTCTT	Group12.16	416	-31959999	140.0
ame-mir-3779	GB42226	al-PA	GCCGGGCCTGCCGCTCGACACG	GCCGTGTAACGGAGCGGCCCGGA	Group1.34	528	-31959999	150.0
ame-mir-2-1-3p	GB49029	eve-PA	ATCACAGCCAGCTTTGATGAGCGT	AAGTTCTTCAAAGCTGGTTGTGTT	Group14.1	218	-31950001	162.0
ame-mir-3718b	GB55799	na	TCGGGACAGGACAGGGGACAGA	TTCGTCTCCGTGCTGTTCCGA	Group3.8	253	-31940001	153.0
ame-mir-3741	GB48109	CG3344-PA	ACGAGAGGGGGAGAGAGAAGTA	CATATCTCTCTCTCTCTCTCTC	Group7.24	91	-31940001	150.0
ame-mir-3741	GB45242	na	ACGAGAGGGGGAGAGAGAAGTA	GATATCTCTCTCTCTCTCTCTC	Group11.18	179	-31940001	150.0
ame-mir-3776	GB50791	na	AGGAGGGGGGGAGAGAGAAGCG	CTCTCTCTCTCTTTCTCCCTCTC	Group2.11	833	-31940001	151.0
ame-mir-3776	GB48806	CG11966-PB	AGGAGGGGGGGAGAGAGAAGCG	GCTCCCTCCCCTTCCTCCTCCT	Group10.27	43	-31940001	145.0
ame-mir-3776	GB52450	na	AGGAGGGGGGGAGAGAGAAGCG	TTCTTACCTGTCCCTCCCTCCC	Group2.17	649	-31940001	160.0
ame-mir-3776	GB55401	CG42492-PB	AGGAGGGGGGGAGAGAGAAGCG	GCGTTGTCCGCTCGCCTCCTCCT	Group2.19	140	-31940001	146.0
ame-mir-3049-3p	GB51180	na	TCCGTCCAACTCCTTTCCGTCT	AGACGGAGATGGAATGATGGATGGA	Group6.8	763	-31930000	150.0
ame-mir-6056-5p	GB42560	14-3-3epsilon-PC	GAGGGACGAGGAGGGAGGTT	CTCCTCCTCCTCGTCCTCT	Group7.9	704	-31930000	140.0
ame-mir-6066-3p	GB52555	CG43444-PD	CCTCTTCTCTCTCGTCCTC	ATAGACGGGAGGGAAGGGG	Group12.11	459	-31930000	144.0
ame-mir-3739	GB55799	na	TTGGGAGGGGGAGAGAGCAGCT	CACCCCTCCTCCCCCTCCCTC	Group3.8	70	-31910000	151.0
ame-mir-3776	GB55495	Caps-PF	AGGAGGGGGGGAGAGAGAAGCG	TCCTTTTCTCTCTCTCTCTCTC	Group2.19	837	-31910000	144.0
ame-mir-3776	GB42542	na	AGGAGGGGGGGAGAGAGAAGCG	ATCTTTTCTTCCCCCCCCCCCA	Group7.9	868	-31910000	152.0
ame-mir-13b-5p	GB52548	na	TCGTCAAATTGGTTGTGGCGTG	TCCGCACGCGACGGCAATTTGACGG	Group12.11	908	-31900000	170.0
ame-mir-3741	GB52750	CG5323-PA	ACGAGAGGGGGAGAGAGAAGTA	TTTCACTCTCTCTCCCTCTCCC	Group14.14	434	-31900000	161.0
ame-mir-3741	GB53996	CASK-PG	ACGAGAGGGGGAGAGAGAAGTA	GTTTTCTCTCTCACCCTCTTCG	Group9.7	735	-31900000	152.0
ame-mir-3776	GB50794	na	AGGAGGGGGGGAGAGAGAAGCG	TCTTTCTCTCTTTCTCTTTCCT	Group2.11	288	-31900000	140.0
ame-mir-6066-3p	GB40997	Ugt86Dc-PA	CCTCTTCTCTCTCGTCCTC	GAGGAAGGGAGGGAAGGGG	Group4.11	894	-31900000	141.0
ame-mir-750-3p	GB56014	na	CCAGATCTAACTCTTCCAGCTCA	GGAGCGTGGAGGGGAGAGATGTGG	Group3.1	448	-31900000	140.0
ame-mir-14-3p	GB55501	CG33181-PE	TCAGTCTTTTTCTCTCTCCTAT	AGAGAGAGAGAGAGAGAGATTGA	Group2.19	279	-31889999	155.0
ame-mir-3049-5p	GB54015	na	TCGGGAAGGTAGTTGCGGCGGATT	CATCCGCCCTGGGGAGCTATTTTCTCGT	Group9.7	84	-31879999	141.0
ame-mir-3726	GB55668	CG32137-PA	AACGAGTGGTGGATGCCAGCGT	GCGCTGGCGTATCAGGGACCATTCGTC	Group2.19	123	-31879999	146.0
ame-mir-3739	GB47056	na	TTGGGAGGGGGAGAGAGCAGCT	CTCTCGCTCTTTCCCCCCTCTCTA	Group3.15	831	-31879999	142.0
ame-mir-3739	GB45201	na	TTGGGAGGGGGAGAGAGCAGCT	TTCTGTCTCCTTTCCCCCTCTCTC	Group11.18	952	-31879999	142.0
ame-mir-3741	GB44645	na	ACGAGAGGGGGAGAGAGAAGTA	CCCTATCTCTGTCCTTCTCTCGT	Group5.14	894	-31879999	163.0
ame-mir-3741	GB45152	verm-PE	ACGAGAGGGGGAGAGAGAAGTA	TTTTTCTCTCTCTCTCTCTCTC	Group11.18	356	-31879999	156.0
ame-mir-3741	GB51920	na	ACGAGAGGGGGAGAGAGAAGTA	TTTTTCTCTCTCTCTCTCTCTC	Group3.3	325	-31879999	156.0
ame-mir-3741	GB56035	nudC-PB	ACGAGAGGGGGAGAGAGAAGTA	ATTTTCTCTCTCTCTCTCTCTC	Group10.3	292	-31879999	156.0
ame-mir-3741	GB53373	CG32687-PA	ACGAGAGGGGGAGAGAGAAGTA	TTTTTCTCTCTCTCTCTCTCTC	Group9.12	977	-31879999	156.0
ame-mir-3741	GB42150	CG2812-PA	ACGAGAGGGGGAGAGAGAAGTA	TTTTTCTCTCTCTCTCTCTCTC	Group1.1	342	-31879999	156.0
ame-mir-3741	GB43249	na	ACGAGAGGGGGAGAGAGAAGTA	TTTTTCTCTCTCTCTCTCTCTC	Group6.13	208	-31879999	156.0
ame-mir-3741	GB44214	cher-PK	ACGAGAGGGGGAGAGAGAAGTA	ATTTTCTCTCTCTCTCTCTCTC	Group4.13	224	-31879999	156.0
ame-mir-3741	GB52278	cher-PK	ACGAGAGGGGGAGAGAGAAGTA	ATTTTCTCTCTCTCTCTCTCTC	GroupUn386	224	-31879999	156.0
ame-mir-3776	GB53738	na	AGGAGGGGGGGAGAGAGAAGCG	TCCTTCTCTCGATCCTTCCCTCGC	Group3.9	684	-31879999	147.0
ame-mir-3776	GB40968	na	AGGAGGGGGGGAGAGAGAAGCG	ACATTCTCTCTCTCTCTCTCTC	Group7.20	786	-31879999	143.0
ame-mir-3776	GB52523	CG4374-PB	AGGAGGGGGGGAGAGAGAAGCG	TTTTTTTTTCTTCCTCTCTCCT	Group10.21	171	-31879999	152.0
ame-mir-3776	GB47782	na	AGGAGGGGGGGAGAGAGAAGCG	ACATTCTCTCTCTCTCTCTCTC	Group13.10	914	-31879999	143.0
ame-mir-3776	GB42579	norpA-PC	AGGAGGGGGGGAGAGAGAAGCG	TCGTTCTTTTTTCTCTCCTCCG	Group9.10	811	-31879999	163.0
ame-mir-3776	GB44633	na	AGGAGGGGGGGAGAGAGAAGCG	CTTTTTTTTCTCTCTCCCTTCT	Group5.14	3	-31879999	152.0
ame-mir-3786-5p	GB42441	na	CTTGTCCTGGTTCATGTAGGGCGG	GCGCCACACCGATGAACAGGACGAG	Group7.21	118	-31879999	151.0
ame-mir-6066-5p	GB48722	na	AGGGAGAGGCCTCGTGACCACGGG	CGAACTCTTACGAGTGCCTCTCCTT	Group10.9	529	-31879999	156.0
ame-mir-184-3p	GB40914	na	TGGACGGAGAACTGATAAGGGC	TCGTTTGTCGGTTCTCCAGTCCT	Group5.8	948	-31870001	147.0
ame-mir-3741	GB43777	na	ACGAGAGGGGGAGAGAGAAGTA	ACCTTACTCCTCCCCCTCCTCGG	Group14.7	80	-31870001	141.0
ame-mir-3751-3p	GB46875	na	TTCGGGGGTGGTGGTGGAA	CACCACCATCCTCCCCGAC	Group3.5	906	-31870001	157.0
ame-mir-3776	GB42148	na	AGGAGGGGGGGAGAGAGAAGCG	GTTTTCTCTCTCTCTCTCTCGT	Group1.1	255	-31870001	140.0
ame-mir-6012-3p	GB41706	na	TTCGGCGATGAGATCAGCCTGT	ACTCGTTGATTTCGTCGCCGAT	Group14.15	473	-31870001	178.0
ame-mir-6054	GB48026	mbl-PD	CACGGTTGAACGATGTGACGGT	ATCGTCCTCTTCGTTCGATCGTG	Group1.4	217	-31870001	143.0
ame-mir-92b	GB50251	CG34148-PB	AATTGCACCCGTCCCGGCCTGA	ATCTAACGGGACGGGTGCATCG	Group15.19	703	-31860001	140.0
ame-mir-3739	GB50687	na	TTGGGAGGGGGAGAGAGCAGCT	GCAAACTCTCTCTCTCTCCCTC	Group13.5	439	-31850000	145.0
ame-mir-3741	GB41270	Gasp-PA	ACGAGAGGGGGAGAGAGAAGTA	TCTTTCTCTCTCTCTCTCTCAC	Group3.16	540	-31850000	156.0
ame-mir-3776	GB50666	na	AGGAGGGGGGGAGAGAGAAGCG	CTCTCCTCCCCCCAGTCCTCCTCCG	Group13.5	346	-31850000	143.0
ame-mir-3776	GB40131	na	AGGAGGGGGGGAGAGAGAAGCG	TAATTTCCTCCTCCCCCTCCC	Group13.7	545	-31850000	165.0
ame-mir-6056-5p	GB48227	na	GAGGGACGAGGAGGGAGGTT	TCCCTCCTTTCCGTTCCTC	Group13.4	452	-31850000	152.0
ame-mir-3739	GB52756	CG42249-PB	TTGGGAGGGGGAGAGAGCAGCT	AGCTGTTCGTCCGCCCTTCCAC	Group14.14	278	-31840000	152.0
ame-mir-6056-5p	GB47783	dpn-PA	GAGGGACGAGGAGGGAGGTT	TCTCTTCTTCTTCGTCCCTT	Group13.10	717	-31840000	174.0
ame-mir-3741	GB50791	na	ACGAGAGGGGGAGAGAGAAGTA	CCTTTCTCTCTCTCTCTCTCTC	Group2.11	822	-31830000	156.0
ame-mir-3741	GB44328	Rgk3-PC	ACGAGAGGGGGAGAGAGAAGTA	TCTTTCTCTCTCTCTCTCTCTC	Group7.22	18	-31830000	156.0
ame-mir-3741	GB41240	Drip-PC	ACGAGAGGGGGAGAGAGAAGTA	ACTTTCTCTCTCTCTCTCTCTC	Group3.16	405	-31830000	156.0
ame-mir-3741	GB41563	na	ACGAGAGGGGGAGAGAGAAGTA	TCTTTCTCTCTCTCTCTCTCTC	Group2.9	919	-31830000	156.0
ame-mir-3741	GB48879	na	ACGAGAGGGGGAGAGAGAAGTA	TCTTTCTCTCTCTCTCTCTCTC	Group5.4	605	-31830000	156.0
ame-mir-3741	GB50222	CG31183-PA	ACGAGAGGGGGAGAGAGAAGTA	TCTTTCTCTCTCTCTCTCTCTC	Group15.19	41	-31830000	156.0
ame-mir-3741	GB47039	shi-PL	ACGAGAGGGGGAGAGAGAAGTA	TCTTTCTCTCTCTCTCTCTCTC	Group3.15	295	-31830000	156.0
ame-mir-3741	GB40967	ple-PB	ACGAGAGGGGGAGAGAGAAGTA	CCTTTCTCTCTCTCTCTCTCTC	Group7.20	495	-31830000	156.0
ame-mir-6046	GB46508	na	TCGACGAGAATTCCGTGACCGGT	TACGGTCACGTGATTATCGTCGC	Group1.23	844	-31830000	161.0
ame-mir-210-3p	GB41692	CG16940-PA	TTGTGCGTGTGACAGCGGCTAT	TACGCCGCGTGTACGCACGCACAT	Group14.15	147	-31820000	173.0
ame-mir-3049-5p	GB49818	na	TCGGGAAGGTAGTTGCGGCGGATT	AATCGTGCTGCGACGATGGTTTCCCGA	GroupUn1114	196	-31820000	148.0
ame-mir-3749	GB48226	na	TGGAATGGCCCTTTCACCTTCCC	GAGAAGGAGGGGGGGCGTCATTCCG	Group13.4	683	-31820000	156.0
ame-mir-3776	GB40640	dlg1-PU	AGGAGGGGGGGAGAGAGAAGCG	GGTTTCTCTGTTCTATCCCCTCCA	Group12.13	69	-31820000	167.0
ame-mir-2-2-5p	GB50576	na	CCCATCAGAGTGGTTGTGATGTG	CGCGTCAGACCGGTCTGATGGC	Group15.14	700	-31809999	171.0
ame-mir-3049-3p	GB45992	na	TCCGTCCAACTCCTTTCCGTCT	AGGGGGAGGGGGAGGTGGATGGA	Group6.15	296	-31809999	149.0
ame-mir-3049-5p	GB43985	na	TCGGGAAGGTAGTTGCGGCGGATT	ACACCGCCCCTCTACTTTTCCGT	Group11.3	598	-31809999	143.0
ame-mir-3779	GB44118	na	GCCGGGCCTGCCGCTCGACACG	CGTGTCGTGGACAGGGCCCGAA	Group4.13	731	-31809999	141.0
ame-mir-3741	GB54030	zfh2-PA	ACGAGAGGGGGAGAGAGAAGTA	TTATTCTCTCTCTCTCTCTCTC	Group11.12	221	-31799999	155.0
ame-mir-3776	GB52705	na	AGGAGGGGGGGAGAGAGAAGCG	TTCTTCTTCTTCATCCCCTCCT	Group14.14	705	-31799999	172.0
ame-mir-6056-5p	GB52175	na	GAGGGACGAGGAGGGAGGTT	TCTCTCCTTTCTCGTCTTTC	Group6.14	842	-31799999	146.0
ame-mir-993-5p	GB53926	CG6024-PF	TACCCTGTAGATCCGGGCTTTTG	TCAAGACTCGGATCGGGACGGGGTC	Group1.42	221	-31799999	152.0
ame-mir-3776	GB43405	na	AGGAGGGGGGGAGAGAGAAGCG	AATTGCTCCTCCCTCCCCTCTT	Group6.31	514	-31790001	149.0
ame-mir-3789	GB45017	RluA-1-PC	ATCTGGTGCTCGGTGAGGTGAG	AGCGCCTCGCCTGCGACCAGAT	Group11.18	208	-31790001	140.0
ame-mir-6066-3p	GB40101	na	CCTCTTCTCTCTCGTCCTC	TGGGGGGAGGGAGAAGGGG	Group13.7	437	-31790001	153.0
ame-mir-3049-5p	GB55648	Dscam-PAC	TCGGGAAGGTAGTTGCGGCGGATT	GAATCGTTGCGTTTGTCTTCCTGA	Group2.19	834	-31780001	153.0
ame-mir-3776	GB52786	n-syb-PK	AGGAGGGGGGGAGAGAGAAGCG	CTGTTCTCTCTCTCTCTCTCTC	Group14.14	83	-31780001	143.0
ame-mir-3776	GB40209	ato-PA	AGGAGGGGGGGAGAGAGAAGCG	GACTCTTCTCCCTTCCCCTCCC	Group12.5	868	-31780001	172.0
ame-mir-6048-3p	GB47155	na	AGAGGCGAGGTGGACCGACTG	AATACGGCCGCCTCGTCTCG	GroupUn3075	101	-31780001	151.0
ame-mir-6048-3p	GB53127	Mpc1-PC	AGAGGCGAGGTGGACCGACTG	ACGTCAGGTCCTTCCCTCGCTTCC	Group4.5	664	-31780001	149.0
ame-mir-6050	GB48754	CG2006-PB	GCGGGTTGTGGAGGGTGGAA	TCTTACGTTCCGCAACCCGC	Group10.27	977	-31780001	166.0
ame-mir-6056-5p	GB46159	na	GAGGGACGAGGAGGGAGGTT	CCCTTCTCCCCTTGTCCCTC	Group7.14	465	-31780001	158.0
ame-mir-6066-5p	GB52188	na	AGGGAGAGGCCTCGTGACCACGGG	GGCGTGGAAACGAGATCTCTTCTA	Group6.14	774	-31780001	150.0
ame-mir-3739	GB54226	d-PD	TTGGGAGGGGGAGAGAGCAGCT	ATCTTTTCTCCCCCCTCCCCA	Group10.24	486	-31770000	154.0
ame-mir-3776	GB46788	Ir10a-PC	AGGAGGGGGGGAGAGAGAAGCG	TTCTTTTCGTCTCCTTCCTTCCG	Group5.9	253	-31770000	151.0
ame-mir-6047b	GB54500	Rab27-PC	AGCACAGGCCAGTCAGTCCACT	TGTGGACTGACTGACTTGTACT	Group8.7	70	-31770000	144.0
ame-mir-6066-3p	GB51299	Dfd-PA	CCTCTTCTCTCTCGTCCTC	CTGGATGGGGGGGAAGGGG	Group16.4	266	-31770000	141.0
ame-mir-3049-3p	GB53592	CG8485-PC	TCCGTCCAACTCCTTTCCGTCT	AGAGGGAAAAGGAGAGTGGATGGG	Group10.10	296	-31750000	150.0
ame-mir-3739	GB40333	Ephrin-PC	TTGGGAGGGGGAGAGAGCAGCT	CTCTGCGCTCCTCCCCTCTTAA	Group2.14	70	-31750000	148.0
ame-mir-3741	GB41787	na	ACGAGAGGGGGAGAGAGAAGTA	AACTCTCTCTCTCTCTCTCTCTT	Group8.9	114	-31750000	151.0
ame-mir-3739	GB42350	na	TTGGGAGGGGGAGAGAGCAGCT	CTCTGTCTCCTTCCCCTTCCAC	Group6.36	940	-31740000	157.0
ame-mir-3776	GB45715	mid-PA	AGGAGGGGGGGAGAGAGAAGCG	CTCTCTCTCTCTCTTCCTTTCCG	Group5.20	632	-31740000	151.0
ame-mir-3739	GB46570	na	TTGGGAGGGGGAGAGAGCAGCT	CAAGGCTCTCCTCCCTCCCCC	Group4.12	644	-31730000	152.0
ame-mir-3776	GB45928	na	AGGAGGGGGGGAGAGAGAAGCG	GTCTCTCTCTCTCTTCCTCTCAA	Group16.8	901	-31730000	147.0
ame-mir-3776	GB45290	na	AGGAGGGGGGGAGAGAGAAGCG	TTATTCTCTTCTCCTCCTCCT	Group11.18	900	-31719999	161.0
ame-mir-3779	GB40658	na	GCCGGGCCTGCCGCTCGACACG	CCACTTGGCGGCGGCCCGGA	Group12.13	579	-31719999	158.0
ame-mir-6066-5p	GB41772	na	AGGGAGAGGCCTCGTGACCACGGG	ACCTCTGTCCGACGAGGCCCTCTCCAG	Group8.9	929	-31719999	148.0
ame-mir-3739	GB42235	na	TTGGGAGGGGGAGAGAGCAGCT	AGCTCCTCCTCATCCTCCCGA	Group1.34	704	-31709999	150.0
ame-mir-3751-3p	GB44785	na	TTCGGGGGTGGTGGTGGAA	AACCACCATCATTCCCTGAA	Group1.22	615	-31709999	140.0
ame-mir-6060-3p	GB47511	na	GTTGCCCCCTTGTCCCCGAGA	TGTCGGGAGGGAAGGGGGGAAT	Group1.29	955	-31709999	142.0
ame-mir-3739	GB55239	CG8177-PJ	TTGGGAGGGGGAGAGAGCAGCT	CTCTCCTCTCTTCTCTTCCCGC	Group11.6	35	-31700001	152.0
ame-mir-3739	GB40073	CSN8-PB	TTGGGAGGGGGAGAGAGCAGCT	TCAATCTTTCTCCTCCTCCCTC	Group13.7	546	-31700001	157.0
ame-mir-6047b	GB40312	CG2201-PC	AGCACAGGCCAGTCAGTCCACT	CAAGGACTGCTTGGCGTGTGCT	Group16.1	258	-31700001	151.0
ame-mir-6056-5p	GB40583	Utx-PD	GAGGGACGAGGAGGGAGGTT	ATTCTCTCTCACTCGTCCCGC	Group10.19	804	-31700001	153.0
ame-mir-11-5p	GB41810	CG5728-PA	TGGAGCTCTGGCTGTGACTTGTG	AATAACTCGAGCCAGAGCTCCG	Group8.9	572	-31690001	175.0
ame-mir-3741	GB45659	na	ACGAGAGGGGGAGAGAGAAGTA	TTCCTCTCTCTCTCTCTCTCTC	Group5.20	476	-31690001	152.0
ame-mir-3741	GB51250	CG31522-PF	ACGAGAGGGGGAGAGAGAAGTA	TCCCTCTCTCTCTCTCTCTCTC	Group16.4	411	-31690001	152.0
ame-mir-3741	GB47694	na	ACGAGAGGGGGAGAGAGAAGTA	TTCCTCTCTCTCTCTCTCTCTC	Group1.2	29	-31690001	152.0
ame-mir-3741	GB48759	na	ACGAGAGGGGGAGAGAGAAGTA	TACCTCTCTCTCTCTCTCTCTC	Group10.27	16	-31690001	152.0
ame-mir-3741	GB41504	toy-PA	ACGAGAGGGGGAGAGAGAAGTA	TCCCTCTCTCTCTCTCTCTCTC	Group6.20	220	-31690001	152.0
ame-mir-3776	GB50665	na	AGGAGGGGGGGAGAGAGAAGCG	CCTTTTTCTCTCTCTCTTTCCT	Group13.5	87	-31690001	140.0
ame-mir-3776	GB41641	zuc-PA	AGGAGGGGGGGAGAGAGAAGCG	ACTTTCTTTCTCTTCCTCTCTT	Group14.15	418	-31690001	152.0
ame-mir-3776	GB54491	na	AGGAGGGGGGGAGAGAGAAGCG	CGTTGCATGCTCTCCCCCTCTT	GroupUn2584	107	-31690001	148.0
ame-mir-3776	GB48880	na	AGGAGGGGGGGAGAGAGAAGCG	TCGTGTTTTCGGCCCCCTCTCCG	Group5.4	459	-31690001	146.0
ame-mir-3800	GB40101	na	CGAGGCCGCTGATTGTGCCATA	AGTGGCGCATCCGCGGCCACG	Group13.7	659	-31690001	142.0
ame-mir-932-5p	GB41128	CG4603-PC	TCAATTCCGTAGTGCATTGCAG	ATGCAGTGCACTATGAGGATTGT	Group8.5	158	-31690001	140.0
ame-mir-3741	GB51886	na	ACGAGAGGGGGAGAGAGAAGTA	TACTTCTCTCTACATCTCCTCTCAT	Group3.3	928	-31680000	155.0
ame-mir-3049-5p	GB54294	CG16758-PB	TCGGGAAGGTAGTTGCGGCGGATT	ATACTGCCGCGGCCCTTCCCTC	Group10.24	912	-31670000	150.0
ame-mir-3049-5p	GB52711	CG6472-PA	TCGGGAAGGTAGTTGCGGCGGATT	TATTCGTCGCCACGCTTTCTCGA	Group14.14	816	-31670000	144.0
ame-mir-34-3p	GB41344	na	CGACCGCTATCGGCACTGCAATT	GAATGCGTGCCGATCGATCGGTCG	Group5.18	346	-31670000	141.0
ame-mir-3725-5p	GB50395	na	AAGGAAGAGAGAGAGAGAG	CTCTCTCTCTCTCTTTTTT	Group4.9	811	-31660000	153.0
ame-mir-3725-5p	GB51946	na	AAGGAAGAGAGAGAGAGAG	CTCTCTCTCTCTCTTTTTT	Group1.31	13	-31660000	153.0
ame-mir-3725-5p	GB46504	na	AAGGAAGAGAGAGAGAGAG	CTCTCTCTCTCTCTTTTTT	Group1.23	227	-31660000	153.0
ame-mir-3725-5p	GB56035	nudC-PB	AAGGAAGAGAGAGAGAGAG	CTCTCTCTCTCTCTTTTTT	Group10.3	303	-31660000	153.0
ame-mir-3727-3p	GB45247	na	TCGCGAACGCGCTCCCGCTAAA	GATCGCGGGTTCGCACGTTCGCGA	Group11.18	710	-31660000	163.0
ame-mir-3739	GB40128	ab-PA	TTGGGAGGGGGAGAGAGCAGCT	AATATTTCTCTCCCCCTCTCTC	Group13.7	839	-31660000	145.0
ame-mir-3739	GB43302	BM-40-SPARC-PB	TTGGGAGGGGGAGAGAGCAGCT	ACCTGCTCGTTTCCTCTCCCTA	Group7.17	366	-31660000	148.0
ame-mir-3741	GB53593	beat-Ia-PA	ACGAGAGGGGGAGAGAGAAGTA	CTACTTTTTTTCTCCCTCTCTC	Group10.10	361	-31660000	154.0
ame-mir-3776	GB55712	crol-PC	AGGAGGGGGGGAGAGAGAAGCG	TCCCTCTCTCTCTCTCTCTCTT	Group6.38	426	-31660000	140.0
ame-mir-6056-5p	GB55336	na	GAGGGACGAGGAGGGAGGTT	CGCCTCCTCCTGCGTCCCTG	Group1.32	193	-31660000	167.0
ame-mir-6060-5p	GB48197	na	ACGGGTACGACGTTGGCAACGT	ACGTTGCCTCTTTGTGCCCGT	Group10.2	739	-31660000	150.0
ame-mir-3739	GB50667	na	TTGGGAGGGGGAGAGAGCAGCT	GTTGGCTCTCTCTTCTTCCCTC	Group13.5	203	-31650000	146.0
ame-mir-375-3p	GB50026	CG31954-PA	TTTGTTCGTTCGGCTCGAGTTA	GATCTCGAGTTGAACGAGCAAC	Group15.19	621	-31650000	171.0
ame-mir-3049-5p	GB43321	na	TCGGGAAGGTAGTTGCGGCGGATT	ATTCATGTCGCAACTGAGGTTTCCCGC	GroupUn2606	684	-31639999	152.0
ame-mir-3776	GB43123	Cht6-PF	AGGAGGGGGGGAGAGAGAAGCG	TTTTTTTTTCTCTCTCTCTCCT	Group11.20	665	-31639999	152.0
ame-mir-6063-3p	GB53039	na	GATCGATCGATCGATCGAA	AACGAACGATCGATCGATC	Group4.16	90	-31639999	177.0
ame-mir-3049-5p	GB42758	fd59A-PA	TCGGGAAGGTAGTTGCGGCGGATT	CTTCCGTCGCGGATTTCCTTCCTTG	Group9.10	7	-31629999	145.0
ame-mir-3739	GB41240	Drip-PC	TTGGGAGGGGGAGAGAGCAGCT	CTCTCTCTCTCTCTCTCCTAT	Group3.16	410	-31629999	150.0
ame-mir-3739	GB40897	na	TTGGGAGGGGGAGAGAGCAGCT	TCTTTCTTTCTCTCCCCTCCCCA	GroupUn4376	248	-31629999	155.0
ame-mir-14-5p	GB42069	na	GGGGGTGAGAAACTGGCTTGGCT	AATCAGGTCGGATGATCTCGCCCCA	Group5.11	340	-31620001	152.0
ame-mir-3049-5p	GB47060	na	TCGGGAAGGTAGTTGCGGCGGATT	CGCGCGCGCGTAACCCCTTCCCGC	Group3.15	159	-31620001	165.0
ame-mir-34-3p	GB47219	na	CGACCGCTATCGGCACTGCAATT	TGTTCCGGTGAGCGCATAGCGGTCG	Group11.16	376	-31620001	167.0
ame-mir-3739	GB54320	CG7337-PH	TTGGGAGGGGGAGAGAGCAGCT	TCTTGTTTTCTCTCTCTCTCAA	Group16.2	358	-31620001	152.0
ame-mir-6063-3p	GB42227	al-PA	GATCGATCGATCGATCGAA	TTCGATCGTCTCGATCGATC	Group1.34	688	-31620001	168.0
ame-mir-3726	GB44974	onecut-PB	AACGAGTGGTGGATGCCAGCGT	ACGCGGCGATTATCACCACTCGAG	Group11.18	87	-31610001	140.0
ame-mir-3776	GB48026	mbl-PD	AGGAGGGGGGGAGAGAGAAGCG	GTTTTCTCTCTTTCTCTCTCTT	Group1.4	114	-31610001	140.0
ame-mir-3776	GB41772	na	AGGAGGGGGGGAGAGAGAAGCG	GTCCTCTCTCTCTCTCCTCTTCT	Group8.9	165	-31610001	147.0
ame-mir-6048-5p	GB48685	Nep1-PA	AATCAGCGGTCGAACCTCGTCGAT	GACGAATGGGATCGACCGTTGATC	Group5.12	464	-31610001	166.0
ame-mir-6056-5p	GB40968	na	GAGGGACGAGGAGGGAGGTT	CGCCTCTCTCCCGTTCCTG	Group7.20	643	-31610001	156.0
ame-mir-6066-3p	GB52839	na	CCTCTTCTCTCTCGTCCTC	TTGGACGATAGAGAGAGGAGG	Group8.11	136	-31610001	156.0
ame-mir-3741	GB50178	CG30275-PK	ACGAGAGGGGGAGAGAGAAGTA	TTCTTCTTCTTCCTCTTCTCGT	Group15.19	76	-31600000	164.0
ame-mir-3741	GB41696	na	ACGAGAGGGGGAGAGAGAAGTA	GAGTTCTCTCTCTCTCTCTCTC	Group14.15	663	-31600000	155.0
ame-mir-3776	GB55411	hipk-PC	AGGAGGGGGGGAGAGAGAAGCG	GCGATCGCCTCCCCCCCCTTCA	Group2.19	537	-31600000	146.0
ame-mir-6048-3p	GB51758	na	AGAGGCGAGGTGGACCGACTG	CGGTCGGTCGTCCTCCCCTCC	Group8.21	292	-31600000	147.0
ame-mir-3739	GB53169	na	TTGGGAGGGGGAGAGAGCAGCT	CCCGGCCTCTCCTCCCTCCCTC	Group4.5	525	-31590000	149.0
ame-mir-3741	GB49683	na	ACGAGAGGGGGAGAGAGAAGTA	AGATTCTCTCTCTCTCTCTCTC	Group7.5	966	-31580000	155.0
ame-mir-3741	GB40059	na	ACGAGAGGGGGAGAGAGAAGTA	TCGATCTCTCTCTCTCTTTCGG	Group13.7	155	-31580000	154.0
ame-mir-3741	GB52663	CG15130-PC	ACGAGAGGGGGAGAGAGAAGTA	ATTGTCTCTCTCTCTCTCTCTC	GroupUn186	896	-31580000	150.0
ame-mir-3749	GB43712	CG8405-PA	TGGAATGGCCCTTTCACCTTCCC	GAGGAGGTGGGAGGTTGTCATTTCA	Group14.10	58	-31580000	148.0
ame-mir-3776	GB48271	br-PL	AGGAGGGGGGGAGAGAGAAGCG	GACTAATTTCTCACCCCCTTCC	Group13.4	723	-31580000	156.0
ame-mir-6045-3p	GB51881	na	CATGTCGCCGTCCAGTCAGAGTCT	CTGGCGGGGCTGGCGGCGACAGG	Group3.3	335	-31580000	147.0
ame-mir-6050	GB49730	na	GCGGGTTGTGGAGGGTGGAA	TCTAACCCTCTACATCCCGC	Group1.30	511	-31580000	144.0
ame-mir-3723-3p	GB50182	na	CACGACGATATCTCCGGAACCGGA	CTCCGATACGGAGAGTCGTCGTC	Group15.19	117	-31570000	168.0
ame-mir-3776	GB48398	na	AGGAGGGGGGGAGAGAGAAGCG	CTCTACTCCTCCACCTCCTCCA	Group10.23	166	-31570000	153.0
ame-mir-3776	GB46573	na	AGGAGGGGGGGAGAGAGAAGCG	TTTTTTTCTCTCTCTCTCTCTC	GroupUn2906	305	-31559999	140.0
ame-mir-3776	GB40190	na	AGGAGGGGGGGAGAGAGAAGCG	TTTTTTTCTCTCTCTCTCTCTC	Group12.5	305	-31559999	140.0
ame-mir-3776	GB44590	na	AGGAGGGGGGGAGAGAGAAGCG	CCTTTCTCTCTTCTCTTCTCTT	Group5.14	289	-31559999	140.0
ame-mir-3776	GB50610	na	AGGAGGGGGGGAGAGAGAAGCG	TTTTTTTCTCTCTCTCTCTCTC	Group15.14	514	-31559999	140.0
ame-mir-6066-5p	GB41707	betaTub56D-PB	AGGGAGAGGCCTCGTGACCACGGG	CGATCGGTCGAGGTCTCTCTCT	Group14.15	667	-31559999	152.0
ame-mir-3741	GB52933	kek5-PD	ACGAGAGGGGGAGAGAGAAGTA	CTCTGTCTCTCTCTCTCTCTCTC	Group6.23	346	-31549999	151.0
ame-mir-3776	GB48139	na	AGGAGGGGGGGAGAGAGAAGCG	CTCTCTCTCTCTCTTTCCCTCGA	Group7.24	69	-31549999	147.0
ame-mir-3776	GB49526	na	AGGAGGGGGGGAGAGAGAAGCG	CCTTTCCCAATCTCCCCCCCTACC	Group4.6	271	-31549999	143.0
ame-mir-11-5p	GB53342	na	TGGAGCTCTGGCTGTGACTTGTG	AACGAGCCCAGCCAAACGAGCTCCG	Group9.12	612	-31540001	162.0
ame-mir-275-5p	GB40930	na	CGCGTTACTCGGGTACTTTAGGCT	TTCCCAAAGCGTCCGAGTCACGCG	Group5.8	154	-31540001	154.0
ame-mir-3741	GB53871	na	ACGAGAGGGGGAGAGAGAAGTA	GTCTTCCTCTCGCCTTCTCGA	Group1.38	937	-31530001	162.0
ame-mir-3751-3p	GB52451	na	TTCGGGGGTGGTGGTGGAA	CTCGACCACCACCTCCGCA	Group2.17	814	-31530001	141.0
ame-mir-3776	GB44158	Dscam-PAS	AGGAGGGGGGGAGAGAGAAGCG	CTCTTCTCTCTCTGTCTTTCCG	Group4.13	909	-31530001	140.0
ame-mir-3776	GB42291	na	AGGAGGGGGGGAGAGAGAAGCG	CTCTCTCTCCTTTCCACCCCTCCA	Group1.43	95	-31530001	170.0
ame-mir-6048-3p	GB40896	na	AGAGGCGAGGTGGACCGACTG	TGGTCGATTCACCTCGTCCTCC	GroupUn29	374	-31530001	147.0
ame-mir-305-3p	GB49858	na	CGGCACCTGTTGGAGCGCAATTC	GACGCGCGAAACAGCAGGTGTCG	Group13.12	916	-31520000	146.0
ame-mir-3723-3p	GB45975	Lim3-PA	CACGACGATATCTCCGGAACCGGA	CCCGGTACTACTGGAGTTTAATCGTCGAA	Group16.8	494	-31520000	143.0
ame-mir-3741	GB50892	dve-PB	ACGAGAGGGGGAGAGAGAAGTA	AAAATCTCTCATCCCCCCCTCGG	Group10.26	679	-31520000	149.0
ame-mir-3776	GB49566	na	AGGAGGGGGGGAGAGAGAAGCG	GGCTCTTCATCTTCTCTCCTCCC	Group4.6	509	-31520000	155.0
ame-mir-3776	GB54030	zfh2-PA	AGGAGGGGGGGAGAGAGAAGCG	TTATTCTCTCTCTCTCTCTCTC	Group11.12	221	-31520000	143.0
ame-mir-3776	GB43171	CG1518-PA	AGGAGGGGGGGAGAGAGAAGCG	ATATTCTCTCTCTCTCTCTCTC	Group11.20	268	-31520000	143.0
ame-mir-3776	GB45880	CG32174-PC	AGGAGGGGGGGAGAGAGAAGCG	AAGTTCTCTCTCTCTCTCTCTC	Group1.21	846	-31520000	143.0
ame-mir-3776	GB53019	l(2)35Be-PA	AGGAGGGGGGGAGAGAGAAGCG	AAATTCTCTCTCTCTCTCTCTC	Group4.16	385	-31520000	143.0
ame-mir-3776	GB47131	CG32174-PC	AGGAGGGGGGGAGAGAGAAGCG	AAGTTCTCTCTCTCTCTCTCTC	GroupUn3731	845	-31520000	143.0
ame-mir-3776	GB49683	na	AGGAGGGGGGGAGAGAGAAGCG	AGATTCTCTCTCTCTCTCTCTC	Group7.5	966	-31520000	143.0
ame-mir-3776	GB50178	CG30275-PK	AGGAGGGGGGGAGAGAGAAGCG	GTATTCTCTCTCTCTCTCTCTC	Group15.19	490	-31520000	143.0
ame-mir-3776	GB47044	na	AGGAGGGGGGGAGAGAGAAGCG	AAATTCTCTCTCTCTCTCTCTC	Group3.15	946	-31520000	143.0
ame-mir-3785-5p	GB41736	na	TCTCACGACGTGATAGCGGCGCC	TGCGTGTGCTTCGTTCGTCGTGAGA	Group14.15	656	-31520000	157.0
ame-mir-14-5p	GB41064	na	GGGGGTGAGAAACTGGCTTGGCT	TACCAAGCCAGATTCACCCAA	Group1.17	7	-31510000	154.0
ame-mir-3049-5p	GB44947	DCX-EMAP-PC	TCGGGAAGGTAGTTGCGGCGGATT	ATATCGCAGTTTCTGCCTTCCCGC	Group11.18	387	-31510000	169.0
ame-mir-3739	GB53746	CG32264-PD	TTGGGAGGGGGAGAGAGCAGCT	TCCTATTTTTTCCCCCTCCCCT	Group3.9	390	-31510000	160.0
ame-mir-3741	GB50581	na	ACGAGAGGGGGAGAGAGAAGTA	CTCTCTCTCTCTCTGTCTCTCGA	Group15.14	680	-31510000	163.0
ame-mir-3741	GB52015	tll-PA	ACGAGAGGGGGAGAGAGAAGTA	TTCTCTCTCTCTCTCTCTTCTCGA	Group12.17	107	-31510000	162.0
ame-mir-3725-5p	GB50567	Osi9-PA	AAGGAAGAGAGAGAGAGAG	CGCTTTCTCTCTCTCTCCTT	Group15.14	716	-31500000	145.0
ame-mir-3739	GB54144	CG42331-PD	TTGGGAGGGGGAGAGAGCAGCT	AAAAAACTCCCCCTCCCGA	Group14.13	1	-31500000	149.0
ame-mir-3741	GB47782	na	ACGAGAGGGGGAGAGAGAAGTA	ACATTCTCTCTCTCTCTCTCTC	Group13.10	914	-31500000	155.0
ame-mir-3795	GB53927	CG13282-PB	GCGTCGACACGTTGGACGTGTT	GACGCGTTCCAATGTTATCGACGA	Group1.42	686	-31500000	142.0
ame-mir-275-5p	GB40521	CG16879-PA	CGCGTTACTCGGGTACTTTAGGCT	CTCTCGAAGAATTCGAGTAACGCG	Group8.6	115	-31490000	178.0
ame-mir-3723-3p	GB40646	na	CACGACGATATCTCCGGAACCGGA	CGTGGTTCCGGAAACCAACGTCGTCGTC	Group12.13	678	-31490000	165.0
ame-mir-3739	GB53638	na	TTGGGAGGGGGAGAGAGCAGCT	CTCCACTCTCTCGCTCCTCTCGA	Group3.9	677	-31490000	140.0
ame-mir-3776	GB48985	na	AGGAGGGGGGGAGAGAGAAGCG	ACACGCTATTTCCGTCCCTCCT	Group1.15	74	-31490000	149.0
ame-mir-3776	GB54518	CG18599-PA	AGGAGGGGGGGAGAGAGAAGCG	TTCTTCTTCTTCCTTCCTTCCT	Group8.7	190	-31490000	148.0
ame-mir-3781	GB48261	CG4849-PA	TAAGTGATTGATCGATCGTGGAT	CGCCGCCGATCGATCAGTCGACTTC	Group13.4	951	-31490000	140.0
ame-mir-6003-5p	GB54464	na	CACTCGGGGAAAAGAGGCC	GGCCTCTAAGGTTCCCCGAGCA	Group6.10	525	-31490000	140.0
ame-mir-6056-5p	GB48936	CG10960-PA	GAGGGACGAGGAGGGAGGTT	TCGCTTCCCCCTCCTCCCTC	Group1.36	923	-31490000	141.0
ame-mir-3776	GB44136	Vps28-PB	AGGAGGGGGGGAGAGAGAAGCG	GCGTTTTCGTTCCCTCCTCCT	Group4.13	665	-31480000	149.0
ame-mir-3776	GB44962	na	AGGAGGGGGGGAGAGAGAAGCG	TTCTTCTCCATTCCTCCACTCCT	Group11.18	302	-31480000	143.0
ame-mir-3049-5p	GB49279	na	TCGGGAAGGTAGTTGCGGCGGATT	CCTGCACGGCAACTGTCGTCCCGG	Group1.40	322	-31469999	146.0
ame-mir-3741	GB43407	disco-r-PD	ACGAGAGGGGGAGAGAGAAGTA	GTCTCTCTCTCTTCCCCTCTTTC	Group6.31	284	-31469999	151.0
ame-mir-3741	GB43628	CG12014-PA	ACGAGAGGGGGAGAGAGAAGTA	TACATCTCTCTCTCTCTCTCTC	Group14.9	688	-31469999	152.0
ame-mir-3796	GB52451	na	GATCCTAAGGGGAGGAGAGGATTT	CTTTCCTTTCCTTTCCTTTAGCGATC	Group2.17	490	-31469999	148.0
ame-mir-3725-5p	GB45659	na	AAGGAAGAGAGAGAGAGAG	CTCTCTCTCTCTCTCCCTC	Group5.20	491	-31459999	153.0
ame-mir-3725-5p	GB42232	na	AAGGAAGAGAGAGAGAGAG	CTCTCTCTCTCTCTCCCTC	Group1.34	364	-31459999	153.0
ame-mir-3725-5p	GB54021	na	AAGGAAGAGAGAGAGAGAG	CTCTCTCTCTCTCTCCCTC	Group9.7	93	-31459999	153.0
ame-mir-3725-5p	GB43222	Pkc53E-PE	AAGGAAGAGAGAGAGAGAG	CTCTCTCTCTCTCTCCCTC	Group11.20	61	-31459999	153.0
ame-mir-3741	GB42437	na	ACGAGAGGGGGAGAGAGAAGTA	CACGTCTCTCTCTCTCTCTCTC	Group7.21	639	-31459999	152.0
ame-mir-3779	GB53353	InR-PD	GCCGGGCCTGCCGCTCGACACG	CGAGTACGAAACGAGAGGGCCCGGC	Group9.12	203	-31459999	148.0
ame-mir-3725-5p	GB55833	na	AAGGAAGAGAGAGAGAGAG	CTCTCTCTCTCTTTTCTTT	Group3.8	64	-31450001	153.0
ame-mir-3740-5p	GB42048	na	AAGAGGAAAAGGATGACGA	TCGTCATCCTTTTTCTCTT	Group5.11	677	-31450001	169.0
ame-mir-3776	GB54358	na	AGGAGGGGGGGAGAGAGAAGCG	CTGTTCCTTCTCCCCCCTCCC	Group16.2	879	-31450001	169.0
ame-mir-3776	GB43381	na	AGGAGGGGGGGAGAGAGAAGCG	ACGCCATCTTTTCCCTCCTCTA	Group2.13	444	-31450001	140.0
ame-mir-3786-5p	GB45160	na	CTTGTCCTGGTTCATGTAGGGCGG	ACGCCAATACACCGAACCGGAGGGCAAG	Group11.18	506	-31450001	147.0
ame-mir-6066-3p	GB40521	CG16879-PA	CCTCTTCTCTCTCGTCCTC	ACGGACGGGGAGGGGAGAGG	Group8.6	420	-31450001	140.0
ame-mir-3725-5p	GB43201	na	AAGGAAGAGAGAGAGAGAG	TTCTCTCTCTCTCTTTCTC	Group11.20	27	-31440001	169.0
ame-mir-3776	GB42027	so-PA	AGGAGGGGGGGAGAGAGAAGCG	CTCTTTTTTCTCTCTCTCTCTT	Group5.11	88	-31440001	140.0
ame-mir-3795	GB44021	CG4752-PA	GCGTCGACACGTTGGACGTGTT	TAACCGTCCGATCGTATCGACGA	Group4.13	110	-31440001	145.0
ame-mir-278-3p	GB52068	na	TCGGTGGGACTTTCGTCCGTTT	TTTCGGACGGTGGGGGCCCATCGT	Group12.17	917	-31420000	146.0
ame-mir-3739	GB47937	na	TTGGGAGGGGGAGAGAGCAGCT	TCAGACTCTCTCCCCTCCCCT	Group15.16	467	-31420000	151.0
ame-mir-3739	GB43222	Pkc53E-PE	TTGGGAGGGGGAGAGAGCAGCT	CCTTCCCCTCTCCCCCTCCTCG	Group11.20	587	-31420000	144.0
ame-mir-3776	GB52802	na	AGGAGGGGGGGAGAGAGAAGCG	TGCATTTTTTTCTCCCTCTCCC	Group14.14	511	-31420000	160.0
ame-mir-6048-5p	GB54551	CG42346-PD	AATCAGCGGTCGAACCTCGTCGAT	CGAAAAGAGGCTCTCGACCGCTGTTG	Group8.7	19	-31420000	142.0
ame-mir-184-3p	GB48182	na	TGGACGGAGAACTGATAAGGGC	ATCCTTATCTCTCCGTCCA	Group7.24	791	-31410000	168.0
ame-mir-3739	GB50532	slou-PA	TTGGGAGGGGGAGAGAGCAGCT	TCCCCCTCCTCCCCCTCCCCC	Group15.14	813	-31410000	151.0
ame-mir-3739	GB40131	na	TTGGGAGGGGGAGAGAGCAGCT	ATTTCCTCCTCCCCCTCCCCT	Group13.7	547	-31410000	154.0
ame-mir-3776	GB51985	CG32436-PA	AGGAGGGGGGGAGAGAGAAGCG	TTCTTCTTCTTCTTCCTCCTCCT	Group12.17	63	-31410000	155.0
ame-mir-3790-3p	GB40520	na	AGGAAGAGAGAGGGAGGAT	TTCCTCTCTCTCTCTCCCT	Group8.6	638	-31410000	149.0
ame-mir-6000a-5p	GB49650	CG30497-PD	TACTCGTGGTGGTGACGACT	CATCGTCGCCGCCACCAGTA	Group4.1	21	-31410000	150.0
ame-mir-3739	GB55552	CG33253-PA	TTGGGAGGGGGAGAGAGCAGCT	ACCTCTCCTTCCCCCTCCCCC	Group2.19	862	-31400000	154.0
ame-mir-3776	GB54934	Lasp-PD	AGGAGGGGGGGAGAGAGAAGCG	TTTTTTTCTCTCTCTCTCTCTT	Group1.41	471	-31400000	140.0
ame-mir-3776	GB42543	kek6-PB	AGGAGGGGGGGAGAGAGAAGCG	TTTTTCTTTCTCTCTCTCTCTT	Group7.9	815	-31400000	140.0
ame-mir-3776	GB43788	HLHmgamma-PA	AGGAGGGGGGGAGAGAGAAGCG	AACTTCCGTTCCCATCCCCCCTCCG	Group14.7	53	-31400000	163.0
ame-mir-3776	GB48727	knrl-PA	AGGAGGGGGGGAGAGAGAAGCG	CCCCTTTCTCTGCTCCCCTCCC	Group10.9	176	-31400000	176.0
ame-mir-980-5p	GB48213	Top3beta-PA	CGGCTCGTCATCGGGCACT	GATGCGCCGATGTTGCGAGCCG	GroupUn4742	932	-31400000	147.0
ame-mir-318-5p	GB41723	conv-PA	GGATGAACGTGATCCTGTTTGACG	ACGCGAGCGCCGATCACGATCATCC	Group14.15	617	-31389999	144.0
ame-mir-3718a	GB44116	CG12512-PA	TCCCCTGTCCTGTCCCGATAG	GTGTCGCGAACGGGAACGGGGGA	Group4.13	640	-31389999	145.0
ame-mir-3732-3p	GB48727	knrl-PA	CGACGCCATGTTTGGTCTCATCTT	AAAGGGAGGCCAGACAACCGGCGTCT	Group10.9	608	-31389999	142.0
ame-mir-3787	GB42397	na	GAGTCGAGCTTGTGTGTGGAA	AATCACGCAGCGCAGCTCGACTC	GroupUn3171	737	-31389999	165.0
ame-mir-3795	GB49922	na	GCGTCGACACGTTGGACGTGTT	GGACCGTCAGACGCGTGTCGACGA	Group13.12	734	-31389999	165.0
ame-mir-6066-3p	GB51881	na	CCTCTTCTCTCTCGTCCTC	GTGGGCGAGGAGGAGAGG	Group3.3	488	-31389999	151.0
ame-mir-184-5p	GB51933	na	CCTTATCATTCTCCTGTCCGGT	ATCGGATGGAGAAAGATAAGG	Group1.31	854	-31379999	150.0
ame-mir-3739	GB50451	na	TTGGGAGGGGGAGAGAGCAGCT	CCCTTCCTCCCCCCCTCCCGG	Group4.9	911	-31379999	154.0
ame-mir-3739	GB45073	dp-PY	TTGGGAGGGGGAGAGAGCAGCT	TCCACATCTCCCCCCTCCCGT	Group11.18	862	-31379999	150.0
ame-mir-3776	GB47056	na	AGGAGGGGGGGAGAGAGAAGCG	CGTAAATCTTCCCTCCCTCCT	Group3.15	761	-31379999	150.0
ame-mir-3776	GB55784	mthl1-PA	AGGAGGGGGGGAGAGAGAAGCG	TCCTTCTCTCTTTCCTCTTCG	Group3.8	662	-31379999	146.0
ame-mir-3776	GB52972	na	AGGAGGGGGGGAGAGAGAAGCG	GGCGCAAGTCTCGCTCCCCTCCC	GroupUn3997	63	-31379999	157.0
ame-mir-6045-3p	GB44181	na	CATGTCGCCGTCCAGTCAGAGTCT	CGTCTTTGGAAGGATGGCGACCTG	Group4.13	618	-31379999	145.0
ame-mir-6046	GB50666	na	TCGACGAGAATTCCGTGACCGGT	TTCGGTCACGAAGCGACCATCTCGTTGA	Group13.5	836	-31379999	144.0
ame-mir-6066-5p	GB44785	na	AGGGAGAGGCCTCGTGACCACGGG	ATCGTGGCTTACCGAGTCTCTTTCT	Group1.22	852	-31379999	141.0
ame-mir-6066-5p	GB44668	na	AGGGAGAGGCCTCGTGACCACGGG	CTCGATGTGGGTCGGCCTCTCCCG	Group5.14	423	-31379999	158.0
ame-mir-996-5p	GB43222	Pkc53E-PE	GGCGAGTATGAATGTGGTGCACG	TTGGTATCGCGTTGATATTCGCC	Group11.20	381	-31379999	160.0
ame-mir-2788-5p	GB51083	na	TGGGGTTTCTATGCGGCATGTGCC	AGCACGCGCCTCCTGGAAATCCCG	Group10.26	578	-31370001	162.0
ame-mir-3727-3p	GB53692	na	TCGCGAACGCGCTCCCGCTAAA	AAAAGGGGTGGCGCGCTCGCGA	Group3.9	509	-31370001	143.0
ame-mir-3739	GB41464	Sox102F-PD	TTGGGAGGGGGAGAGAGCAGCT	TACGCCCCTCCCCCCTCCCGT	Group6.20	599	-31370001	147.0
ame-mir-3741	GB50564	Osi6-PA	ACGAGAGGGGGAGAGAGAAGTA	TCTTTCTCTCTCTCTCTCTCCT	Group15.14	43	-31370001	156.0
ame-mir-3776	GB40817	na	AGGAGGGGGGGAGAGAGAAGCG	ATAAACCCCCTCCCCCCCTCCC	Group1.10	674	-31360001	169.0
ame-mir-3776	GB54181	Gbeta13F-PG	AGGAGGGGGGGAGAGAGAAGCG	TTCCTTTCTCTCCTCCCCTTTC	Group14.13	497	-31360001	152.0
ame-mir-278-3p	GB50148	alphaTub84D-PA	TCGGTGGGACTTTCGTCCGTTT	AATCGGACGAAGGATCCCCAACGA	Group15.19	905	-31350000	141.0
ame-mir-3776	GB50687	na	AGGAGGGGGGGAGAGAGAAGCG	TCTTTCTTTCTCTCTCTCTCTT	Group13.5	66	-31350000	140.0
ame-mir-3776	GB49476	lox2-PA	AGGAGGGGGGGAGAGAGAAGCG	CATCCTCCCTCCCTCCT	Group15.13	1	-31350000	150.0
ame-mir-3776	GB52756	CG42249-PB	AGGAGGGGGGGAGAGAGAAGCG	CCTTTTTCTCTCTCTCTCTCTT	Group14.14	340	-31350000	140.0
ame-mir-3776	GB49201	na	AGGAGGGGGGGAGAGAGAAGCG	ATTCGGACCCTGCCCCCCCTCCT	GroupUn3674	13	-31350000	158.0
ame-mir-3776	GB42094	na	AGGAGGGGGGGAGAGAGAAGCG	TCTTTCTCTTTCTCTCTCTCTT	Group11.9	111	-31350000	140.0
ame-mir-3776	GB56009	BicC-PD	AGGAGGGGGGGAGAGAGAAGCG	ACAAAATCCTCCTCCCCTCCT	Group3.1	133	-31350000	162.0
ame-mir-100-3p	GB52775	na	CAAGCTCCTATCTACCGGTACA	CGTACCGAGTAGAAGGAGGAGCTGA	Group14.14	885	-31340000	150.0
ame-mir-6066-3p	GB42259	na	CCTCTTCTCTCTCGTCCTC	GAGGGGGAGGAGGAGAGG	Group14.8	554	-31340000	143.0
ame-mir-3739	GB49902	SpdS-PC	TTGGGAGGGGGAGAGAGCAGCT	TCTTTCTCTCTCTCTCTCCCTC	Group13.12	967	-31330000	148.0
ame-mir-3776	GB52336	na	AGGAGGGGGGGAGAGAGAAGCG	ACCTTGATTCTCTTCCCTCTTCCC	GroupUn4656	238	-31330000	147.0
ame-mir-3049-3p	GB55042	na	TCCGTCCAACTCCTTTCCGTCT	TTGCGGGAAGGGGTTTGGTCGGT	Group5.5	920	-31320000	147.0
ame-mir-3751-3p	GB40278	CG17896-PB	TTCGGGGGTGGTGGTGGAA	CACTGCCACCCCCCCGGT	Group13.14	788	-31320000	147.0
ame-mir-3776	GB47557	na	AGGAGGGGGGGAGAGAGAAGCG	AATGTTTTTTTCCCTCCCTCCC	Group16.5	450	-31320000	162.0
ame-mir-3776	GB45024	CG30051-PC	AGGAGGGGGGGAGAGAGAAGCG	GATCTCTCTTTTCCCCCCTTTG	Group11.18	788	-31320000	150.0
ame-mir-3776	GB40133	na	AGGAGGGGGGGAGAGAGAAGCG	TTCTTCTCCTCTTCCTTCTCCT	Group13.7	292	-31320000	141.0
ame-mir-3049-5p	GB48472	Ggamma30A-PF	TCGGGAAGGTAGTTGCGGCGGATT	TACCTGTCCGCGGTAACTTTCCCGT	Group14.5	553	-31309999	156.0
ame-mir-3776	GB52842	Rab3-PA	AGGAGGGGGGGAGAGAGAAGCG	TTCCGCTCTTTTTCTTCCCTCCT	Group8.11	370	-31309999	148.0
ame-mir-3776	GB41658	na	AGGAGGGGGGGAGAGAGAAGCG	TCTTTCTCTCTCTCTCTCTCGA	Group14.15	250	-31309999	140.0
ame-mir-3776	GB41011	na	AGGAGGGGGGGAGAGAGAAGCG	TGATTCTCCTCCTTCTCCTCCT	Group10.12	414	-31309999	152.0
ame-mir-6066-5p	GB51491	na	AGGGAGAGGCCTCGTGACCACGGG	AAGATGGTCGCGATCCTCTCCTC	Group3.7	46	-31309999	158.0
ame-mir-1175-5p	GB43456	Toll-7-PA	AAGTGGAGAAGTGGTCTTTACGCT	GGCGTGATTGTTCACTTTTCCACTT	Group2.7	523	-31299999	161.0
ame-mir-14-5p	GB52940	na	GGGGGTGAGAAACTGGCTTGGCT	TCCGGAGCGAGTGATTCTCGCCTCC	Group6.23	546	-31299999	140.0
ame-mir-278-3p	GB49922	na	TCGGTGGGACTTTCGTCCGTTT	ACACGGGATTCGGATCGTCCCGCCGC	Group13.12	560	-31299999	142.0
ame-mir-3776	GB44919	na	AGGAGGGGGGGAGAGAGAAGCG	TCCCTCTCCCCCCCCCCCTTCG	Group11.18	148	-31299999	160.0
ame-mir-14-5p	GB48271	br-PL	GGGGGTGAGAAACTGGCTTGGCT	CACTAGACTAATTTCTCACCCCC	Group13.4	718	-31290001	177.0
ame-mir-3718b	GB44089	shot-PAA	TCGGGACAGGACAGGGGACAGA	TCTGTTTTTTGTTCTGTTTCGC	Group4.13	642	-31290001	148.0
ame-mir-3741	GB53124	MFS17-PH	ACGAGAGGGGGAGAGAGAAGTA	TTTTTCTCTCTCTTTCTCTCTG	Group4.5	177	-31280001	152.0
ame-mir-3776	GB55833	na	AGGAGGGGGGGAGAGAGAAGCG	TGTTTCTTTTTTTCCCTCTCTC	Group3.8	49	-31280001	148.0
ame-mir-6056-5p	GB46079	na	GAGGGACGAGGAGGGAGGTT	CCTCTCCCTCCCTCGTTTCTT	Group6.15	796	-31280001	145.0
ame-mir-2788-3p	GB51176	na	CAATGCCCTTCGAAATCCCAAA	GTTGGGATGGTTGGAGCGGCATTG	Group10.26	219	-31270000	143.0
ame-mir-2788-3p	GB48739	na	CAATGCCCTTCGAAATCCCAAA	GTTGGGATGGTTGGAGCGGCATTG	Group10.27	227	-31270000	143.0
ame-mir-3049-5p	GB43956	na	TCGGGAAGGTAGTTGCGGCGGATT	ACGGCGTCGCGACGACGCATCCCGG	Group11.3	501	-31270000	143.0
ame-mir-3739	GB44579	Git-PA	TTGGGAGGGGGAGAGAGCAGCT	CTCTCTCTCTCTCTCTCTCAT	Group5.14	760	-31270000	150.0
ame-mir-3739	GB51402	na	TTGGGAGGGGGAGAGAGCAGCT	CTCTCTCTCTCTCTCTCTCAT	Group8.4	127	-31270000	150.0
ame-mir-3741	GB46427	na	ACGAGAGGGGGAGAGAGAAGTA	GCGTTCTCTCTCTCTCTCTCTC	Group1.23	963	-31270000	155.0
ame-mir-3741	GB54765	Cyp18a1-PB	ACGAGAGGGGGAGAGAGAAGTA	TCCATTTCTCTCTCTCTCTCTG	Group13.3	5	-31270000	148.0
ame-mir-3779	GB51235	na	GCCGGGCCTGCCGCTCGACACG	ATACACGACTGGCCGGCCCGGT	Group10.8	684	-31270000	165.0
ame-mir-6050	GB41862	Pkcdelta-PD	GCGGGTTGTGGAGGGTGGAA	TTCCACCCACAGACAACCCGT	Group8.9	834	-31270000	165.0
ame-mir-6061-5p	GB48759	na	ACGTGGTACATGCCGAACGTTCGT	GACGACGTTCGGCCGTTTTATCACGC	Group10.27	437	-31270000	156.0
ame-mir-6066-3p	GB48637	na	CCTCTTCTCTCTCGTCCTC	CTGGGGGAGAGGGAGGAGG	Group5.12	616	-31270000	141.0
ame-mir-14-3p	GB44145	na	TCAGTCTTTTTCTCTCTCCTAT	GGAGGAGAGAGAGAGAGAATGA	Group4.13	704	-31260000	148.0
ame-mir-3049-5p	GB51777	na	TCGGGAAGGTAGTTGCGGCGGATT	ACCGAGCACGCGACTGATCTTCCCTT	Group12.6	318	-31260000	149.0
ame-mir-3723-3p	GB42584	dpr6-PC	CACGACGATATCTCCGGAACCGGA	GAAGATACCGGAAGGTATCGTACGTG	Group9.10	617	-31260000	140.0
ame-mir-3747b-3p	GB41343	dally-PB	CTGCTGGAAAAAAATCTCGCGGA	TTCGCGAGATTTCTTTCCAGTAC	Group5.18	69	-31260000	181.0
ame-mir-3776	GB50742	BBS1-PA	AGGAGGGGGGGAGAGAGAAGCG	TCCTTCTCTCATCATCTACCCTCCT	Group2.11	641	-31260000	142.0
ame-mir-14-3p	GB45076	Sox21a-PB	TCAGTCTTTTTCTCTCTCCTAT	GAAGGAGAGAGAGAGAGAATGA	Group11.18	555	-31250000	148.0
ame-mir-3776	GB55307	CG15373-PB	AGGAGGGGGGGAGAGAGAAGCG	TATATATCCCTCCCCCTCTCCT	Group1.27	657	-31250000	158.0
ame-mir-6066-3p	GB50986	hb-PA	CCTCTTCTCTCTCGTCCTC	GTAGGGGAGAGAGGAGAGG	Group10.26	265	-31250000	152.0
ame-mir-11-5p	GB55336	na	TGGAGCTCTGGCTGTGACTTGTG	CGCTGGTCGCGGCAAGAGCTCTC	Group1.32	342	-31240000	161.0
ame-mir-317-5p	GB48592	na	AGGGAGCCACTCTGCGTTCACT	GGTGAACCGAGTGGCTCTCG	Group6.16	934	-31240000	156.0
ame-mir-318-5p	GB46720	CG5036-PB	GGATGAACGTGATCCTGTTTGACG	GGTCGGTCGGGGATGACGTTCATCT	Group5.9	932	-31240000	173.0
ame-mir-3739	GB42304	kn-PD	TTGGGAGGGGGAGAGAGCAGCT	TTCTCCTCTCCCTTCTCCCGG	Group1.43	174	-31240000	142.0
ame-mir-3741	GB50293	na	ACGAGAGGGGGAGAGAGAAGTA	TTTTTCTCTCTCTCTCTCTCTT	Group5.13	118	-31240000	156.0
ame-mir-3741	GB55736	arm-PF	ACGAGAGGGGGAGAGAGAAGTA	TTTTTCTCTCTCTCTCTCTCTT	GroupUn4212	179	-31240000	156.0
ame-mir-3741	GB50223	CG31183-PA	ACGAGAGGGGGAGAGAGAAGTA	TGTCTCTCTCTCCCTTCCTCTCAG	Group15.19	359	-31240000	157.0
ame-mir-3776	GB55287	na	AGGAGGGGGGGAGAGAGAAGCG	TACTTTTTTCTCTCCCTTTCT	Group1.27	767	-31240000	142.0
ame-mir-3776	GB49060	na	AGGAGGGGGGGAGAGAGAAGCG	CCTTTCTCTCTTTCCCTATCCT	Group3.4	688	-31240000	140.0
ame-mir-3796	GB47436	CG10932-PA	GATCCTAAGGGGAGGAGAGGATTT	CCTTTCTCTCCGCCATTAGGGTC	Group1.29	282	-31240000	155.0
ame-mir-6043-3p	GB45791	na	ATGGTGACCGTGATCTATTCCA	TGGAAATGGTCATGGTCATCAT	Group1.28	968	-31240000	160.0
ame-mir-6046	GB42167	CG34370-PH	TCGACGAGAATTCCGTGACCGGT	CTGGTTCATGGTTCTCGTCGT	Group1.1	62	-31240000	165.0
ame-mir-3725-5p	GB48139	na	AAGGAAGAGAGAGAGAGAG	CTCTCTCTCTCTCTTTCCC	Group7.24	69	-31230000	149.0
ame-mir-3741	GB44105	na	ACGAGAGGGGGAGAGAGAAGTA	TCTTTCTCTCTCTTTCTCTCTG	Group4.13	539	-31230000	152.0
ame-mir-3741	GB55830	Tdc2-PA	ACGAGAGGGGGAGAGAGAAGTA	CTCTCTCTCTCTCTCCCTCTTCC	Group3.8	823	-31230000	151.0
ame-mir-3768-3p	GB46209	rdx-PC	GTCTCCAACGACGGTCTCTCC	GGTGAGATCGTCGATAGATTGGAGAA	Group15.5	304	-31230000	161.0
ame-mir-6056-5p	GB53098	na	GAGGGACGAGGAGGGAGGTT	CTCCTCCCTCCCCTCCCTT	Group4.5	557	-31230000	144.0
ame-mir-6056-5p	GB43009	na	GAGGGACGAGGAGGGAGGTT	TCCCTCCGTTTTCTGTCCCTC	Group1.16	633	-31230000	149.0
ame-mir-6066-5p	GB50525	CG6040-PB	AGGGAGAGGCCTCGTGACCACGGG	TACGTGGCATCGATGGAATCTCTCCTA	Group15.14	350	-31230000	145.0
ame-mir-3718b	GB43230	ImpE1-PC	TCGGGACAGGACAGGGGACAGA	CCCGTCCGCCGTCCCGTCCCGT	Group11.20	552	-31219999	147.0
ame-mir-3776	GB48499	na	AGGAGGGGGGGAGAGAGAAGCG	GGAGCCTTCCTCCTCCCCTCCA	GroupUn4471	25	-31219999	169.0
ame-mir-6060-3p	GB50591	na	GTTGCCCCCTTGTCCCCGAGA	GCTCGGATAGAACGGGGGCAAC	Group15.14	941	-31219999	162.0
ame-mir-6060-3p	GB42540	na	GTTGCCCCCTTGTCCCCGAGA	TTACGGGGAGGGGGGCAAG	Group7.9	505	-31219999	163.0
ame-mir-3049-5p	GB50151	na	TCGGGAAGGTAGTTGCGGCGGATT	CTGTCGCCGCTATTACCATTTCCCAG	Group15.19	877	-31209999	140.0
ame-mir-3725-5p	GB48493	na	AAGGAAGAGAGAGAGAGAG	CTCTCTCTCTCTCTTCATA	GroupUn2382	393	-31209999	153.0
ame-mir-3725-5p	GB50331	Tim17b-PA	AAGGAAGAGAGAGAGAGAG	TTCTCTCTCTCTCTTTCTA	Group1.3	39	-31209999	169.0
ame-mir-3725-5p	GB44024	na	AAGGAAGAGAGAGAGAGAG	CTCTCTCTCTCTCTTCA	Group4.13	984	-31209999	145.0
ame-mir-3725-5p	GB52757	na	AAGGAAGAGAGAGAGAGAG	CTCTCTCTCTCTCTTCATT	Group14.14	760	-31209999	153.0
ame-mir-3727-3p	GB41942	na	TCGCGAACGCGCTCCCGCTAAA	CTTATCGGGGCGCGTTCTCGA	Group5.16	894	-31209999	146.0
ame-mir-3776	GB53783	na	AGGAGGGGGGGAGAGAGAAGCG	CCCTCTCTCTTTTTCTCCCTCCA	Group7.10	545	-31209999	163.0
ame-mir-3776	GB41174	sno-PB	AGGAGGGGGGGAGAGAGAAGCG	CACTCCTCTCTCTCTCTCTCTC	Group8.5	774	-31209999	140.0
ame-mir-3776	GB40584	na	AGGAGGGGGGGAGAGAGAAGCG	CCCTTCTCAATCACCCTCCTCCA	Group10.19	966	-31200001	159.0
ame-mir-6066-3p	GB40583	Utx-PD	CCTCTTCTCTCTCGTCCTC	AGGGAGAGAGAGAGAAGGGG	Group10.19	406	-31200001	152.0
ame-mir-3739	GB43096	na	TTGGGAGGGGGAGAGAGCAGCT	CCGTGCTCTTCCCCCTTCCCTT	Group11.20	613	-31190001	147.0
ame-mir-3741	GB40661	na	ACGAGAGGGGGAGAGAGAAGTA	TCTTTCTCTCTCTCTCTCTCTT	Group12.13	399	-31190001	156.0
ame-mir-3741	GB42983	FucTA-PB	ACGAGAGGGGGAGAGAGAAGTA	TCGTTCTCTCTCTCTCTCTCTC	Group4.10	256	-31190001	155.0
ame-mir-3789	GB40621	na	ATCTGGTGCTCGGTGAGGTGAG	CTCGCCTCGACCGTGAGACGATCCACCAGAA	Group12.13	218	-31190001	145.0
ame-mir-3739	GB48394	na	TTGGGAGGGGGAGAGAGCAGCT	TCCTGTTCCTCCTCCTCCTCT	Group10.23	178	-31180000	142.0
ame-mir-6039-5p	GB44295	CG10804-PC	AATCGAACGCGTGAGTTTACGT	TTGTCCTCTCACGCGTTCGATT	Group7.22	7	-31180000	176.0
ame-mir-3776	GB50649	na	AGGAGGGGGGGAGAGAGAAGCG	TCCTTCTCTCTTCGTTTCTCCC	Group13.5	788	-31170000	140.0
ame-mir-3800	GB40642	na	CGAGGCCGCTGATTGTGCCATA	GGTGAGCGCAATTAGCGGCCGTA	Group12.13	834	-31170000	143.0
ame-mir-6056-5p	GB48121	Ets65A-PB	GAGGGACGAGGAGGGAGGTT	TTCCTAGTCTCTTCGTCCTTC	Group7.24	145	-31170000	149.0
ame-mir-3739	GB56009	BicC-PD	TTGGGAGGGGGAGAGAGCAGCT	TTTTTTTCTCTCTCCCTCCCCT	Group3.1	342	-31160000	160.0
ame-mir-3741	GB42332	CG13197-PA	ACGAGAGGGGGAGAGAGAAGTA	TTCTTTTCGTCCCCCCTCCTCGT	Group1.43	104	-31160000	140.0
ame-mir-3776	GB44456	na	AGGAGGGGGGGAGAGAGAAGCG	CGCTTCTTTTTATAATCCCCTCAT	Group5.14	845	-31160000	143.0
ame-mir-3776	GB45974	na	AGGAGGGGGGGAGAGAGAAGCG	TCGACTTTTTTTCCCCCCTCTC	Group16.8	251	-31160000	153.0
ame-mir-3785-5p	GB52320	na	TCTCACGACGTGATAGCGGCGCC	CACGCCGCTTTTAAAATCGTGGGA	Group5.2	352	-31160000	152.0
ame-mir-6000a-5p	GB42582	Cpr62Bb-PC	TACTCGTGGTGGTGACGACT	GAACGTCGTTATCACGAGTG	Group9.10	680	-31160000	169.0
ame-mir-3725-5p	GB45603	na	AAGGAAGAGAGAGAGAGAG	CTCTCTCTCTCTCTTCTCC	GroupUn435	579	-31150000	149.0
ame-mir-3725-5p	GB52015	tll-PA	AAGGAAGAGAGAGAGAGAG	CTCTCTCTCTCTCTTCTCG	Group12.17	111	-31150000	149.0
ame-mir-3725-5p	GB48135	ImpL3-PD	AAGGAAGAGAGAGAGAGAG	CTCTCTCTCTCTCTTCTCG	Group7.24	289	-31150000	149.0
ame-mir-3741	GB41622	na	ACGAGAGGGGGAGAGAGAAGTA	TTCTCCTCTCTCTCTCTCTCTC	Group14.15	922	-31150000	152.0
ame-mir-3049-3p	GB54726	na	TCCGTCCAACTCCTTTCCGTCT	GGAGGGAAAGGTCGTGGATGGA	Group13.3	633	-31139999	152.0
ame-mir-3739	GB50666	na	TTGGGAGGGGGAGAGAGCAGCT	CGAAGTTCCTCTCCTCCCCCCAG	Group13.5	338	-31139999	141.0
ame-mir-3768-3p	GB55754	osp-PD	GTCTCCAACGACGGTCTCTCC	GTCGAGACCGTCGTTGGATCG	Group3.8	183	-31139999	150.0
ame-mir-3776	GB50930	na	AGGAGGGGGGGAGAGAGAAGCG	GTCTATTTCTTTCCTTCCTTCCT	Group10.26	42	-31139999	147.0
ame-mir-3776	GB52452	na	AGGAGGGGGGGAGAGAGAAGCG	CTTTTCCCGATCTCCCCGCCTCCC	Group2.17	173	-31139999	143.0
ame-mir-6056-5p	GB45191	na	GAGGGACGAGGAGGGAGGTT	CCCCCCTCTCCAAATCGTCCCTC	Group11.18	936	-31139999	161.0
ame-mir-3741	GB40957	na	ACGAGAGGGGGAGAGAGAAGTA	TCCGTCTCTCTCTCTCTCTCTC	Group1.9	934	-31129999	152.0
ame-mir-3741	GB47362	na	ACGAGAGGGGGAGAGAGAAGTA	TCCATCTCTCTCTCTCTCTCTC	GroupUn356	917	-31129999	152.0
ame-mir-3741	GB46515	CG10175-PA	ACGAGAGGGGGAGAGAGAAGTA	CCCATCTCTCTCTCTCTCTCTC	Group1.23	703	-31129999	152.0
ame-mir-3741	GB53999	na	ACGAGAGGGGGAGAGAGAAGTA	TAAGTCTCTCTCTCTCTCTCTC	Group9.7	350	-31129999	150.0
ame-mir-263b-5p	GB43535	na	CTTGGCACTGGAAGAATTCACAGA	ACTAGGGTTTCTTTCAGTGTCGAG	Group14.9	500	-31120001	147.0
ame-mir-3741	GB52540	na	ACGAGAGGGGGAGAGAGAAGTA	TTGTATTCTCTCTCTCTCTCCG	Group12.11	252	-31120001	143.0
ame-mir-3785-5p	GB55041	na	TCTCACGACGTGATAGCGGCGCC	GGCGCACGCGACACGATCGTGACT	Group5.5	280	-31120001	145.0
ame-mir-6056-5p	GB48861	na	GAGGGACGAGGAGGGAGGTT	GATCTCTCTCTTCGTCGCTT	Group8.14	748	-31120001	146.0
ame-mir-3741	GB41014	na	ACGAGAGGGGGAGAGAGAAGTA	AACGTGTCTCTCTCTCTCTCGG	GroupUn4709	962	-31110001	164.0
ame-mir-3776	GB50048	Eip93F-PA	AGGAGGGGGGGAGAGAGAAGCG	GCCGCCGCCCCCCCCCCCTCCC	Group15.19	242	-31110001	161.0
ame-mir-3779	GB51492	na	GCCGGGCCTGCCGCTCGACACG	ATGGGTGGCTGGCTGGCTCGGC	Group3.7	884	-31110001	143.0
ame-mir-3795	GB40684	CG10960-PA	GCGTCGACACGTTGGACGTGTT	CATACGACCGGCGTAACGTCGACGA	Group12.13	447	-31110001	163.0
ame-mir-980-5p	GB48135	ImpL3-PD	CGGCTCGTCATCGGGCACT	AATGCTCGGGCAAGGCGAGCCG	Group7.24	548	-31110001	140.0
ame-mir-3049-5p	GB50568	Osi10-PA	TCGGGAAGGTAGTTGCGGCGGATT	TATCCATCCACGATTATCTTCTCGA	Group15.14	565	-31100000	157.0
ame-mir-3725-5p	GB54921	CG14608-PC	AAGGAAGAGAGAGAGAGAG	TTCTCTCTCTCTCTTCTTA	Group1.41	241	-31100000	169.0
ame-mir-3739	GB54118	rn-PC	TTGGGAGGGGGAGAGAGCAGCT	TCCTGTCCTCCCCCCCCCAA	Group14.13	187	-31100000	140.0
ame-mir-3739	GB44962	na	TTGGGAGGGGGAGAGAGCAGCT	GACTCTTTCTCTCCCTCTCTC	Group11.18	723	-31100000	142.0
ame-mir-3776	GB52042	bves-PD	AGGAGGGGGGGAGAGAGAAGCG	TTCTTCTCCTTCTTCTTCTCCT	Group12.17	545	-31100000	148.0
ame-mir-6056-5p	GB43034	CG30419-PA	GAGGGACGAGGAGGGAGGTT	AATCTTTCTTCTCGTCCCGG	GroupUn193	201	-31100000	154.0
ame-mir-3725-5p	GB48136	Best2-PA	AAGGAAGAGAGAGAGAGAG	CTCTTTCTCTCTCTTCCGC	Group7.24	895	-31090000	161.0
ame-mir-3725-5p	GB43456	Toll-7-PA	AAGGAAGAGAGAGAGAGAG	CTCTCTCTCTCTTTTCCGT	Group2.7	636	-31090000	149.0
ame-mir-3739	GB49783	na	TTGGGAGGGGGAGAGAGCAGCT	CTCTCTCTCTCTTTCTCTCAG	Group2.18	861	-31090000	146.0
ame-mir-3741	GB46931	na	ACGAGAGGGGGAGAGAGAAGTA	TACTCTTTTTTTCCCCCCCTCGT	Group3.5	514	-31090000	147.0
ame-mir-6066-5p	GB42646	Or92a-PA	AGGGAGAGGCCTCGTGACCACGGG	ATCGCGGATCGAGGAATCCTCTTCCG	Group9.10	234	-31090000	144.0
ame-mir-14-5p	GB53638	na	GGGGGTGAGAAACTGGCTTGGCT	TTCCAAGCCTTGTTTTTACCTCC	Group3.9	658	-31080000	145.0
ame-mir-210-3p	GB46788	Ir10a-PC	TTGTGCGTGTGACAGCGGCTAT	CTTGTCGCTGAAACACGCGCGG	Group5.9	411	-31080000	143.0
ame-mir-263a-3p	GB52914	na	CGTGGAGCTCCCGTGTCATACA	GCGGTGAATCACGGAACGAGCTCCATG	Group15.11	685	-31080000	145.0
ame-mir-3739	GB40999	na	TTGGGAGGGGGAGAGAGCAGCT	CCGAGCTCTCGATGCCCTCCCAG	Group4.11	214	-31070000	161.0
ame-mir-3776	GB44938	CG12821-PB	AGGAGGGGGGGAGAGAGAAGCG	ACTCGCCTTTTCTCCCCCTTCC	Group11.18	349	-31070000	149.0
ame-mir-996-5p	GB46560	na	GGCGAGTATGAATGTGGTGCACG	TCGTCACGCATGCATGCTCGCC	Group4.12	109	-31070000	153.0
ame-mir-3718b	GB49678	na	TCGGGACAGGACAGGGGACAGA	GCTGTCCACCGGTATCTGTCCCAC	GroupUn1225	16	-31059999	150.0
ame-mir-3718b	GB50492	na	TCGGGACAGGACAGGGGACAGA	GCTGTCCACCGGTATCTGTCCCAC	Group4.9	16	-31059999	150.0
ame-mir-3739	GB44590	na	TTGGGAGGGGGAGAGAGCAGCT	AACGACTCTCTGGCCCCCTGCCAA	Group5.14	94	-31059999	140.0
ame-mir-3776	GB48335	RpS19a-PA	AGGAGGGGGGGAGAGAGAAGCG	TCTTTCTCTTTTCAACCCCCTTCC	Group10.23	704	-31059999	159.0
ame-mir-3776	GB41226	Atpalpha-PG	AGGAGGGGGGGAGAGAGAAGCG	CCCTCCTCCTCCTCCTCCTCCG	Group3.16	544	-31059999	153.0
ame-mir-3776	GB51948	na	AGGAGGGGGGGAGAGAGAAGCG	ACCTCCTCCTCCACCTCCTCCC	Group1.31	556	-31059999	153.0
ame-mir-3776	GB41371	na	AGGAGGGGGGGAGAGAGAAGCG	CCCCTCTCCTCCTCCCCTCTC	Group5.18	977	-31059999	158.0
ame-mir-6056-5p	GB44195	na	GAGGGACGAGGAGGGAGGTT	ATGCTCCATGCTCGTCCCTC	Group4.13	849	-31059999	169.0
ame-mir-6056-5p	GB41272	na	GAGGGACGAGGAGGGAGGTT	CGCTTCCCTTCTCTTCCCTT	GroupUn2688	644	-31059999	150.0
ame-mir-6065-5p	GB42733	na	CGGGGGGAACCGCATTCCAGAGT	ATATTCGGGCGTGGTTCCCCCGT	Group9.10	534	-31059999	148.0
ame-mir-6066-3p	GB53100	nub-PD	CCTCTTCTCTCTCGTCCTC	AGAGACGGGGAGAGAAGAGG	Group4.5	343	-31059999	167.0
ame-mir-14-5p	GB45518	Sema-1a-PF	GGGGGTGAGAAACTGGCTTGGCT	CCATGAGCGGCGGTGGCTCGCCCCC	Group1.35	233	-31049999	143.0
ame-mir-305-3p	GB52065	na	CGGCACCTGTTGGAGCGCAATTC	CTTCTGCGCGCTGCACAGGTGTCG	Group12.17	840	-31049999	154.0
ame-mir-3739	GB44386	na	TTGGGAGGGGGAGAGAGCAGCT	GCCTAGCTCCGTCCCTCTCCCGC	Group10.15	808	-31049999	143.0
ame-mir-3741	GB52295	na	ACGAGAGGGGGAGAGAGAAGTA	AGGATCTCCTCTTCCTCTCGT	Group5.2	570	-31049999	168.0
ame-mir-6045-3p	GB50696	na	CATGTCGCCGTCCAGTCAGAGTCT	AAAGACAGATTGGACAGGCGCGGCATG	GroupUn1494	104	-31049999	145.0
ame-mir-6056-5p	GB42144	na	GAGGGACGAGGAGGGAGGTT	CCTCTCCCTCCCCCTCCCTC	Group1.1	527	-31049999	146.0
ame-mir-6056-5p	GB40213	na	GAGGGACGAGGAGGGAGGTT	GCTCTCCCCCCTCCTCCCTC	Group12.5	558	-31049999	146.0
ame-mir-124-3p	GB44855	na	TAAGGCACGCGGTGAATGCCAA	TGTGCATTCATCGCGTGCATTA	Group9.8	677	-31040001	159.0
ame-mir-3790-3p	GB51470	na	AGGAAGAGAGAGGGAGGAT	CTCCTCTCTCTCTCCTCCT	GroupUn2911	18	-31040001	149.0
ame-mir-6056-5p	GB49753	CG42265-PE	GAGGGACGAGGAGGGAGGTT	CTCTTCCTTCCTTCGTCGCTC	Group2.18	611	-31040001	141.0
ame-mir-6066-5p	GB41102	na	AGGGAGAGGCCTCGTGACCACGGG	TCAATGGATCATGAGATCTCTCCTC	GroupUn3404	224	-31040001	159.0
ame-mir-3049-5p	GB55198	mirr-PB	TCGGGAAGGTAGTTGCGGCGGATT	CCTTCGTTGTGAGCTTTCTTCCCGA	Group11.6	499	-31030001	169.0
ame-mir-3739	GB45216	Ssdp-PC	TTGGGAGGGGGAGAGAGCAGCT	TCTTTCTCTCTTTCTCTCCCGT	Group11.18	98	-31030001	148.0
ame-mir-3741	GB41513	na	ACGAGAGGGGGAGAGAGAAGTA	CCTTTCTCTCTTCCCCTCCCTC	Group6.20	676	-31030001	140.0
ame-mir-3753	GB40155	dpr7-PG	TGTCCGTTTCGGGACTCGACCG	CGCTTGATCCCGAAACGGTACG	Group13.7	811	-31030001	141.0
ame-mir-3776	GB40694	olf413-PC	AGGAGGGGGGGAGAGAGAAGCG	GGGTTCCTCCTCCCCCCTCTC	Group12.13	266	-31030001	153.0
ame-mir-3776	GB54929	Snx6-PB	AGGAGGGGGGGAGAGAGAAGCG	TTTATCTCTCTTTCCCTCTTCC	Group1.41	184	-31030001	150.0
ame-mir-3789	GB49529	CG10576-PA	ATCTGGTGCTCGGTGAGGTGAG	TTCACTTTGACTGAGCACCTGAT	Group4.6	701	-31030001	147.0
ame-mir-3790-3p	GB45241	na	AGGAAGAGAGAGGGAGGAT	CTTCTCCCTTTCTCTTCCA	Group11.18	908	-31030001	177.0
ame-mir-6056-5p	GB50649	na	GAGGGACGAGGAGGGAGGTT	TCCTTCTCTCTTCGTTTCTC	Group13.5	788	-31030001	146.0
ame-mir-6056-5p	GB49793	na	GAGGGACGAGGAGGGAGGTT	ATCTTCCCTCTCGTCCCGC	Group2.18	788	-31030001	152.0
ame-mir-3739	GB54017	na	TTGGGAGGGGGAGAGAGCAGCT	AGTTATTTTTTCTTCCTCCCAA	Group9.7	734	-31020000	168.0
ame-mir-3741	GB43130	na	ACGAGAGGGGGAGAGAGAAGTA	GAAGAGTCTCTCTCTCTCTCGT	Group11.20	668	-31020000	160.0
ame-mir-3741	GB51786	na	ACGAGAGGGGGAGAGAGAAGTA	TTTTTCTCTCTTCCTCCTCTCCT	Group12.6	35	-31020000	163.0
ame-mir-3751-3p	GB40104	na	TTCGGGGGTGGTGGTGGAA	CCCCACCCCGCGCCCCCGGT	Group13.7	699	-31020000	148.0
ame-mir-3776	GB53385	SP2637-PD	AGGAGGGGGGGAGAGAGAAGCG	TTTTTATTCCTCCCCCTCTCCC	Group9.12	600	-31020000	160.0
ame-mir-3776	GB48988	MFS3-PA	AGGAGGGGGGGAGAGAGAAGCG	TAATTCATTCCTCCCTCCCTCCC	Group1.15	848	-31020000	158.0
ame-mir-3776	GB46245	na	AGGAGGGGGGGAGAGAGAAGCG	TTACTCTCCTTCCCCCCATCCA	Group7.7	959	-31020000	146.0
ame-mir-3776	GB47767	CG1105-PA	AGGAGGGGGGGAGAGAGAAGCG	AACGAATTTTTTTCCCCCTCCC	Group13.10	560	-31020000	164.0
ame-mir-6044-5p	GB54142	na	AAGAGGCTTCTTAGGCAAGTGAT	GTCGCTTGCCTAAAGAGGCTCTC	Group14.13	874	-31020000	157.0
ame-mir-305-3p	GB51489	CG7888-PA	CGGCACCTGTTGGAGCGCAATTC	GGAATGCCCTCCAACACGGTGCCT	Group3.7	671	-31010000	153.0
ame-mir-3732-3p	GB51937	hrg-PB	CGACGCCATGTTTGGTCTCATCTT	AAGATGATAAGAACATGGTGTCG	Group1.31	476	-31010000	160.0
ame-mir-3776	GB52106	tok-PA	AGGAGGGGGGGAGAGAGAAGCG	ATCTTCTCTTTTCTTCTCCTCTT	Group12.17	784	-31010000	147.0
ame-mir-3776	GB49917	na	AGGAGGGGGGGAGAGAGAAGCG	TTCGCCTCGTGCCTCCCCTCTT	Group13.12	818	-31010000	145.0
ame-mir-6046	GB46390	na	TCGACGAGAATTCCGTGACCGGT	CTCGGTCCGGTTTCGTCGA	Group10.14	924	-31010000	143.0
ame-mir-6066-3p	GB49093	Lsm11-PA	CCTCTTCTCTCTCGTCCTC	ATAGACGGAGAGAGAAGAGG	Group3.4	516	-31010000	171.0
ame-mir-184-5p	GB43603	na	CCTTATCATTCTCCTGTCCGGT	TCCGCGACAGGAAATTTGATGAGG	Group14.9	622	-31000000	150.0
ame-mir-3049-3p	GB51371	Gs2-PC	TCCGTCCAACTCCTTTCCGTCT	CAGCGGAAAGGAGAATTGGACGAA	GroupUn622	32	-31000000	163.0
ame-mir-3739	GB41272	na	TTGGGAGGGGGAGAGAGCAGCT	TTCCCTTCTCTTCCCTTCCCAT	GroupUn2688	647	-31000000	161.0
ame-mir-3785-5p	GB48616	na	TCTCACGACGTGATAGCGGCGCC	GCCGTCGTTTACACGTCGTGACT	GroupUn3874	596	-31000000	161.0
ame-mir-6066-3p	GB41324	na	CCTCTTCTCTCTCGTCCTC	AGGGACGAAAGAGGAGGGG	Group5.18	103	-31000000	145.0
ame-mir-184-5p	GB44709	Klp98A-PB	CCTTATCATTCTCCTGTCCGGT	ACCGGACAGGATATTATAAGG	Group5.14	818	-30990000	146.0
ame-mir-3739	GB45034	CG6870-PA	TTGGGAGGGGGAGAGAGCAGCT	CTCTCCTCTCCTCTCCTCCCGC	Group11.18	207	-30990000	160.0
ame-mir-3741	GB41722	na	ACGAGAGGGGGAGAGAGAAGTA	TTGCTCTCTCTCTCTCTCTCTT	Group14.15	453	-30990000	150.0
ame-mir-3741	GB50182	na	ACGAGAGGGGGAGAGAGAAGTA	CCCCTCTCTCCCCCTCCTCTCCG	Group15.19	99	-30990000	155.0
ame-mir-3786-3p	GB52936	na	TCTGTATGGCTCAGGACGATAC	GGCCGGCCCTGGGCCGTACGGG	Group6.23	73	-30990000	141.0
ame-mir-278-3p	GB44228	na	TCGGTGGGACTTTCGTCCGTTT	GGACAGGGCAGAGAGTTTCACCGC	Group4.13	966	-30980000	142.0
ame-mir-3725-5p	GB44058	CG17323-PD	AAGGAAGAGAGAGAGAGAG	ATTTCTCTCTCTCTCTCCTT	Group4.13	184	-30980000	145.0
ame-mir-3776	GB51868	na	AGGAGGGGGGGAGAGAGAAGCG	CGCGTCTTTCCTTTCCCTCCG	GroupUn2386	127	-30980000	150.0
ame-mir-3776	GB44395	na	AGGAGGGGGGGAGAGAGAAGCG	CACTTCATTCGTCTCTCTCCCTTCT	Group5.1	653	-30980000	142.0
ame-mir-3776	GB49982	CG11284-PD	AGGAGGGGGGGAGAGAGAAGCG	TTTTCCTTTCTCTTCTCCTCCT	Group15.19	516	-30980000	160.0
ame-mir-278-5p	GB50649	na	CCGGATGAGGTCTTCATCGACC	CCGCGAGAAGGATCTTATCCGG	Group13.5	932	-30969999	155.0
ame-mir-3779	GB53940	na	GCCGGGCCTGCCGCTCGACACG	CGTGTAAGTGTAGGCTCGGT	Group1.42	527	-30969999	140.0
ame-mir-3725-5p	GB52583	na	AAGGAAGAGAGAGAGAGAG	CTCTCTCTCTCTCTTTCGC	Group8.3	447	-30959999	149.0
ame-mir-3751-3p	GB51143	hd-PA	TTCGGGGGTGGTGGTGGAA	ATTCGCTCGCTGCCCCCGAA	Group10.26	860	-30959999	156.0
ame-mir-3776	GB43094	CG15666-PD	AGGAGGGGGGGAGAGAGAAGCG	ACGGCTTCGAGCCGCCCCTCCT	Group11.20	458	-30959999	149.0
ame-mir-3776	GB51548	Dys-PD	AGGAGGGGGGGAGAGAGAAGCG	ACGATAACTCTACCAACCCCCTCCT	Group1.37	905	-30959999	153.0
ame-mir-3788	GB42894	DAAM-PF	GTTCCGTTACCTCCTGTCCCTC	GAGGGATAAAGGAGGGAATAACGGATA	Group9.10	120	-30959999	146.0
ame-mir-3725-5p	GB52448	CG13699-PA	AAGGAAGAGAGAGAGAGAG	CTCTCTCTCTCTCTTCTGC	Group2.17	235	-30950001	149.0
ame-mir-3725-5p	GB55758	na	AAGGAAGAGAGAGAGAGAG	CTCTCTCTCTCTCTTCTGA	Group3.8	558	-30950001	149.0
ame-mir-3741	GB51211	ninaG-PA	ACGAGAGGGGGAGAGAGAAGTA	TTCTTTTTTTTCTCCCTCTCTC	Group6.1	698	-30950001	164.0
ame-mir-6050	GB47718	dimm-PB	GCGGGTTGTGGAGGGTGGAA	TTGCGCCCTCTACAATCTGA	Group1.2	10	-30950001	145.0
ame-mir-3723-3p	GB54558	na	CACGACGATATCTCCGGAACCGGA	TCCGGTATCGATGGATATTGTCGAC	Group8.7	521	-30940001	141.0
ame-mir-3739	GB42639	na	TTGGGAGGGGGAGAGAGCAGCT	TGCGGTTTTCTTCCCCTCCACC	Group9.10	409	-30940001	140.0
ame-mir-3741	GB40622	na	ACGAGAGGGGGAGAGAGAAGTA	TTTTTTTCTCTCTCTCTCTTGC	Group12.13	861	-30940001	156.0
ame-mir-3788	GB48058	na	GTTCCGTTACCTCCTGTCCCTC	CGGGGGGGGAAGGAAACGGAAC	Group8.13	732	-30940001	168.0
ame-mir-3800	GB40624	laccase2-PA	CGAGGCCGCTGATTGTGCCATA	GAAAACGCGGACAGGCGGCCTCG	Group12.13	588	-30940001	156.0
ame-mir-6066-3p	GB47787	na	CCTCTTCTCTCTCGTCCTC	GAGGAGGAGGGAGAGGGGC	Group13.10	128	-30940001	141.0
ame-mir-3745	GB46134	na	CGGGTGCCACCCCCCGGCCCGG	ATAAACTATGGGGTGGCACCCC	Group3.18	86	-30930000	165.0
ame-mir-3776	GB53926	CG6024-PF	AGGAGGGGGGGAGAGAGAAGCG	CCCTCCTCTCTCTCTCCTTCT	Group1.42	602	-30930000	142.0
ame-mir-3776	GB55317	CG8735-PA	AGGAGGGGGGGAGAGAGAAGCG	AAAATATCATCTCCCCCTCTCCC	Group1.32	577	-30930000	157.0
ame-mir-6056-5p	GB41564	CG42368-PA	GAGGGACGAGGAGGGAGGTT	CTCTTCCTATCTCGTCCTTC	Group2.9	317	-30930000	154.0
ame-mir-3727-3p	GB53147	cdc16-PA	TCGCGAACGCGCTCCCGCTAAA	TTCCACAAGGGCGCGTTCGCGA	Group4.5	393	-30920000	166.0
ame-mir-3741	GB52722	CG6659-PA	ACGAGAGGGGGAGAGAGAAGTA	ATCGTCTCTCTCGCCTTTTCGT	Group14.14	792	-30920000	152.0
ame-mir-3776	GB49145	na	AGGAGGGGGGGAGAGAGAAGCG	GGCTTCTTTCTTTCCACTCCC	Group3.14	74	-30920000	142.0
ame-mir-3785-5p	GB52928	na	TCTCACGACGTGATAGCGGCGCC	GCGTGTAATATCGTGTCGTGAGA	Group6.23	863	-30920000	167.0
ame-mir-6066-3p	GB47058	na	CCTCTTCTCTCTCGTCCTC	AAGGAGAGGGGGAAGAGG	Group3.15	699	-30920000	151.0
ame-mir-3776	GB52051	na	AGGAGGGGGGGAGAGAGAAGCG	TCCGTTGTAATCTCCCCCTCCC	Group12.17	841	-30910000	156.0
ame-mir-3776	GB52022	na	AGGAGGGGGGGAGAGAGAAGCG	CACTTCTATCTCTCTCTCTTCT	Group12.17	314	-30910000	140.0
ame-mir-3741	GB48139	na	ACGAGAGGGGGAGAGAGAAGTA	TTTCTCTCTTTCTCCCTCTGGT	Group7.24	273	-30900000	150.0
ame-mir-3776	GB48133	ImpL3-PD	AGGAGGGGGGGAGAGAGAAGCG	GTCTTCATCTTCTCCTCTTCTCCC	Group7.24	773	-30900000	146.0
ame-mir-3725-5p	GB46561	na	AAGGAAGAGAGAGAGAGAG	CTCTCTCTCTCTTTTCCAT	Group4.12	549	-30889999	149.0
ame-mir-3739	GB54551	CG42346-PD	TTGGGAGGGGGAGAGAGCAGCT	ACGTCGTTTCTCCCCCTCCCCC	Group8.7	631	-30889999	156.0
ame-mir-3741	GB49180	CG8483-PA	ACGAGAGGGGGAGAGAGAAGTA	CCATTTCCCCTCCCCCTTTCGG	Group3.14	19	-30889999	159.0
ame-mir-3776	GB55549	CG14521-PA	AGGAGGGGGGGAGAGAGAAGCG	CCCCTCTCTCTCTCTCTCTCTC	Group2.19	250	-30889999	140.0
ame-mir-3776	GB43074	Pi3K92E-PC	AGGAGGGGGGGAGAGAGAAGCG	TTCCTCTCTCTCTCTCTCTCTC	Group11.20	290	-30889999	140.0
ame-mir-3776	GB45659	na	AGGAGGGGGGGAGAGAGAAGCG	TTCCTCTCTCTCTCTCTCTCTC	Group5.20	476	-30889999	140.0
ame-mir-3776	GB51250	CG31522-PF	AGGAGGGGGGGAGAGAGAAGCG	TCCCTCTCTCTCTCTCTCTCTC	Group16.4	411	-30889999	140.0
ame-mir-3776	GB51558	CG30263-PB	AGGAGGGGGGGAGAGAGAAGCG	TTCCTCTCTCTCTCTCTCTCTC	Group1.37	734	-30889999	140.0
ame-mir-3776	GB51989	na	AGGAGGGGGGGAGAGAGAAGCG	TTCCTCTCTCTCTCTCTCTCTC	Group12.17	923	-30889999	140.0
ame-mir-3776	GB47694	na	AGGAGGGGGGGAGAGAGAAGCG	TTCCTCTCTCTCTCTCTCTCTC	Group1.2	29	-30889999	140.0
ame-mir-3776	GB48927	pall-PA	AGGAGGGGGGGAGAGAGAAGCG	TTCCTCTCTCTCTCTCTCTCTC	Group1.36	741	-30889999	140.0
ame-mir-3776	GB47993	na	AGGAGGGGGGGAGAGAGAAGCG	CGCATCTCCCTTACCCTCTCCT	Group13.6	869	-30889999	156.0
ame-mir-3776	GB48759	na	AGGAGGGGGGGAGAGAGAAGCG	TACCTCTCTCTCTCTCTCTCTC	Group10.27	16	-30889999	140.0
ame-mir-3776	GB42573	na	AGGAGGGGGGGAGAGAGAAGCG	TACCTCTCTCTCTCTCTCTCTC	GroupUn4611	83	-30889999	140.0
ame-mir-3776	GB47291	na	AGGAGGGGGGGAGAGAGAAGCG	TCCCTCTCTCTCTCTCTCTCTC	Group11.16	399	-30889999	140.0
ame-mir-3776	GB42545	na	AGGAGGGGGGGAGAGAGAAGCG	GACCTCTCTCTCTCTCTCTCTC	Group7.9	104	-30889999	140.0
ame-mir-3776	GB41504	toy-PA	AGGAGGGGGGGAGAGAGAAGCG	TCCCTCTCTCTCTCTCTCTCTC	Group6.20	220	-30889999	140.0
ame-mir-124-3p	GB46623	na	TAAGGCACGCGGTGAATGCCAA	AAGGCTTCCCGCGTGCCTCC	Group11.1	559	-30879999	152.0
ame-mir-3049-5p	GB48805	na	TCGGGAAGGTAGTTGCGGCGGATT	ATCCCTCCGTCAAACCTTCCCGA	Group10.27	777	-30879999	165.0
ame-mir-3718a	GB53099	na	TCCCCTGTCCTGTCCCGATAG	GATTCGAAGGCGGGACAGGGGC	Group4.5	695	-30879999	165.0
ame-mir-3723-3p	GB51083	na	CACGACGATATCTCCGGAACCGGA	TCTCGCTCCGCCGAGATGTTGTTGTG	Group10.26	425	-30879999	143.0
ame-mir-3741	GB44134	betaTub60D-PA	ACGAGAGGGGGAGAGAGAAGTA	CCACTCTCTCTCTCTCTCTCTT	Group4.13	464	-30879999	150.0
ame-mir-3776	GB45130	na	AGGAGGGGGGGAGAGAGAAGCG	CTCTCTTTCTCTCTTCCTCTTCT	Group11.18	396	-30879999	147.0
ame-mir-3776	GB55469	na	AGGAGGGGGGGAGAGAGAAGCG	CCCCTCTCCCTTCCCCCCTTCG	Group2.19	714	-30879999	164.0
ame-mir-3791-5p	GB52508	Dyrk3-PE	GATGAAATCTCGTCCGGTGTGGT	TCCACCACGGACGGATTTCGTG	Group2.17	526	-30879999	159.0
ame-mir-124-3p	GB40533	na	TAAGGCACGCGGTGAATGCCAA	TTTACGATCGCCGCGTGCTTTG	Group8.6	598	-30870001	158.0
ame-mir-3726	GB50596	CG10638-PA	AACGAGTGGTGGATGCCAGCGT	ACGCTGTAATTCGGCACTCGTT	Group15.14	102	-30870001	168.0
ame-mir-3739	GB40583	Utx-PD	TTGGGAGGGGGAGAGAGCAGCT	AGTAGCTCTCATCCTCCTTCCCT	Group10.19	957	-30870001	141.0
ame-mir-3776	GB43628	CG12014-PA	AGGAGGGGGGGAGAGAGAAGCG	TACATCTCTCTCTCTCTCTCTC	Group14.9	688	-30870001	140.0
ame-mir-3779	GB53989	CASK-PB	GCCGGGCCTGCCGCTCGACACG	AAAGTCGTTGTGCAGGCCCGCG	Group9.7	335	-30870001	143.0
ame-mir-3739	GB55013	Nxt1-PA	TTGGGAGGGGGAGAGAGCAGCT	CCACCCTCTCTCTCCCTCTCTT	Group1.41	827	-30860001	145.0
ame-mir-3741	GB42857	na	ACGAGAGGGGGAGAGAGAAGTA	CTCCTCCTTCTCCTCCTCTCGA	Group9.10	669	-30860001	176.0
ame-mir-3741	GB56001	Pex2-PA	ACGAGAGGGGGAGAGAGAAGTA	TTTTTTTTTCTCTCCCTCTTCG	Group3.1	605	-30860001	148.0
ame-mir-3751-3p	GB45093	na	TTCGGGGGTGGTGGTGGAA	ATGCACCATCTCCCCCGAT	Group11.18	464	-30860001	168.0
ame-mir-3734	GB40126	CG8965-PA	TTTCGCACGGGAGGACGTTAG	TATACGTCGTTCCTGTGCGAAA	Group13.7	926	-30850000	173.0
ame-mir-6012-3p	GB51622	sm-PU	TTCGGCGATGAGATCAGCCTGT	GTCGGCGGGATCTCATCGTCGTCGAC	Group1.37	782	-30850000	145.0
ame-mir-6066-3p	GB50262	CG5549-PB	CCTCTTCTCTCTCGTCCTC	GAGGACGAGGAAGGAGGGC	Group15.19	466	-30850000	141.0
ame-mir-6066-3p	GB45093	na	CCTCTTCTCTCTCGTCCTC	GGGGAGGAGTGAGGAGAGG	Group11.18	887	-30850000	153.0
ame-mir-3776	GB45063	ap-PC	AGGAGGGGGGGAGAGAGAAGCG	ATCTTCGCTCTTTCTTCCCCTTTT	Group11.18	61	-30840000	143.0
ame-mir-316-3p	GB46736	faf-PG	CCAGCAAAGGGGAACAGGCCGA	CAGATTTGTTCTCTTTTGCTGG	Group5.9	125	-30830000	176.0
ame-mir-3718b	GB48087	na	TCGGGACAGGACAGGGGACAGA	TCTTTTCCCTTTCTTGTCTCGG	Group6.7	923	-30830000	160.0
ame-mir-3725-5p	GB46506	na	AAGGAAGAGAGAGAGAGAG	TGCTCTCTCTCTCTTTCCT	Group1.23	867	-30830000	149.0
ame-mir-3739	GB49276	CG3655-PD	TTGGGAGGGGGAGAGAGCAGCT	TTTTTCTCTCTCTCTCTCCCCC	Group1.40	191	-30830000	148.0
ame-mir-3741	GB50579	Osi19-PB	ACGAGAGGGGGAGAGAGAAGTA	GCCTTCCTTCTCTCCTCCTCTGTA	Group15.14	49	-30830000	143.0
ame-mir-3741	GB49060	na	ACGAGAGGGGGAGAGAGAAGTA	TCCTTCTCTCTTCCTTTCTCTCTT	Group3.4	676	-30830000	147.0
ame-mir-6060-3p	GB49233	orb2-PA	GTTGCCCCCTTGTCCCCGAGA	CGTCGATGGGACGGACGGGGCAAC	Group7.12	807	-30830000	161.0
ame-mir-263a-3p	GB52779	CG32000-PG	CGTGGAGCTCCCGTGTCATACA	ATACGGATACGGAGCTCCATG	Group14.14	788	-30820000	151.0
ame-mir-316-5p	GB51622	sm-PU	TGTCTTTTTCCGCTTTGCTGCCG	AGGCAGCAAAAGACGGAAAAAGAAA	Group1.37	278	-30820000	167.0
ame-mir-3776	GB41050	na	AGGAGGGGGGGAGAGAGAAGCG	TGCTTCTCTCGAATCTTCTCCA	Group1.17	217	-30820000	140.0
ame-mir-6048-5p	GB45840	na	AATCAGCGGTCGAACCTCGTCGAT	AACGATGCGGCCCGATCGTTGATC	Group1.21	761	-30820000	162.0
ame-mir-6060-5p	GB44859	na	ACGGGTACGACGTTGGCAACGT	CCCGTGCTAATGGCTCGTACCCGC	Group9.8	445	-30820000	169.0
ame-mir-14-3p	GB47766	na	TCAGTCTTTTTCTCTCTCCTAT	GAAGGAGAGGGAAGGAAGATTGA	Group13.10	389	-30809999	167.0
ame-mir-3722	GB47908	na	CCGATTCGAGGTGTGACGGTT	GCACTGGTCACTTCGAATCGG	GroupUn143	584	-30809999	161.0
ame-mir-3749	GB50151	na	TGGAATGGCCCTTTCACCTTCCC	GGGAAGGAGGAAGGTCTTCATTTCG	Group15.19	261	-30809999	140.0
ame-mir-3776	GB42705	CG6353-PA	AGGAGGGGGGGAGAGAGAAGCG	CGTTTCATTCTTGCCCCCTTTC	Group9.10	875	-30809999	140.0
ame-mir-3776	GB55114	NetB-PG	AGGAGGGGGGGAGAGAGAAGCG	ATCTCATTTTTTCCCCCCCCCT	Group2.1	502	-30809999	140.0
ame-mir-3788	GB48815	na	GTTCCGTTACCTCCTGTCCCTC	AGGGGGCAGGTGGGCGAGACGGAAG	Group10.27	714	-30809999	147.0
ame-mir-279c-5p	GB55172	na	GACGGGTGCACTCTGGTATCATG	ACTGACCACCGGAAGTAGAGCACCCGTC	Group11.6	50	-30799999	158.0
ame-mir-34-3p	GB41342	Mcm7-PA	CGACCGCTATCGGCACTGCAATT	TATTGTGGTGTACCCGGAGTGGTCG	Group5.18	539	-30799999	148.0
ame-mir-3723-3p	GB54239	jim-PH	CACGACGATATCTCCGGAACCGGA	CGGAAAGACGGGGGAGTCGTTGTG	Group10.24	932	-30799999	144.0
ame-mir-3741	GB53477	na	ACGAGAGGGGGAGAGAGAAGTA	CGTGTCTCTCTCTCTCCTCTTCG	Group9.12	556	-30799999	141.0
ame-mir-3741	GB49957	CG32052-PC	ACGAGAGGGGGAGAGAGAAGTA	ATCTCTTCTTTGCCTCCTCTCGA	Group15.19	145	-30799999	171.0
ame-mir-6053-5p	GB43004	Pdk1-PF	ATACGAAAGACCGCGCGGATGTG	TTCATCCGCGCGAAATTTCGTTT	Group1.16	666	-30799999	161.0
ame-mir-3727-3p	GB49966	CG34402-PC	TCGCGAACGCGCTCCCGCTAAA	CTTCGAGGGACGCGTTCGTGA	Group15.19	143	-30790001	154.0
ame-mir-3739	GB40354	na	TTGGGAGGGGGAGAGAGCAGCT	TCCTGTTCAGAGCCTCCCCTCCCGC	Group8.6	94	-30780001	143.0
ame-mir-6053-5p	GB45152	verm-PE	ATACGAAAGACCGCGCGGATGTG	CTCGTTCGTGAAACGGTTTTTCGTGA	Group11.18	419	-30780001	156.0
ame-mir-3776	GB41102	na	AGGAGGGGGGGAGAGAGAAGCG	CTTTTCTTCCTCTTCCTCCTCCT	GroupUn3404	130	-30770000	155.0
ame-mir-11-5p	GB51250	CG31522-PF	TGGAGCTCTGGCTGTGACTTGTG	CTCGAGTCGCATCCGGGCTTCG	Group16.4	59	-30760000	143.0
ame-mir-3049-5p	GB51622	sm-PU	TCGGGAAGGTAGTTGCGGCGGATT	CAGCCGCAGCGATTACACTCTCCCCGG	Group1.37	98	-30760000	140.0
ame-mir-3725-5p	GB53321	na	AAGGAAGAGAGAGAGAGAG	CTCTCTCTCTCTCTTTCAA	Group9.12	687	-30760000	149.0
ame-mir-3741	GB52756	CG42249-PB	ACGAGAGGGGGAGAGAGAAGTA	CCTTTTTCTCTCTCTCTCTCTT	Group14.14	340	-30760000	152.0
ame-mir-6065-5p	GB52943	na	CGGGGGGAACCGCATTCCAGAGT	TTAGATTAATCCGCGGTTTCCCCCG	Group6.23	731	-30760000	151.0
ame-mir-6066-5p	GB55515	CG6910-PB	AGGGAGAGGCCTCGTGACCACGGG	AAACGCTTCGACGAGGCTTCTCCTC	Group2.19	735	-30760000	144.0
ame-mir-11-5p	GB44971	CG8142-PA	TGGAGCTCTGGCTGTGACTTGTG	AAAAAGTGCAGCCAGTGCTCCG	Group11.18	665	-30750000	150.0
ame-mir-3739	GB42936	na	TTGGGAGGGGGAGAGAGCAGCT	ACCTCTTCTCTCTCTCTCCCTC	Group10.11	575	-30750000	148.0
ame-mir-3739	GB53309	na	TTGGGAGGGGGAGAGAGCAGCT	TCTTCCTCTCTCCCCTCCCCT	Group9.12	220	-30750000	154.0
ame-mir-3739	GB55728	na	TTGGGAGGGGGAGAGAGCAGCT	ACCTGTGCCTTCCCCCTCCCCC	Group12.3	623	-30750000	156.0
ame-mir-3776	GB52311	na	AGGAGGGGGGGAGAGAGAAGCG	GCCGTCTCTTTCCCATCCCTCGT	Group5.2	868	-30750000	143.0
ame-mir-3776	GB52757	na	AGGAGGGGGGGAGAGAGAAGCG	ACGTTCGATCTCTCCTCCTCTA	Group14.14	349	-30750000	143.0
ame-mir-3785-5p	GB45834	l(1)G0334-PD	TCTCACGACGTGATAGCGGCGCC	TGCGCCGCAATGTTTGTCGCGAGA	Group1.21	862	-30750000	140.0
ame-mir-3796	GB51548	Dys-PD	GATCCTAAGGGGAGGAGAGGATTT	AAATTTCTTCTTCCCGTGAGGATC	Group1.37	157	-30750000	146.0
ame-mir-6056-5p	GB42188	na	GAGGGACGAGGAGGGAGGTT	TTTCTCTCTCTCTCGTCTCTT	Group1.1	769	-30750000	157.0
ame-mir-6066-3p	GB49437	na	CCTCTTCTCTCTCGTCCTC	ATGGAGGGGAGGGAAGAGG	Group15.13	684	-30750000	157.0
ame-mir-3049-5p	GB47711	na	TCGGGAAGGTAGTTGCGGCGGATT	GAAGCGCGCGCAATTTAAATTTTCCCGG	Group1.2	564	-30740000	150.0
ame-mir-3727-3p	GB52972	na	TCGCGAACGCGCTCCCGCTAAA	GCCAGCGGGGGCAGGGTTGGCGT	GroupUn3997	331	-30740000	142.0
ame-mir-3776	GB48102	ACXD-PA	AGGAGGGGGGGAGAGAGAAGCG	TACTTCCTCCTCTCCCTCTCTC	Group7.24	399	-30740000	144.0
ame-mir-3776	GB41067	Dsor1-PA	AGGAGGGGGGGAGAGAGAAGCG	TTCTTCTCTCTCACTCTCTCAC	Group1.17	206	-30740000	140.0
ame-mir-3790-3p	GB47511	na	AGGAAGAGAGAGGGAGGAT	CTCCTCCCTTCTCTCTCCCT	Group1.29	414	-30740000	144.0
ame-mir-210-3p	GB54575	na	TTGTGCGTGTGACAGCGGCTAT	CGCGCCGCTTCCACACACGCACGG	Group10.20	535	-30730000	150.0
ame-mir-3741	GB46113	CG33143-PC	ACGAGAGGGGGAGAGAGAAGTA	TTATTCTCTCTCTCTCTCTCCC	Group3.18	342	-30730000	155.0
ame-mir-3787	GB43710	Cyp9f2-PA	GAGTCGAGCTTGTGTGTGGAA	CTCTGCACACATTGCTCGGCTC	Group14.10	845	-30730000	154.0
ame-mir-6048-3p	GB48999	crp-PA	AGAGGCGAGGTGGACCGACTG	CCGTCGTGTCCGCCTTCGTTTCG	Group1.15	499	-30730000	141.0
ame-mir-3776	GB51612	na	AGGAGGGGGGGAGAGAGAAGCG	GACGCGTCTCTCCACCTCTTCA	Group1.37	282	-30719999	140.0
ame-mir-3795	GB49831	CG11447-PA	GCGTCGACACGTTGGACGTGTT	TACACGTTAAGACGCTGTTGACGC	Group11.13	340	-30719999	154.0
ame-mir-3741	GB40643	na	ACGAGAGGGGGAGAGAGAAGTA	CTCTCTTTCTCTCTCTCTCTCTT	Group12.13	714	-30709999	147.0
ame-mir-3776	GB46685	na	AGGAGGGGGGGAGAGAGAAGCG	TTCCATTTTTTCCCTCCCTCCC	Group5.9	495	-30709999	157.0
ame-mir-263a-3p	GB52072	CG7560-PA	CGTGGAGCTCCCGTGTCATACA	AGTTGGGCGCCAGAGCTCCGCG	Group12.17	474	-30700001	145.0
ame-mir-3741	GB52718	RunxB-PC	ACGAGAGGGGGAGAGAGAAGTA	TCCTCCTCCCTCCCTCTCTTGT	Group14.14	41	-30700001	152.0
ame-mir-3776	GB42388	na	AGGAGGGGGGGAGAGAGAAGCG	GCCCTCTCTTTCTCCTTCTCCG	Group6.36	802	-30700001	152.0
ame-mir-3785-5p	GB49799	cln3-PB	TCTCACGACGTGATAGCGGCGCC	TCCGCCGCTTGTCGTGGGT	Group2.18	919	-30700001	144.0
ame-mir-2796-3p	GB45247	na	GTAGGCCGGCGGAAACTACTTGC	GTAAGTCTTATCTGTCGGCCTGC	Group11.18	604	-30690001	157.0
ame-mir-3723-3p	GB50064	cpx-PX	CACGACGATATCTCCGGAACCGGA	TTCGGTTCGTCGGTCTTCGTCTTCGTCGTG	Group15.19	196	-30690001	144.0
ame-mir-3739	GB55470	na	TTGGGAGGGGGAGAGAGCAGCT	CTCTCTCCCCTCCACTTCCCAG	Group2.19	395	-30690001	148.0
ame-mir-3739	GB47028	CG6984-PA	TTGGGAGGGGGAGAGAGCAGCT	TCGAGCTCTCTCCTTTCCTCCTAC	Group3.15	685	-30690001	157.0
ame-mir-3753	GB40968	na	TGTCCGTTTCGGGACTCGACCG	TTACCGAGTTTTCGAAACGGGCG	Group7.20	881	-30690001	157.0
ame-mir-3776	GB46561	na	AGGAGGGGGGGAGAGAGAAGCG	CTCTCCTCTCTCTCTCTCTCTC	Group4.12	532	-30690001	140.0
ame-mir-3776	GB42370	na	AGGAGGGGGGGAGAGAGAAGCG	CTCTCCTCTCTCTCTCTCTCTC	Group6.36	244	-30690001	140.0
ame-mir-3776	GB41622	na	AGGAGGGGGGGAGAGAGAAGCG	TTCTCCTCTCTCTCTCTCTCTC	Group14.15	922	-30690001	140.0
ame-mir-3789	GB50566	Osi8-PA	ATCTGGTGCTCGGTGAGGTGAG	CGCACGCGCCCGAGCGCCAGAC	Group15.14	853	-30690001	153.0
ame-mir-3776	GB42996	na	AGGAGGGGGGGAGAGAGAAGCG	ACATCCTCCTCCTCCTCCTCCT	Group4.10	815	-30680000	148.0
ame-mir-3776	GB51945	Or9a-PA	AGGAGGGGGGGAGAGAGAAGCG	CCGATCCTCTCCCCTCTCCC	Group1.31	788	-30680000	146.0
ame-mir-3776	GB43242	na	AGGAGGGGGGGAGAGAGAAGCG	TATATCTCTCTCTGCCTTTCCT	Group6.13	258	-30680000	146.0
ame-mir-3776	GB43293	CG7708-PB	AGGAGGGGGGGAGAGAGAAGCG	GACCGATCCGTCCCTCCCTCCT	Group7.17	831	-30670000	148.0
ame-mir-3776	GB44921	na	AGGAGGGGGGGAGAGAGAAGCG	TCCTTCTCCTTTTCCTCCTCTT	Group11.18	427	-30670000	148.0
ame-mir-3776	GB42195	CG33276-PB	AGGAGGGGGGGAGAGAGAAGCG	AAATTATCTCTTCCCTCTTCCT	Group1.1	240	-30670000	151.0
ame-mir-3795	GB48137	na	GCGTCGACACGTTGGACGTGTT	TGCGCGCCGATGGTTGTTGACGC	Group7.24	933	-30670000	145.0
ame-mir-985-5p	GB53447	na	AACGATCGATCGATCGACA	GATCGATCGATCGATCGAA	Group9.12	782	-30670000	165.0
ame-mir-3722	GB47566	Btk29A-PG	CCGATTCGAGGTGTGACGGTT	TATCGTCGCCTTCGAATCGA	Group16.5	26	-30660000	169.0
ame-mir-3723-3p	GB49590	adp-PA	CACGACGATATCTCCGGAACCGGA	GATGTTTCCGGCGATATTGTCGTC	Group4.6	1	-30660000	174.0
ame-mir-3739	GB46134	na	TTGGGAGGGGGAGAGAGCAGCT	ACCACCTCCTCCTCCTCCCAT	Group3.18	127	-30660000	167.0
ame-mir-3739	GB55760	A2bp1-PF	TTGGGAGGGGGAGAGAGCAGCT	CCAGCCTCTCTCGCCCCCCCAC	Group3.8	886	-30660000	145.0
ame-mir-3741	GB51295	Scr-PB	ACGAGAGGGGGAGAGAGAAGTA	TTCCTCTCTCCTTCCCCTCTCCG	Group16.4	83	-30660000	159.0
ame-mir-3741	GB55596	retn-PA	ACGAGAGGGGGAGAGAGAAGTA	CTCTTCTCTTGTCCCTCTTGT	Group2.19	648	-30660000	158.0
ame-mir-3776	GB43139	na	AGGAGGGGGGGAGAGAGAAGCG	CTTTTTTTTTCCCCCCCCTTTT	Group11.20	73	-30660000	144.0
ame-mir-3776	GB45773	na	AGGAGGGGGGGAGAGAGAAGCG	GTACGATTTCTCTCCCTTTCCC	Group6.2	233	-30660000	140.0
ame-mir-3795	GB52440	na	GCGTCGACACGTTGGACGTGTT	TTTACGTGCAGCGTGGGTCGGCGT	Group2.17	941	-30660000	155.0
ame-mir-6066-5p	GB55657	na	AGGGAGAGGCCTCGTGACCACGGG	GTAATAAGCGCGAGGCTTCTCCTG	Group2.19	514	-30660000	144.0
ame-mir-3723-3p	GB41929	na	CACGACGATATCTCCGGAACCGGA	CCCGGTTCTTGCAACTCGTCGTG	GroupUn5197	22	-30650000	160.0
ame-mir-3725-5p	GB55830	Tdc2-PA	AAGGAAGAGAGAGAGAGAG	CTCTCTCTCCCTCTTCCTC	Group3.8	829	-30650000	177.0
ame-mir-3776	GB41543	na	AGGAGGGGGGGAGAGAGAAGCG	GAGAACTCCTCCCTCCCTTCCA	Group13.15	18	-30650000	146.0
ame-mir-6066-5p	GB51773	CG18437-PC	AGGGAGAGGCCTCGTGACCACGGG	TCCGTTGCACGGTGCTGCTCTCTCC	Group12.6	503	-30650000	147.0
ame-mir-87-2-5p	GB46495	Dpit47-PA	GGGCCTGACTCTTTGCTCTGCC	AAATGGGCATAAAGAGTCAGGGCC	Group1.23	317	-30650000	141.0
ame-mir-14-3p	GB40210	na	TCAGTCTTTTTCTCTCTCCTAT	ATAGAGAGAGAGAAAGAGAGTGG	Group12.5	30	-30639999	143.0
ame-mir-3722	GB50525	CG6040-PB	CCGATTCGAGGTGTGACGGTT	AACCGTCGCGCGAAAAATCGAATCGA	Group15.14	47	-30639999	154.0
ame-mir-3739	GB53494	na	TTGGGAGGGGGAGAGAGCAGCT	CTCTCTCTTTCTTCCTCTCAG	Group9.12	851	-30639999	158.0
ame-mir-3739	GB42291	na	TTGGGAGGGGGAGAGAGCAGCT	CGCCACTCTCTCTCCTTTCCAC	Group1.43	90	-30639999	149.0
ame-mir-6066-5p	GB50377	Task6-PE	AGGGAGAGGCCTCGTGACCACGGG	CGGGTGTCCGTTTGAGAGCCTCTTCCC	Group4.9	55	-30639999	143.0
ame-mir-3049-5p	GB55618	trpgamma-PD	TCGGGAAGGTAGTTGCGGCGGATT	CCGTCGCTGAAAACTTTCTTCTCGG	Group2.19	555	-30629999	152.0
ame-mir-3741	GB44478	na	ACGAGAGGGGGAGAGAGAAGTA	CAGATTTCTCTCCAACTCTCGT	Group5.14	190	-30629999	146.0
ame-mir-3741	GB51946	na	ACGAGAGGGGGAGAGAGAAGTA	GCGTTCTCTCTCTCTCTCTCTT	Group1.31	6	-30629999	155.0
ame-mir-3776	GB41707	betaTub56D-PB	AGGAGGGGGGGAGAGAGAAGCG	CTCCTCCCCCACCTCCCTTCCA	Group14.15	870	-30629999	148.0
ame-mir-3790-3p	GB50265	GstD1-PB	AGGAAGAGAGAGGGAGGAT	TTCCTTCCTCTTTTTTCCT	Group15.19	696	-30629999	149.0
ame-mir-3751-3p	GB55577	Prosap-PB	TTCGGGGGTGGTGGTGGAA	AACAACCACCACCCTCGGC	Group2.19	43	-30620001	145.0
ame-mir-3753	GB50182	na	TGTCCGTTTCGGGACTCGACCG	TCGTCGTCTCTCGAAACGGATT	Group15.19	132	-30620001	164.0
ame-mir-3785-5p	GB55130	Aats-thr-PA	TCTCACGACGTGATAGCGGCGCC	GCCGTCGTTTTACACGTCGTGACT	GroupUn3365	508	-30620001	160.0
ame-mir-6056-5p	GB55287	na	GAGGGACGAGGAGGGAGGTT	CCCCTTCCCCTCCTCCCTC	Group1.27	376	-30620001	140.0
ame-mir-6066-3p	GB55812	na	CCTCTTCTCTCTCGTCCTC	GAGGAGAGGAGAGGAGAGG	Group3.8	317	-30620001	149.0
ame-mir-6066-5p	GB54284	na	AGGGAGAGGCCTCGTGACCACGGG	TTCGTCGTTTCGAGATCTCTCTCT	Group10.24	290	-30620001	162.0
ame-mir-928	GB48816	Drl-2-PB	CTGGCTGTGGAAGCTGGCGAA	CGCGCGCAGTCTTTCACAGCCAT	Group10.27	731	-30620001	173.0
ame-mir-3049-3p	GB45377	Gs2-PC	TCCGTCCAACTCCTTTCCGTCT	CAGCGGAAAGGAGAAATTGGACGAA	Group6.37	32	-30610001	159.0
ame-mir-3739	GB50791	na	TTGGGAGGGGGAGAGAGCAGCT	CTCTCTCTCTCTTTCTCCCTC	Group2.11	833	-30610001	142.0
ame-mir-3739	GB42199	na	TTGGGAGGGGGAGAGAGCAGCT	CTCTCTCTCTCTTTCTCCCTC	Group1.34	874	-30610001	142.0
ame-mir-3776	GB44162	na	AGGAGGGGGGGAGAGAGAAGCG	GCCTTCTCTTCCTCTCCTCTC	Group4.13	569	-30610001	150.0
ame-mir-6050	GB46000	CG8080-PA	GCGGGTTGTGGAGGGTGGAA	GTTCACCCGTTAACGCAGCCCGA	Group6.15	258	-30610001	140.0
ame-mir-3739	GB41708	na	TTGGGAGGGGGAGAGAGCAGCT	CGGTATTCTCCCCCCTTCCCGA	Group14.15	71	-30600000	143.0
ame-mir-3739	GB45166	na	TTGGGAGGGGGAGAGAGCAGCT	AAGCCTTCTCTTTTCCTCCCAC	Group11.18	631	-30600000	169.0
ame-mir-3739	GB53570	CG4096-PB	TTGGGAGGGGGAGAGAGCAGCT	CTACCCTCTCTTCTCCTCCCCC	Group6.32	378	-30600000	157.0
ame-mir-6065-3p	GB41249	na	CTGGAATGCGATCCCCCCGGTA	TGTCGGGTTTTGGATCGACATTCCGA	Group3.16	644	-30600000	146.0
ame-mir-6066-3p	GB54309	CG16791-PA	CCTCTTCTCTCTCGTCCTC	GAGGAGGAGGAGGAAGAGG	Group16.2	109	-30600000	149.0
ame-mir-996-5p	GB41376	jdp-PB	GGCGAGTATGAATGTGGTGCACG	CGAGTACCACGAGTATATTCGTC	Group5.18	792	-30600000	140.0
ame-mir-14-5p	GB55742	na	GGGGGTGAGAAACTGGCTTGGCT	TTCCAAGCCTTTGATTTCACCTCC	Group3.8	24	-30590000	152.0
ame-mir-3728	GB45051	Axud1-PD	CCATCCGTGGGATTCGTAATTTA	ACTACGACGAGTCCCGTGGATGT	Group11.18	308	-30590000	149.0
ame-mir-3741	GB47956	na	ACGAGAGGGGGAGAGAGAAGTA	ACCTTCTCTCTCTCTTTCTCTCTC	Group7.19	440	-30590000	147.0
ame-mir-3776	GB54366	na	AGGAGGGGGGGAGAGAGAAGCG	AATATTACTCTCTTTCCCTCCT	Group16.2	251	-30590000	154.0
ame-mir-3776	GB50973	CG14168-PD	AGGAGGGGGGGAGAGAGAAGCG	TCTTTCTCTTTCCTACCTCCTCGG	Group10.26	626	-30590000	143.0
ame-mir-3776	GB46549	na	AGGAGGGGGGGAGAGAGAAGCG	CTCCTCTCTCTTCTCTCCTCTC	GroupUn2308	788	-30590000	152.0
ame-mir-3785-5p	GB45518	Sema-1a-PF	TCTCACGACGTGATAGCGGCGCC	CCCGCGCGATCACGTCGAGAGT	Group1.35	463	-30590000	151.0
ame-mir-6046	GB44330	unc-13-4A-PC	TCGACGAGAATTCCGTGACCGGT	CATCCCCGCGGAAAGCTCGTCGA	Group7.22	161	-30590000	165.0
ame-mir-276-5p	GB55921	CG10175-PA	AGCGAGGTATAGAGTTCCTACG	AGTAGGAACGTTTAGTCACCTCGCT	Group4.7	491	-30580000	169.0
ame-mir-282-5p	GB52042	bves-PD	TAGCCTCTCCTAGGCTTTGTCT	CGTCGAAGTCTGGGAGAGGAAA	Group12.17	598	-30580000	143.0
ame-mir-3049-5p	GB52184	na	TCGGGAAGGTAGTTGCGGCGGATT	CTATCGCTGAAACTACCCTTCTCGC	Group6.14	906	-30580000	164.0
ame-mir-3739	GB52551	na	TTGGGAGGGGGAGAGAGCAGCT	CTCTCTCTCTCTCTCTCTCAC	Group12.11	98	-30580000	150.0
ame-mir-3739	GB41559	na	TTGGGAGGGGGAGAGAGCAGCT	CTCTCTCTCTCTCTCTCTCAC	Group2.9	285	-30580000	150.0
ame-mir-3739	GB49277	na	TTGGGAGGGGGAGAGAGCAGCT	CTCTCTCTCTCTCTCTCTCAC	Group1.40	907	-30580000	150.0
ame-mir-3739	GB41894	CG32809-PB	TTGGGAGGGGGAGAGAGCAGCT	TTCTCTCTCTCTCTCTCTCAC	Group8.9	657	-30580000	150.0
ame-mir-3739	GB55428	na	TTGGGAGGGGGAGAGAGCAGCT	TTCTCTCTCTCTCTCTCTCAC	Group2.19	385	-30580000	150.0
ame-mir-3741	GB42224	Lrch-PA	ACGAGAGGGGGAGAGAGAAGTA	CTCTTTTCTTTCTCTCTCTCTC	Group1.34	359	-30580000	152.0
ame-mir-985-5p	GB52292	na	AACGATCGATCGATCGACA	GATCGATCGATCGATCGGT	Group5.2	6	-30580000	165.0
ame-mir-2-2-5p	GB48130	na	CCCATCAGAGTGGTTGTGATGTG	TTTATTACGTCTACTTTGGTGGG	Group7.24	220	-30570000	149.0
ame-mir-3776	GB50962	vvl-PA	AGGAGGGGGGGAGAGAGAAGCG	CTCTCTCTCTCTTTCTCTCTTCCT	Group10.26	660	-30570000	142.0
ame-mir-3796	GB45708	Tg-PA	GATCCTAAGGGGAGGAGAGGATTT	GGATCCTCTCCGTCTCGATTAGGAAG	Group5.20	450	-30570000	161.0
ame-mir-3796	GB45714	Tg-PA	GATCCTAAGGGGAGGAGAGGATTT	GGATCCTCTCCGTCTCGATTAGGAAG	Group5.20	574	-30570000	161.0
ame-mir-6000a-5p	GB51732	CG9236-PB	TACTCGTGGTGGTGACGACT	CGTCGATACCACCACGTGTA	Group8.21	10	-30570000	146.0
ame-mir-3718b	GB47945	na	TCGGGACAGGACAGGGGACAGA	CACGGCCCCTGTTTTGTTTCGC	Group7.19	140	-30559999	147.0
ame-mir-3739	GB52264	spri-PF	TTGGGAGGGGGAGAGAGCAGCT	CCTCCCTCTCTTTCCCTCTCGT	GroupUn266	43	-30559999	145.0
ame-mir-3800	GB42888	na	CGAGGCCGCTGATTGTGCCATA	TGTGGATCAAGATCGACGGCCTCG	Group9.10	368	-30559999	163.0
ame-mir-6045-3p	GB55287	na	CATGTCGCCGTCCAGTCAGAGTCT	ATACGTCTGACGGCGGCGGCGTC	Group1.27	78	-30559999	142.0
ame-mir-6056-5p	GB48588	na	GAGGGACGAGGAGGGAGGTT	ACTCGCCTTGACTTCGTCCCTC	Group6.16	975	-30559999	157.0
ame-mir-6066-5p	GB47794	na	AGGGAGAGGCCTCGTGACCACGGG	TACGAGGATACGGGCTTCTCTCG	Group13.10	708	-30559999	144.0
ame-mir-3739	GB48515	unc-13-PC	TTGGGAGGGGGAGAGAGCAGCT	TTCTTCTTTTTCCCCCTCTCTC	Group6.16	801	-30549999	148.0
ame-mir-3741	GB49982	CG11284-PD	ACGAGAGGGGGAGAGAGAAGTA	CCTTTCTCTTCTCCTCCTCTCTT	Group15.19	520	-30549999	163.0
ame-mir-3776	GB52305	na	AGGAGGGGGGGAGAGAGAAGCG	TTCTTCTTTCTTTCCACTCCTCTA	Group5.2	737	-30549999	143.0
ame-mir-3776	GB53559	na	AGGAGGGGGGGAGAGAGAAGCG	TTTTTTCCTCTTCTCCCCTCTC	Group6.32	743	-30549999	160.0
ame-mir-6050	GB42791	na	GCGGGTTGTGGAGGGTGGAA	TTCGACCTTCCCCGACCCGA	Group9.10	81	-30549999	154.0
ame-mir-6056-5p	GB45152	verm-PE	GAGGGACGAGGAGGGAGGTT	CCCTTCTCTGATCCCTCGTCCCTT	Group11.18	587	-30549999	161.0
ame-mir-993-3p	GB53006	ds-PA	GAAGCTCGTCTCTACAGGTATCT	GCGTGCCGTGGAGACGAGTTCC	Group4.16	633	-30549999	143.0
ame-mir-3049-3p	GB43725	na	TCCGTCCAACTCCTTTCCGTCT	TGGTGGAGGGGGGGTGGTCGGT	Group14.10	735	-30540001	140.0
ame-mir-3739	GB55591	CG30069-PA	TTGGGAGGGGGAGAGAGCAGCT	CTCTCTCTCTCTTCCTCCTTC	Group2.19	658	-30540001	142.0
ame-mir-3776	GB51297	na	AGGAGGGGGGGAGAGAGAAGCG	CTAGAATCTCTCTCTCCCTTCT	Group16.4	721	-30540001	144.0
ame-mir-3776	GB45579	na	AGGAGGGGGGGAGAGAGAAGCG	TCCTTCTCCTTCTTCTCCTTCT	GroupUn4768	496	-30540001	148.0
ame-mir-3776	GB44126	na	AGGAGGGGGGGAGAGAGAAGCG	CCCGTTTCTCCATCCCTCTCCG	Group4.13	767	-30540001	152.0
ame-mir-3795	GB46576	Dyrk3-PE	GCGTCGACACGTTGGACGTGTT	AACACGTTTACCGTGGTCGATGT	Group2.15	67	-30540001	159.0
ame-mir-6066-3p	GB53099	na	CCTCTTCTCTCTCGTCCTC	GAGGAGGAAGGAGAAGAGG	Group4.5	874	-30540001	165.0
ame-mir-3722	GB53525	na	CCGATTCGAGGTGTGACGGTT	GCCTGTCATACTTTCGAGTTGG	Group6.32	727	-30520000	142.0
ame-mir-3722	GB48034	numb-PC	CCGATTCGAGGTGTGACGGTT	CAGCCTCAATAACCTCGAATTGG	Group1.4	362	-30520000	145.0
ame-mir-3739	GB45029	CG17684-PC	TTGGGAGGGGGAGAGAGCAGCT	GGCTCCTCGCAGTTCCTCCTCCCCG	Group11.18	585	-30520000	143.0
ame-mir-3776	GB46159	na	AGGAGGGGGGGAGAGAGAAGCG	TTCTTCTCCCTTCTCCCCTTGT	Group7.14	458	-30520000	148.0
ame-mir-3776	GB47874	na	AGGAGGGGGGGAGAGAGAAGCG	CTCTATCGCTTTCTCCCTCCTCCC	Group8.1	117	-30520000	154.0
ame-mir-6056-5p	GB54356	na	GAGGGACGAGGAGGGAGGTT	ATTCTCCTTTCTCTTCCCTC	Group16.2	550	-30520000	146.0
ame-mir-980-5p	GB41641	zuc-PA	CGGCTCGTCATCGGGCACT	GATACTCGGCGACGAGCCG	Group14.15	387	-30520000	161.0
ame-mir-279c-5p	GB50048	Eip93F-PA	GACGGGTGCACTCTGGTATCATG	GCGGCGGCCGGAAATCGTGCACTCGTC	Group15.19	293	-30510000	140.0
ame-mir-3741	GB47700	na	ACGAGAGGGGGAGAGAGAAGTA	TTCTTCTTCTTCCCTTTCTCGA	Group1.2	609	-30510000	152.0
ame-mir-6048-3p	GB52139	na	AGAGGCGAGGTGGACCGACTG	CTATCGTGCGCCTCGCCTCT	GroupUn869	7	-30510000	164.0
ame-mir-6066-3p	GB48394	na	CCTCTTCTCTCTCGTCCTC	GTGGAGGAGGGAGGGGAGG	Group10.23	557	-30510000	141.0
ame-mir-6066-5p	GB54531	na	AGGGAGAGGCCTCGTGACCACGGG	TTCCTGGAAACGGGCTCCTCTCTCA	Group8.7	23	-30510000	149.0
ame-mir-3723-3p	GB44675	na	CACGACGATATCTCCGGAACCGGA	ATCGGCCGGTGACGTCGTCGTT	Group5.14	737	-30500000	167.0
ame-mir-3739	GB45510	wg-PA	TTGGGAGGGGGAGAGAGCAGCT	TCGTGTTTTCTTCCCCTTCCCC	Group1.35	472	-30500000	147.0
ame-mir-3739	GB40209	ato-PA	TTGGGAGGGGGAGAGAGCAGCT	CTCTTCTCCCTTCCCCTCCCCT	Group12.5	870	-30500000	160.0
ame-mir-2788-5p	GB41995	na	TGGGGTTTCTATGCGGCATGTGCC	TCTACGTGTCGCGAGAAAATACGAACCCCA	Group8.17	364	-30490000	145.0
ame-mir-3049-3p	GB49093	Lsm11-PA	TCCGTCCAACTCCTTTCCGTCT	GGATGACGGGTTGTTGGACGGA	Group3.4	489	-30490000	156.0
ame-mir-3726	GB44019	na	AACGAGTGGTGGATGCCAGCGT	TTTCTGGCACTATTCATCGCTCGTT	Group4.13	224	-30490000	154.0
ame-mir-3739	GB54933	Lasp-PA	TTGGGAGGGGGAGAGAGCAGCT	CCTTCCTCTCTCCTCTTCCCCC	Group1.41	894	-30490000	148.0
ame-mir-3741	GB55000	dpr12-PC	ACGAGAGGGGGAGAGAGAAGTA	CTCCCTTCTCTCTCCATCTCGA	Group1.41	549	-30490000	145.0
ame-mir-3741	GB45201	na	ACGAGAGGGGGAGAGAGAAGTA	TTCTGTCTCCTTTCCCCCTCTCTC	Group11.18	952	-30490000	158.0
ame-mir-3776	GB49752	CG8236-PA	AGGAGGGGGGGAGAGAGAAGCG	ATCCCCCCTCCCCCCCCTCCG	Group2.18	430	-30490000	163.0
ame-mir-6040-3p	GB54907	na	TAGTACGGGCAGTACTGGGA	ACCCGGTACGCCCGCACTC	Group1.41	393	-30490000	140.0
ame-mir-6056-5p	GB51604	Rx-PA	GAGGGACGAGGAGGGAGGTT	AAACACGTTCCCTCGTCCCTC	Group1.37	170	-30490000	156.0
ame-mir-6060-3p	GB43094	CG15666-PD	GTTGCCCCCTTGTCCCCGAGA	GAGGAGGGGGGAGGGGGCGAT	Group11.20	271	-30480000	148.0
ame-mir-980-5p	GB47224	Eip75B-PD	CGGCTCGTCATCGGGCACT	TGGTCTGATGGACGGGCCG	Group11.16	1	-30480000	147.0
ame-mir-3739	GB53815	Fili-PD	TTGGGAGGGGGAGAGAGCAGCT	TTTCGCTCTCCCCCCTTTCAC	Group3.12	610	-30469999	144.0
ame-mir-6056-5p	GB55170	na	GAGGGACGAGGAGGGAGGTT	TCAATCTCTCCTCGTCTTTC	Group11.6	792	-30469999	144.0
ame-mir-3795	GB44041	dac-PG	GCGTCGACACGTTGGACGTGTT	CACACGTTCACGGTTGACGA	Group4.13	941	-30459999	152.0
ame-mir-6002-3p	GB51188	oys-PA	CGAGAGTAACGTTTCGTGG	TCATGAAACGTTACTCCGA	Group6.1	535	-30459999	141.0
ame-mir-1175-5p	GB53691	na	AAGTGGAGAAGTGGTCTTTACGCT	GTCGTAAAGATCCTTCTTCACCG	Group3.9	505	-30450001	156.0
ame-mir-184-3p	GB54535	na	TGGACGGAGAACTGATAAGGGC	TACCCCCTCAGTTCGTTCGTCCG	Group8.7	891	-30450001	151.0
ame-mir-3739	GB45854	CG3294-PA	TTGGGAGGGGGAGAGAGCAGCT	TATTTAACTCTCCCCTTCTCAA	Group1.21	297	-30450001	143.0
ame-mir-3739	GB41331	na	TTGGGAGGGGGAGAGAGCAGCT	TTGATGGCTCGCCCCCTCCCTC	Group5.18	445	-30450001	147.0
ame-mir-3741	GB44363	nuf-PM	ACGAGAGGGGGAGAGAGAAGTA	TCTTTCTCGTTCTCCCTCTCTC	Group7.22	650	-30450001	160.0
ame-mir-3776	GB52708	cas-PB	AGGAGGGGGGGAGAGAGAAGCG	GTTTTTTTTTTTCCTCCCTCCC	Group14.14	935	-30450001	164.0
ame-mir-3725-5p	GB41772	na	AAGGAAGAGAGAGAGAGAG	CTCTCTCTCTCCTCTTCTTT	Group8.9	170	-30440001	160.0
ame-mir-3741	GB42640	CG13616-PA	ACGAGAGGGGGAGAGAGAAGTA	TCTTTCTTTCTCTCTCTCTCTG	Group9.10	221	-30440001	152.0
ame-mir-3786-5p	GB55440	vib-PA	CTTGTCCTGGTTCATGTAGGGCGG	CGATCCTGCAGGATCGGGACAAT	Group2.19	100	-30440001	159.0
ame-mir-6048-3p	GB55942	na	AGAGGCGAGGTGGACCGACTG	GAGCCGGTTCGCTCGCCTCG	Group4.7	628	-30440001	165.0
ame-mir-3776	GB54551	CG42346-PD	AGGAGGGGGGGAGAGAGAAGCG	TAAACGTCGTTTCTCCCCCTCCC	Group8.7	628	-30430000	163.0
ame-mir-3776	GB40145	CG4133-PC	AGGAGGGGGGGAGAGAGAAGCG	TCCTTATTTTTCCTCCTCTCCT	Group13.7	111	-30430000	164.0
ame-mir-6061-3p	GB53470	lola-PB	GACGTTGCACGTTACCACGCCG	TGGTGTGGTGATGCAACGTA	Group9.12	462	-30430000	169.0
ame-mir-6063-3p	GB42330	CG13901-PB	GATCGATCGATCGATCGAA	ATCGAGAGATCGATCGATC	Group1.43	442	-30430000	169.0
ame-mir-3741	GB54357	na	ACGAGAGGGGGAGAGAGAAGTA	ACATTTCCTCTCGCTCTCTCGA	Group16.2	165	-30420000	159.0
ame-mir-3776	GB46798	na	AGGAGGGGGGGAGAGAGAAGCG	AAACGATCCTCTTCCCCTCCC	Group5.9	922	-30420000	158.0
ame-mir-3776	GB48149	na	AGGAGGGGGGGAGAGAGAAGCG	TTTTTCTCTCTCTTTCTCTCTC	Group7.24	341	-30420000	140.0
ame-mir-3776	GB50573	na	AGGAGGGGGGGAGAGAGAAGCG	ATCCTCTCATCCCACCCCCCTCAC	Group15.14	34	-30420000	146.0
ame-mir-3776	GB46868	na	AGGAGGGGGGGAGAGAGAAGCG	TCCTTCTCTCTTTCTCCATCCA	Group3.5	541	-30420000	144.0
ame-mir-3776	GB40632	na	AGGAGGGGGGGAGAGAGAAGCG	CTCTTCCTGTCCTCCTCTTCT	Group12.13	336	-30420000	142.0
ame-mir-3776	GB45204	na	AGGAGGGGGGGAGAGAGAAGCG	TCCGCGTTTCTTCCCTCTTCCG	Group11.18	712	-30420000	140.0
ame-mir-6056-5p	GB46783	na	GAGGGACGAGGAGGGAGGTT	ATCCTTCCTCCTGTTCCTT	Group5.9	947	-30420000	140.0
ame-mir-980-5p	GB55816	CG13375-PB	CGGCTCGTCATCGGGCACT	TATGAACGATGACGAGTCG	Group3.8	139	-30420000	153.0
ame-mir-3049-3p	GB53926	CG6024-PF	TCCGTCCAACTCCTTTCCGTCT	AAACGGAGAGGAGTTGTACGTA	Group1.42	810	-30410000	144.0
ame-mir-3725-5p	GB53640	na	AAGGAAGAGAGAGAGAGAG	CTCTCTCTCTCTCTTTTTC	Group3.9	816	-30410000	153.0
ame-mir-6046	GB47289	na	TCGACGAGAATTCCGTGACCGGT	ATCGGACGGTGGGCTCGTCGA	Group11.16	15	-30410000	154.0
ame-mir-6061-5p	GB55998	beta4GalNAcTA-PA	ACGTGGTACATGCCGAACGTTCGT	GCGTGCGTGTATGCATGTATCGCGT	Group3.1	438	-30410000	141.0
ame-mir-92c-5p	GB44947	DCX-EMAP-PC	AGGTTGGGATGTGGGCATTATTTG	GTCACGATGGCCCACGCCCCAATCT	Group11.18	325	-30410000	156.0
ame-mir-3751-3p	GB52908	na	TTCGGGGGTGGTGGTGGAA	CACCCTCGCCCAACCCCCGAA	Group15.11	918	-30400000	156.0
ame-mir-3776	GB41322	na	AGGAGGGGGGGAGAGAGAAGCG	GCCATCTCTCTCTCTCTCTCTC	Group5.18	332	-30400000	140.0
ame-mir-3790-3p	GB44041	dac-PG	AGGAAGAGAGAGGGAGGAT	GGCCTCTCTCTCTCTTTTT	Group4.13	465	-30400000	149.0
ame-mir-3739	GB53484	na	TTGGGAGGGGGAGAGAGCAGCT	CCCTGTCTCCTTCCCCCCTCCCCT	Group9.12	42	-30389999	150.0
ame-mir-3739	GB52718	RunxB-PC	TTGGGAGGGGGAGAGAGCAGCT	TCCTCCTCCTCCTCCTCCCTC	Group14.14	32	-30389999	154.0
ame-mir-3776	GB43642	na	AGGAGGGGGGGAGAGAGAAGCG	ATCGTTTTTTTTTCCCTCTCTT	Group14.9	746	-30379999	140.0
ame-mir-3786-5p	GB45115	na	CTTGTCCTGGTTCATGTAGGGCGG	CTCGCCTTCGACAACGAGGACGAG	Group11.18	154	-30379999	148.0
ame-mir-6063-5p	GB55188	Pkn-PM	TATCGATCGTTGGATTCGC	GAGGATCCAGCGATCGATG	Group11.6	847	-30379999	177.0
ame-mir-263a-5p	GB48203	LanB1-PB	AATGGCACTGGAAGAATTCACGG	AAAAGAATTTTTCCAGTGCCATA	GroupUn5	524	-30370001	191.0
ame-mir-2	GB49029	eve-PA	TATCACAGCCAGCTTTGATGAGC	GTTCTTCAAAGCTGGTTGTGTTA	Group14.1	220	-30370001	149.0
ame-mir-316-5p	GB48463	na	TGTCTTTTTCCGCTTTGCTGCCG	ACGAAGCAAAGTGGACGAAGACG	Group14.5	574	-30370001	145.0
ame-mir-3718b	GB43936	na	TCGGGACAGGACAGGGGACAGA	AGTGTCTTTTGTTCTTTCCCGT	Group11.3	693	-30370001	152.0
ame-mir-3739	GB47956	na	TTGGGAGGGGGAGAGAGCAGCT	CTCTCTCTCTTTCTCTCTCAA	Group7.19	445	-30370001	146.0
ame-mir-3739	GB56017	CG9876-PA	TTGGGAGGGGGAGAGAGCAGCT	CTCTCTCTCTTTCTCTCTCAA	Group3.1	36	-30370001	146.0
ame-mir-3776	GB46936	na	AGGAGGGGGGGAGAGAGAAGCG	CTCTTCTTTTTCCGCTTTCCTCCT	Group3.5	955	-30370001	143.0
ame-mir-3776	GB46581	Ubc-E2H-PB	AGGAGGGGGGGAGAGAGAAGCG	TCTTTCTCTCTCTTTCTCTCTC	Group2.15	565	-30370001	140.0
ame-mir-3776	GB42677	CG7053-PA	AGGAGGGGGGGAGAGAGAAGCG	TCTTTCTCTCTCTTTCTCTCTC	Group9.10	930	-30370001	140.0
ame-mir-3776	GB46515	CG10175-PA	AGGAGGGGGGGAGAGAGAAGCG	CCCATCTCTCTCTCTCTCTCTC	Group1.23	703	-30370001	140.0
ame-mir-3776	GB43637	asun-PA	AGGAGGGGGGGAGAGAGAAGCG	ATCATCTCTCTCTCTCTCTCTC	Group14.9	588	-30370001	140.0
ame-mir-278-3p	GB48426	Tollo-PA	TCGGTGGGACTTTCGTCCGTTT	GTACGGACGCTCTTCCACCGG	Group10.23	6	-30360001	146.0
ame-mir-3732-3p	GB48236	na	CGACGCCATGTTTGGTCTCATCTT	AGGTATTGATCGAGCGGTGGTGTCG	Group13.4	628	-30360001	144.0
ame-mir-3741	GB48971	na	ACGAGAGGGGGAGAGAGAAGTA	CTATTCTCTCTCTCTTTCTTGA	Group1.15	653	-30360001	143.0
ame-mir-3779	GB52021	pico-PD	GCCGGGCCTGCCGCTCGACACG	ATCCTTGAGAGGGGAGGCTCGGC	Group12.17	279	-30360001	145.0
ame-mir-6050	GB48098	croc-PA	GCGGGTTGTGGAGGGTGGAA	CATTTCTCTCTACGACCCGC	Group7.24	648	-30360001	151.0
ame-mir-6061-3p	GB47267	na	GACGTTGCACGTTACCACGCCG	TAGCGGCGGTGGCGGCGACGTG	Group11.16	334	-30360001	145.0
ame-mir-3049-5p	GB51478	na	TCGGGAAGGTAGTTGCGGCGGATT	TCAGTGCCGCGGCTCACTTCCGGT	Group3.7	72	-30350000	140.0
ame-mir-3718a	GB54008	na	TCCCCTGTCCTGTCCCGATAG	GACACGGGATAATAGCAGACAGGGGA	Group9.7	587	-30350000	151.0
ame-mir-6056-5p	GB47858	na	GAGGGACGAGGAGGGAGGTT	TCCCTCCCTCCCCCCTCCCT	GroupUn1196	981	-30350000	141.0
ame-mir-6060-5p	GB44279	Ddr-PA	ACGGGTACGACGTTGGCAACGT	CGGTTGCCACGTGTGCCCGG	Group7.22	39	-30350000	156.0
ame-mir-14-3p	GB54374	na	TCAGTCTTTTTCTCTCTCCTAT	AGAGGAGAGGGAGATATGACTGG	Group16.2	876	-30340000	151.0
ame-mir-3049-5p	GB42601	na	TCGGGAAGGTAGTTGCGGCGGATT	GATCCGCCTGCGTATTTCTTCCCCT	Group9.10	250	-30340000	149.0
ame-mir-3747a-5p	GB52883	CG6073-PB	TGCGAGGCTTTTTTTCAGCGATG	TCTTGCTGAGATCAAGTCTCGCA	Group7.3	481	-30340000	165.0
ame-mir-3800	GB48395	na	CGAGGCCGCTGATTGTGCCATA	GTTGACACAATCAGGCGGCCTCT	Group10.23	933	-30340000	183.0
ame-mir-6050	GB41011	na	GCGGGTTGTGGAGGGTGGAA	GATGGCCCTCTAGAACCCGC	Group10.12	550	-30340000	140.0
ame-mir-6056-5p	GB40520	na	GAGGGACGAGGAGGGAGGTT	TCTCTCCCTCTCGTCTTTC	Group8.6	648	-30340000	140.0
ame-mir-6066-5p	GB49093	Lsm11-PA	AGGGAGAGGCCTCGTGACCACGGG	GTCGTGCGCGTTAACCGCCTCTCTCT	Group3.4	772	-30340000	141.0
ame-mir-31a-3p	GB54470	na	GCTGTGTCACATCCAGCCAACC	GGATGGTTAACGGATAGTGACACGGC	Group6.10	657	-30330000	149.0
ame-mir-3741	GB50522	Spn85F-PA	ACGAGAGGGGGAGAGAGAAGTA	TCTCGTTCTTTCCCTCTTTCGA	Group15.14	877	-30330000	145.0
ame-mir-3747b-5p	GB42733	na	TGCGAGATTTCTTTTCAGTCGTG	TCCGGTTGGAAGGATTTCTCGCG	Group9.10	562	-30330000	149.0
ame-mir-3751-3p	GB48273	br-PA	TTCGGGGGTGGTGGTGGAA	CATCATCATCGCCTCCGAT	Group13.4	108	-30330000	153.0
ame-mir-3776	GB45232	na	AGGAGGGGGGGAGAGAGAAGCG	CATTTTTCGCCTCCGCCCCTCCA	Group11.18	810	-30330000	167.0
ame-mir-3776	GB55647	na	AGGAGGGGGGGAGAGAGAAGCG	TTCCAATTTCCTCCCCCCTCCT	Group2.19	591	-30330000	164.0
ame-mir-3776	GB54519	na	AGGAGGGGGGGAGAGAGAAGCG	AGCTTCTACTCGATCGTTTCCCTCCT	Group8.7	472	-30330000	145.0
ame-mir-6066-3p	GB43760	na	CCTCTTCTCTCTCGTCCTC	AGGAATGGGGGAGAAGGGG	Group9.5	237	-30330000	149.0
ame-mir-317-5p	GB48394	na	AGGGAGCCACTCTGCGTTCACT	ACCGAACGTAGCAGGGCCTGGGCTCCCT	Group10.23	601	-30320000	152.0
ame-mir-3722	GB53012	tutl-PG	CCGATTCGAGGTGTGACGGTT	ACACGTCGCATCATCGAATGGG	Group4.16	26	-30320000	141.0
ame-mir-3725-5p	GB56007	na	AAGGAAGAGAGAGAGAGAG	ATCTCTCTCTCTCTTGCTT	Group3.1	241	-30320000	153.0
ame-mir-3790-3p	GB50525	CG6040-PB	AGGAAGAGAGAGGGAGGAT	ATCTTCTCTCTCTCCTTCCT	Group15.14	832	-30320000	141.0
ame-mir-3790-3p	GB52562	na	AGGAAGAGAGAGGGAGGAT	CATCTCTCTCTCTCTTTCT	GroupUn1450	613	-30320000	161.0
ame-mir-3790-3p	GB41658	na	AGGAAGAGAGAGGGAGGAT	AATCTCTCTCTCTCTTTCT	Group14.15	238	-30320000	161.0
ame-mir-6047b	GB42326	CG32473-PA	AGCACAGGCCAGTCAGTCCACT	TGTGGAATAATATTTTGGCCTGTGCT	Group1.43	869	-30320000	159.0
ame-mir-3049-5p	GB45733	Klp10A-PC	TCGGGAAGGTAGTTGCGGCGGATT	TTCTATCCACCGCTATCTTCTCGA	Group5.20	789	-30309999	150.0
ame-mir-318-5p	GB54159	CG34135-PC	GGATGAACGTGATCCTGTTTGACG	GTGGAGGGAGGATTGCGTTCGTCC	Group14.13	91	-30309999	160.0
ame-mir-3725-5p	GB44105	na	AAGGAAGAGAGAGAGAGAG	CTCTTTCTCTCTCTTTCTC	Group4.13	538	-30309999	165.0
ame-mir-3725-5p	GB45661	Nedd8-PA	AAGGAAGAGAGAGAGAGAG	CTCTCTTTCTCTCTTTCTC	Group5.20	274	-30309999	165.0
ame-mir-3776	GB52054	na	AGGAGGGGGGGAGAGAGAAGCG	TATTATTCTCTCCTCTTCTCCC	Group12.17	211	-30309999	148.0
ame-mir-318-5p	GB53252	na	GGATGAACGTGATCCTGTTTGACG	CGTTAAACATCCGATCGTGGTTCATCC	Group1.7	680	-30299999	168.0
ame-mir-3718a	GB51773	CG18437-PC	TCCCCTGTCCTGTCCCGATAG	AGGGCGCGCGCGGGGCAGGGGG	Group12.6	193	-30299999	144.0
ame-mir-3741	GB41707	betaTub56D-PB	ACGAGAGGGGGAGAGAGAAGTA	CTCTCTCTCTCTCTCTCTCTCCT	Group14.15	711	-30299999	151.0
ame-mir-3741	GB40096	na	ACGAGAGGGGGAGAGAGAAGTA	CTCTCTCTCTCTCTCTCTCTCCT	Group13.7	717	-30299999	151.0
ame-mir-3776	GB51318	na	AGGAGGGGGGGAGAGAGAAGCG	TATTTTTTTTTTTCCCCCTCTT	Group16.4	942	-30299999	160.0
ame-mir-3730-5p	GB53784	na	ACAACGAGGGTGAAGATTGCG	TGCAATCTTCATCTCTCGGTGT	Group7.10	599	-30290001	150.0
ame-mir-3739	GB43932	CG9395-PC	TTGGGAGGGGGAGAGAGCAGCT	CCCCATTCTCCCCCCTCCCTC	Group11.3	711	-30290001	147.0
ame-mir-3776	GB51886	na	AGGAGGGGGGGAGAGAGAAGCG	TACTTCTCTCTACATCTCCTCTC	Group3.3	928	-30290001	147.0
ame-mir-3792	GB52228	na	GACTGAGGAAAGAGAGAAGGA	ACCTTTTCTCGTCTCAGTC	Group7.15	68	-30290001	144.0
ame-mir-3801	GB42711	na	AATCGCGATTGAGAAGGCGAGC	ACTCGTCTTCGATTTCCATCGCGGTT	Group9.10	601	-30290001	151.0
ame-mir-6050	GB48228	sPLA2-PC	GCGGGTTGTGGAGGGTGGAA	GACCGCCTTTTGTAACCCGA	Group13.4	958	-30290001	154.0
ame-mir-6056-5p	GB51492	na	GAGGGACGAGGAGGGAGGTT	TATTTCTCTCCTCGTCTCAA	Group3.7	281	-30290001	142.0
ame-mir-6056-5p	GB55821	na	GAGGGACGAGGAGGGAGGTT	TCTCTCTCTCTTCGTCCTCG	Group3.8	457	-30290001	142.0
ame-mir-6059-3p	GB50507	nimA-PD	TAGAGGGAGAGACGGAACCACA	TAATCTTCCGTCTCTCTCTCTC	Group15.14	284	-30290001	169.0
ame-mir-6059-3p	GB40957	na	TAGAGGGAGAGACGGAACCACA	TAACCTTCCGTCTCTCTCTCTC	Group1.9	928	-30290001	169.0
ame-mir-989-3p	GB44111	na	CGTGATGTGACGTAGTGGTTCT	CGAACCACTTCACGTCACG	Group4.13	519	-30290001	152.0
ame-mir-3722	GB47700	na	CCGATTCGAGGTGTGACGGTT	AGCCGTTCGTCTCGAATCGA	Group1.2	783	-30280001	169.0
ame-mir-3776	GB48006	Nep1-PA	AGGAGGGGGGGAGAGAGAAGCG	TGATTCCCTCACCCCCCTCCC	Group13.6	88	-30280001	165.0
ame-mir-3788	GB40057	Hrb27C-PE	GTTCCGTTACCTCCTGTCCCTC	CTGGGATAGAGGGTAGGAAGCGGAAC	Group13.7	853	-30280001	147.0
ame-mir-3795	GB44118	na	GCGTCGACACGTTGGACGTGTT	CTCACGTTCGAGTTTCGACGC	Group4.13	419	-30280001	146.0
ame-mir-6048-3p	GB40117	na	AGAGGCGAGGTGGACCGACTG	CTGTCGGCCATTTTGCCTCG	Group13.7	150	-30280001	157.0
ame-mir-3776	GB53751	na	AGGAGGGGGGGAGAGAGAAGCG	CATTTCTTTTTTTTCCCCTCTT	Group3.9	38	-30270000	160.0
ame-mir-6053-3p	GB49977	Cad99C-PB	GCTCGCGCAGTGTTTCGTAAAG	TCTTTCGAAGCGCGCGCATGCGCGAGA	Group15.19	308	-30270000	159.0
ame-mir-12-5p	GB47645	na	TGAGTATTACATCAGGTACTGGT	TTCAGTGTCTGATGGCTTATACTCA	Group16.5	902	-30260000	152.0
ame-mir-2-2-3p	GB49029	eve-PA	GTATCACAGCCAGCTTTGATGAGC	GTTCTTCAAAGCTGGTTGTGTTAA	Group14.1	220	-30260000	166.0
ame-mir-305-3p	GB47764	RluA-1-PC	CGGCACCTGTTGGAGCGCAATTC	AAATTGCGCATCGACAGGCGCTC	GroupUn1368	128	-30260000	141.0
ame-mir-375-3p	GB41520	gro-PG	TTTGTTCGTTCGGCTCGAGTTA	GAGAACGAGCCGAACGAACCGG	Group6.20	184	-30260000	145.0
ame-mir-3776	GB41315	na	AGGAGGGGGGGAGAGAGAAGCG	CCCCTCTCTCCACTCCCATCCC	Group5.18	21	-30260000	140.0
ame-mir-6042-5p	GB48752	na	ACCACTGTACTATCGTCGCCTGC	TACGGTGGCGGATGGCGACAGTGGG	Group10.27	350	-30260000	162.0
ame-mir-278-3p	GB55784	mthl1-PA	TCGGTGGGACTTTCGTCCGTTT	CAGCGCGCGAAACGTCCCATTGA	Group3.8	202	-30250000	143.0
ame-mir-3049-3p	GB43712	CG8405-PA	TCCGTCCAACTCCTTTCCGTCT	TAATGGAGACAGGAAGTGGACGGA	Group14.10	566	-30250000	163.0
ame-mir-3049-5p	GB45708	Tg-PA	TCGGGAAGGTAGTTGCGGCGGATT	ACGCCGTTTCTCTTCCTTCTCGT	Group5.20	1	-30250000	143.0
ame-mir-3049-5p	GB45714	Tg-PA	TCGGGAAGGTAGTTGCGGCGGATT	ACGCCGTTTCTCTTCCTTCTCGT	Group5.20	1	-30250000	143.0
ame-mir-3749	GB42592	Vsx2-PA	TGGAATGGCCCTTTCACCTTCCC	GAGAGGGGGAGGGGGCACGATTCCA	Group9.10	913	-30250000	140.0
ame-mir-3776	GB47356	na	AGGAGGGGGGGAGAGAGAAGCG	TTCTTCTCATTCTTCTCCTTCT	Group12.15	334	-30250000	148.0
ame-mir-3790-3p	GB53169	na	AGGAAGAGAGAGGGAGGAT	CTCCTCTCTCTCTCTCTCCC	Group4.5	508	-30250000	145.0
ame-mir-87-1-3p	GB53926	CG6024-PF	GTGAGCAAAGTTTCAGGTGTGTG	GGCGCACCTGAGGCTACCGTTGCGCAC	Group1.42	848	-30250000	140.0
ame-mir-3739	GB40133	na	TTGGGAGGGGGAGAGAGCAGCT	CTCTTCCTTCTTCTCCTCCCAA	Group13.7	315	-30240000	172.0
ame-mir-3739	GB53479	lola-PB	TTGGGAGGGGGAGAGAGCAGCT	AGTTCCTTCCTCCCCCTCCTTT	Group9.12	271	-30240000	140.0
ame-mir-3741	GB47377	na	ACGAGAGGGGGAGAGAGAAGTA	ATTAACTCTCTCTCTCTCTCTT	Group1.29	430	-30240000	145.0
ame-mir-3776	GB50564	Osi6-PA	AGGAGGGGGGGAGAGAGAAGCG	ATCCCCTCTTTCCTTCCCCTTCT	Group15.14	92	-30240000	152.0
ame-mir-3776	GB44843	na	AGGAGGGGGGGAGAGAGAAGCG	CGCTTCGATACCTCCATCCCCTTCG	Group9.8	480	-30240000	142.0
ame-mir-3786-5p	GB41832	na	CTTGTCCTGGTTCATGTAGGGCGG	TCGCGCTGCGAAGAACTAGGATAAA	Group8.9	405	-30240000	161.0
ame-mir-3751-3p	GB48059	EcR-PC	TTCGGGGGTGGTGGTGGAA	ACCTACCTACCCCCCCGGA	Group8.13	571	-30230000	142.0
ame-mir-3779	GB42444	na	GCCGGGCCTGCCGCTCGACACG	GGATTCGAGCGTCGTTGCACATGGCCCGGG	Group7.21	451	-30230000	148.0
ame-mir-3785-5p	GB40375	na	TCTCACGACGTGATAGCGGCGCC	GCCGCGGCGATCTCGCGCGTGAGA	Group8.6	294	-30230000	140.0
ame-mir-3786-5p	GB41564	CG42368-PA	CTTGTCCTGGTTCATGTAGGGCGG	CGTTCCTCCGTGAACGAGGACAGT	Group2.9	478	-30230000	165.0
ame-mir-3789	GB41860	Pkcdelta-PD	ATCTGGTGCTCGGTGAGGTGAG	AACGCCTCGTCGAACACCTGAG	Group8.9	900	-30230000	148.0
ame-mir-3790-3p	GB44120	CG30375-PA	AGGAAGAGAGAGGGAGGAT	ATTTTCCCTCTCTCTCCCT	Group4.13	371	-30230000	145.0
ame-mir-6004-3p	GB50539	na	CGATTGCGTTGCGTTCTAC	TTAGAACGCGTCGCGATCG	Group15.14	962	-30230000	157.0
ame-mir-928	GB40485	na	CTGGCTGTGGAAGCTGGCGAA	ATCGCCATGGTTCCACGAGCCAA	Group8.6	305	-30230000	142.0
ame-mir-2796-3p	GB40622	na	GTAGGCCGGCGGAAACTACTTGC	ATAAGAGGATGGCCGCCGGCCTTT	Group12.13	41	-30219999	148.0
ame-mir-3739	GB54535	na	TTGGGAGGGGGAGAGAGCAGCT	TGCCCCCCTTTCCCCCTCCCTT	Group8.7	870	-30219999	153.0
ame-mir-3739	GB42232	na	TTGGGAGGGGGAGAGAGCAGCT	GCTTCCTCTCTTTCCCTCTCTC	Group1.34	345	-30219999	144.0
ame-mir-3739	GB52092	na	TTGGGAGGGGGAGAGAGCAGCT	TTTCCCTCTCTTTCCCTCTCTC	Group12.17	609	-30219999	141.0
ame-mir-3741	GB47916	na	ACGAGAGGGGGAGAGAGAAGTA	CCCTTCCTCTCTCTCTCTCTG	Group10.5	843	-30219999	146.0
ame-mir-3776	GB43083	na	AGGAGGGGGGGAGAGAGAAGCG	AATTTCTAATTTTCCACCCCCCTCCC	Group11.20	80	-30219999	162.0
ame-mir-3776	GB53124	MFS17-PH	AGGAGGGGGGGAGAGAGAAGCG	TTTTTCTCTCTCTTTCTCTCTG	Group4.5	177	-30219999	140.0
ame-mir-6000b	GB46145	nrv3-PB	TAGAGACGAGTAGTACCCACGAG	CTCGGGCGGTATTCTCACTCGTTTCTA	Group3.18	706	-30219999	151.0
ame-mir-14-5p	GB50953	na	GGGGGTGAGAAACTGGCTTGGCT	TAGCACAGCCATTCGCTCGCCCCA	Group10.26	606	-30209999	151.0
ame-mir-3725-5p	GB51250	CG31522-PF	AAGGAAGAGAGAGAGAGAG	CTCTCTCTCTCTCTTCGAA	Group16.4	426	-30209999	145.0
ame-mir-3725-5p	GB55429	na	AAGGAAGAGAGAGAGAGAG	CTCTCTCTCTCTCTTCGAT	Group2.19	901	-30209999	145.0
ame-mir-3725-5p	GB41174	sno-PB	AAGGAAGAGAGAGAGAGAG	CTCTCTCTCTCTCTTTTTG	Group8.5	829	-30209999	153.0
ame-mir-3739	GB42641	na	TTGGGAGGGGGAGAGAGCAGCT	CTCTCTCTCTCGCTCTCCCTT	Group9.10	653	-30209999	142.0
ame-mir-3763-3p	GB48501	na	TTCCGATGTGCATGGTCTAAAGAT	TTCCTACGGCCGTGCACGTCGGCT	GroupUn1910	907	-30209999	142.0
ame-mir-3776	GB51652	Mhc-PK	AGGAGGGGGGGAGAGAGAAGCG	TTCTCTCTCTCTTTCTTCCTTCCT	Group8.21	622	-30209999	142.0
ame-mir-3776	GB42857	na	AGGAGGGGGGGAGAGAGAAGCG	CCCTTCCTCCTCCTTCTCCTCCT	Group9.10	663	-30209999	151.0
ame-mir-3776	GB53404	fkh-PB	AGGAGGGGGGGAGAGAGAAGCG	TCCTTCGCTTCCTCCTCCTCCT	Group9.12	163	-30209999	160.0
ame-mir-3793-5p	GB50289	Srp54k-PA	AGCGTGTTTTCCCTGGACT	TTTTCAGGGAAAACGCGCT	Group15.19	881	-30209999	165.0
ame-mir-6000a-5p	GB52113	na	TACTCGTGGTGGTGACGACT	ATTTGTCGCCCCGCGAGTG	Group12.17	294	-30209999	152.0
ame-mir-6056-5p	GB45429	Acn-PB	GAGGGACGAGGAGGGAGGTT	GATCTCCGATCCATCGTCCCTG	Group6.37	408	-30209999	160.0
ame-mir-6066-5p	GB48913	Rbp6-PF	AGGGAGAGGCCTCGTGACCACGGG	CTCGTCGTCGCCGTCGTCTCTCCGT	Group2.12	160	-30209999	149.0
ame-mir-3739	GB48649	na	TTGGGAGGGGGAGAGAGCAGCT	CACTCCCTCTTCCCTTCCCGC	Group5.12	211	-30200001	142.0
ame-mir-3741	GB48058	na	ACGAGAGGGGGAGAGAGAAGTA	AAACTCTCTCTCTCTTTTCTCGA	Group8.13	628	-30200001	145.0
ame-mir-3759-3p	GB48742	na	CTGTTGGTGCGGGACTCACG	GGAGGGACCCGACACCGACAG	Group10.27	730	-30200001	148.0
ame-mir-3776	GB54071	na	AGGAGGGGGGGAGAGAGAAGCG	AATCTCCCTCTCCGGCCTCCTCCT	GroupUn301	56	-30200001	153.0
ame-mir-3790-3p	GB48649	na	AGGAAGAGAGAGGGAGGAT	TACCTCCCTTCTCTCTTACC	Group5.12	342	-30200001	144.0
ame-mir-6056-5p	GB46125	na	GAGGGACGAGGAGGGAGGTT	CCCCTTGCTCCTCGTTCCGC	Group3.18	248	-30200001	142.0
ame-mir-6065-5p	GB52520	CG5174-PB	CGGGGGGAACCGCATTCCAGAGT	TAACTCGGTGGCGTTTCCTCCCC	Group10.21	937	-30200001	148.0
ame-mir-2796-5p	GB52166	c12.2-PA	AGGGGTTTCTATCGGCCTCCAG	TAGGAGGTCGCACAAACCCCT	Group6.14	444	-30190001	166.0
ame-mir-3719-5p	GB45073	dp-PY	ACCGAAATGTCGCGCAAACTGT	ATAGGTTGCTCGACGTTTCGGT	Group11.18	16	-30190001	168.0
ame-mir-3739	GB44142	na	TTGGGAGGGGGAGAGAGCAGCT	GTCTGTTTTTTTCTTCCTCCCGT	Group4.13	734	-30190001	155.0
ame-mir-3739	GB47384	na	TTGGGAGGGGGAGAGAGCAGCT	CGATCCTCCTCTCCCCCTCCTCC	Group1.29	665	-30190001	142.0
ame-mir-3791-3p	GB55224	cv-PA	TCACCGGGTAGGATTCATCCA	AGGGTGAGTGCAATGATCCCGGTGA	Group11.6	75	-30190001	150.0
ame-mir-928	GB47384	na	CTGGCTGTGGAAGCTGGCGAA	TTCGTTAGTTTCTTGCAACAGCCGG	Group1.29	727	-30190001	142.0
ame-mir-316-3p	GB53535	na	CCAGCAAAGGGGAACAGGCCGA	TCGGCCTTTTTCCTTTTGCTCC	Group6.32	716	-30180000	164.0
ame-mir-317-5p	GB46718	na	AGGGAGCCACTCTGCGTTCACT	AAGTGGCGCTGGCGTGGCTCCTC	Group5.9	450	-30180000	145.0
ame-mir-3776	GB55349	na	AGGAGGGGGGGAGAGAGAAGCG	GAATTCCTCTCCCCCTTCCT	Group2.19	681	-30180000	151.0
ame-mir-3779	GB51470	na	GCCGGGCCTGCCGCTCGACACG	ATGGTTTCCCGGCTGGCCCGGA	GroupUn2911	787	-30180000	159.0
ame-mir-6056-5p	GB50258	na	GAGGGACGAGGAGGGAGGTT	CGTCTATCTCCCGTCCCTC	Group15.19	649	-30180000	160.0
ame-mir-3049-5p	GB43094	CG15666-PD	TCGGGAAGGTAGTTGCGGCGGATT	CATACGCCGCAACCTTCTTCCTTT	Group11.20	568	-30170000	146.0
ame-mir-3776	GB49462	na	AGGAGGGGGGGAGAGAGAAGCG	CGATATTATCGTCCCCCCCTCTT	Group15.13	63	-30170000	150.0
ame-mir-3776	GB44105	na	AGGAGGGGGGGAGAGAGAAGCG	TCTTTCTCTCTCTTTCTCTCTG	Group4.13	539	-30170000	140.0
ame-mir-3779	GB50837	RhoGAP102A-PF	GCCGGGCCTGCCGCTCGACACG	ACTGCCGATCAGGCGTGGCCTGGC	Group2.11	555	-30170000	146.0
ame-mir-6048-3p	GB41700	CG11221-PA	AGAGGCGAGGTGGACCGACTG	CCGTCGTCCACTCTCGCCTTC	Group14.15	212	-30170000	156.0
ame-mir-3718a	GB52035	na	TCCCCTGTCCTGTCCCGATAG	AAGAACGGACAGGCAGGGGG	Group12.17	931	-30160000	145.0
ame-mir-3739	GB50581	na	TTGGGAGGGGGAGAGAGCAGCT	ACGTTTTTTCCCCCTCCTCCCGG	Group15.14	608	-30160000	146.0
ame-mir-3741	GB45971	CadN-PH	ACGAGAGGGGGAGAGAGAAGTA	GTCTCTCTCTCTCTTTCTCTCCG	Group16.8	278	-30160000	147.0
ame-mir-3749	GB53013	CG16857-PA	TGGAATGGCCCTTTCACCTTCCC	GGGAAGGGGGGAGGACCATTTGA	Group4.16	206	-30160000	145.0
ame-mir-3776	GB55042	na	AGGAGGGGGGGAGAGAGAAGCG	AACGAATCCTCTTTCCCTCCT	Group5.5	338	-30160000	142.0
ame-mir-3776	GB41694	iPLA2-VIA-PD	AGGAGGGGGGGAGAGAGAAGCG	TCTCCCCCTCTCCGCCCCTTCT	Group14.15	91	-30160000	153.0
ame-mir-3776	GB52760	na	AGGAGGGGGGGAGAGAGAAGCG	CTCTCCCCCCTGTCCTCCCTCCG	Group14.14	911	-30160000	147.0
ame-mir-6050	GB48989	na	GCGGGTTGTGGAGGGTGGAA	TTTCACCAACCCAGCCCGC	Group1.15	735	-30160000	140.0
ame-mir-6061-5p	GB46087	na	ACGTGGTACATGCCGAACGTTCGT	AAGAACGCGCGCTAACGTGTACCGCGC	Group6.15	580	-30160000	149.0
ame-mir-980-5p	GB51620	CG2906-PD	CGGCTCGTCATCGGGCACT	ATTGCCCGGTGCCGAGCCC	Group1.37	666	-30160000	149.0
ame-mir-3722	GB51478	na	CCGATTCGAGGTGTGACGGTT	TTCGCGGTCATCTCGAATCGG	Group3.7	26	-30150000	161.0
ame-mir-3739	GB44120	CG30375-PA	TTGGGAGGGGGAGAGAGCAGCT	TTTCCCTCTCTCTCCCTCCGCC	Group4.13	373	-30150000	141.0
ame-mir-3741	GB49223	futsch-PF	ACGAGAGGGGGAGAGAGAAGTA	TTCTTCTCTATCAATCTTCCTTTCGT	Group7.12	491	-30150000	150.0
ame-mir-3741	GB42576	dpr13-PB	ACGAGAGGGGGAGAGAGAAGTA	TCGCTGTCTCTCTCTCTCTCTT	Group9.10	674	-30150000	142.0
ame-mir-3741	GB55347	na	ACGAGAGGGGGAGAGAGAAGTA	ACGCTCTCTCTCTCTCTCTCTT	Group2.19	44	-30150000	150.0
ame-mir-278-3p	GB44088	na	TCGGTGGGACTTTCGTCCGTTT	CATCGGACGAATTCCTATCGG	Group4.13	736	-30139999	141.0
ame-mir-3739	GB43110	Cdep-PC	TTGGGAGGGGGAGAGAGCAGCT	GACTACATCTCCCCCCCTCCCCA	Group11.20	153	-30139999	155.0
ame-mir-3776	GB52215	na	AGGAGGGGGGGAGAGAGAAGCG	CACCAATGCCTCTCCCCCTCTC	Group6.14	68	-30139999	145.0
ame-mir-3776	GB55131	na	AGGAGGGGGGGAGAGAGAAGCG	CGTTTCATCTTCTTCGCCCCTCGA	GroupUn3275	11	-30139999	146.0
ame-mir-6039-3p	GB50841	na	GTAGACACACGTGTTGGACCTTA	TCAGGTCCAACAACAGGGTGTCTAT	Group2.11	683	-30139999	179.0
ame-mir-6046	GB48999	crp-PA	TCGACGAGAATTCCGTGACCGGT	ATCGGTTTCGAAGAGTCGGCTCGTCGA	Group1.15	653	-30139999	155.0
ame-mir-6050	GB44382	na	GCGGGTTGTGGAGGGTGGAA	GCTCACCCTCCAACGACCCTT	Group10.15	838	-30139999	141.0
ame-mir-6056-5p	GB44101	MESR3-PC	GAGGGACGAGGAGGGAGGTT	ACTCTCTTCTCTCGTCCCTT	Group4.13	274	-30139999	166.0
ame-mir-6061-5p	GB53527	dpr8-PA	ACGTGGTACATGCCGAACGTTCGT	AAGAACGTTTCAAAGGGCATGATTCCACGT	Group6.32	71	-30139999	140.0
ame-mir-184-3p	GB55821	na	TGGACGGAGAACTGATAAGGGC	GCCCGTTCGCTCTCTCCGTCCG	Group3.8	693	-30129999	157.0
ame-mir-3049-5p	GB45521	na	TCGGGAAGGTAGTTGCGGCGGATT	CATCTGTCGAATTCCTTCTTTCCCGA	Group1.35	213	-30129999	149.0
ame-mir-3741	GB41067	Dsor1-PA	ACGAGAGGGGGAGAGAGAAGTA	TTCTTCTCTCTCACTCTCTCAC	Group1.17	206	-30129999	156.0
ame-mir-3790-3p	GB50331	Tim17b-PA	AGGAAGAGAGAGGGAGGAT	TTTCTCTCTCTCTCTTTCT	Group1.3	38	-30129999	161.0
ame-mir-3790-3p	GB50379	CG11247-PC	AGGAAGAGAGAGGGAGGAT	TTTCTCTCTCTCTCTTTCT	Group4.9	248	-30129999	161.0
ame-mir-3790-3p	GB49476	lox2-PA	AGGAAGAGAGAGGGAGGAT	ATCCTCCCTCCCTCCTCCT	Group15.13	2	-30129999	145.0
ame-mir-3790-3p	GB42543	kek6-PB	AGGAAGAGAGAGGGAGGAT	TTTCTCTCTCTCTCTTTCT	Group7.9	821	-30129999	161.0
ame-mir-3790-3p	GB43201	na	AGGAAGAGAGAGGGAGGAT	TTTCTCTCTCTCTCTTTCT	Group11.20	26	-30129999	161.0
ame-mir-3790-3p	GB50191	na	AGGAAGAGAGAGGGAGGAT	TTTCTCTCTCTCTCTTTCT	Group15.19	256	-30129999	161.0
ame-mir-3801	GB47693	na	AATCGCGATTGAGAAGGCGAGC	ATTCGCCCTTTCAATCGCGTTT	Group1.2	495	-30129999	156.0
ame-mir-6039-5p	GB44923	na	AATCGAACGCGTGAGTTTACGT	GTGTTTACTCGCGTGTTCGAGT	Group11.18	776	-30129999	156.0
ame-mir-6048-5p	GB42033	na	AATCAGCGGTCGAACCTCGTCGAT	ATCGCCGATCTGCGACCGCTGGCA	Group5.11	72	-30129999	142.0
ame-mir-279c-5p	GB44665	na	GACGGGTGCACTCTGGTATCATG	ACCGGTACCAGATGTACCCGGA	Group5.14	149	-30120001	146.0
ame-mir-306-5p	GB47466	CG8176-PE	TCAGGTACTGAGTGACTCTGAGT	TTCGTAAGTCACTCGCTACCTGA	Group1.29	414	-30120001	149.0
ame-mir-3741	GB50837	RhoGAP102A-PF	ACGAGAGGGGGAGAGAGAAGTA	CTCTCTCTCTCTCTCTCTCTCT	Group2.11	979	-30120001	151.0
ame-mir-3741	GB45658	mid-PA	ACGAGAGGGGGAGAGAGAAGTA	GTACTCCTTCCCCCCCTCTTGT	Group5.20	398	-30120001	154.0
ame-mir-3741	GB55823	CG9987-PA	ACGAGAGGGGGAGAGAGAAGTA	CTCTCTCTCTCTCTCTCTCTCT	Group3.8	979	-30120001	151.0
ame-mir-3741	GB41174	sno-PB	ACGAGAGGGGGAGAGAGAAGTA	CTCTCTCTCTCTCTCTCTCTCTT	Group8.5	821	-30120001	151.0
ame-mir-3776	GB48934	na	AGGAGGGGGGGAGAGAGAAGCG	CTCTTCTCTTTTCTCCCGTTCA	Group1.36	8	-30120001	140.0
ame-mir-6056-5p	GB51843	CG4984-PB	GAGGGACGAGGAGGGAGGTT	CGTTTCCAAGCCTCGTCTCTC	Group1.14	131	-30120001	141.0
ame-mir-6061-5p	GB42907	na	ACGTGGTACATGCCGAACGTTCGT	GTGAGCGACAGGCAGTGTGTCACGA	Group9.10	471	-30120001	141.0
ame-mir-3049-5p	GB40039	na	TCGGGAAGGTAGTTGCGGCGGATT	TTCTCGCTGCATTTTCTTCCCGT	GroupUn2796	747	-30110001	167.0
ame-mir-306-5p	GB43271	nAcRalpha-80B-PG	TCAGGTACTGAGTGACTCTGAGT	TTTCAGAGTCAATAAGTATCTGT	Group7.17	868	-30110001	173.0
ame-mir-3739	GB40870	na	TTGGGAGGGGGAGAGAGCAGCT	CTCTCTCTCTCTTTCTCCCCC	Group1.20	38	-30110001	142.0
ame-mir-3739	GB43637	asun-PA	TTGGGAGGGGGAGAGAGCAGCT	CTCTCTCTCTCTTTCTCCCCT	Group14.9	621	-30110001	142.0
ame-mir-3741	GB52000	na	ACGAGAGGGGGAGAGAGAAGTA	CCCTCTCTCTCTCTTTTTCTCGA	Group12.17	762	-30110001	151.0
ame-mir-3776	GB52467	na	AGGAGGGGGGGAGAGAGAAGCG	TTCTTTTTTCTTTTCCCCCCCT	Group2.17	529	-30110001	148.0
ame-mir-3776	GB47722	na	AGGAGGGGGGGAGAGAGAAGCG	GTCGTTTCAATCTTTCCCTCCT	Group1.2	884	-30110001	148.0
ame-mir-3800	GB41746	fra-PB	CGAGGCCGCTGATTGTGCCATA	AATGGCCGATGAACGGTCTCG	Group14.15	146	-30110001	150.0
ame-mir-6056-5p	GB52295	na	GAGGGACGAGGAGGGAGGTT	CCTCTTCCTCTCGTCTCTC	Group5.2	577	-30110001	152.0
ame-mir-252a-3p	GB45049	Dhc36C-PB	TCCTGCTGCTCAAGTGCTTATC	GATGAGAGGTGAGCAGCGGGG	Group11.18	911	-30100000	150.0
ame-mir-3776	GB40128	ab-PA	AGGAGGGGGGGAGAGAGAAGCG	CCCCTCTCTCTCTTCCCTCTT	Group13.7	851	-30100000	142.0
ame-mir-3776	GB55596	retn-PA	AGGAGGGGGGGAGAGAGAAGCG	TTCTTCTCTTCTCTTGTCCCTCTT	Group2.19	643	-30100000	142.0
ame-mir-3790-3p	GB55125	na	AGGAAGAGAGAGGGAGGAT	CTTCTCTCTCTCTCTTTCT	GroupUn4787	252	-30100000	161.0
ame-mir-6056-5p	GB42582	Cpr62Bb-PC	GAGGGACGAGGAGGGAGGTT	CCCCTCCCTGTTGTGTCCCTT	Group9.10	902	-30100000	153.0
ame-mir-3725-5p	GB52827	na	AAGGAAGAGAGAGAGAGAG	TTCTCTCTCTCTCTTTTTT	Group8.11	255	-30090000	153.0
ame-mir-3725-5p	GB43862	na	AAGGAAGAGAGAGAGAGAG	TTCTCTCTCTCTCTTTTTT	Group8.8	391	-30090000	153.0
ame-mir-3725-5p	GB50171	na	AAGGAAGAGAGAGAGAGAG	TTCTCTCTCTCTCTTTTTT	Group15.19	277	-30090000	153.0
ame-mir-3776	GB48426	Tollo-PA	AGGAGGGGGGGAGAGAGAAGCG	GCGATACCTCCCTCCTCCTCCT	Group10.23	325	-30090000	147.0
ame-mir-3795	GB43657	na	GCGTCGACACGTTGGACGTGTT	GCTTTGTTCGATGTGTCGACCC	Group11.8	596	-30090000	154.0
ame-mir-3049-5p	GB47585	na	TCGGGAAGGTAGTTGCGGCGGATT	GGCCAACCGTAATTTATATTCCTTCCCGT	Group16.5	833	-30080000	152.0
ame-mir-3725-5p	GB55502	na	AAGGAAGAGAGAGAGAGAG	CTCTCTTTCTCTCTTTCTA	Group2.19	29	-30080000	165.0
ame-mir-3741	GB45511	Wnt10-PB	ACGAGAGGGGGAGAGAGAAGTA	TACGTCTCTCTTCTCTTCTCTG	Group1.35	903	-30080000	148.0
ame-mir-3741	GB49524	CG12006-PB	ACGAGAGGGGGAGAGAGAAGTA	TTTTTCTCTCTCAACTTCTTCTCGT	Group4.6	870	-30080000	155.0
ame-mir-3776	GB42000	dnc-PP	AGGAGGGGGGGAGAGAGAAGCG	GTCCCCCCTTTCCCTCCCTCCC	Group8.17	597	-30080000	157.0
ame-mir-3776	GB51057	na	AGGAGGGGGGGAGAGAGAAGCG	TTCTTTTTTTTTCCCCTCTCTG	Group10.26	251	-30080000	152.0
ame-mir-263a-3p	GB55591	CG30069-PA	CGTGGAGCTCCCGTGTCATACA	AACGTGAACAAAGGGAGCTCCATG	Group2.19	912	-30070000	149.0
ame-mir-3741	GB55598	wupA-PF	ACGAGAGGGGGAGAGAGAAGTA	CATTATTCTCTCTCTCTCTCTT	Group2.19	692	-30070000	144.0
ame-mir-6047a	GB50452	na	TCCACAGCCTACAGTCCACAAT	CAGGTGGAACGAGGCTGTGGA	Group4.9	299	-30070000	165.0
ame-mir-6048-5p	GB53012	tutl-PG	AATCAGCGGTCGAACCTCGTCGAT	TCGTTCGAGTTCGATCGTTGAAG	Group4.16	342	-30070000	141.0
ame-mir-6050	GB54787	na	GCGGGTTGTGGAGGGTGGAA	TTGCACCACACACGACCCGC	Group13.3	408	-30070000	145.0
ame-mir-6054	GB47740	conv-PA	CACGGTTGAACGATGTGACGGT	TCGGTGTACGTGTTCAGCCGTG	Group1.2	863	-30070000	148.0
ame-mir-92c-5p	GB50964	CG32479-PB	AGGTTGGGATGTGGGCATTATTTG	TAACCTTCGCCCATATTCCAACCT	Group10.26	546	-30070000	160.0
ame-mir-13a-3p	GB49389	Lac-PA	TATCACAGCCATTTTGATGAGCT	AACTTATCAAAATGGTTGCTGATA	Group12.16	38	-30059999	149.0
ame-mir-34-3p	GB45770	na	CGACCGCTATCGGCACTGCAATT	CGTTGTCGGTGCAAAGGGGCGGTCG	Group6.2	773	-30059999	143.0
ame-mir-34-3p	GB48801	na	CGACCGCTATCGGCACTGCAATT	CATTGTGGTGGCGGCGGCGGTGG	Group10.27	954	-30059999	141.0
ame-mir-3730-5p	GB52047	vfl-PA	ACAACGAGGGTGAAGATTGCG	GATGATCTTCGCCTTCGTTGT	Group12.17	67	-30059999	167.0
ame-mir-3776	GB41613	na	AGGAGGGGGGGAGAGAGAAGCG	TTTTTCTCTCTCTATCCCTCTC	Group14.15	458	-30059999	152.0
ame-mir-3776	GB44860	na	AGGAGGGGGGGAGAGAGAAGCG	AGAATCTCCTCCTTCCTCCTCCT	Group9.8	844	-30059999	149.0
ame-mir-3785-5p	GB52511	CG3570-PA	TCTCACGACGTGATAGCGGCGCC	TTCGTTAGCTGTACACGTGGTGAGT	GroupUn229	254	-30059999	143.0
ame-mir-3788	GB48912	Rbp6-PA	GTTCCGTTACCTCCTGTCCCTC	AGAAGGGAGGAGGAAAACGGGAC	Group2.12	494	-30059999	145.0
[truncated: 162,072 more rows]

## Sheet: Integrative_Networks
Selected pairs of miRNA:targets (miRanda and correlation coefficient < -0.8)
Haploid					Diploid
miRNA	mRNA-targets	Ortologs			miRNA	mRNA-targets	Ortologs
ame-mir-6040-3p	GB43593	0			ame-mir-3747a-3p	GB52379	Or83a-PA
ame-mir-8-3p	GB55666	CG10750-PA			ame-mir-13b-5p	GB49526	0
ame-mir-307-3p	GB45077	CycB3-PB			ame-mir-190-5p	GB53453	0
ame-mir-8-3p	GB53858	0			ame-mir-8-5p	GB40864	CG10376-PA
ame-mir-6053-5p	GB46418	0			ame-mir-3791-5p	GB53480	lola-PB
ame-mir-3761-5p	GB46759	CG12950-PB			ame-mir-7-5p	GB48534	CG17746-PB
ame-mir-3763-3p	GB49058	0			ame-mir-3791-5p	GB41562	CG31708-PC
ame-mir-2-3-3p	GB47039	shi-PL			ame-mir-190-5p	GB49833	0
ame-mir-6005-5p	GB52461	0			ame-mir-2944-5p	GB47147	0
ame-mir-318-5p	GB55793	0			ame-mir-932-5p	GB41466	Nat1-PA
ame-mir-3717-5p	GB50803	Wsck-PA			ame-mir-190-5p	GB45535	CG2246-PP
ame-mir-3786-5p	GB44620	0			ame-mir-190-5p	GB47489	CG8090-PA
ame-mir-13a-3p	GB47589	0			ame-mir-750-5p	GB51682	0
ame-mir-932-5p	GB43784	pst-PG			ame-mir-92c-5p	GB51682	0
ame-mir-6064-5p	GB50156	Ets96B-PB			ame-mir-190-5p	GB52029	CG8636-PA
ame-mir-8-3p	GB53628	lkb1-PJ			ame-mir-190-5p	GB44086	CG8214-PA
ame-mir-190-5p	GB44872	0			ame-mir-13b-3p	GB45675	0
ame-mir-927b-5p	GB55426	bbg-PK			ame-mir-190-5p	GB42810	CG5274-PA
ame-mir-8-3p	GB42928	0			ame-mir-14-3p	GB42155	Yeti-PA
ame-mir-279a-5p	GB43639	0			ame-let-7-5p	GB54166	r-l-PA
ame-mir-2-3-3p	GB40343	CG3655-PD			ame-mir-275-3p	GB50704	sas-6-PA
ame-mir-6066-3p	GB40477	0			ame-mir-2-1-5p	GB43214	Dhc62B-PC
ame-mir-11-3p	GB46012	Grip84-PB			ame-mir-7-5p	GB50821	0
ame-mir-125-3p	GB40167	0			ame-mir-3761-5p	GB55074	Doa-PV
ame-mir-318-5p	GB45678	CG1882-PB			ame-mir-iab-4-5p	GB43086	0
ame-mir-125-3p	GB54058	0			ame-mir-277-3p	GB49425	CG3499-PD
ame-mir-14-3p	GB54251	CG7427-PE			ame-mir-190-5p	GB53038	Syp-PH
ame-mir-13b-3p	GB47589	0			ame-mir-190-5p	GB41639	ash1-PC
ame-mir-318-5p	GB45495	Hsp83-PB			ame-mir-190-5p	GB40760	Syx5-PA
ame-mir-279a-5p	GB43156	0			ame-mir-263b-5p	GB52620	Poxm-PC
ame-mir-3717-5p	GB45827	CG10948-PD			ame-mir-750-5p	GB45810	hig-PB
ame-mir-3763-3p	GB45827	CG10948-PD			ame-mir-92c-5p	GB45810	hig-PB
ame-mir-13a-3p	GB43954	0			ame-mir-iab-4-5p	GB45810	hig-PB
ame-mir-6053-5p	GB54281	Pka-R2-PB			ame-mir-6039-5p	GB55673	0
ame-mir-2-3-5p	GB50004	prel-PB			ame-mir-3761-5p	GB48145	Ptp61F-PB
ame-mir-190-5p	GB49231	0			ame-mir-3751-3p	GB48145	Ptp61F-PB
ame-mir-7-5p	GB47811	CG16953-PB			ame-mir-3786-5p	GB53173	Aats-ile-PD
ame-mir-9c-5p	GB49020	Sin-PA			ame-mir-92a-3p	GB51985	CG32436-PA
ame-mir-190-5p	GB51030	CG4045-PA			ame-mir-6005-5p	GB42744	0
ame-mir-3761-3p	GB50759	0			ame-mir-190-5p	GB42362	0
ame-mir-6065-3p	GB50759	0			ame-mir-190-5p	GB46050	king-tubby-PA
ame-mir-318-5p	GB53742	0			ame-mir-7-5p	GB40059	0
ame-mir-6000a-5p	GB52924	0			ame-mir-305-5p	GB44476	0
ame-bantam-3p	GB53377	0			ame-mir-190-5p	GB48845	CG1542-PA
ame-mir-9c-5p	GB53302	CG3430-PA			ame-mir-3747a-3p	GB40201	Or13a-PA
ame-mir-13b-3p	GB48848	0			ame-mir-3477-5p	GB40059	0
ame-mir-2-3-3p	GB46271	lgs-PA			ame-mir-3783-5p	GB53714	CG12299-PA
ame-mir-279a-5p	GB42186	CG6752-PB			ame-mir-3720-3p	GB53714	CG12299-PA
ame-mir-190-5p	GB43960	0			ame-mir-2944-5p	GB46363	Pdh-PD
ame-mir-11-3p	GB46016	CG8370-PA			ame-mir-12-5p	GB41762	Der-2-PA
ame-mir-2944-5p	GB48765	CG8389-PA			ame-mir-275-5p	GB41664	GXIVsPLA2-PD
ame-mir-34-5p	GB49058	0			ame-mir-190-5p	GB51658	CG8549-PB
ame-mir-3717-5p	GB49460	0			ame-mir-3791-5p	GB42291	0
ame-mir-3791-5p	GB51774	CG18437-PF			ame-mir-190-5p	GB40894	CG17683-PA
ame-mir-318-5p	GB45122	312-PB			ame-mir-3761-5p	GB52620	Poxm-PC
ame-mir-318-5p	GB44541	DppIII-PB			ame-mir-3786-5p	GB45921	0
ame-mir-277-3p	GB49460	0			ame-mir-190-5p	GB46266	CaMKI-PI
ame-mir-277-3p	GB50750	deltaCOP-PA			ame-mir-190-5p	GB52781	Pph13-PA
ame-mir-11-3p	GB49419	CG9727-PB			ame-mir-8-5p	GB42365	0
ame-mir-6053-5p	GB49830	0			ame-mir-3761-5p	GB46479	Chro-PD
ame-mir-13b-3p	GB40061	dpr7-PG			ame-mir-190-5p	GB47487	CG10214-PA
ame-mir-318-5p	GB42738	cue-PA			ame-mir-190-5p	GB49017	Tret1-2-PB
ame-mir-8-3p	GB44556	morgue-PA			ame-mir-190-5p	GB46011	gdl-PB
ame-mir-6005-5p	GB54363	bor-PB			ame-mir-190-5p	GB52539	0
ame-mir-8-3p	GB55367	Rtf1-PA			ame-mir-190-5p	GB46766	cpa-PA
ame-mir-996-5p	GB54472	0			ame-mir-750-5p	GB40155	dpr7-PG
ame-mir-6066-3p	GB47058	0			ame-mir-190-5p	GB50800	CG42343-PF
ame-mir-3761-5p	GB47058	0			ame-mir-190-5p	GB47225	0
ame-mir-13a-3p	GB55097	0			ame-mir-3761-5p	GB47661	slgA-PL
ame-mir-11-3p	GB41063	ari-1-PF			ame-mir-13b-3p	GB46768	CG1358-PD
ame-mir-11-3p	GB51726	0			ame-mir-3791-5p	GB52428	0
ame-mir-315-5p	GB47589	0			ame-mir-125-3p	GB55273	0
ame-mir-3720-3p	GB42812	0			ame-mir-11-3p	GB46768	CG1358-PD
ame-mir-7-5p	GB42812	0			ame-mir-283-5p	GB47661	slgA-PL
ame-mir-279a-5p	GB54378	stc-PA			ame-mir-8-3p	GB52620	Poxm-PC
ame-mir-190-5p	GB55452	0			ame-mir-190-5p	GB48194	CG15531-PA
ame-mir-283-5p	GB49569	0			ame-mir-184-5p	GB49462	0
ame-mir-375-3p	GB48267	CG15561-PA			ame-mir-13b-5p	GB49469	0
ame-mir-92a-3p	GB40694	olf413-PC			ame-mir-190-5p	GB51070	CG8520-PB
ame-mir-7-3p	GB42729	0			ame-mir-8-5p	GB48448	0
ame-mir-6005-5p	GB48487	oxt-PB			ame-mir-252a-5p	GB55317	CG8735-PA
ame-mir-3783-5p	GB42013	0			ame-mir-6053-5p	GB55514	su(w[a])-PA
ame-mir-315-5p	GB48748	CG8312-PD			ame-mir-6005-5p	GB55514	su(w[a])-PA
ame-mir-92a-3p	GB52039	cwo-PA			ame-mir-190-5p	GB45832	0
ame-mir-318-5p	GB47393	CG7985-PB			ame-mir-31a-5p	GB54263	IntS6-PE
ame-mir-277-3p	GB42779	CG1291-PA			ame-mir-12-5p	GB47661	slgA-PL
ame-mir-318-5p	GB46843	0			ame-mir-6066-3p	GB49385	0
ame-mir-9c-5p	GB50357	Chc-PF			ame-mir-190-5p	GB42899	CG34195-PA
ame-mir-92a-3p	GB52303	CG16779-PD			ame-mir-190-5p	GB52590	CG17374-PC
ame-mir-279a-5p	GB46590	0			ame-mir-190-5p	GB55814	0
ame-mir-190-5p	GB43065	0			ame-mir-263b-5p	GB47661	slgA-PL
ame-mir-318-5p	GB54588	Tango11-PB			ame-mir-3786-5p	GB43784	pst-PG
ame-mir-318-5p	GB43784	pst-PG			ame-mir-2944-5p	GB40155	dpr7-PG
ame-mir-13a-3p	GB40061	dpr7-PG			ame-mir-190-5p	GB43357	0
ame-mir-8-3p	GB50078	abs-PA			ame-mir-2944-5p	GB41812	0
ame-mir-2-3-5p	GB40100	baz-PA			ame-mir-71-3p	GB52907	dsd-PC
ame-mir-3783-5p	GB42779	CG1291-PA			ame-mir-11-3p	GB46012	Grip84-PB
ame-mir-190-5p	GB50513	Dhpr-PB			ame-mir-100-5p	GB44652	0
ame-mir-9a-3p	GB49017	Tret1-2-PB			ame-mir-252a-5p	GB55148	CG10289-PB
ame-mir-2-3-5p	GB53725	CG2807-PB			ame-mir-375-3p	GB49075	0
ame-mir-190-5p	GB42207	ligatin-PA			ame-bantam-3p	GB47661	slgA-PL
ame-mir-375-3p	GB42013	0			ame-mir-190-5p	GB44686	CG13692-PA
ame-mir-8-5p	GB47555	0			ame-mir-190-5p	GB43823	PebIII-PA
ame-mir-315-5p	GB53619	Gadd34-PA			ame-mir-2944-5p	GB48765	CG8389-PA
ame-mir-932-5p	GB42666	lace-PA			ame-mir-190-5p	GB51493	cdc14-PC
ame-mir-6064-5p	GB52154	l(1)G0144-PA			ame-mir-190-5p	GB52048	0
ame-mir-315-5p	GB55787	mus101-PA			ame-mir-6039-5p	GB41813	0
ame-mir-13b-3p	GB53747	CG32264-PG			ame-mir-6039-5p	GB53673	0
ame-mir-375-3p	GB51902	0			ame-mir-190-5p	GB42698	0
ame-mir-6064-5p	GB44422	CG10527-PA			ame-mir-190-5p	GB40471	0
ame-mir-6051-5p	GB43855	beta'Cop-PA			ame-mir-iab-4-5p	GB47139	slo-PR
ame-mir-190-5p	GB52839	0			ame-mir-3747a-3p	GB40333	Ephrin-PC
ame-mir-375-3p	GB42054	Atpalpha-PG			ame-mir-190-5p	GB45937	cnn-PE
ame-mir-11-3p	GB49623	CG3967-PF			ame-mir-31a-5p	GB46975	0
ame-mir-190-5p	GB55443	wbl-PA			ame-mir-996-5p	GB53742	0
ame-mir-2-3-5p	GB46752	gwl-PB			ame-mir-190-5p	GB51030	CG4045-PA
ame-mir-12-5p	GB55587	trbd-PA			ame-mir-190-5p	GB50686	Sox21a-PA
ame-mir-932-5p	GB44354	0			ame-mir-190-5p	GB53847	Hydr2-PB
ame-mir-305-5p	GB42054	Atpalpha-PG			ame-mir-283-5p	GB42544	CG17260-PB
ame-mir-190-5p	GB45108	0			ame-mir-190-5p	GB50268	ND23-PA
[truncated: 3,198 more rows]
